# Supplementary material for: Comparative transcriptome analysis of venom glands from Cotesia vestalis and Diadromus collaris, two endoparasitoids of the host Plutella xylostella
Source: Sci Rep. 2017 May 2;7:1298. doi: 10.1038/s41598-017-01383-2 (PMC5431001; doi:10.1038/s41598-017-01383-2)
Supplement: Supplementary file 2 — Suppl Table S1 [file 41598_2017_1383_MOESM2_ESM.xls]

## Sheet: manuscript title
Comparative transcriptome analysis of venom glands from Cotesia vestalis and Diadromus collaris, two endoparasitoids of the host Plutella xylostella
Wei Zhao a,b, Min Shi a,b, Xi-qian Ye a,b, Fei Li a,b, Xiao-wei Wang a,b, Xue-xin Chen a,b,c,*
a Institute of Insect Sciences, Zhejiang University, 866 Yuhangtang Road, Hangzhou 310058, China
b Ministry of Agriculture Key Lab of Molecular Biology of Crop Pathogens and Insect Pests, Zhejiang University, 866 Yuhangtang Road, Hangzhou 310058, China
c State Key Lab of Rice Biology, Zhejiang University, 866 Yuhangtang Road, Hangzhou 310058, China
*Corresponding author: xxchen@zju.edu.cn, phone number: +86 571 88982868

## Sheet: level-2
Cellular Component:	Number of genes in D. collaris venom gland (%)	Number of genes in C. vestalis venom gland (%)	Percentage of gene representation in D. collaris venom gland (%)	Percentage of gene representation in C. vestalis venom gland (%)
extracellular region	185	171	2.6	2.2
extracellular region part	104	100	1.4	1.3
cell	3798	3992	52.8	51.9
cell part	3797	3992	52.8	51.9
virion	1	0	0	0
virion part	1	0	0	0
membrane-enclosed lumen	459	419	6.4	5.4
envelope	173	185	2.4	2.4
macromolecular complex	1266	1235	17.6	16
organelle	2249	2346	31.3	30.5
organelle part	1290	1350	17.9	17.5
synapse part	122	131	1.7	1.7
synapse	180	188	2.5	2.4
	------------------------------------
	Total	13
Biological Process:
reproduction	651	592	9.1	7.7
cellular component biogenesis	626	581	8.7	7.5
developmental process	1817	1746	25.3	22.7
cellular component organization	1498	1448	20.8	18.8
death	225	214	3.1	2.8
reproductive process	622	560	8.7	7.3
immune system process	233	240	3.2	3.1
response to stimulus	958	984	13.3	12.8
multicellular organismal process	1904	1877	26.5	24.4
anatomical structure formation	660	603	9.2	7.8
multi\-organism process	212	222	2.9	2.9
establishment of localization	1066	1153	14.8	15
biological adhesion	134	119	1.9	1.5
metabolic process	3399	3497	47.3	45.4
viral reproduction	22	13	0.3	0.2
rhythmic process	69	68	1	0.9
pigmentation	1871	1906	26	24.8
locomotion	287	280	4	3.6
localization	1378	1461	19.2	19
growth	261	239	3.6	3.1
cellular process	4330	4615	60.2	60
cell killing	7	1	0.1	0
biological regulation	2032	2085	28.3	27.1
	------------------------------------
	Total	23
Molecular Function:
electron carrier activity	41	41	0.6	0.5
molecular transducer activity	248	247	3.4	3.2
transcription regulator activity	184	170	2.6	2.2
enzyme regulator activity	178	214	2.5	2.8
catalytic activity	3425	3701	47.6	48.1
binding	3458	3605	48.1	46.8
protein tag	1	1	0	0
antioxidant activity	20	22	0.3	0.3
auxiliary transport protein activity	7	6	0.1	0.1
metallochaperone activity	3	2	0	0
translation regulator activity	88	101	1.2	1.3
structural molecule activity	259	229	3.6	3
transporter activity	464	493	6.5	6.4
	------------------------------------
	Total	13
	========================================
	Total GO terms in three ontologies	54

## Sheet: level-3
Cellular Component:	Number of genes in D. collaris venom gland (%)	Number of genes in C. vestalis venom gland (%)	Percentage of gene representation in D. collaris venom gland (%)	Percentage of gene representation in C. vestalis venom gland (%)
extracellular region part	104	100	1.4	1.3
cell part	3797	3992	52.8	51.9
virion part	1	0	0	0
organelle envelope lumen	5	11	0.1	0.1
organelle lumen	456	410	6.3	5.3
cell envelope	6	1	0.1	0
organelle envelope	167	184	2.3	2.4
ribonucleoprotein complex	338	284	4.7	3.7
protein-DNA complex	27	27	0.4	0.4
protein-lipid complex	1	1	0	0
protein complex	937	978	13	12.7
dosage compensation complex	1	1	0	0
vesicle	116	135	1.6	1.8
membrane-bounded organelle	1753	1852	24.4	24.1
non-membrane-bounded organelle	891	895	12.4	11.6
intracellular organelle	2234	2330	31.1	30.3
extracellular organelle	1	0	0	0
organelle part	1290	1350	17.9	17.5
extracellular space	30	26	0.4	0.3
extracellular matrix	36	38	0.5	0.5
bursicon neuropeptide hormone complex	2	2	0	0
germline ring canal outer rim	2	2	0	0
germline ring canal inner rim	12	11	0.2	0.1
extracellular organelle	1	0	0	0
extracellular matrix part	16	12	0.2	0.2
intercellular bridge	39	37	0.5	0.5
axoneme	9	22	0.1	0.3
organelle membrane	263	277	3.7	3.6
stereocilium	0	1	0	0
organelle lumen	456	410	6.3	5.3
intracellular organelle part	1283	1336	17.8	17.4
axoneme part	6	19	0.1	0.2
viral envelope	1	0	0	0
synaptic vesicle	35	59	0.5	0.8
postsynaptic density	9	9	0.1	0.1
presynaptic membrane	32	38	0.4	0.5
postsynaptic membrane	57	49	0.8	0.6
presynaptic active zone	32	20	0.4	0.3
presynaptic cytoskeletal matrix assembled at active zones	1	1	0	0
intracellular	2988	3104	41.6	40.3
protein serine/threonine phosphatase complex	14	17	0.2	0.2
cell surface	24	16	0.3	0.2
endomembrane system	166	151	2.3	2
membrane	1424	1561	19.8	20.3
molybdopterin synthase complex	2	2	0	0
external encapsulating structure	7	4	0.1	0.1
site of polarized growth	19	19	0.3	0.2
midbody	13	26	0.2	0.3
cell leading edge	19	17	0.3	0.2
cell division site	16	18	0.2	0.2
cell division site part	16	18	0.2	0.2
periplasmic space	6	1	0.1	0
cell projection	181	200	2.5	2.6
cell soma	34	34	0.5	0.4
perikaryon	0	3	0	0
intracellular part	2816	2915	39.2	37.9
membrane part	906	1013	12.6	13.2
external encapsulating structure part	6	1	0.1	0
cell projection part	72	94	1	1.2
apical part of cell	98	104	1.4	1.4
basal part of cell	9	5	0.1	0.1
cell pole	4	1	0.1	0
neuromuscular junction	73	71	1	0.9
synapse part	122	131	1.7	1.7
	------------------------------------
	Total	64
	level3 BP
	475	434	6.6	5.6
sexual reproduction	622	560	8.7	7.3
reproductive process	103	93	1.4	1.2
multicellular organism reproduction	2	1	0	0
leukocyte mediated cytotoxicity	5	0	0.1	0
killing of cells of another organism	5	3	0.1	0
somatic diversification of immune receptors	60	63	0.8	0.8
immune effector process	16	26	0.2	0.3
activation of immune response	66	59	0.9	0.8
immune system development	139	158	1.9	2.1
immune response	6	3	0.1	0
antigen processing and presentation	94	98	1.3	1.3
lymphocyte costimulation	17	13	0.2	0.2
leukocyte activation	2	1	0	0
leukocyte migration	138	136	1.9	1.8
alcohol metabolic process	1435	1532	20	19.9
nitrogen compound metabolic process	560	568	7.8	7.4
catabolic process	1305	1284	18.2	16.7
biosynthetic process	1	3	0	0
carbon utilization	32	26	0.4	0.3
organic ether metabolic process	55	74	0.8	1
organophosphate metabolic process	50	58	0.7	0.8
secondary metabolic process	0	3	0	0
iron assimilation	243	239	3.4	3.1
pigment metabolic process	15	14	0.2	0.2
hormone metabolic process	2231	2206	31	28.7
macromolecule metabolic process	213	212	3	2.8
multicellular organismal metabolic process	2841	2947	39.5	38.3
cellular metabolic process	2801	2866	39	37.2
primary metabolic process	292	295	4.1	3.8
oxidation reduction	23	15	0.3	0.2
cell activation	77	93	1.1	1.2
generation of a signal involved in cell-cell signaling	53	56	0.7	0.7
DNA packaging	61	63	0.8	0.8
translational initiation	10	9	0.1	0.1
vesicle targeting	324	309	4.5	4
cell motion	23	18	0.3	0.2
syncytium formation	858	818	11.9	10.6
organelle organization	644	656	9	8.5
microtubule-based process	44	39	0.6	0.5
cytoplasm organization	452	414	6.3	5.4
cell cycle	73	71	1	0.9
chromosome segregation	1093	1131	15.2	14.7
cell communication	134	119	1.9	1.5
cell adhesion	164	160	2.3	2.1
establishment or maintenance of cell polarity	9	5	0.1	0.1
ensheathment of neurons	1	3	0	0
cell aging	79	111	1.1	1.4
cell recognition	223	214	3.1	2.8
cell death	209	179	2.9	2.3
cell proliferation	245	230	3.4	3
membrane organization	34	44	0.5	0.6
cell growth	321	317	4.5	4.1
vesicle-mediated transport	44	35	0.6	0.5
gene silencing	110	132	1.5	1.7
cellular homeostasis	364	340	5.1	4.4
cell cycle process	26	27	0.4	0.4
membrane docking	91	66	1.3	0.9
ribonucleoprotein complex biogenesis	248	227	3.4	2.9
actin filament-based process	410	406	5.7	5.3
cell projection organization	14	12	0.2	0.2
cytokinetic process	128	139	1.8	1.8
secretion by cell	5	5	0.1	0.1
cellular pigmentation	85	63	1.2	0.8
cell junction organization	211	227	2.9	2.9
cellular macromolecular complex subunit organization	9	9	0.1	0.1
cell competition in a multicellular organism	192	188	2.7	2.4
extracellular structure organization	5	7	0.1	0.1
membrane biogenesis	2841	2947	39.5	38.3
cellular metabolic process	2	1	0	0
intermediate filament-based process	21	22	0.3	0.3
pore complex biogenesis	16	15	0.2	0.2
reproductive cellular process	1180	1152	16.4	15
cellular developmental process	132	154	1.8	2
cell division	506	530	7	6.9
cellular localization	37	30	0.5	0.4
maintenance of location in cell	277	296	3.9	3.8
cellular response to stimulus	154	190	2.1	2.5
transmembrane transport	2	0	0	0
synaptonemal complex organization	493	457	6.9	5.9
cellular component assembly	311	294	4.3	3.8
anatomical structure formation involved in morphogenesis	15	10	0.2	0.1
viral reproductive process	53	56	0.7	0.7
DNA packaging	858	818	11.9	10.6
organelle organization	44	39	0.6	0.5
cytoplasm organization	245	230	3.4	3
membrane organization	60	60	0.8	0.8
cellular component disassembly	493	457	6.9	5.9
cellular component assembly	410	406	5.7	5.3
cell projection organization	619	599	8.6	7.8
cellular component morphogenesis	85	63	1.2	0.8
cell junction organization	77	73	1.1	0.9
microtubule organizing center attachment site organization	192	188	2.7	2.4
extracellular structure organization	381	338	5.3	4.4
periplasmic space organization	242	253	3.4	3.3
macromolecular complex subunit organization	14	9	0.2	0.1
cellular component maintenance	2	0	0	0
synaptonemal complex organization	223	214	3.1	2.8
cell death	38	39	0.5	0.5
tissue death	88	74	1.2	1
reproductive developmental process	473	416	6.6	5.4
gamete generation	1	1	0	0
female pregnancy	90	78	1.3	1
mating	9	25	0.1	0.3
fertilization	96	77	1.3	1
reproductive behavior	15	10	0.2	0.1
viral reproductive process	93	80	1.3	1
reproductive process in a multicellular organism	16	15	0.2	0.2
reproductive cellular process	134	119	1.9	1.5
cell adhesion	8	13	0.1	0.2
cytokine production	2	2	0	0
negative regulation of immune system process	476	483	6.6	6.3
system process	1639	1598	22.8	20.8
multicellular organismal development	0	1	0	0
respiratory gaseous exchange	4	1	0.1	0
digestion	19	16	0.3	0.2
visual behavior	71	65	1	0.8
determination of adult life span	213	211	3	2.7
negative regulation of metabolic process	3	2	0	0
intercellular transport	2	1	0	0
negative regulation of lipid storage	0	0	0	0
multicellular organism adhesion	19	17	0.3	0.2
sleep	67	82	0.9	1.1
adult behavior	10	9	0.1	0.1
larval behavior	103	93	1.4	1.2
multicellular organism reproduction	0	2	0	0
negative regulation of homeostatic process	17	10	0.2	0.1
multicellular organismal response to stress	2	1	0	0
hatching behavior	56	52	0.8	0.7
multicellular organism growth	1	2	0	0
scab formation	51	43	0.7	0.6
molting cycle	27	28	0.4	0.4
pigment accumulation in tissues	2	2	0	0
negative regulation of multi-organism process	213	212	3	2.8
multicellular organismal metabolic process	47	41	0.7	0.5
negative regulation of growth	472	440	6.6	5.7
negative regulation of cellular process	1	2	0	0
negative regulation of viral reproduction	18	11	0.3	0.1
negative regulation of response to stimulus	93	80	1.3	1
reproductive process in a multicellular organism	4	2	0.1	0
tissue remodeling	23	13	0.3	0.2
multicellular organismal homeostasis	12	6	0.2	0.1
coagulation	359	349	5	4.5
regulation of body fluid levels	3	1	0	0
multicellular organismal movement	19	20	0.3	0.3
negative regulation of transport	162	128	2.3	1.7
negative regulation of developmental process	77	73	1.1	0.9
negative regulation of cellular component organization	15	8	0.2	0.1
negative regulation of multicellular organismal process	3	2	0	0
negative regulation of sequestering of calcium ion	8	3	0.1	0
ossification	88	74	1.2	1
reproductive developmental process	1639	1598	22.8	20.8
multicellular organismal development	321	306	4.5	4
pattern specification process	1	0	0	0
embryo implantation	76	73	1.1	0.9
aging	1083	1036	15.1	13.5
anatomical structure morphogenesis	400	333	5.6	4.3
embryonic development	513	489	7.1	6.4
post-embryonic development	29	36	0.4	0.5
muscle attachment	41	28	0.6	0.4
stem cell maintenance	19	24	0.3	0.3
developmental maturation	2	4	0	0.1
dormancy process	12	5	0.2	0.1
pseudocleavage	0	3	0	0
liquid clearance, open tracheal system	3	6	0	0.1
pupariation	461	438	6.4	5.7
pupation	7	6	0.1	0.1
hatching	32	32	0.4	0.4
pigmentation during development	116	108	1.6	1.4
anatomical structure arrangement	160	152	2.2	2
developmental growth	311	294	4.3	3.8
anatomical structure formation involved in morphogenesis	98	110	1.4	1.4
polyphenic determination	1563	1514	21.7	19.7
anatomical structure development	1180	1152	16.4	15
cellular developmental process	161	126	2.2	1.6
myelination of lateral line nerve axons	34	44	0.5	0.6
cell growth	0	0	0	0
filamentous growth	56	52	0.8	0.7
multicellular organism growth	150	125	2.1	1.6
organ growth	160	152	2.2	2
developmental growth	26	24	0.4	0.3
locomotion involved in locomotory behavior	49	61	0.7	0.8
taxis	202	174	2.8	2.3
cell motility	7	7	0.1	0.1
movement in environment of other organism during symbiotic interaction	17	26	0.2	0.3
flight	94	98	1.3	1.3
regulation of immune system process	19	28	0.3	0.4
positive regulation of immune system process	203	203	2.8	2.6
positive regulation of metabolic process	1	1	0	0
positive regulation of lipid storage	811	823	11.3	10.7
regulation of metabolic process	7	10	0.1	0.1
regulation of homeostatic process	164	159	2.3	2.1
regulation of localization	5	5	0.1	0.1
cellular pigmentation	7	7	0.1	0.1
ocellus pigmentation	152	128	2.1	1.7
regulation of growth	9	4	0.1	0.1
regulation of locomotion	1	0	0	0
positive regulation of locomotion	20	20	0.3	0.3
regulation of circadian rhythm	3	3	0	0
positive regulation of circadian rhythm	0	1	0	0
pigment accumulation	28	21	0.4	0.3
regulation of multi-organism process	161	144	2.2	1.9
regulation of cellular component biogenesis	21	22	0.3	0.3
positive regulation of cellular component biogenesis	56	43	0.8	0.6
positive regulation of growth	32	32	0.4	0.4
pigmentation during development	451	478	6.3	6.2
positive regulation of biological process	537	485	7.5	6.3
negative regulation of biological process	376	392	5.2	5.1
positive regulation of cellular process	2	1	0	0
positive regulation of viral reproduction	113	110	1.6	1.4
regulation of response to stimulus	40	50	0.6	0.6
positive regulation of response to stimulus	3	3	0	0
regulation of viral reproduction	464	440	6.5	5.7
regulation of developmental process	1749	1767	24.3	23
regulation of cellular process	39	34	0.5	0.4
positive regulation of transport	102	109	1.4	1.4
positive regulation of developmental process	382	341	5.3	4.4
regulation of cellular component organization	66	70	0.9	0.9
positive regulation of cellular component organization	355	342	4.9	4.4
regulation of multicellular organismal process	27	29	0.4	0.4
positive regulation of multicellular organismal process	3	0	0	0
positive regulation of establishment of protein localization to plasma membrane	119	114	1.7	1.5
synaptogenesis	493	457	6.9	5.9
cellular component assembly	91	66	1.3	0.9
ribonucleoprotein complex biogenesis	5	7	0.1	0.1
membrane biogenesis	21	22	0.3	0.3
pore complex biogenesis	223	214	3.1	2.8
protein complex biogenesis	53	59	0.7	0.8
rhythmic behavior	69	68	1	0.9
circadian rhythm	0	0	0	0
ultradian rhythm	472	475	6.6	6.2
response to stress	139	158	1.9	2.1
immune response	368	367	5.1	4.8
behavior	210	223	2.9	2.9
response to external stimulus	103	116	1.4	1.5
response to biotic stimulus	168	179	2.3	2.3
response to abiotic stimulus	54	66	0.8	0.9
response to endogenous stimulus	2	1	0	0
response to activity	257	288	3.6	3.7
response to chemical stimulus	42	48	0.6	0.6
detection of stimulus	277	296	3.9	3.8
cellular response to stimulus	163	161	2.3	2.1
protein complex localization	432	420	6	5.5
macromolecule localization	1066	1153	14.8	15
establishment of localization	62	60	0.9	0.8
maintenance of location	506	530	7	6.9
cellular localization	327	311	4.5	4
localization of cell	1021	1086	14.2	14.1
transport	255	242	3.5	3.1
establishment of protein localization	27	38	0.4	0.5
establishment of RNA localization	425	450	5.9	5.8
establishment of localization in cell	87	106	1.2	1.4
establishment of organelle localization	1	1	0	0
female pregnancy	90	78	1.3	1
mating	28	21	0.4	0.3
pollination	5	0	0.1	0
killing of cells of another organism	0	0	0	0
multi-organism metabolic process	6	6	0.1	0.1
interspecies interaction between organisms	121	115	1.7	1.5
behavioral interaction between organisms	94	103	1.3	1.3
response to other organism	1876	1923	26.1	25
regulation of biological process	604	603	8.4	7.8
regulation of biological quality	170	182	2.4	2.4
regulation of molecular function
	Molecular Function
Mo-molybdopterin cofactor sulfurase activity	0	2	0	0
small protein activating enzyme activity	4	4	0.1	0.1
cyclase activity	16	17	0.2	0.2
oxidoreductase activity	475	491	6.6	6.4
transferase activity	1262	1245	17.6	16.2
hydrolase activity	1316	1486	18.3	19.3
lyase activity	93	103	1.3	1.3
isomerase activity	78	79	1.1	1
ligase activity	239	249	3.3	3.2
deaminase activity	8	9	0.1	0.1
Mo-molybdopterin synthase activity	2	2	0	0
demethylase activity	3	2	0	0
radical SAM enzyme activity	1	1	0	0
structural constituent of ribosome	158	122	2.2	1.6
structural constituent of cytoskeleton	31	30	0.4	0.4
extracellular matrix structural constituent	7	9	0.1	0.1
structural constituent of eye lens	1	1	0	0
structural constituent of muscle	10	18	0.1	0.2
structural constituent of peritrophic membrane	1	2	0	0
structural constituent of nuclear pore	2	0	0	0
protein complex scaffold	6	2	0.1	0
structural constituent of cuticle	5	3	0.1	0
neurotransmitter transporter activity	12	20	0.2	0.3
nucleocytoplasmic transporter activity	2	2	0	0
drug transporter activity	4	9	0.1	0.1
transmembrane transporter activity	379	407	5.3	5.3
substrate-specific transporter activity	369	386	5.1	5
xenobiotic transporter activity	4	7	0.1	0.1
vitamin transporter activity	2	3	0	0
cofactor transporter activity	5	6	0.1	0.1
nucleotide binding	1121	1210	15.6	15.7
pattern binding	22	22	0.3	0.3
nucleoside binding	592	623	8.2	8.1
nucleic acid binding	897	967	12.5	12.6
chromatin binding	59	59	0.8	0.8
antigen binding	2	0	0	0
protein binding	1192	1101	16.6	14.3
odorant binding	2	1	0	0
drug binding	6	4	0.1	0.1
lipid binding	143	143	2	1.9
bacterial binding	0	1	0	0
toxin binding	0	1	0	0
oxygen binding	3	0	0	0
vitamin binding	34	44	0.5	0.6
carbohydrate binding	54	60	0.8	0.8
carboxylic acid binding	18	14	0.3	0.2
pigment binding	1	0	0	0
neurotransmitter binding	7	4	0.1	0.1
peptide binding	21	28	0.3	0.4
hormone binding	3	7	0	0.1
ribonucleoprotein binding	15	16	0.2	0.2
ion binding	845	887	11.8	11.5
amine binding	12	9	0.2	0.1
alcohol binding	0	1	0	0
cell surface binding	5	2	0.1	0
tetrapyrrole binding	36	25	0.5	0.3
cofactor binding	105	133	1.5	1.7
extracellular matrix binding	1	1	0	0
metal cluster binding	45	56	0.6	0.7
molecular adaptor activity	5	4	0.1	0.1
electron transporter, transferring electrons within CoQH2-cytochrome c reductase complex activity	0	1	0	0
electron transporter, transferring electrons from CoQH2-cytochrome c reductase complex and cytochrome c oxidase complex activity	1	1	0	0
channel regulator activity	7	6	0.1	0.1
glutathione-disulfide reductase activity	0	1	0	0
peroxidase activity	16	16	0.2	0.2
thioredoxin-disulfide reductase activity	2	3	0	0
copper chaperone activity	2	1	0	0
iron chaperone activity	1	1	0	0
enzyme inhibitor activity	29	24	0.4	0.3
enzyme activator activity	44	65	0.6	0.8
kinase regulator activity	32	34	0.4	0.4
phosphatase regulator activity	14	18	0.2	0.2
DNA polymerase processivity factor activity	1	1	0	0
ornithine decarboxylase regulator activity	1	0	0	0
caspase regulator activity	1	0	0	0
	1	0	0	0
nucleoside-triphosphatase regulator activity	106	136	1.5	1.8
two-component response regulator activity	2	0	0	0
transcription factor activity	143	132	2	1.7
RNA polymerase II transcription factor activity	29	28	0.4	0.4
transcription cofactor activity	42	40	0.6	0.5
transcription activator activity	24	20	0.3	0.3
transcription repressor activity	10	14	0.1	0.2
translation factor activity, nucleic acid binding	87	100	1.2	1.3
translation repressor activity	4	4	0.1	0.1
signal transducer activity	248	247	3.4	3.2

## Sheet: level-4
Cellular Component:	Number of genes in D. collaris VG (%)	Number of genes in C. vestalis VG (%)	Percentage of gene representation in D. collaris VG (%)	Percentage of gene representation in C. vestalis VG (%)
extracellular space	30	26	0.4	0.3
extracellular matrix	36	38	0.5	0.5
bursicon neuropeptide hormone complex	2	2	0	0
germline ring canal outer rim	2	2	0	0
germline ring canal inner rim	12	11	0.2	0.1
extracellular organelle	1	0	0	0
extracellular matrix part	16	12	0.2	0.2
intercellular bridge	39	37	0.5	0.5
intracellular	2988	3104	41.6	40.3
protein serine/threonine phosphatase com	14	17	0.2	0.2
cell surface	24	16	0.3	0.2
endomembrane system	166	151	2.3	2
membrane	1424	1561	19.8	20.3
molybdopterin synthase complex	2	2	0	0
external encapsulating structure	7	4	0.1	0.1
site of polarized growth	19	19	0.3	0.2
midbody	13	26	0.2	0.3
cell leading edge	19	17	0.3	0.2
cell division site	16	18	0.2	0.2
cell division site part	16	18	0.2	0.2
periplasmic space	6	1	0.1	0
cell projection	181	200	2.5	2.6
cell soma	34	34	0.5	0.4
perikaryon	0	3	0	0
intracellular part	2816	2915	39.2	37.9
membrane part	906	1013	12.6	13.2
external encapsulating structure part	6	1	0.1	0
cell projection part	72	94	1	1.2
apical part of cell	98	104	1.4	1.4
basal part of cell	9	5	0.1	0.1
cell pole	4	1	0.1	0
viral envelope	1	0	0	0
mitochondrial intermembrane space	5	11	0.1	0.1
intracellular organelle lumen	456	410	6.3	5.3
outer membrane-bounded periplasmic space	6	1	0.1	0
nuclear envelope	57	59	0.8	0.8
mitochondrial envelope	112	126	1.6	1.6
organelle inner membrane	89	101	1.2	1.3
organelle outer membrane	10	10	0.1	0.1
organelle envelope lumen	5	11	0.1	0.1
spindle envelope	6	3	0.1	0
cytoplasmic mRNA processing body	11	4	0.2	0.1
spliceosome	41	42	0.6	0.5
small nucleolar ribonucleoprotein comple	4	1	0.1	0
ribosome	188	142	2.6	1.8
polysome	2	4	0	0.1
stress granule	1	1	0	0
eukaryotic 43S preinitiation complex	1	1	0	0
X chromosome located dosage compensation	1	1	0	0
small nuclear ribonucleoprotein complex	39	32	0.5	0.4
preribosome	4	7	0.1	0.1
RNAi effector complex	13	14	0.2	0.2
ribosomal subunit	91	68	1.3	0.9
chromatoid body	1	0	0	0
micro-ribonucleoprotein complex	1	1	0	0
signal recognition particle	5	5	0.1	0.1
nucleosome	15	15	0.2	0.2
pre-replicative complex	6	7	0.1	0.1
replisome	6	5	0.1	0.1
nucleotide-excision repair complex	2	2	0	0
histone acetyltransferase complex	25	15	0.3	0.2
exocyst	2	4	0	0.1
ubiquitin ligase complex	30	31	0.4	0.4
exosome (RNase complex)	10	10	0.1	0.1
tRNA-intron endonuclease complex	1	1	0	0
cyclin-dependent protein kinase holoenzy	2	4	0	0.1
transcription export complex	0	1	0	0
THO complex	0	1	0	0
SSL2-core TFIIH complex	7	7	0.1	0.1
proteasome complex	51	35	0.7	0.5
glycosylphosphatidylinositol-N-acetylglu	2	1	0	0
kinetochore	20	26	0.3	0.3
condensin complex	2	1	0	0
origin recognition complex	3	6	0	0.1
	2	2	0	0
ESCRT I complex	1	1	0	0
gamma-tubulin complex	2	2	0	0
	1	0	0	0
outer kinetochore of condensed chromosom	2	3	0	0
nuclear pore	18	20	0.3	0.3
alpha DNA polymerase:primase complex	2	3	0	0
DNA replication factor A complex	2	1	0	0
DNA replication factor C complex	1	1	0	0
transcription factor complex	68	68	0.9	0.9
mitochondrial outer membrane translocase	2	1	0	0
mitochondrial inner membrane presequence	8	7	0.1	0.1
translocon complex	4	3	0.1	0
signal peptidase complex	2	2	0	0
chaperonin-containing T-complex	2	3	0	0
heterotrimeric	11	14	0.2	0.2
proteasome regulatory particle	16	11	0.2	0.1
proteasome core complex	15	16	0.2	0.2
mRNA cleavage factor complex	9	26	0.1	0.3
eukaryotic translation initiation factor	2	4	0	0.1
eukaryotic translation initiation factor	2	1	0	0
eukaryotic translation initiation factor	13	8	0.2	0.1
eukaryotic translation elongation factor	3	3	0	0
nascent polypeptide-associated complex	1	1	0	0
troponin complex	5	5	0.1	0.1
microtubule associated complex	168	219	2.3	2.8
Arp2/3 protein complex	6	3	0.1	0
sodium:potassium-exchanging ATPase compl	4	0	0.1	0
phosphoinositide 3-kinase complex	0	1	0	0
6-phosphofructokinase complex	3	2	0	0
cAMP-dependent protein kinase complex	8	7	0.1	0.1
calcium- and calmodulin-dependent protei	28	6	0.4	0.1
protein kinase CK2 complex	2	2	0	0
glycine cleavage complex	2	3	0	0
phosphorylase kinase complex	5	5	0.1	0.1
ribonucleoside-diphosphate reductase com	9	2	0.1	0
transcription elongation factor complex	12	20	0.2	0.3
signalosome	3	2	0	0
oligosaccharyltransferase complex	1	3	0	0
cohesin complex	4	1	0.1	0
protein serine/threonine phosphatase com	14	17	0.2	0.2
F-actin capping protein complex	2	3	0	0
IkappaB kinase complex	0	1	0	0
proteasome activator complex	1	1	0	0
proteasome regulatory particle, base sub	11	6	0.2	0.1
proteasome regulatory particle, lid subc	4	3	0.1	0
phenylalanine-tRNA ligase complex	2	2	0	0
glycerol-3-phosphate dehydrogenase compl	6	7	0.1	0.1
HslUV protease complex	0	3	0	0
dystrophin-associated glycoprotein compl	1	4	0	0.1
dystroglycan complex	0	2	0	0
syntrophin complex	0	1	0	0
inaD signaling complex	6	10	0.1	0.1
procollagen-proline 4-dioxygenase comple	1	1	0	0
prefoldin complex	4	4	0.1	0.1
eukaryotic translation initiation factor	3	1	0	0
catenin complex	3	1	0	0
myosin complex	34	40	0.5	0.5
proton-transporting two-sector ATPase co	39	47	0.5	0.6
fatty acid beta-oxidation multienzyme co	2	1	0	0
cyclin-dependent protein kinase 5 activa	0	1	0	0
chromatin remodeling complex	26	24	0.4	0.3
DNA-directed RNA polymerase II, holoenzy	53	43	0.7	0.6
Srb-mediator complex	23	20	0.3	0.3
flotillin complex	3	2	0	0
transcriptional repressor complex	17	13	0.2	0.2
meprin A complex	0	1	0	0
aminoacyl-tRNA synthetase multienzyme co	0	2	0	0
glutamate-cysteine ligase complex	1	2	0	0
	2	1	0	0
alpha-glucosidase II complex	2	1	0	0
translation release factor complex	2	4	0	0.1
molybdopterin synthase complex	2	2	0	0
proteasome core complex, alpha-subunit c	7	7	0.1	0.1
proteasome accessory complex	22	12	0.3	0.2
TRAPP complex	1	1	0	0
membrane coat	32	29	0.4	0.4
AP-type membrane coat adaptor complex	16	14	0.2	0.2
junctional membrane complex	1	0	0	0
beta-catenin destruction complex	5	1	0.1	0
RNA polymerase complex	22	14	0.3	0.2
HOPS complex	1	1	0	0
retromer complex	3	2	0	0
glutamyl-tRNA(	1	0	0	0
NADH dehydrogenase complex	12	15	0.2	0.2
intraflagellar transport particle	1	1	0	0
intraflagellar transport particle A	1	1	0	0
Nup107-160 complex	1	2	0	0
BLOC complex	0	1	0	0
septin complex	6	6	0.1	0.1
SNARE complex	4	6	0.1	0.1
SCAR complex	4	4	0.1	0.1
bursicon neuropeptide hormone complex	2	2	0	0
mannosyltransferase complex	0	1	0	0
Pc	9	7	0.1	0.1
Myb complex	12	15	0.2	0.2
AMP-activated protein kinase complex	1	0	0	0
TORC1 complex	1	1	0	0
filamentous actin	29	11	0.4	0.1
integrator complex	7	11	0.1	0.1
cohesin loading complex	7	1	0.1	0
mismatch repair complex	3	2	0	0
carboxy-terminal domain protein kinase c	10	9	0.1	0.1
proton-transporting two-sector ATPase co	18	25	0.3	0.3
proton-transporting two-sector ATPase co	20	19	0.3	0.2
DNA helicase complex	6	11	0.1	0.1
ESCRT-0 complex	1	1	0	0
Elongator holoenzyme complex	1	0	0	0
RNA cap binding complex	8	6	0.1	0.1
ion channel complex	23	23	0.3	0.3
methyltransferase complex	7	9	0.1	0.1
exon-exon junction complex	2	1	0	0
Hedgehog signaling complex	2	2	0	0
MCM complex	8	8	0.1	0.1
DNA polymerase complex	5	5	0.1	0.1
mitochondrial intermembrane space protei	1	1	0	0
mitochondrial inner membrane peptidase c	1	2	0	0
	0	3	0	0
ATP-binding cassette (ABC) transporter c	7	15	0.1	0.2
receptor complex	22	25	0.3	0.3
PCNA complex	1	1	0	0
tricarboxylic acid cycle enzyme complex	2	1	0	0
electron transfer flavoprotein complex	1	0	0	0
oxoglutarate dehydrogenase complex	2	1	0	0
pyruvate dehydrogenase complex	1	1	0	0
respiratory chain complex II	2	1	0	0
respiratory chain complex III	4	6	0.1	0.1
respiratory chain complex IV	3	3	0	0
succinate dehydrogenase complex	2	1	0	0
fumarate reductase complex	2	1	0	0
tubulin complex	3	5	0	0.1
ferritin complex	0	1	0	0
nonhomologous end joining complex	0	2	0	0
PeBoW complex	1	3	0	0
FHF complex	1	1	0	0
X chromosome located dosage compensation	1	1	0	0
cytoplasmic vesicle	98	117	1.4	1.5
membrane-bounded vesicle	88	108	1.2	1.4
organelle membrane	263	277	3.7	3.6
organelle envelope	167	184	2.3	2.4
organelle subcompartment	17	23	0.2	0.3
intracellular membrane-bounded organelle	1751	1849	24.4	24
extracellular membrane-bounded organelle	1	0	0	0
intracellular non-membrane-bounded organ	891	895	12.4	11.6
cytoplasmic vesicle	98	117	1.4	1.5
intracellular membrane-bounded organelle	1751	1849	24.4	24
intracellular non-membrane-bounded organ	891	895	12.4	11.6
intracellular organelle part	1283	1336	17.8	17.4
extracellular membrane-bounded organelle	1	0	0	0
axoneme	9	22	0.1	0.3
organelle membrane	263	277	3.7	3.6
stereocilium	0	1	0	0
organelle lumen	456	410	6.3	5.3
intracellular organelle part	1283	1336	17.8	17.4
axoneme part	6	19	0.1	0.2
bursicon neuropeptide hormone complex	2	2	0	0
proteinaceous extracellular matrix	27	29	0.4	0.4
extracellular matrix part	16	12	0.2	0.2
extracellular membrane-bounded organelle	1	0	0	0
collagen	3	3	0	0
basement membrane	13	10	0.2	0.1
basal lamina	4	6	0.1	0.1
fibril	1	0	0	0
germline ring canal	39	37	0.5	0.5
cilium axoneme	2	2	0	0
axoneme part	6	19	0.1	0.2
	41	34	0.6	0.4
vacuolar membrane	37	44	0.5	0.6
endoplasmic reticulum membrane	48	43	0.7	0.6
endosome membrane	11	17	0.2	0.2
vesicle membrane	32	23	0.4	0.3
organelle inner membrane	89	101	1.2	1.3
platelet dense tubular network membrane	3	0	0	0
intrinsic to organelle membrane	20	22	0.3	0.3
extrinsic to organelle membrane	1	0	0	0
microbody membrane	5	6	0.1	0.1
nuclear membrane	22	27	0.3	0.4
mitochondrial membrane	101	107	1.4	1.4
organelle outer membrane	10	10	0.1	0.1
thylakoid membrane	1	0	0	0
intracellular organelle lumen	456	410	6.3	5.3
zeta DNA polymerase complex	1	1	0	0
intrinsic to organelle membrane	20	22	0.3	0.3
extrinsic to organelle membrane	1	0	0	0
organelle envelope	167	184	2.3	2.4
organelle envelope lumen	5	11	0.1	0.1
organelle subcompartment	17	23	0.2	0.3
ribosomal subunit	91	68	1.3	0.9
chromosomal part	139	161	1.9	2.1
nuclear part	532	487	7.4	6.3
mitochondrial part	194	203	2.7	2.6
cytoskeletal part	350	432	4.9	5.6
	74	77	1	1
endoplasmic reticulum part	60	57	0.8	0.7
cytoplasmic vesicle part	32	21	0.4	0.3
plastid part	1	1	0	0
thylakoid part	1	0	0	0
vacuolar part	38	48	0.5	0.6
microbody part	5	7	0.1	0.1
endosomal part	12	18	0.2	0.2
cilium part	7	6	0.1	0.1
intracellular organelle lumen	456	410	6.3	5.3
axonemal dynein complex	3	15	0	0.2
axonemal microtubule	2	3	0	0
intraflagellar transport particle	1	1	0	0
intraflagellar transport particle A	1	1	0	0
synaptic vesicle membrane	1	2	0	0
presynaptic cytoskeletal matrix assemble	1	1	0	0
intracellular part	2816	2915	39.2	37.9
protein phosphatase type 2A complex	8	9	0.1	0.1
protein phosphatase type 1 complex	4	4	0.1	0.1
calcineurin complex	1	2	0	0
protein phosphatase 4 complex	1	2	0	0
external side of plasma membrane	2	3	0	0
	41	34	0.6	0.4
nuclear envelope	57	59	0.8	0.8
vesicle membrane	32	23	0.4	0.3
retromer complex	3	2	0	0
nuclear envelope-endoplasmic reticulum n	49	46	0.7	0.6
plasma membrane	516	533	7.2	6.9
outer membrane	12	10	0.2	0.1
axolemma	0	1	0	0
organelle membrane	263	277	3.7	3.6
pre-autophagosomal structure membrane	5	3	0.1	0
photosynthetic membrane	1	0	0	0
nuclear envelope-endoplasmic reticulum n	49	46	0.7	0.6
presynaptic membrane	32	38	0.4	0.5
membrane part	906	1013	12.6	13.2
postsynaptic membrane	57	49	0.8	0.6
coated membrane	32	29	0.4	0.4
cell envelope	6	1	0.1	0
chorion	1	3	0	0
external encapsulating structure part	6	1	0.1	0
growth cone	19	19	0.3	0.2
ruffle	4	8	0.1	0.1
lamellipodium	6	4	0.1	0.1
leading edge membrane	3	4	0	0.1
cell division site part	16	18	0.2	0.2
contractile ring	1	2	0	0
cleavage furrow	16	17	0.2	0.2
outer membrane-bounded periplasmic space	6	1	0.1	0
ruffle	4	8	0.1	0.1
microvillus	6	7	0.1	0.1
brush border	2	4	0	0.1
cilium	20	25	0.3	0.3
rhabdomere	23	34	0.3	0.4
lamellipodium	6	4	0.1	0.1
filopodium	4	5	0.1	0.1
pseudopodium	1	0	0	0
neuron projection	121	109	1.7	1.4
cell projection part	72	94	1	1.2
perikaryon	0	3	0	0
ubiquitin ligase complex	30	31	0.4	0.4
protein phosphatase type 2A complex	8	9	0.1	0.1
exosome (RNase complex)	10	10	0.1	0.1
cyclin-dependent protein kinase holoenzy	2	4	0	0.1
proteasome complex	51	35	0.7	0.5
cytoplasm	1719	1808	23.9	23.5
proteasome regulatory particle	16	11	0.2	0.1
proteasome core complex	15	16	0.2	0.2
mRNA cap binding complex	6	4	0.1	0.1
nuclear cap binding complex	2	2	0	0
axoneme	9	22	0.1	0.3
cAMP-dependent protein kinase complex	8	7	0.1	0.1
calcium- and calmodulin-dependent protei	28	6	0.4	0.1
calcineurin complex	1	2	0	0
protein kinase CK2 complex	2	2	0	0
intracellular ferritin complex	0	1	0	0
proteasome activator complex	1	1	0	0
proteasome regulatory particle, base sub	11	6	0.2	0.1
proteasome regulatory particle, lid subc	4	3	0.1	0
nucleoid	5	6	0.1	0.1
thylakoid	1	0	0	0
inclusion body	2	0	0	0
aminoacyl-tRNA synthetase multienzyme co	0	2	0	0
proteasome core complex, alpha-subunit c	7	7	0.1	0.1
organelle inner membrane	89	101	1.2	1.3
proteasome accessory complex	22	12	0.3	0.2
protein phosphatase 4 complex	1	2	0	0
ribonucleoprotein complex	338	284	4.7	3.7
RNA polymerase complex	22	14	0.3	0.2
glutamyl-tRNA(	1	0	0	0
NADH dehydrogenase complex	12	15	0.2	0.2
platelet dense tubular network membrane	3	0	0	0
mannosyltransferase complex	0	1	0	0
AMP-activated protein kinase complex	1	0	0	0
TORC1 complex	1	1	0	0
organelle outer membrane	10	10	0.1	0.1
mismatch repair complex	3	2	0	0
stereocilium	0	1	0	0
DNA helicase complex	6	11	0.1	0.1
Elongator holoenzyme complex	1	0	0	0
methyltransferase complex	7	9	0.1	0.1
Hedgehog signaling complex	2	2	0	0
DNA polymerase complex	5	5	0.1	0.1
intracellular organelle	2234	2330	31.1	30.3
PCNA complex	1	1	0	0
cytoplasmic part	1274	1346	17.7	17.5
intracellular organelle part	1283	1336	17.8	17.4
axoneme part	6	19	0.1	0.2
oxoglutarate dehydrogenase complex	2	1	0	0
proton-transporting ATP synthase complex	15	11	0.2	0.1
proton-transporting ATP synthase complex	7	6	0.1	0.1
proton-transporting ATP synthase complex	8	4	0.1	0.1
respiratory chain complex II	2	1	0	0
respiratory chain complex III	4	6	0.1	0.1
respiratory chain complex IV	3	3	0	0
succinate dehydrogenase complex	2	1	0	0
fumarate reductase complex	2	1	0	0
nonhomologous end joining complex	0	2	0	0
Yb body	1	0	0	0
ESCRT I complex	1	1	0	0
annulate lamellae	1	3	0	0
translocon complex	4	3	0.1	0
signal recognition particle receptor com	1	2	0	0
signal peptidase complex	2	2	0	0
endoplasmic reticulum membrane	48	43	0.7	0.6
oligosaccharyltransferase complex	1	3	0	0
proton-transporting two-sector ATPase co	39	47	0.5	0.6
meprin A complex	0	1	0	0
extrinsic to membrane	34	34	0.5	0.4
membrane coat	32	29	0.4	0.4
AP-type membrane coat adaptor complex	16	14	0.2	0.2
HOPS complex	1	1	0	0
retromer complex	3	2	0	0
NADH dehydrogenase complex	12	15	0.2	0.2
Nup107-160 complex	1	2	0	0
SNARE complex	4	6	0.1	0.1
intrinsic to membrane	579	659	8.1	8.6
proton-transporting two-sector ATPase co	18	25	0.3	0.3
proton-transporting two-sector ATPase co	20	19	0.3	0.2
ion channel complex	23	23	0.3	0.3
nuclear envelope-endoplasmic reticulum n	49	46	0.7	0.6
	0	3	0	0
ATP-binding cassette (ABC) transporter c	7	15	0.1	0.2
mitochondrial membrane part	44	44	0.6	0.6
plasma membrane part	301	309	4.2	4
membrane raft	14	9	0.2	0.1
respiratory chain complex III	4	6	0.1	0.1
pore complex	18	20	0.3	0.3
respiratory chain	30	42	0.4	0.5
outer membrane-bounded periplasmic space	6	1	0.1	0
axoneme	9	22	0.1	0.3
microtubule basal body	4	4	0.1	0.1
inaD signaling complex	6	10	0.1	0.1
subrhabdomeral cisterna	6	4	0.1	0.1
cell projection membrane	5	5	0.1	0.1
filopodium tip	2	0	0	0
axon part	37	44	0.5	0.6
dendritic spine	1	2	0	0
dendritic shaft	4	3	0.1	0
cilium part	7	6	0.1	0.1
axoneme part	6	19	0.1	0.2
apical plasma membrane	38	35	0.5	0.5
apical cortex	35	46	0.5	0.6
basal plasma membrane	1	2	0	0
synaptic vesicle	35	59	0.5	0.8
postsynaptic density	9	9	0.1	0.1
presynaptic membrane	32	38	0.4	0.5
postsynaptic membrane	57	49	0.8	0.6
presynaptic active zone	32	20	0.4	0.3
presynaptic cytoskeletal matrix assemble	1	1	0	0
	------------------------------------
	Total	436
	Biological Process
gamete generation	473	416	6.6	5.4
fertilization	9	25	0.1	0.3
reproductive developmental process	88	74	1.2	1
gamete generation	473	416	6.6	5.4
female pregnancy	1	1	0	0
mating	90	78	1.3	1
fertilization	9	25	0.1	0.3
reproductive behavior	96	77	1.3	1
viral reproductive process	15	10	0.2	0.1
reproductive process in a multicellular	93	80	1.3	1
reproductive cellular process	16	15	0.2	0.2
reproductive process in a multicellular	93	80	1.3	1
leukocyte mediated cytotoxicity	1	0	0	0
T cell mediated cytotoxicity	2	1	0	0
natural killer cell mediated cytotoxicit	2	0	0	0
cytolysis of cells of another organism	4	2	0.1	0
somatic diversification of immune recept	0	1	0	0
somatic diversification of immune recept	1	0	0	0
somatic diversification of immune recept	4	2	0.1	0
somatic diversification of T cell recept	2	1	0	0
somatic diversification of immunoglobuli	1	1	0	0
immune effector process	30	25	0.4	0.3
leukocyte mediated cytotoxicity	3	2	0	0
phagocytosis triggered by activation of	0	0	0	0
production of molecular mediator of immu	26	35	0.4	0.5
leukocyte mediated immunity	1	0	0	0
complement activation	4	4	0.1	0.1
encapsulation of foreign target	14	26	0.2	0.3
leukocyte degranulation	5	0	0.1	0
defense response to virus	5	3	0.1	0
activation of innate immune response	61	57	0.8	0.7
immune response-activating signal transd	3	1	0	0
somatic diversification of immune recept	53	58	0.7	0.8
hemopoietic or lymphoid organ developmen	60	63	0.8	0.8
adaptive immune response	1	0	0	0
organ or tissue specific immune response	68	57	0.9	0.7
immune effector process	62	74	0.9	1
cell activation during immune response	1	2	0	0
humoral immune response	6	3	0.1	0
innate immune response	6	3	0.1	0
antigen processing and presentation of p	2	2	0	0
antigen processing and presentation of e	19	28	0.3	0.4
antigen processing and presentation of p	2	1	0	0
negative regulation of immune system pro	2	1	0	0
positive regulation of immune system pro	1	1	0	0
regulation of leukocyte activation	1	0	0	0
positive regulation of leukocyte activat	1	0	0	0
T cell costimulation	37	35	0.5	0.5
regulation of toll-like receptor signali	18	22	0.3	0.3
positive regulation of toll-like recepto	1	1	0	0
regulation of hemocyte proliferation	45	48	0.6	0.6
regulation of hemocyte differentiation	2	2	0	0
regulation of myeloid cell differentiati	17	27	0.2	0.4
regulation of immune response	2	1	0	0
negative regulation of immune response	0	4	0	0.1
positive regulation of immune response	1	0	0	0
leukocyte activation	17	9	0.2	0.1
plasmacytoid dendritic cell activation	2	1	0	0
myeloid leukocyte activation	86	84	1.2	1.1
leukocyte activation during immune respo	0	1	0	0
lymphocyte activation	11	7	0.2	0.1
leukocyte chemotaxis	6	9	0.1	0.1
monosaccharide metabolic process	19	18	0.3	0.2
prenol metabolic process	1	1	0	0
sterol metabolic process	6	9	0.1	0.1
phenol metabolic process	15	18	0.2	0.2
polyol metabolic process	45	34	0.6	0.4
monohydric alcohol metabolic process	19	12	0.3	0.2
diol metabolic process	1299	1363	18.1	17.7
ethanolamine and derivative metabolic pr	195	194	2.7	2.5
alcohol catabolic process	18	18	0.3	0.2
alcohol biosynthetic process	146	147	2	1.9
nucleobase, nucleoside, nucleotide and n	518	518	7.2	6.7
amine metabolic process	116	132	1.6	1.7
alkaloid metabolic process	1	1	0	0
pentaerythritol tetranitrate metabolic p	1	0	0	0
pyridine metabolic process	271	256	3.8	3.3
cellular nitrogen compound metabolic pro	27	17	0.4	0.2
nitric oxide metabolic process	48	45	0.7	0.6
detoxification of nitrogen compound	2	0	0	0
macromolecule catabolic process	2	2	0	0
lipid catabolic process	3	6	0	0.1
carbohydrate catabolic process	386	414	5.4	5.4
cell wall macromolecule catabolic proces	49	46	0.7	0.6
hormone catabolic process	45	34	0.6	0.4
multi-organism catabolic process	2	2	0	0
cellular catabolic process	83	99	1.2	1.3
pigment catabolic process	1002	967	13.9	12.6
alcohol catabolic process	47	46	0.7	0.6
cuticle hydrocarbon biosynthetic process	10	9	0.1	0.1
lipid biosynthetic process	10	10	0.1	0.1
macromolecule biosynthetic process	1269	1248	17.7	16.2
carbohydrate biosynthetic process	136	128	1.9	1.7
tetrapyrrole biosynthetic process	533	512	7.4	6.7
hormone biosynthetic process	19	12	0.3	0.2
cellular biosynthetic process	0	2	0	0
multicellular organismal biosynthetic pr	32	26	0.4	0.3
pigment biosynthetic process	55	73	0.8	0.9
alcohol biosynthetic process	23	29	0.3	0.4
carbon utilization by fixation of carbon	1	2	0	0
glycerol ether metabolic process	0	1	0	0
phospholipid metabolic process	18	18	0.3	0.2
melanin metabolic process	2	2	0	0
terpenoid metabolic process	7	7	0.1	0.1
toxin metabolic process	1	3	0	0
alkaloid metabolic process	23	29	0.3	0.4
pheromone metabolic process	172	155	2.4	2
ocellus pigment metabolic process	10	6	0.1	0.1
phytochelatin metabolic process	173	184	2.4	2.4
melanin metabolic process	200	198	2.8	2.6
positive regulation of biosynthetic proc	5	3	0.1	0
positive regulation of catabolic process	13	7	0.2	0.1
positive regulation of macromolecule met	0	1	0	0
positive regulation of cellular metaboli	3	5	0	0.1
heme metabolic process	1	1	0	0
eye pigment metabolic process	533	512	7.4	6.7
positive regulation of multicellular org	7	7	0.1	0.1
positive regulation of lipid metabolic p	146	147	2	1.9
positive regulation of carbohydrate meta	3	4	0	0.1
pigment biosynthetic process	13	12	0.2	0.2
ocellus pigment metabolic process	10	10	0.1	0.1
positive regulation of nitrogen compound	2	2	0	0
peptide hormone processing	271	256	3.8	3.3
cellular hormone metabolic process	1002	967	13.9	12.6
hormone biosynthetic process	1171	1110	16.3	14.4
hormone catabolic process	701	704	9.8	9.1
macromolecule catabolic process	2149	2096	29.9	27.2
macromolecule biosynthetic process	2	0	0	0
gene expression	318	333	4.4	4.3
receptor metabolic process	2048	2020	28.5	26.2
biopolymer metabolic process	0	0	0	0
cell wall macromolecule metabolic proces	136	128	1.9	1.7
multicellular organismal macromolecule m	3	6	0	0.1
cellular macromolecule metabolic process	206	203	2.9	2.6
metabolism of macromolecule in other org	175	179	2.4	2.3
negative regulation of biosynthetic proc	0	0	0	0
negative regulation of catabolic process	318	333	4.4	4.3
negative regulation of macromolecule met	2	3	0	0
negative regulation of cellular metaboli	1	0	0	0
multicellular organismal catabolic proce	1	0	0	0
multicellular organismal macromolecule m	3	12	0	0.2
negative regulation of lipid metabolic p	197	218	2.7	2.8
negative regulation of carbohydrate meta	113	134	1.6	1.7
negative regulation of nitrogen compound	1299	1363	18.1	17.7
cellular aldehyde metabolic process	33	28	0.5	0.4
organic acid metabolic process	163	168	2.3	2.2
generation of precursor metabolites and	60	88	0.8	1.1
nucleobase, nucleoside, nucleotide and n	71	59	1	0.8
peptide metabolic process	27	25	0.4	0.3
cellular amino acid and derivative metab	44	43	0.6	0.6
cellular aromatic compound metabolic pro	580	566	8.1	7.4
one-carbon metabolic process	9	12	0.1	0.2
vitamin metabolic process	2	1	0	0
sulfur metabolic process	0	1	0	0
phosphorus metabolic process	175	179	2.4	2.3
oxygen and reactive oxygen species metab	0	2	0	0
xenobiotic metabolic process	0	1	0	0
toxin metabolic process	116	132	1.6	1.7
mucilage metabolic process	13	12	0.2	0.2
photosynthesis	5	3	0.1	0
drug metabolic process	222	234	3.1	3
cellular nitrogen compound metabolic pro	2	2	0	0
cellular hormone metabolic process	7	4	0.1	0.1
neurotransmitter metabolic process	386	414	5.4	5.4
cellular ketone metabolic process	1269	1248	17.7	16.2
pheromone metabolic process	154	167	2.1	2.2
cellular metabolic compound salvage	2048	2020	28.5	26.2
cellular catabolic process	211	230	2.9	3
cellular biosynthetic process	267	319	3.7	4.1
cellular lipid metabolic process	3	1	0	0
cellular macromolecule metabolic process	93	110	1.3	1.4
cellular carbohydrate metabolic process	731	742	10.2	9.6
heterocycle metabolic process	325	340	4.5	4.4
cellular ketone body metabolic process	1299	1363	18.1	17.7
cofactor metabolic process	163	168	2.3	2.2
phytoalexin metabolic process	195	209	2.7	2.7
carbohydrate metabolic process	519	502	7.2	6.5
nucleobase, nucleoside, nucleotide and n	213	211	3	2.7
cellular amino acid and derivative metab	203	203	2.8	2.6
lipid metabolic process	49	46	0.7	0.6
regulation of biosynthetic process	1728	1653	24	21.5
negative regulation of metabolic process	739	754	10.3	9.8
positive regulation of metabolic process	1	3	0	0
regulation of catabolic process	2	3	0	0
protein metabolic process	518	518	7.2	6.7
regulation of cellular metabolic process	706	706	9.8	9.2
regulation of secondary metabolic proces	1	1	0	0
regulation of multicellular organismal m	686	690	9.5	9
regulation of nitrogen compound metaboli	37	54	0.5	0.7
regulation of macromolecule metabolic pr	1	0	0	0
regulation of respiratory burst	2	1	0	0
regulation of primary metabolic process	4	1	0.1	0
electron transport chain	2	1	0	0
cell activation during immune response	17	13	0.2	0.2
egg activation	69	89	1	1.2
platelet activation	1	2	0	0
endothelial cell activation	7	2	0.1	0
leukocyte activation	19	23	0.3	0.3
neurotransmitter secretion	34	34	0.5	0.4
glutamate secretion	1	2	0	0
hormone secretion	6	5	0.1	0.1
chromosome condensation	1	1	0	0
chromatin assembly	148	160	2.1	2.1
mitochondrial translational initiation	202	174	2.8	2.3
vesicle targeting	16	9	0.2	0.1
synaptic vesicle targeting	23	18	0.3	0.2
vesicle targeting, to, from or within	26	29	0.4	0.4
cell motion	100	99	1.4	1.3
axon guidance	461	454	6.4	5.9
cell motility	5	4	0.1	0.1
cilium motion involved in determination	26	20	0.4	0.3
syncytium formation	8	12	0.1	0.2
syncytium formation by plasma membrane f	4	6	0.1	0.1
nucleus organization	7	11	0.1	0.1
mitochondrion organization	122	132	1.7	1.7
cytoskeleton organization	44	43	0.6	0.6
endoplasmic reticulum organization	7	9	0.1	0.1
	57	55	0.8	0.7
peroxisome organization	4	2	0.1	0
endosome organization	33	44	0.5	0.6
vacuole organization	17	22	0.2	0.3
plastid organization	22	24	0.3	0.3
vesicle organization	138	140	1.9	1.8
spectrosome organization	1	1	0	0
microtubule organizing center organizati	219	178	3	2.3
lipid particle organization	241	265	3.4	3.4
rhabdomere development	48	77	0.7	1
fusome organization	3	4	0	0.1
organelle fusion	13	12	0.2	0.2
organelle fission	56	68	0.8	0.9
organelle inheritance	63	48	0.9	0.6
chromosome organization	45	46	0.6	0.6
microtubule cytoskeleton organization	123	124	1.7	1.6
microtubule-based movement	10	17	0.1	0.2
centriole replication	6	8	0.1	0.1
negative regulation of cell adhesion	175	179	2.4	2.3
oocyte microtubule cytoskeleton polariza	6	9	0.1	0.1
negative regulation of cell proliferatio	0	1	0	0
negative regulation of organelle organiz	9	12	0.1	0.2
negative regulation of cell communicatio	73	63	1	0.8
negative regulation of cell cycle proces	13	17	0.2	0.2
negative regulation of cell growth	1	2	0	0
negative regulation of cellular metaboli	1	3	0	0
negative regulation of cell projection o	38	31	0.5	0.4
negative regulation of myelination	1	1	0	0
mitochondrion localization, microtubule-	0	1	0	0
negative regulation of cell differentiat	24	15	0.3	0.2
negative regulation of cell cycle	0	1	0	0
negative regulation of endocytosis	50	40	0.7	0.5
microtubule severing	0	2	0	0
spindle elongation	44	37	0.6	0.5
negative regulation of cell division	326	303	4.5	3.9
negative regulation of mitochondrial dep	10	16	0.1	0.2
negative regulation of synaptogenesis	4	1	0.1	0
microtubule-based peroxisome localizatio	364	340	5.1	4.4
negative regulation of cell death	74	77	1	1
vitellogenesis	34	24	0.5	0.3
pole plasm assembly	24	10	0.3	0.1
mitotic cell cycle	23	31	0.3	0.4
endomitotic cell cycle	2	3	0	0
second mitotic wave during compound eye	1	0	0	0
cell cycle process	3	1	0	0
meiotic cell cycle	1	1	0	0
sister chromatid segregation	829	871	11.5	11.3
sister chromatid cohesion	338	325	4.7	4.2
meiotic chromosome segregation	15	12	0.2	0.2
chromosome separation	80	82	1.1	1.1
chromosome movement towards spindle pole	0	1	0	0
metaphase plate congression	12	13	0.2	0.2
attachment of spindle microtubules to ch	123	124	1.7	1.6
signal transduction	23	23	0.3	0.3
cell-cell signaling	334	366	4.6	4.8
axon target recognition	66	56	0.9	0.7
pollen-pistil interaction	23	24	0.3	0.3
cell communication by electrical couplin	1	1	0	0
determination of muscle attachment site	30	32	0.4	0.4
motogenic signaling involved in postnata	47	50	0.7	0.6
cellular response to extracellular stimu	36	32	0.5	0.4
regulation of branching involved in sali	25	29	0.3	0.4
cell-cell adhesion	13	22	0.2	0.3
cell-substrate adhesion	60	59	0.8	0.8
cell adhesion mediated by integrin	80	60	1.1	0.8
establishment or maintenance of polarity	30	37	0.4	0.5
establishment or maintenance of polarity	9	5	0.1	0.1
establishment or maintenance of polarity	1	1	0	0
establishment of cell polarity	79	111	1.1	1.4
maintenance of cell polarity	221	212	3.1	2.8
establishment or maintenance of apical/b	0	0	0	0
establishment of ommatidial polarity	98	95	1.4	1.2
establishment or maintenance of neurobla	2	0	0	0
axon ensheathment	4	0	0.1	0
cell aging	18	17	0.3	0.2
replicative cell aging	3	4	0	0.1
neuron recognition	2	0	0	0
programmed cell death	123	108	1.7	1.4
cytolysis	5	5	0.1	0.1
necrotic cell death	2	0	0	0
inner cell mass cell proliferation	34	30	0.5	0.4
endothelial cell proliferation	17	6	0.2	0.1
neuroblast proliferation	31	15	0.4	0.2
glial cell proliferation	0	0	0	0
cell proliferation in forebrain	1	0	0	0
osteoblast proliferation	20	19	0.3	0.2
hemocyte proliferation	42	34	0.6	0.4
keratinocyte proliferation	3	4	0	0.1
germ-line cyst formation	2	1	0	0
epithelial cell proliferation	9	6	0.1	0.1
myoblast proliferation	186	173	2.6	2.2
fat cell proliferation	3	1	0	0
leukocyte proliferation	0	1	0	0
membrane budding	0	2	0	0
membrane fusion	0	1	0	0
nuclear envelope organization	12	13	0.2	0.2
mitochondrial membrane organization	10	10	0.1	0.1
plasma membrane organization	8	17	0.1	0.2
membrane invagination	58	58	0.8	0.8
membrane disassembly	186	173	2.6	2.2
membrane raft organization	20	19	0.3	0.2
neuronal ion channel clustering	10	9	0.1	0.1
protein insertion into membrane	11	10	0.2	0.1
pseudohyphal growth	28	27	0.4	0.4
unidimensional cell growth	36	32	0.5	0.4
developmental cell growth	26	27	0.4	0.4
vesicle-mediated transport	80	86	1.1	1.1
exocytosis	18	16	0.3	0.2
endocytosis	24	18	0.3	0.2
membrane budding	25	20	0.3	0.3
vesicle targeting	1	0	0	0
vesicle fusion	0	1	0	0
endosome transport	18	21	0.3	0.3
	25	35	0.3	0.5
vesicle docking	64	75	0.9	1
synaptic vesicle transport	8	6	0.1	0.1
chromatin silencing	18	24	0.3	0.3
posttranscriptional gene silencing	6	8	0.1	0.1
gene silencing by RNA	7	7	0.1	0.1
cell volume homeostasis	1	0	0	0
ubiquitin homeostasis	10	11	0.1	0.1
cell redox homeostasis	6	3	0.1	0
muscle maintenance	1	0	0	0
cellular chemical homeostasis	0	1	0	0
neuron maintenance	1	2	0	0
cell cycle process	34	24	0.5	0.3
	0	1	0	0
regulation of transcription of	9	7	0.1	0.1
	80	76	1.1	1
regulation of transcription during	2	0	0	0
meiotic spindle organization	24	10	0.3	0.1
M/	12	13	0.2	0.2
re-entry into mitotic cell cycle	2	1	0	0
meiotic DNA double-strand break processi	0	2	0	0
meiotic mismatch repair	39	39	0.5	0.5
sister chromatid segregation	3	4	0	0.1
meiotic gene conversion	56	73	0.8	0.9
cell cycle arrest	3	0	0	0
mitotic spindle organization	3	0	0	0
male meiosis chromosome segregation	3	1	0	0
sister chromatid cohesion	3	1	0	0
mitotic chromosome condensation	5	3	0.1	0
mitotic metaphase plate congression	14	23	0.2	0.3
mitotic nuclear envelope reassembly	1	0	0	0
centrosome cycle	289	272	4	3.5
centriole replication	2	0	0	0
reciprocal meiotic recombination	1	0	0	0
female meiosis I	2	2	0	0
female meiosis II	18	17	0.3	0.2
regulation of syncytial blastoderm mitot	7	1	0.1	0
meiotic	14	19	0.2	0.2
exit from mitosis	19	21	0.3	0.3
female meiosis chromosome segregation	3	3	0	0
meiotic chromosome movement towards spin	14	23	0.2	0.3
cell cycle phase	3	2	0	0
actin filament reorganization during cel	2	1	0	0
sister chromatid biorientation	38	31	0.5	0.4
contractile ring maintenance involved in	2	1	0	0
cytokinesis during cell cycle	2	3	0	0
maintenance of sister chromatid cohesion	0	1	0	0
establishment of mitotic spindle localiz	6	3	0.1	0
DNA endoreduplication	1	1	0	0
meiotic spindle stabilization	1	1	0	0
mitotic spindle stabilization	26	27	0.4	0.4
regulation of transcription, mitotic	4	4	0.1	0.1
meiotic nuclear envelope disassembly	43	28	0.6	0.4
spindle elongation	52	36	0.7	0.5
establishment of meiotic spindle localiz	5	2	0.1	0
chromosome separation	2	1	0	0
attachment of spindle microtubules to ki	234	215	3.3	2.8
regulation of ubiquitin-protein ligase a	18	14	0.3	0.2
meiotic sister chromatid cohesion, centr	43	31	0.6	0.4
chromosome organization involved in meio	76	64	1.1	0.8
vesicle docking	312	312	4.3	4.1
spliceosomal snRNP biogenesis	92	74	1.3	1
ribonucleoprotein complex assembly	1	1	0	0
ribosome biogenesis	9	13	0.1	0.2
ribosomal large subunit biogenesis	64	56	0.9	0.7
ribosomal small subunit biogenesis	3	10	0	0.1
actin cytoskeleton organization	12	9	0.2	0.1
actin filament-based movement	306	300	4.3	3.9
protein localization involved in acrosom	10	8	0.1	0.1
cell projection assembly	5	4	0.1	0.1
neuron projection development	2	2	0	0
pseudopodium organization	0	0	0	0
ruffle organization	0	1	0	0
microvillus organization	58	58	0.8	0.8
non-sensory hair organization	69	89	1	1.2
flagellum organization	25	20	0.3	0.3
pilus organization	1	2	0	0
cell projection morphogenesis	1	2	0	0
formation of actomyosin apparatus involv	7	2	0.1	0
contractile ring contraction involved in	1	3	0	0
contractile ring maintenance involved in	0	2	0	0
regulation of contractile ring contracti	0	1	0	0
contractile ring localization	3	1	0	0
secretion by cell	2	3	0	0
exocytosis	71	54	1	0.7
neurotransmitter secretion	10	8	0.1	0.1
protein secretion	85	62	1.2	0.8
glutamate secretion	0	1	0	0
regulated secretory pathway	28	28	0.4	0.4
hormone secretion	150	161	2.1	2.1
catecholamine secretion	50	55	0.7	0.7
extracellular matrix constituent secreti	29	23	0.4	0.3
cellular pigment accumulation	7	6	0.1	0.1
pigment granule organization	14	11	0.2	0.1
pigment granule localization	20	27	0.3	0.4
cell junction assembly	163	155	2.3	2
cell junction maintenance	5	7	0.1	0.1
cell-cell junction organization	3	12	0	0.2
cellular macromolecular complex subunit	197	218	2.7	2.8
nuclear pore organization	113	134	1.6	1.7
actin polymerization or depolymerization	1299	1363	18.1	17.7
cellular macromolecular complex assembly	33	28	0.5	0.4
cellular macromolecular complex disassem	163	168	2.3	2.2
nucleosome organization	60	88	0.8	1.1
kinetochore organization	71	59	1	0.8
cell competition in a multicellular orga	27	25	0.4	0.3
extracellular matrix organization	44	43	0.6	0.6
intercellular bridge organization	580	566	8.1	7.4
synapse organization	9	12	0.1	0.2
rhabdomere membrane biogenesis	2	1	0	0
cellular aldehyde metabolic process	0	1	0	0
organic acid metabolic process	175	179	2.4	2.3
generation of precursor metabolites and	0	2	0	0
nucleobase, nucleoside, nucleotide and n	0	1	0	0
peptide metabolic process	116	132	1.6	1.7
cellular amino acid and derivative metab	13	12	0.2	0.2
cellular aromatic compound metabolic pro	5	3	0.1	0
one-carbon metabolic process	222	234	3.1	3
vitamin metabolic process	2	2	0	0
sulfur metabolic process	7	4	0.1	0.1
phosphorus metabolic process	386	414	5.4	5.4
oxygen and reactive oxygen species metab	1269	1248	17.7	16.2
xenobiotic metabolic process	154	167	2.1	2.2
toxin metabolic process	2048	2020	28.5	26.2
mucilage metabolic process	211	230	2.9	3
photosynthesis	267	319	3.7	4.1
drug metabolic process	3	1	0	0
cellular nitrogen compound metabolic pro	93	110	1.3	1.4
cellular hormone metabolic process	731	742	10.2	9.6
neurotransmitter metabolic process	2	1	0	0
cellular ketone metabolic process	16	15	0.2	0.2
pheromone metabolic process	1	3	0	0
cellular metabolic compound salvage	829	871	11.5	11.3
cellular catabolic process	33	37	0.5	0.5
cellular biosynthetic process	22	26	0.3	0.3
cellular lipid metabolic process	335	367	4.7	4.8
cellular macromolecule metabolic process	80	82	1.1	1.1
cellular carbohydrate metabolic process	124	124	1.7	1.6
heterocycle metabolic process	52	61	0.7	0.8
cellular ketone body metabolic process	141	135	2	1.8
cofactor metabolic process	20	28	0.3	0.4
phytoalexin metabolic process	6	5	0.1	0.1
intermediate filament cytoskeleton organ	739	754	10.3	9.8
regulation of cell growth	200	198	2.8	2.6
positive regulation of neurotransmitter	93	74	1.3	1
signal transduction	12	9	0.2	0.1
positive regulation of cell proliferatio	34	42	0.5	0.5
positive regulation of organelle organiz	43	31	0.6	0.4
regulation of cell communication	122	132	1.7	1.7
positive regulation of cell communicatio	9	19	0.1	0.2
regulation of cell death	135	114	1.9	1.5
positive regulation of cell death	1	0	0	0
regulation of cell morphogenesis	18	21	0.3	0.3
regulation of cell adhesion	240	245	3.3	3.2
positive regulation of cell growth	18	18	0.3	0.2
regulation of cellular metabolic process	0	2	0	0
positive regulation of cellular metaboli	19	20	0.3	0.3
regulation of cell projection organizati	9	7	0.1	0.1
positive regulation of cell projection o	1	0	0	0
regulation of microtubule-based process	2	3	0	0
regulation of actin filament-based proce	3	4	0	0.1
regulation of organelle organization	8	3	0.1	0
regulation of transmembrane transport	1	1	0	0
regulation of cell proliferation	376	392	5.2	5.1
modulation by symbiont of host cellular	472	440	6.6	5.7
cell redox homeostasis	2	4	0	0.1
regulation of cell differentiation	77	60	1.1	0.8
positive regulation of cell differentiat	2	1	0	0
positive regulation of cell adhesion	2	1	0	0
positive regulation of cell cycle	15	9	0.2	0.1
positive regulation of endocytosis	2	0	0	0
positive regulation of meiosis	5	5	0.1	0.1
positive regulation of pole plasm oskar	6	4	0.1	0.1
regulation of transcriptional preinitiat	165	194	2.3	2.5
positive regulation of exocytosis	0	1	0	0
positive regulation of hormone secretion	0	1	0	0
positive regulation of cellular process	19	19	0.3	0.2
negative regulation of cellular process	2	2	0	0
positive regulation of protein secretion	3	4	0	0.1
regulation of synapse organization	78	83	1.1	1.1
regulation of cell activation	38	27	0.5	0.4
positive regulation of cell activation	2	0	0	0
regulation of cell motion	2	0	0	0
positive regulation of cell motion	48	45	0.7	0.6
regulation of sequestering of calcium io	8	8	0.1	0.1
regulation of cell division	125	124	1.7	1.6
regulation of cell cycle	97	114	1.3	1.5
positive regulation of cell division	22	24	0.3	0.3
regulation of mitochondrial depolarizati	1142	1101	15.9	14.3
positive regulation of synaptogenesis	619	599	8.6	7.8
regulation of chromosome segregation	263	272	3.7	3.5
positive regulation of transcription ini	1013	973	14.1	12.6
regulation of cellular localization	9	12	0.1	0.2
regulation of vesicle-mediated transport	59	69	0.8	0.9
regulation of neuron projection regenera	7	1	0.1	0
positive regulation of neuron projection	34	42	0.5	0.5
regulation of cellular response to stres	0	2	0	0
reproductive cellular process	23	19	0.3	0.2
reproductive cellular process in multice	2	2	0	0
cell fate specification	1	3	0	0
cell fate determination	8	5	0.1	0.1
developmental programmed cell death	0	1	0	0
cell differentiation	1	2	0	0
cellular component morphogenesis	170	200	2.4	2.6
cell fate commitment	425	450	5.9	5.8
cell development	37	30	0.5	0.4
cell maturation	2	5	0	0.1
cytokinesis	211	192	2.9	2.5
spermatogonial cell division	35	28	0.5	0.4
asymmetric cell division	2	2	0	0
myoblast cell division	6	7	0.1	0.1
stem cell division	23	23	0.3	0.3
radial glial cell division in the palliu	29	37	0.4	0.5
embryonic cleavage	230	236	3.2	3.1
spermatocyte division	0	2	0	0
contractile ring localization	0	1	0	0
cellular protein complex localization	4	2	0.1	0
organelle localization	10	20	0.1	0.3
establishment of localization in cell	16	13	0.2	0.2
maintenance of location in cell	32	36	0.4	0.5
localization within membrane	4	4	0.1	0.1
cellular macromolecule localization	1	0	0	0
maintenance of location in cell	9	9	0.1	0.1
maintenance of protein location in cell	10	8	0.1	0.1
maintenance of organelle location	1	0	0	0
dsRNA fragmentation	44	37	0.6	0.5
cellular response to extracellular stimu	105	103	1.5	1.3
cellular response to hormone stimulus	76	64	1.1	0.8
cellular response to stress	34	34	0.5	0.4
cellular response to UV	71	54	1	0.7
cellular pigment accumulation	0	2	0	0
cell chemotaxis	5	3	0.1	0
transmembrane transport	16	21	0.2	0.3
multidrug transport	26	18	0.4	0.2
amino acid transport	180	186	2.5	2.4
ion transmembrane transport	2	2	0	0
intracellular protein transmembrane tran	6	2	0.1	0
synaptonemal complex assembly	21	22	0.3	0.3
autophagic vacuole formation	3	2	0	0
formation of actomyosin apparatus involv	0	2	0	0
synaptonemal complex assembly	6	3	0.1	0
pole plasm assembly	23	18	0.3	0.2
cellular component assembly involved in	60	67	0.8	0.9
cell projection assembly	82	71	1.1	0.9
chromatin assembly	4	1	0.1	0
cell junction assembly	1	0	0	0
female pronucleus formation	105	103	1.5	1.3
male pronucleus formation	1	0	0	0
actin filament bundle formation	1	0	0	0
spindle assembly	1	0	0	0
macromolecular complex assembly	1	1	0	0
basement membrane assembly	0	1	0	0
anatomical structure formation involved	72	71	1	0.9
angiogenesis	0	1	0	0
formation of primary germ layer	15	18	0.2	0.2
optic placode formation	2	0	0	0
blastocyst formation	0	1	0	0
embryonic epithelial tube formation	47	39	0.7	0.5
syncytium formation	2	2	0	0
germarium-derived egg chamber formation	17	18	0.2	0.2
cellularization	23	19	0.3	0.2
ventral furrow formation	5	3	0.1	0
retina layer formation	10	7	0.1	0.1
cellular component assembly involved in	0	3	0	0
central nervous system formation	1	2	0	0
cranial nerve formation	6	2	0.1	0
cerebellar Purkinje cell layer formation	19	23	0.3	0.3
cerebellar cortex formation	34	34	0.5	0.4
layer formation in the cerebral cortex	26	29	0.4	0.4
eggshell formation	100	99	1.4	1.3
otic vesicle formation	461	454	6.4	5.9
tube lumen formation	5	4	0.1	0.1
sac formation, open tracheal system	26	20	0.4	0.3
otic placode formation	8	12	0.1	0.2
dorsal appendage formation	4	6	0.1	0.1
micropyle formation	7	11	0.1	0.1
organ formation	122	132	1.7	1.7
formation of anatomical boundary	44	43	0.6	0.6
viral reproductive process	7	9	0.1	0.1
virus-host interaction	57	55	0.8	0.7
viral infectious cycle	4	2	0.1	0
initiation of viral infection	33	44	0.5	0.6
viral genome replication	17	22	0.2	0.3
viral genome expression	22	24	0.3	0.3
chromosome condensation	138	140	1.9	1.8
chromatin assembly	1	1	0	0
nucleus organization	219	178	3	2.3
mitochondrion organization	0	2	0	0
cytoskeleton organization	44	37	0.6	0.5
endoplasmic reticulum organization	20	19	0.3	0.2
	42	34	0.6	0.4
peroxisome organization	3	4	0	0.1
endosome organization	2	1	0	0
vacuole organization	9	6	0.1	0.1
plastid organization	186	173	2.6	2.2
vesicle organization	3	1	0	0
spectrosome organization	0	1	0	0
microtubule organizing center organizati	0	2	0	0
lipid particle organization	0	1	0	0
rhabdomere development	0	1	0	0
fusome organization	5	2	0.1	0
organelle fusion	3	1	0	0
organelle fission	1	0	0	0
organelle inheritance	52	56	0.7	0.7
chromosome organization	9	9	0.1	0.1
vitellogenesis	10	8	0.1	0.1
pole plasm assembly	1	0	0	0
membrane budding	44	37	0.6	0.5
membrane fusion	105	103	1.5	1.3
nuclear envelope organization	76	64	1.1	0.8
mitochondrial membrane organization	34	34	0.5	0.4
plasma membrane organization	71	54	1	0.7
membrane invagination	0	2	0	0
membrane disassembly	5	3	0.1	0
membrane raft organization	16	21	0.2	0.3
neuronal ion channel clustering	26	18	0.4	0.2
protein insertion into membrane	180	186	2.5	2.4
cell structure disassembly during apopto	2	2	0	0
extracellular matrix disassembly	76	64	1.1	0.8
membrane disassembly	312	312	4.3	4.1
chromatin disassembly	92	74	1.3	1
macromolecular complex disassembly	1	1	0	0
autophagic vacuole formation	9	13	0.1	0.2
formation of actomyosin apparatus involv	64	56	0.9	0.7
synaptonemal complex assembly	3	10	0	0.1
pole plasm assembly	12	9	0.2	0.1
cellular component assembly involved in	306	300	4.3	3.9
cell projection assembly	570	550	7.9	7.1
chromatin assembly	105	103	1.5	1.3
cell junction assembly	3	1	0	0
female pronucleus formation	311	305	4.3	4
male pronucleus formation	71	54	1	0.7
actin filament bundle formation	10	8	0.1	0.1
spindle assembly	85	62	1.2	0.8
macromolecular complex assembly	45	46	0.6	0.6
basement membrane assembly	1	2	0	0
cell projection assembly	3	2	0	0
neuron projection development	2	3	0	0
pseudopodium organization	6	9	0.1	0.1
ruffle organization	23	30	0.3	0.4
microvillus organization	1	2	0	0
non-sensory hair organization	0	1	0	0
flagellum organization	24	15	0.3	0.2
pilus organization	14	11	0.2	0.1
cell projection morphogenesis	20	27	0.3	0.4
cellular component morphogenesis	163	155	2.3	2
cell morphogenesis	22	26	0.3	0.3
cellular component assembly involved in	141	135	2	1.8
neuron projection regeneration	27	19	0.4	0.2
cell part morphogenesis	4	10	0.1	0.1
cell junction assembly	93	74	1.3	1
cell junction maintenance	12	9	0.2	0.1
cell-cell junction organization	122	132	1.7	1.7
negative regulation of organelle organiz	3	6	0	0.1
negative regulation of cell morphogenesi	28	37	0.4	0.5
negative regulation of transcriptional p	14	20	0.2	0.3
negative regulation of protein complex a	9	7	0.1	0.1
negative regulation of cell projection o	3	4	0	0.1
negative regulation of protein complex d	0	2	0	0
negative regulation of endocytosis	77	60	1.1	0.8
negative regulation of focal adhesion fo	77	73	1.1	0.9
negative regulation of synaptogenesis	66	70	0.9	0.9
extracellular matrix organization	0	1	0	0
intercellular bridge organization	19	19	0.3	0.2
synapse organization	3	4	0	0.1
positive regulation of organelle organiz	3	4	0	0.1
regulation of cell morphogenesis	2	0	0	0
regulation of endocytosis	2	0	0	0
positive regulation of protein complex a	52	56	0.7	0.7
regulation of cell projection organizati	211	227	2.9	2.9
positive regulation of cell projection o	180	186	2.5	2.4
regulation of organelle organization	10	8	0.1	0.1
positive regulation of protein complex d	3	1	0	0
regulation of protein complex disassembl	1	0	0	0
regulation of protein complex assembly	221	212	3.1	2.8
positive regulation of endocytosis	0	0	0	0
regulation of transcriptional preinitiat	98	95	1.4	1.2
positive regulation of transcriptional p	38	39	0.5	0.5
regulation of synapse organization	8	8	0.1	0.1
negative regulation of cellular componen	0	1	0	0
positive regulation of cellular componen	2	1	0	0
regulation of focal adhesion formation	75	58	1	0.8
positive regulation of synaptogenesis	1	3	0	0
regulation of transcription initiation f	52	44	0.7	0.6
positive regulation of transcription ini	38	29	0.5	0.4
regulation of neuron projection regenera	7	19	0.1	0.2
positive regulation of neuron projection	251	194	3.5	2.5
macromolecular complex disassembly	361	343	5	4.5
cellular macromolecular complex subunit	28	14	0.4	0.2
macromolecular complex assembly	10	10	0.1	0.1
cell junction maintenance	115	81	1.6	1.1
chromatin maintenance	1	0	0	0
synaptonemal complex assembly	0	1	0	0
programmed cell death	89	73	1.2	0.9
cytolysis	6	8	0.1	0.1
necrotic cell death	9	25	0.1	0.3
histolysis	89	73	1.2	0.9
reproductive developmental process	88	70	1.2	0.9
sex determination	5	3	0.1	0
sex determination, establishment of X:A	5	3	0.1	0
sex determination, primary response to X	10	7	0.1	0.1
sex differentiation	0	3	0	0
genital disc sexually dimorphic developm	1	2	0	0
development of primary sexual characteri	6	2	0.1	0
reproductive structure development	2	3	0	0
gamete generation	88	70	1.2	0.9
pole cell development	1	3	0	0
germ cell development	1	3	0	0
female gamete generation	0	1	0	0
germ cell migration	8	8	0.1	0.1
germ-line cyst encapsulation	66	56	0.9	0.7
male gamete generation	23	24	0.3	0.3
female pregnancy	1	1	0	0
embryo implantation	0	4	0	0.1
maternal process involved in female preg	8	9	0.1	0.1
mating	2	1	0	0
mating behavior	0	0	0	0
copulation	2	4	0	0.1
fertilization	1	0	0	0
single fertilization	0	0	0	0
reproductive behavior	1	2	0	0
mating behavior	1	0	0	0
reproductive behavior in a multicellular	1	1	0	0
post-mating behavior	0	0	0	0
viral reproductive process	3	2	0	0
virus-host interaction	2	2	0	0
viral infectious cycle	42	27	0.6	0.4
initiation of viral infection	11	13	0.2	0.2
viral genome replication	3	0	0	0
viral genome expression	0	1	0	0
reproductive process in a multicellular	2	0	0	0
insemination	3	1	0	0
reproductive behavior in a multicellular	436	459	6.1	6
genital disc sexually dimorphic developm	0	4	0	0.1
sperm competition	82	71	1.1	0.9
maternal process involved in female preg	321	306	4.5	4
reproductive cellular process	2	3	0	0
reproductive cellular process in multice	1	0	0	0
cell-cell adhesion	400	333	5.6	4.3
cell-substrate adhesion	513	489	7.1	6.4
cell adhesion mediated by integrin	71	66	1	0.9
cytokine production during immune respon	1	1	0	0
platelet activating factor production	2	5	0	0.1
macrophage cytokine production	0	1	0	0
hepatocyte growth factor production	7	6	0.1	0.1
type I interferon production	9	9	0.1	0.1
interferon-gamma production	84	83	1.2	1.1
interleukin-1 production	75	77	1	1
interleukin-10 production	52	44	0.7	0.6
interleukin-2 production	5	7	0.1	0.1
interleukin-23 production	22	18	0.3	0.2
TRAIL production	0	2	0	0
cytokine biosynthetic process	1435	1387	20	18
negative regulation of immune system pro	320	329	4.5	4.3
negative regulation of immune response	0	1	0	0
muscle system process	3	1	0	0
circulatory system process	0	1	0	0
renal system process	0	1	0	0
respiratory system process	0	1	0	0
excretion	136	128	1.9	1.7
digestive system process	3	6	0	0.1
neurological system process	206	203	2.9	2.6
endocrine process	175	179	2.4	2.3
cellularization	2	3	0	0
pattern specification process	1	0	0	0
primary sex determination	1	0	0	0
embryo implantation	0	0	0	0
embryonic development	10	8	0.1	0.1
post-embryonic development	2	3	0	0
multicellular organismal aging	45	50	0.6	0.6
germ-line sex determination	1	1	0	0
somatic sex determination	6	5	0.1	0.1
female sex determination	15	23	0.2	0.3
hatching	1	1	0	0
cell competition in a multicellular orga	8	5	0.1	0.1
tube development	1	0	0	0
cuticle development	93	80	1.3	1
development of primary sexual characteri	0	1	0	0
female sex differentiation	0	1	0	0
male sex differentiation	3	1	0	0
polyphenic determination	1	1	0	0
system development	1	1	0	0
appendage development	4	1	0.1	0
respiratory system process	0	2	0	0
digestive system process	1	0	0	0
visual behavior	2	0	0	0
pattern orientation	3	4	0	0.1
optokinetic behavior	2	0	0	0
visual learning	51	43	0.7	0.6
negative regulation of metabolic process	35	32	0.5	0.4
negative regulation of biosynthetic proc	2	5	0	0.1
negative regulation of catabolic process	1	0	0	0
negative regulation of macromolecule met	4	2	0.1	0
negative regulation of cellular metaboli	1	0	0	0
negative regulation of lipid metabolic p	10	12	0.1	0.2
negative regulation of carbohydrate meta	0	1	0	0
negative regulation of nitrogen compound	2	0	0	0
intercellular transport	3	3	0	0
negative regulation of lipid storage	5	6	0.1	0.1
multicellular organism adhesion to subst	2	2	0	0
sleep	0	0	0	0
circadian sleep/wake cycle	318	333	4.4	4.3
adult behavior	6	8	0.1	0.1
adult feeding behavior	4	1	0.1	0
adult locomotory behavior	15	16	0.2	0.2
behavioral response to nicotine	37	24	0.5	0.3
behavioral response to cocaine	13	12	0.2	0.2
behavioral response to ethanol	63	48	0.9	0.6
behavioral response to ether	45	46	0.6	0.6
larval behavior	123	124	1.7	1.6
larval locomotory behavior	10	17	0.1	0.2
larval foraging behavior	6	8	0.1	0.1
reproductive process in a multicellular	175	179	2.4	2.3
negative regulation of homeostatic proce	6	9	0.1	0.1
negative regulation of telomere maintena	0	1	0	0
negative regulation of mitochondrial dep	73	63	1	0.8
negative regulation of cytokine producti	13	17	0.2	0.2
negative regulation of neurological syst	1	2	0	0
negative regulation of tissue remodeling	1	1	0	0
negative regulation of multicellular org	0	1	0	0
fear response	24	15	0.3	0.2
negative regulation of heart contraction	50	40	0.7	0.5
negative regulation of muscle contractio	1	2	0	0
negative regulation of photoreceptor cel	2	2	0	0
response to pain	1	0	0	0
hatching behavior	3	1	0	0
molting cycle, protein-based cuticle	2	2	0	0
molting cycle process	12	8	0.2	0.1
positive regulation of cytokine producti	2	3	0	0
positive regulation of muscle adaptation	88	70	1.2	0.9
positive regulation of neurological syst	1	3	0	0
positive regulation of tissue remodeling	1	3	0	0
positive regulation of multicellular org	0	1	0	0
positive regulation of multicellular org	4	2	0.1	0
positive regulation of muscle contractio	3	1	0	0
positive regulation of circadian sleep/w	21	10	0.3	0.1
positive regulation of photoreceptor cel	0	3	0	0
negative regulation of multi-organism pr	10	6	0.1	0.1
negative regulation of antimicrobial hum	2	0	0	0
multicellular organismal catabolic proce	8	9	0.1	0.1
multicellular organismal macromolecule m	20	26	0.3	0.3
negative regulation of growth	4	3	0.1	0
negative regulation of cell growth	0	4	0	0.1
negative regulation of multicellular org	2	3	0	0
negative regulation of organ growth	13	8	0.2	0.1
negative regulation of developmental gro	0	4	0	0.1
negative regulation of cellular process	1	2	0	0
negative regulation of cell adhesion	2	1	0	0
negative regulation of cell proliferatio	1	0	0	0
negative regulation of organelle organiz	3	1	0	0
negative regulation of cell communicatio	2	2	0	0
negative regulation of cell cycle proces	3	3	0	0
negative regulation of cell growth	37	35	0.5	0.5
negative regulation of cellular metaboli	20	20	0.3	0.3
negative regulation of cell projection o	1	0	0	0
negative regulation of myelination	0	1	0	0
negative regulation of cell differentiat	1	1	0	0
negative regulation of cell cycle	10	8	0.1	0.1
negative regulation of endocytosis	49	44	0.7	0.6
negative regulation of cell division	2	3	0	0
negative regulation of mitochondrial dep	18	17	0.3	0.2
negative regulation of synaptogenesis	18	22	0.3	0.3
negative regulation of cell death	1	1	0	0
negative regulation of viral reproductio	3	2	0	0
negative regulation of viral genome repl	3	0	0	0
negative regulation of response to stimu	28	20	0.4	0.3
negative regulation of response to bioti	4	2	0.1	0
negative regulation of DNA damage respon	10	14	0.1	0.2
negative regulation of insulin receptor	1	6	0	0.1
negative regulation of immune response	0	1	0	0
negative regulation of stress-activated	9	6	0.1	0.1
reproductive process in a multicellular	67	59	0.9	0.8
insemination	27	29	0.4	0.4
reproductive behavior in a multicellular	15	8	0.2	0.1
genital disc sexually dimorphic developm	3	4	0	0.1
sperm competition	137	133	1.9	1.7
maternal process involved in female preg	16	4	0.2	0.1
bone remodeling	1	0	0	0
mammary gland involution	3	1	0	0
tissue homeostasis	1	2	0	0
multicellular organismal iron ion homeos	16	16	0.2	0.2
blood coagulation	1	0	0	0
hemolymph coagulation	1	2	0	0
regulation of cytokine production	16	16	0.2	0.2
regulation of pole plasm oskar mRNA loca	2	0	0	0
regulation of eclosion	1	1	0	0
regulation of chitin-based cuticle tanni	6	9	0.1	0.1
body fluid secretion	3	0	0	0
hemostasis	50	39	0.7	0.5
regulation of bicoid mRNA localization	73	63	1	0.8
regulation of epithelial to mesenchymal	3	2	0	0
regulation of epithelial cell differenti	3	2	0	0
regulation of chondrocyte differentiatio	1	2	0	0
regulation of tissue remodeling	37	24	0.5	0.3
negative regulation of terminal cell fat	24	15	0.3	0.2
negative regulation of fusion cell fate	45	46	0.6	0.6
regulation of hemocyte proliferation	1	2	0	0
regulation of multicellular organism gro	3	2	0	0
regulation of hair cycle	2	3	0	0
regulation of ectodermal cell fate speci	6	9	0.1	0.1
regulation of compound eye cone cell fat	23	30	0.3	0.4
regulation of circadian sleep/wake cycle	1	2	0	0
regulation of system process	0	1	0	0
regulation of multicellular organismal m	24	15	0.3	0.2
regulation of imaginal disc growth	3	1	0	0
regulation of hemocyte differentiation	1	1	0	0
regulation of myeloid cell differentiati	1	1	0	0
regulation of salivary gland boundary sp	4	1	0.1	0
regulation of angiogenesis	1	0	0	0
regulation of embryonic development	2	0	0	0
regulation of oviposition	3	4	0	0.1
regulation of retinal cell programmed ce	2	2	0	0
regulation of cuticle pigmentation	1	0	0	0
regulation of male pigmentation	7	3	0.1	0
regulation of post-embryonic development	1	0	0	0
regulation of muscle development	8	8	0.1	0.1
positive regulation of multicellular org	0	1	0	0
negative regulation of multicellular org	2	1	0	0
regulation of cardioblast differentiatio	75	58	1	0.8
regulation of nervous system development	1	3	0	0
regulation of ovulation	52	44	0.7	0.6
regulation of epithelial cell proliferat	38	29	0.5	0.4
musculoskeletal movement	82	71	1.1	0.9
negative regulation of transport	321	306	4.5	4
negative regulation of nucleobase, nucle	2	3	0	0
negative regulation of intracellular tra	1	0	0	0
negative regulation of ion transport	400	333	5.6	4.3
negative regulation of endocytosis	513	489	7.1	6.4
negative regulation of protein transport	71	66	1	0.9
negative regulation of developmental pro	1	1	0	0
negative regulation of angiogenesis	2	5	0	0.1
negative regulation of ossification	0	1	0	0
negative regulation of cell projection o	7	6	0.1	0.1
negative regulation of vulval developmen	9	9	0.1	0.1
negative regulation of programmed cell d	84	83	1.2	1.1
negative regulation of cell differentiat	75	77	1	1
negative regulation of salivary gland bo	52	44	0.7	0.6
negative regulation of eclosion	5	7	0.1	0.1
negative regulation of pigmentation duri	22	18	0.3	0.2
negative regulation of developmental gro	0	2	0	0
negative regulation of nervous system de	1435	1387	20	18
negative regulation of cellular componen	320	329	4.5	4.3
negative regulation of organelle organiz	293	284	4.1	3.7
negative regulation of cell morphogenesi	150	139	2.1	1.8
negative regulation of transcriptional p	8	14	0.1	0.2
negative regulation of protein complex a	71	71	1	0.9
negative regulation of cell projection o	6	4	0.1	0.1
negative regulation of protein complex d	2	10	0	0.1
negative regulation of endocytosis	2	0	0	0
negative regulation of focal adhesion fo	1	2	0	0
negative regulation of synaptogenesis	1	3	0	0
negative regulation of multicellular org	71	66	1	0.9
negative regulation of cytokine producti	41	51	0.6	0.7
negative regulation of neurological syst	118	106	1.6	1.4
negative regulation of tissue remodeling	2	0	0	0
negative regulation of multicellular org	7	4	0.1	0.1
negative regulation of heart contraction	20	17	0.3	0.2
negative regulation of muscle contractio	34	29	0.5	0.4
negative regulation of photoreceptor cel	410	400	5.7	5.2
negative regulation of sequestering of c	6	4	0.1	0.1
light-induced release of internally sequ	32	37	0.4	0.5
release of sequestered calcium ion into	47	50	0.7	0.6
osteoblast differentiation	405	396	5.6	5.1
bone mineralization	669	644	9.3	8.4
reproductive developmental process	13	8	0.2	0.1
sex determination	3	1	0	0
sex determination, establishment of X:A	1	1	0	0
sex determination, primary response to X	1	1	0	0
sex differentiation	1	0	0	0
genital disc sexually dimorphic developm	1	0	0	0
development of primary sexual characteri	1	1	0	0
reproductive structure development	54	65	0.8	0.8
cellularization	175	171	2.4	2.2
pattern specification process	619	599	8.6	7.8
primary sex determination	314	320	4.4	4.2
embryo implantation	8	6	0.1	0.1
embryonic development	70	75	1	1
post-embryonic development	9	11	0.1	0.1
multicellular organismal aging	2	2	0	0
germ-line sex determination	13	7	0.2	0.1
somatic sex determination	13	7	0.2	0.1
female sex determination	116	108	1.6	1.4
hatching	25	20	0.3	0.3
cell competition in a multicellular orga	211	184	2.9	2.4
tube development	311	294	4.3	3.8
cuticle development	330	302	4.6	3.9
development of primary sexual characteri	2	1	0	0
female sex differentiation	1	0	0	0
male sex differentiation	11	10	0.2	0.1
polyphenic determination	1	4	0	0.1
system development	1	0	0	0
appendage development	4	2	0.1	0
pattern specification process	2	1	0	0
regionalization	2	1	0	0
axis specification	1	0	0	0
determination of symmetry	17	9	0.2	0.1
embryonic pattern specification	1	0	0	0
imaginal disc lineage restriction	241	178	3.4	2.3
head segmentation	71	71	1	0.9
regulation of R8 cell spacing in compoun	38	23	0.5	0.3
specification of axis polarity	11	9	0.2	0.1
embryo implantation	1	3	0	0
cell aging	0	1	0	0
multicellular organismal aging	13	14	0.2	0.2
anatomical structure morphogenesis	24	18	0.3	0.2
morphogenesis of a branching structure	211	184	2.9	2.4
establishment of tissue polarity	163	124	2.3	1.6
suture of dorsal opening	450	439	6.3	5.7
foregut morphogenesis	405	396	5.6	5.1
hindgut morphogenesis	14	13	0.2	0.2
apposition of dorsal and ventral imagina	9	6	0.1	0.1
metamorphosis	12	13	0.2	0.2
imaginal disc eversion	27	19	0.4	0.2
imaginal disc-derived wing vein morphoge	12	8	0.2	0.1
imaginal disc-derived wing margin morpho	6	8	0.1	0.1
post-embryonic morphogenesis	1	1	0	0
organ morphogenesis	2	2	0	0
body morphogenesis	9	12	0.1	0.2
central nervous system morphogenesis	0	1	0	0
hindbrain morphogenesis	1	0	0	0
cerebellum morphogenesis	12	5	0.2	0.1
cranial nerve morphogenesis	4	3	0.1	0
cerebellar Purkinje cell layer morphogen	0	4	0	0.1
cerebellar cortex morphogenesis	124	124	1.7	1.6
gland morphogenesis	168	164	2.3	2.1
regeneration	3	1	0	0
cellular component morphogenesis	37	35	0.5	0.5
appendage morphogenesis	6	2	0.1	0
leg joint morphogenesis	240	245	3.3	3.2
tube morphogenesis	28	20	0.4	0.3
spiracle morphogenesis, open tracheal sy	6	10	0.1	0.1
inner ear morphogenesis	9	6	0.1	0.1
imaginal disc fusion	67	59	0.9	0.8
imaginal disc fusion, thorax closure	82	64	1.1	0.8
anatomical structure arrangement	162	128	2.3	1.7
gut morphogenesis	102	109	1.4	1.4
embryonic morphogenesis	137	133	1.9	1.7
anatomical structure formation involved	1	0	0	0
tissue morphogenesis	5	5	0.1	0.1
compound eye corneal lens morphogenesis	2	1	0	0
semicircular canal morphogenesis	1	1	0	0
antennal morphogenesis	6	10	0.1	0.1
notum morphogenesis	6	11	0.1	0.1
forebrain morphogenesis	18	12	0.3	0.2
retina morphogenesis in camera-type eye	1	2	0	0
head morphogenesis	6	6	0.1	0.1
face morphogenesis	115	107	1.6	1.4
bone morphogenesis	2	0	0	0
developmental growth involved in morphog	0	4	0	0.1
ureteric bud morphogenesis	20	14	0.3	0.2
embryonic development	55	42	0.8	0.5
embryonic development ending in birth or	4	5	0.1	0.1
embryonic pattern specification	8	17	0.1	0.2
pseudocleavage	82	85	1.1	1.1
embryonic heart tube development	0	0	0	0
embryonic cleavage	17	9	0.2	0.1
DNA methylation during embryonic develop	82	63	1.1	0.8
mitotic cell cycle, embryonic	6	2	0.1	0
embryonic organ development	21	22	0.3	0.3
embryonic morphogenesis	3	2	0	0
post-embryonic development	0	2	0	0
larval development	6	3	0.1	0
instar larval or pupal development	23	18	0.3	0.2
post-embryonic morphogenesis	60	67	0.8	0.9
post-embryonic hemopoiesis	82	71	1.1	0.9
post-embryonic root development	4	1	0.1	0
determination of muscle attachment site	1	0	0	0
germ-line stem cell maintenance	105	103	1.5	1.3
somatic stem cell maintenance	1	0	0	0
chitin-based cuticle tanning	1	0	0	0
synaptic vesicle maturation	1	0	0	0
nerve maturation	1	1	0	0
cell maturation	0	1	0	0
pigment granule maturation	72	71	1	0.9
synapse maturation	0	1	0	0
pseudocleavage during syncytial blastode	15	18	0.2	0.2
regulation of eclosion	2	0	0	0
regulation of chitin-based cuticle tanni	0	1	0	0
regulation of cell death	47	39	0.7	0.5
regulation of anatomical structure morph	2	2	0	0
regulation of ossification	17	18	0.2	0.2
regulation of hemocyte proliferation	23	19	0.3	0.2
regulation of development, heterochronic	52	61	0.7	0.8
regulation of cell differentiation	12	9	0.2	0.1
regulation of embryonic development	18	18	0.3	0.2
regulation of pigmentation during develo	1	0	0	0
regulation of post-embryonic development	1	2	0	0
regulation of muscle development	1	6	0	0.1
regulation of developmental growth	18	18	0.3	0.2
negative regulation of developmental pro	0	2	0	0
positive regulation of developmental pro	0	2	0	0
regulation of nervous system development	19	19	0.3	0.2
regulation of epithelial cell proliferat	2	0	0	0
hatching	1	0	0	0
eclosion	9	5	0.1	0.1
hatching behavior	7	2	0.1	0
eye pigment precursor transport	1	1	0	0
pigment metabolic process during develop	2	1	0	0
cuticle pigmentation	2	0	0	0
eye pigmentation	1	3	0	0
sex-specific pigmentation	1	3	0	0
pigment cell differentiation	1	4	0	0.1
anatomical structure arrangement	4	9	0.1	0.1
oocyte construction	2	1	0	0
blastocyst growth	1083	1036	15.1	13.5
growth of a germarium-derived egg chambe	568	512	7.9	6.7
imaginal disc growth	31	17	0.4	0.2
meristem growth	40	64	0.6	0.8
tissue regeneration	107	87	1.5	1.1
developmental cell growth	1	1	0	0
synaptic growth at neuromuscular junctio	1	1	0	0
heart growth	2	4	0	0.1
developmental growth involved in morphog	4	5	0.1	0.1
prostate gland growth	3	3	0	0
anatomical structure formation involved	1	2	0	0
angiogenesis	2	0	0	0
formation of primary germ layer	1	0	0	0
optic placode formation	5	2	0.1	0
blastocyst formation	1	0	0	0
embryonic epithelial tube formation	1	1	0	0
syncytium formation	0	1	0	0
germarium-derived egg chamber formation	1	1	0	0
cellularization	1	1	0	0
ventral furrow formation	1	1	0	0
retina layer formation	6	2	0.1	0
cellular component assembly involved in	3	3	0	0
central nervous system formation	1	1	0	0
cranial nerve formation	1	2	0	0
cerebellar Purkinje cell layer formation	0	1	0	0
cerebellar cortex formation	9	10	0.1	0.1
layer formation in the cerebral cortex	1	0	0	0
eggshell formation	4	2	0.1	0
otic vesicle formation	1	1	0	0
tube lumen formation	2	0	0	0
sac formation, open tracheal system	2	1	0	0
otic placode formation	84	83	1.2	1.1
dorsal appendage formation	75	77	1	1
micropyle formation	1	1	0	0
organ formation	2	2	0	0
formation of anatomical boundary	1	2	0	0
positive regulation of cell death	10	10	0.1	0.1
positive regulation of cell projection o	1083	1010	15.1	13.1
positive regulation of cell differentiat	38	29	0.5	0.4
positive regulation of ossification	1435	1387	20	18
positive regulation of pigmentation duri	320	329	4.5	4.3
positive regulation of muscle developmen	3	4	0	0.1
positive regulation of developmental gro	2	2	0	0
caste determination	2	0	0	0
polyphenic determination, influence by e	9	5	0.1	0.1
positive regulation of nervous system de	4	3	0.1	0
positive regulation of neuron projection	3	1	0	0
ureteric bud development	9	3	0.1	0
optic lobe placode development	0	2	0	0
blastocyst development	1	0	0	0
embryonic placenta development	0	1	0	0
lens development in camera-type eye	1	3	0	0
amnioserosa formation	125	124	1.7	1.6
ventral midline development	97	114	1.3	1.5
progression of morphogenetic furrow duri	22	24	0.3	0.3
notum development	1142	1101	15.9	14.3
anterior midgut development	619	599	8.6	7.8
ocellus development	263	272	3.7	3.5
anatomical structure morphogenesis	1013	973	14.1	12.6
tissue development	9	12	0.1	0.2
ommatidial rotation	2	0	0	0
mushroom body development	1	1	0	0
dendrite development	6	9	0.1	0.1
spinal cord development	3	0	0	0
ventral spinal cord development	50	39	0.7	0.5
diencephalon development	73	63	1	0.8
telencephalon development	3	2	0	0
pallium development	3	2	0	0
cerebellum development	1	2	0	0
medulla oblongata development	37	24	0.5	0.3
lateral ventricle development	24	15	0.3	0.2
nerve development	12	13	0.2	0.2
cerebellar Purkinje cell layer developme	10	10	0.1	0.1
cerebellar cortex development	8	17	0.1	0.2
hippocampus development	0	0	0	0
olfactory bulb development	6	8	0.1	0.1
thalamus development	4	1	0.1	0
hypothalamus development	15	16	0.2	0.2
neural tube development	37	24	0.5	0.3
cerebral cortex development	16	15	0.2	0.2
olfactory lobe development	20	14	0.3	0.2
metencephalon development	6	5	0.1	0.1
corpus callosum development	9	9	0.1	0.1
forebrain development	17	7	0.2	0.1
midbrain development	16	6	0.2	0.1
hindbrain development	20	20	0.3	0.3
midbrain-hindbrain boundary development	10	12	0.1	0.2
exocrine pancreas development	47	41	0.7	0.5
glomerulus development	56	43	0.8	0.6
tube development	24	30	0.3	0.4
cuticle development	6	4	0.1	0.1
central complex development	82	64	1.1	0.8
compound eye corneal lens development	18	18	0.3	0.2
antennal joint development	0	0	0	0
germ-line cyst encapsulation	24	26	0.3	0.3
organ development	2	0	0	0
reproductive structure development	0	4	0	0.1
system development	20	14	0.3	0.2
appendage development	55	42	0.8	0.5
inner ear development	4	5	0.1	0.1
lateral line development	8	17	0.1	0.2
palate development	82	85	1.1	1.1
retina development in camera-type eye	0	0	0	0
head development	17	9	0.2	0.1
face development	82	63	1.1	0.8
bone development	8	9	0.1	0.1
pharynx development	26	28	0.4	0.4
labyrinthine layer development	7	7	0.1	0.1
chorion development	8	17	0.1	0.2
Kupffer's vesicle development	2	10	0	0.1
cell fate specification	198	162	2.8	2.1
cell fate determination	7	3	0.1	0
developmental programmed cell death	4	2	0.1	0
cell differentiation	6	4	0.1	0.1
cellular component morphogenesis	1	0	0	0
cell fate commitment	0	3	0	0
cell development	0	3	0	0
cell maturation	2	2	0	0
negative regulation of angiogenesis	19	28	0.3	0.4
negative regulation of ossification	2	1	0	0
negative regulation of cell projection o	1	0	0	0
negative regulation of vulval developmen	37	35	0.5	0.5
negative regulation of programmed cell d	18	22	0.3	0.3
negative regulation of cell differentiat	1	1	0	0
negative regulation of salivary gland bo	45	48	0.6	0.6
negative regulation of eclosion	2	1	0	0
negative regulation of pigmentation duri	1	0	0	0
negative regulation of developmental gro	17	27	0.2	0.4
negative regulation of nervous system de	172	155	2.4	2
pseudohyphal growth	10	6	0.1	0.1
unidimensional cell growth	173	184	2.4	2.4
developmental cell growth	200	198	2.8	2.6
signal transduction during filamentous g	0	1	0	0
negative regulation of cell growth	3	5	0	0.1
negative regulation of multicellular org	1	1	0	0
negative regulation of organ growth	146	147	2	1.9
negative regulation of developmental gro	0	1	0	0
regulation of cell growth	519	502	7.2	6.5
imaginal disc growth	213	211	3	2.7
positive regulation of cell growth	203	203	2.8	2.6
cell competition in a multicellular orga	49	46	0.7	0.6
regulation of growth rate	739	754	10.3	9.8
positive regulation of growth rate	1	3	0	0
regulation of multicellular organism gro	2	3	0	0
positive regulation of multicellular org	518	518	7.2	6.7
negative regulation of growth	706	706	9.8	9.2
positive regulation of growth	1	1	0	0
regulation of organ growth	686	690	9.5	9
positive regulation of organ growth	1	2	0	0
regulation of developmental growth	0	1	0	0
positive regulation of developmental gro	0	2	0	0
heart growth	1	1	0	0
lung growth	5	5	0.1	0.1
blastocyst growth	0	1	0	0
growth of a germarium-derived egg chambe	8	10	0.1	0.1
imaginal disc growth	48	38	0.7	0.5
meristem growth	115	109	1.6	1.4
tissue regeneration	15	9	0.2	0.1
developmental cell growth	5	5	0.1	0.1
synaptic growth at neuromuscular junctio	78	83	1.1	1.1
heart growth	0	1	0	0
developmental growth involved in morphog	3	1	0	0
prostate gland growth	2	3	0	0
taxis	7	7	0.1	0.1
chemotaxis	16	15	0.2	0.2
energy taxis	9	9	0.1	0.1
gravitaxis	17	7	0.2	0.1
thermotaxis	20	20	0.3	0.3
cell motility	47	41	0.7	0.5
ciliary or flagellar motility	56	43	0.8	0.6
cell migration	24	30	0.3	0.4
sperm motility	82	64	1.1	0.8
cell chemotaxis	6	4	0.1	0.1
regulation of cell migration	1	0	0	0
positive regulation of locomotion	6	4	0.1	0.1
entry into other organism during symbiot	10	8	0.1	0.1
movement in host environment	3	3	0	0
regulation of immune system process	3	3	0	0
negative regulation of immune system pro	0	1	0	0
positive regulation of immune system pro	25	17	0.3	0.2
regulation of leukocyte activation	2	2	0	0
regulation of toll-like receptor signali	3	4	0	0.1
regulation of hemocyte proliferation	20	26	0.3	0.3
regulation of hemocyte differentiation	10	12	0.1	0.2
regulation of myeloid cell differentiati	14	20	0.2	0.3
regulation of immune response	21	22	0.3	0.3
positive regulation of immune system pro	3	4	0	0.1
positive regulation of leukocyte activat	0	1	0	0
positive regulation of toll-like recepto	69	54	1	0.7
positive regulation of immune response	3	4	0	0.1
positive regulation of metabolic process	0	4	0	0.1
positive regulation of biosynthetic proc	51	28	0.7	0.4
positive regulation of catabolic process	2	3	0	0
positive regulation of macromolecule met	19	19	0.3	0.2
positive regulation of cellular metaboli	6	5	0.1	0.1
positive regulation of multicellular org	16	6	0.2	0.1
positive regulation of lipid metabolic p	10	12	0.1	0.2
positive regulation of carbohydrate meta	6	4	0.1	0.1
positive regulation of nitrogen compound	18	18	0.3	0.2
positive regulation of lipid storage	1	1	0	0
positive regulation of sequestering of t	6	10	0.1	0.1
regulation of metabolic process	6	11	0.1	0.1
regulation of biosynthetic process	18	12	0.3	0.2
negative regulation of metabolic process	1	2	0	0
positive regulation of metabolic process	6	6	0.1	0.1
regulation of catabolic process	19	28	0.3	0.4
regulation of cellular metabolic process	203	203	2.8	2.6
regulation of secondary metabolic proces	1	1	0	0
regulation of multicellular organismal m	1	0	0	0
regulation of nitrogen compound metaboli	3	3	0	0
regulation of macromolecule metabolic pr	21	22	0.3	0.3
regulation of respiratory burst	56	43	0.8	0.6
regulation of primary metabolic process	376	392	5.2	5.1
regulation of homeostatic process	2	1	0	0
regulation of myelination	40	50	0.6	0.6
regulation of telomere maintenance	39	34	0.5	0.4
negative regulation of homeostatic proce	102	109	1.4	1.4
regulation of erythrocyte differentiatio	66	70	0.9	0.9
regulation of sequestering of calcium io	27	29	0.4	0.4
regulation of mitochondrial depolarizati	3	0	0	0
regulation of localization	2	2	0	0
regulation of lipid storage	213	211	3	2.7
regulation of protein localization	2	1	0	0
regulation of transport	0	2	0	0
regulation of cell motion	2	2	0	0
regulation of sequestering of calcium io	47	41	0.7	0.5
regulation of cellular localization	472	440	6.6	5.7
cellular pigment accumulation	1	2	0	0
pigment granule organization	18	11	0.3	0.1
pigment granule localization	19	20	0.3	0.3
ocellus pigment metabolic process	162	128	2.3	1.7
regulation of growth	77	73	1.1	0.9
regulation of cell growth	15	8	0.2	0.1
cell competition in a multicellular orga	3	2	0	0
regulation of growth rate	1	3	0	0
regulation of multicellular organism gro	33	37	0.5	0.5
negative regulation of growth	22	26	0.3	0.3
positive regulation of growth	80	82	1.1	1.1
regulation of organ growth	52	61	0.7	0.8
regulation of developmental growth	6	5	0.1	0.1
regulation of locomotion	200	198	2.8	2.6
regulation of cell migration	12	9	0.2	0.1
positive regulation of locomotion	18	18	0.3	0.2
positive regulation of locomotion	0	2	0	0
regulation of circadian rhythm	19	20	0.3	0.3
entrainment of circadian clock	9	7	0.1	0.1
regulation of circadian sleep/wake cycle	1	0	0	0
positive regulation of circadian rhythm	2	3	0	0
positive regulation of circadian rhythm	8	3	0.1	0
positive regulation of circadian sleep/w	1	1	0	0
pigment accumulation	2	4	0	0.1
cellular pigment accumulation	2	1	0	0
regulation of multi-organism process	2	0	0	0
regulation of antimicrobial humoral resp	0	1	0	0
negative regulation of multi-organism pr	19	19	0.3	0.2
regulation of defense response to virus	3	4	0	0.1
regulation of cellular component biogene	2	0	0	0
regulation of pole plasm oskar mRNA loca	2	1	0	0
regulation of chromatin assembly	28	21	0.4	0.3
regulation of protein complex assembly	0	1	0	0
positive regulation of cellular componen	6	1	0.1	0
regulation of transcriptional preinitiat	7	3	0.1	0
regulation of focal adhesion formation	40	50	0.6	0.6
regulation of synaptogenesis	18	11	0.3	0.1
regulation of transcription initiation f	45	48	0.6	0.6
regulation of sarcomere organization	14	10	0.2	0.1
regulation of cell projection assembly	92	88	1.3	1.1
positive regulation of cellular componen	0	1	0	0
positive regulation of pole plasm oskar	15	27	0.2	0.4
positive regulation of synaptogenesis	3	0	0	0
positive regulation of growth	1	0	0	0
positive regulation of cell growth	3	3	0	0
positive regulation of growth rate	17	27	0.2	0.4
positive regulation of multicellular org	16	18	0.2	0.2
positive regulation of organ growth	1	2	0	0
positive regulation of developmental gro	2	1	0	0
eye pigment precursor transport	2	1	0	0
pigment metabolic process during develop	1	2	0	0
cuticle pigmentation	4	3	0.1	0
eye pigmentation	0	4	0	0.1
sex-specific pigmentation	124	124	1.7	1.6
pigment cell differentiation	168	164	2.3	2.1
positive regulation of biological proces	3	1	0	0
positive regulation of immune system pro	37	35	0.5	0.5
positive regulation of metabolic process	6	2	0.1	0
positive regulation of lipid storage	240	245	3.3	3.2
positive regulation of locomotion	28	20	0.4	0.3
positive regulation of circadian rhythm	6	10	0.1	0.1
positive regulation of cellular componen	9	6	0.1	0.1
positive regulation of growth	67	59	0.9	0.8
positive regulation of cellular process	82	64	1.1	0.8
positive regulation of viral reproductio	162	128	2.3	1.7
positive regulation of response to stimu	102	109	1.4	1.4
positive regulation of transport	137	133	1.9	1.7
positive regulation of developmental pro	1	0	0	0
positive regulation of cellular componen	16	15	0.2	0.2
positive regulation of multicellular org	829	871	11.5	11.3
positive regulation of establishment of	335	367	4.7	4.8
negative regulation of biological proces	124	124	1.7	1.6
negative regulation of immune system pro	141	135	2	1.8
negative regulation of metabolic process	20	28	0.3	0.4
negative regulation of lipid storage	739	754	10.3	9.8
negative regulation of homeostatic proce	93	74	1.3	1
negative regulation of multi-organism pr	34	42	0.5	0.5
negative regulation of growth	43	31	0.6	0.4
negative regulation of cellular process	122	132	1.7	1.7
negative regulation of viral reproductio	9	19	0.1	0.2
negative regulation of response to stimu	135	114	1.9	1.5
negative regulation of transport	1	0	0	0
negative regulation of developmental pro	18	21	0.3	0.3
negative regulation of cellular componen	240	245	3.3	3.2
negative regulation of multicellular org	3	4	0	0.1
negative regulation of sequestering of c	376	392	5.2	5.1
positive regulation of cellular process	472	440	6.6	5.7
positive regulation of neurotransmitter	77	60	1.1	0.8
positive regulation of cell proliferatio	2	1	0	0
positive regulation of organelle organiz	15	9	0.2	0.1
positive regulation of cell communicatio	5	5	0.1	0.1
positive regulation of cell death	6	4	0.1	0.1
positive regulation of cell growth	165	194	2.3	2.5
positive regulation of cellular metaboli	0	1	0	0
positive regulation of cell projection o	2	2	0	0
positive regulation of cell differentiat	78	83	1.1	1.1
positive regulation of cell adhesion	38	27	0.5	0.4
positive regulation of cell cycle	2	0	0	0
positive regulation of endocytosis	48	45	0.7	0.6
positive regulation of meiosis	0	1	0	0
positive regulation of pole plasm oskar	1	2	0	0
positive regulation of exocytosis	1	0	0	0
positive regulation of hormone secretion	13	12	0.2	0.2
positive regulation of protein secretion	0	1	0	0
positive regulation of cell activation	4	2	0.1	0
positive regulation of cell motion	9	7	0.1	0.1
positive regulation of cell division	12	11	0.2	0.1
positive regulation of synaptogenesis	15	16	0.2	0.2
positive regulation of transcription ini	1	3	0	0
positive regulation of neuron projection	52	61	0.7	0.8
positive regulation of viral reproductio	12	9	0.2	0.1
positive regulation of viral transcripti	18	18	0.3	0.2
regulation of response to stimulus	1	0	0	0
regulation of response to biotic stimulu	1	2	0	0
regulation of abscisic acid mediated sig	1	6	0	0.1
regulation of response to external stimu	18	18	0.3	0.2
regulation of insulin receptor signaling	19	19	0.3	0.2
positive regulation of response to stimu	2	0	0	0
negative regulation of response to stimu	141	135	2	1.8
regulation of immune response	27	19	0.4	0.2
regulation of behavior	93	74	1.3	1
regulation of response to stress	122	132	1.7	1.7
positive regulation of response to stimu	28	37	0.4	0.5
positive regulation of abscisic acid med	14	20	0.2	0.3
positive regulation of defense response	3	4	0	0.1
positive regulation of response to exter	77	60	1.1	0.8
positive regulation of DNA repair	77	73	1.1	0.9
positive regulation of behavior	66	70	0.9	0.9
positive regulation of immune response	0	1	0	0
positive regulation of stress-activated	3	4	0	0.1
regulation of viral reproduction	2	0	0	0
regulation of viral genome replication	22	26	0.3	0.3
regulation of viral transcription	4	10	0.1	0.1
positive regulation of viral reproductio	12	9	0.2	0.1
negative regulation of viral reproductio	3	6	0	0.1
regulation of developmental process	9	7	0.1	0.1
regulation of eclosion	0	2	0	0
regulation of chitin-based cuticle tanni	19	19	0.3	0.2
regulation of cell death	3	4	0	0.1
regulation of anatomical structure morph	2	0	0	0
regulation of ossification	8	9	0.1	0.1
regulation of hemocyte proliferation	20	26	0.3	0.3
regulation of development, heterochronic	4	3	0.1	0
regulation of cell differentiation	0	4	0	0.1
regulation of embryonic development	0	4	0	0.1
regulation of pigmentation during develo	1	2	0	0
regulation of post-embryonic development	2	1	0	0
regulation of muscle development	1	0	0	0
regulation of developmental growth	3	1	0	0
negative regulation of developmental pro	2	2	0	0
positive regulation of developmental pro	3	3	0	0
regulation of nervous system development	37	35	0.5	0.5
regulation of epithelial cell proliferat	20	20	0.3	0.3
regulation of cellular process	1	0	0	0
regulation of cell growth	0	1	0	0
signal transduction	1	1	0	0
regulation of cell communication	10	8	0.1	0.1
regulation of cell death	49	44	0.7	0.6
regulation of cell morphogenesis	2	3	0	0
regulation of cell adhesion	18	17	0.3	0.2
regulation of cellular metabolic process	18	22	0.3	0.3
regulation of cell projection organizati	1	1	0	0
regulation of microtubule-based process	3	2	0	0
regulation of actin filament-based proce	3	0	0	0
regulation of organelle organization	28	20	0.4	0.3
regulation of transmembrane transport	4	2	0.1	0
regulation of cell proliferation	10	14	0.1	0.2
modulation by symbiont of host cellular	1	6	0	0.1
cell redox homeostasis	0	1	0	0
regulation of cell differentiation	9	6	0.1	0.1
regulation of transcriptional preinitiat	67	59	0.9	0.8
positive regulation of cellular process	27	29	0.4	0.4
negative regulation of cellular process	15	8	0.2	0.1
regulation of synapse organization	3	4	0	0.1
regulation of cell activation	137	133	1.9	1.7
regulation of cell motion	16	4	0.2	0.1
regulation of sequestering of calcium io	1	0	0	0
regulation of cell division	2	5	0	0.1
regulation of cell cycle	1	0	0	0
regulation of mitochondrial depolarizati	4	2	0.1	0
regulation of chromosome segregation	1	0	0	0
regulation of cellular localization	10	12	0.1	0.2
regulation of vesicle-mediated transport	0	1	0	0
regulation of neuron projection regenera	2	0	0	0
regulation of cellular response to stres	3	3	0	0
positive regulation of transport	5	6	0.1	0.1
positive regulation of glucose transport	82	85	1.1	1.1
positive regulation of vesicle fusion	9	9	0.1	0.1
positive regulation of lipid transport	10	8	0.1	0.1
positive regulation of intracellular tra	1	0	0	0
positive regulation of transporter activ	44	37	0.6	0.5
positive regulation of ion transport	105	103	1.5	1.3
positive regulation of endocytosis	76	64	1.1	0.8
positive regulation of secretion	34	34	0.5	0.4
positive regulation of protein transport	71	54	1	0.7
positive regulation of neurotransmitter	0	2	0	0
positive regulation of developmental pro	5	3	0.1	0
positive regulation of cell death	16	21	0.2	0.3
positive regulation of cell projection o	26	18	0.4	0.2
[truncated: 641 more rows]

## Sheet: Pearson correlation
Level		Cellular component	Biological process	Molecular function	All
2	Pearson correlation coefficient	0.999827	0.998836	0.999694	0.999343
	p-value	3.95861e-29	3.85926e-29	4.95095e-19	1.34506e-76
3	Pearson correlation coefficient	0.999645	0.998902	0.997097	0.998894
	p-value	2.47238e-99	0	9.9818e-96	0
4	Pearson correlation coefficient	0.999323	0.998434	0.997615	0.998372
	p-value	0	0	3.94995e-284	0
