# Supplementary material for: Comparative transcriptome analysis of venom glands from Cotesia vestalis and Diadromus collaris, two endoparasitoids of the host Plutella xylostella
Source: Sci Rep. 2017 May 2;7:1298. doi: 10.1038/s41598-017-01383-2 (PMC5431001; doi:10.1038/s41598-017-01383-2)
Supplement: Supplementary file 3 — Suppl Table S2 [file 41598_2017_1383_MOESM3_ESM.xls]

## Sheet: manuscript title
Comparative transcriptome analysis of venom glands from Cotesia vestalis and Diadromus collaris, two endoparasitoids of the host Plutella xylostella
Wei Zhao a,b, Min Shi a,b, Xi-qian Ye a,b, Fei Li a,b, Xiao-wei Wang a,b, Xue-xin Chen a,b,c,*
a Institute of Insect Sciences, Zhejiang University, 866 Yuhangtang Road, Hangzhou 310058, China
b Ministry of Agriculture Key Lab of Molecular Biology of Crop Pathogens and Insect Pests, Zhejiang University, 866 Yuhangtang Road, Hangzhou 310058, China
c State Key Lab of Rice Biology, Zhejiang University, 866 Yuhangtang Road, Hangzhou 310058, China
*Corresponding author: xxchen@zju.edu.cn, phone number: +86 571 88982868

## Sheet: DC GO enrichment of VG vs ALL
GO ID	VG genes	ALL genes	Level	Class	p-value	GO Ontology or Category
GO:0008152	3108 of 5647 in the list	4108 of 8149 in the whole body	2	biological_process	6.73e-33	metabolic process
GO:0009987	4414 of 5647 in the list	6242 of 8149 in the whole body	2	biological_process	0.00137	cellular process
GO:0043226	2428 of 4156 in the list	3126 of 6138 in the whole body	2	cellular_component	8.27e-63	organelle
GO:0005623	3478 of 4156 in the list	4828 of 6138 in the whole body	2	cellular_component	1.38e-39	cell
GO:0044422	1432 of 4156 in the list	1813 of 6138 in the whole body	2	cellular_component	2.42e-33	organelle part
GO:0031974	463 of 4156 in the list	557 of 6138 in the whole body	2	cellular_component	4.25e-15	membrane-enclosed lumen
GO:0032991	1383 of 4156 in the list	1920 of 6138 in the whole body	2	cellular_component	0.00031	macromolecular complex
GO:0003824	3731 of 6171 in the list	5037 of 8838 in the whole body	2	molecular_function	1.29e-20	catalytic activity
GO:0005488	3689 of 6171 in the list	5138 of 8838 in the whole body	2	molecular_function	0.00134	binding
GO:0044237	2556 of 5647 in the list	3215 of 8149 in the whole body	3	biological_process	6.07e-57	cellular metabolic process
GO:0044260	1669 of 5647 in the list	2022 of 8149 in the whole body	3	biological_process	2.03e-50	cellular macromolecule metabolic process
GO:0043170	1806 of 5647 in the list	2238 of 8149 in the whole body	3	biological_process	7.09e-42	macromolecule metabolic process
GO:0044238	2445 of 5647 in the list	3128 of 8149 in the whole body	3	biological_process	1.74e-40	primary metabolic process
GO:0044267	1045 of 5647 in the list	1272 of 8149 in the whole body	3	biological_process	4.41e-26	cellular protein metabolic process
GO:0010467	721 of 5647 in the list	847 of 8149 in the whole body	3	biological_process	1.3e-25	gene expression
GO:0090304	682 of 5647 in the list	801 of 8149 in the whole body	3	biological_process	4.78e-24	nucleic acid metabolic process
GO:0019538	1162 of 5647 in the list	1444 of 8149 in the whole body	3	biological_process	2.37e-22	protein metabolic process
GO:0016070	436 of 5647 in the list	491 of 8149 in the whole body	3	biological_process	2.42e-22	RNA metabolic process
GO:0006807	1106 of 5647 in the list	1389 of 8149 in the whole body	3	biological_process	8.71e-18	nitrogen compound metabolic process
GO:0034641	1089 of 5647 in the list	1366 of 8149 in the whole body	3	biological_process	8.96e-18	cellular nitrogen compound metabolic process
GO:0006139	1001 of 5647 in the list	1250 of 8149 in the whole body	3	biological_process	4.08e-17	nucleobase-containing compound metabolic process
GO:0043412	650 of 5647 in the list	793 of 8149 in the whole body	3	biological_process	4.76e-14	macromolecule modification
GO:0006396	230 of 5647 in the list	255 of 8149 in the whole body	3	biological_process	2.04e-12	RNA processing
GO:0033036	424 of 5647 in the list	503 of 8149 in the whole body	3	biological_process	4.5e-12	macromolecule localization
GO:0006464	619 of 5647 in the list	761 of 8149 in the whole body	3	biological_process	8.36e-12	cellular protein modification process
GO:0036211	619 of 5647 in the list	761 of 8149 in the whole body	3	biological_process	8.36e-12	protein modification process
GO:0016071	168 of 5647 in the list	182 of 8149 in the whole body	3	biological_process	9.34e-11	mRNA metabolic process
GO:0034645	570 of 5647 in the list	701 of 8149 in the whole body	3	biological_process	1.43e-10	cellular macromolecule biosynthetic process
GO:0006412	363 of 5647 in the list	429 of 8149 in the whole body	3	biological_process	1.86e-10	translation
GO:0009059	576 of 5647 in the list	710 of 8149 in the whole body	3	biological_process	2.45e-10	macromolecule biosynthetic process
GO:0044249	850 of 5647 in the list	1080 of 8149 in the whole body	3	biological_process	3.17e-10	cellular biosynthetic process
GO:0006397	154 of 5647 in the list	167 of 8149 in the whole body	3	biological_process	1.46e-09	mRNA processing
GO:0015031	197 of 5647 in the list	225 of 8149 in the whole body	3	biological_process	2.45e-07	protein transport
GO:0000375	99 of 5647 in the list	105 of 8149 in the whole body	3	biological_process	7.99e-07	RNA splicing, via transesterification reactions
GO:0045184	210 of 5647 in the list	243 of 8149 in the whole body	3	biological_process	8.97e-07	establishment of protein localization
GO:0000377	98 of 5647 in the list	104 of 8149 in the whole body	3	biological_process	1.09e-06	RNA splicing, via transesterification reactions with bulged adenosine as nucleophile
GO:0000398	98 of 5647 in the list	104 of 8149 in the whole body	3	biological_process	1.09e-06	nuclear mRNA splicing, via spliceosome
GO:0008104	336 of 5647 in the list	407 of 8149 in the whole body	3	biological_process	1.14e-06	protein localization
GO:0008380	112 of 5647 in the list	123 of 8149 in the whole body	3	biological_process	1.94e-05	RNA splicing
GO:0009058	884 of 5647 in the list	1158 of 8149 in the whole body	3	biological_process	2.4e-05	biosynthetic process
GO:0034660	114 of 5647 in the list	126 of 8149 in the whole body	3	biological_process	3.69e-05	ncRNA metabolic process
GO:0008105	57 of 5647 in the list	58 of 8149 in the whole body	3	biological_process	5.25e-05	asymmetric protein localization
GO:0007391	108 of 5647 in the list	119 of 8149 in the whole body	3	biological_process	5.92e-05	dorsal closure
GO:0006996	778 of 5647 in the list	1017 of 8149 in the whole body	3	biological_process	0.00012	organelle organization
GO:0006413	61 of 5647 in the list	63 of 8149 in the whole body	3	biological_process	0.00012	translational initiation
GO:0000226	242 of 5647 in the list	292 of 8149 in the whole body	3	biological_process	0.00019	microtubule cytoskeleton organization
GO:0007264	110 of 5647 in the list	123 of 8149 in the whole body	3	biological_process	0.00033	small GTPase mediated signal transduction
GO:0046907	257 of 5647 in the list	313 of 8149 in the whole body	3	biological_process	0.0004	intracellular transport
GO:0043543	43 of 5647 in the list	43 of 8149 in the whole body	3	biological_process	0.00049	protein acylation
GO:0006281	81 of 5647 in the list	88 of 8149 in the whole body	3	biological_process	0.00082	DNA repair
GO:0018193	94 of 5647 in the list	104 of 8149 in the whole body	3	biological_process	0.00086	peptidyl-amino acid modification
GO:0043038	55 of 5647 in the list	57 of 8149 in the whole body	3	biological_process	0.00097	amino acid activation
GO:0010564	113 of 5647 in the list	128 of 8149 in the whole body	3	biological_process	0.00117	regulation of cell cycle process
GO:0033043	128 of 5647 in the list	147 of 8149 in the whole body	3	biological_process	0.00121	regulation of organelle organization
GO:0007281	187 of 5647 in the list	223 of 8149 in the whole body	3	biological_process	0.00123	germ cell development
GO:0043039	54 of 5647 in the list	56 of 8149 in the whole body	3	biological_process	0.00136	tRNA aminoacylation
GO:0006418	54 of 5647 in the list	56 of 8149 in the whole body	3	biological_process	0.00136	tRNA aminoacylation for protein translation
GO:0051726	206 of 5647 in the list	248 of 8149 in the whole body	3	biological_process	0.00138	regulation of cell cycle
GO:0006793	533 of 5647 in the list	688 of 8149 in the whole body	3	biological_process	0.00146	phosphorus metabolic process
GO:0006796	533 of 5647 in the list	688 of 8149 in the whole body	3	biological_process	0.00146	phosphate-containing compound metabolic process
GO:0070727	192 of 5647 in the list	230 of 8149 in the whole body	3	biological_process	0.00168	cellular macromolecule localization
GO:0044265	115 of 5647 in the list	131 of 8149 in the whole body	3	biological_process	0.00184	cellular macromolecule catabolic process
GO:0051186	107 of 5647 in the list	121 of 8149 in the whole body	3	biological_process	0.00199	cofactor metabolic process
GO:0001700	140 of 5647 in the list	163 of 8149 in the whole body	3	biological_process	0.00214	embryonic development via the syncytial blastoderm
GO:0006403	67 of 5647 in the list	72 of 8149 in the whole body	3	biological_process	0.00327	RNA localization
GO:0016568	89 of 5647 in the list	99 of 8149 in the whole body	3	biological_process	0.00333	chromatin modification
GO:0006473	37 of 5647 in the list	37 of 8149 in the whole body	3	biological_process	0.00454	protein acetylation
GO:0005622	3178 of 4156 in the list	4098 of 6138 in the whole body	3	cellular_component	4.18e-115	intracellular
GO:0044424	2989 of 4156 in the list	3811 of 6138 in the whole body	3	cellular_component	8.73e-113	intracellular part
GO:0043229	2412 of 4156 in the list	3108 of 6138 in the whole body	3	cellular_component	2.83e-61	intracellular organelle
GO:0043227	1923 of 4156 in the list	2438 of 6138 in the whole body	3	cellular_component	4.13e-51	membrane-bounded organelle
GO:0043231	1920 of 4156 in the list	2435 of 6138 in the whole body	3	cellular_component	9.23e-51	intracellular membrane-bounded organelle
GO:0005737	1824 of 4156 in the list	2317 of 6138 in the whole body	3	cellular_component	9.08e-46	cytoplasm
GO:0044464	3478 of 4156 in the list	4828 of 6138 in the whole body	3	cellular_component	1.38e-39	cell part
GO:0044446	1405 of 4156 in the list	1760 of 6138 in the whole body	3	cellular_component	2.9e-37	intracellular organelle part
GO:0044444	1362 of 4156 in the list	1749 of 6138 in the whole body	3	cellular_component	2.04e-25	cytoplasmic part
GO:0005634	1145 of 4156 in the list	1487 of 6138 in the whole body	3	cellular_component	1.04e-16	nucleus
GO:0044428	555 of 4156 in the list	678 of 6138 in the whole body	3	cellular_component	1.13e-15	nuclear part
GO:0070013	454 of 4156 in the list	547 of 6138 in the whole body	3	cellular_component	1.66e-14	intracellular organelle lumen
GO:0043233	454 of 4156 in the list	548 of 6138 in the whole body	3	cellular_component	3.3e-14	organelle lumen
GO:0030529	366 of 4156 in the list	434 of 6138 in the whole body	3	cellular_component	1.93e-13	ribonucleoprotein complex
GO:0005681	129 of 4156 in the list	141 of 6138 in the whole body	3	cellular_component	7.36e-09	spliceosomal complex
GO:0031981	365 of 4156 in the list	451 of 6138 in the whole body	3	cellular_component	3.46e-08	nuclear lumen
GO:0043228	946 of 4156 in the list	1264 of 6138 in the whole body	3	cellular_component	2.41e-07	non-membrane-bounded organelle
GO:0043232	946 of 4156 in the list	1264 of 6138 in the whole body	3	cellular_component	2.41e-07	intracellular non-membrane-bounded organelle
GO:0005739	362 of 4156 in the list	453 of 6138 in the whole body	3	cellular_component	9e-07	mitochondrion
GO:0071011	94 of 4156 in the list	102 of 6138 in the whole body	3	cellular_component	1.87e-06	precatalytic spliceosome
GO:0005759	81 of 4156 in the list	87 of 6138 in the whole body	3	cellular_component	6.73e-06	mitochondrial matrix
GO:0044429	203 of 4156 in the list	245 of 6138 in the whole body	3	cellular_component	2.41e-05	mitochondrial part
GO:0005654	254 of 4156 in the list	316 of 6138 in the whole body	3	cellular_component	0.00011	nucleoplasm
GO:0000313	38 of 4156 in the list	38 of 6138 in the whole body	3	cellular_component	0.00021	organellar ribosome
GO:0005761	38 of 4156 in the list	38 of 6138 in the whole body	3	cellular_component	0.00021	mitochondrial ribosome
GO:0043296	64 of 4156 in the list	69 of 6138 in the whole body	3	cellular_component	0.00038	apical junction complex
GO:0071013	73 of 4156 in the list	81 of 6138 in the whole body	3	cellular_component	0.00116	catalytic step 2 spliceosome
GO:0044451	221 of 4156 in the list	276 of 6138 in the whole body	3	cellular_component	0.0013	nucleoplasm part
GO:0044431	67 of 4156 in the list	74 of 6138 in the whole body	3	cellular_component	0.0021	Golgi apparatus part
GO:0005783	145 of 4156 in the list	175 of 6138 in the whole body	3	cellular_component	0.00225	endoplasmic reticulum
GO:0070160	44 of 4156 in the list	46 of 6138 in the whole body	3	cellular_component	0.00247	occluding junction
GO:0005818	38 of 4156 in the list	39 of 6138 in the whole body	3	cellular_component	0.0029	aster
GO:0044437	48 of 4156 in the list	51 of 6138 in the whole body	3	cellular_component	0.00348	vacuolar part
GO:0005918	42 of 4156 in the list	44 of 6138 in the whole body	3	cellular_component	0.00497	septate junction
GO:0016874	251 of 6171 in the list	279 of 8838 in the whole body	3	molecular_function	3.11e-13	ligase activity
GO:0032553	749 of 6171 in the list	949 of 8838 in the whole body	3	molecular_function	2.19e-08	ribonucleotide binding
GO:0032555	749 of 6171 in the list	949 of 8838 in the whole body	3	molecular_function	2.19e-08	purine ribonucleotide binding
GO:0017076	749 of 6171 in the list	949 of 8838 in the whole body	3	molecular_function	2.19e-08	purine nucleotide binding
GO:0035639	747 of 6171 in the list	947 of 8838 in the whole body	3	molecular_function	2.9e-08	purine ribonucleoside triphosphate binding
GO:0016881	102 of 6171 in the list	107 of 8838 in the whole body	3	molecular_function	3.65e-08	acid-amino acid ligase activity
GO:0004842	86 of 6171 in the list	89 of 8838 in the whole body	3	molecular_function	1.35e-07	ubiquitin-protein ligase activity
GO:0019787	86 of 6171 in the list	89 of 8838 in the whole body	3	molecular_function	1.35e-07	small conjugating protein ligase activity
GO:0016879	134 of 6171 in the list	147 of 8838 in the whole body	3	molecular_function	3.56e-07	ligase activity, forming carbon-nitrogen bonds
GO:0016817	595 of 6171 in the list	751 of 8838 in the whole body	3	molecular_function	1.1e-06	hydrolase activity, acting on acid anhydrides
GO:0016818	586 of 6171 in the list	740 of 8838 in the whole body	3	molecular_function	1.75e-06	hydrolase activity, acting on acid anhydrides, in phosphorus-containing anhydrides
GO:0016462	585 of 6171 in the list	739 of 8838 in the whole body	3	molecular_function	2.01e-06	pyrophosphatase activity
GO:0004674	240 of 6171 in the list	283 of 8838 in the whole body	3	molecular_function	2.91e-06	protein serine/threonine kinase activity
GO:0017111	577 of 6171 in the list	731 of 8838 in the whole body	3	molecular_function	6.11e-06	nucleoside-triphosphatase activity
GO:0003723	334 of 6171 in the list	407 of 8838 in the whole body	3	molecular_function	7.12e-06	RNA binding
GO:0003743	60 of 6171 in the list	61 of 8838 in the whole body	3	molecular_function	9.38e-06	translation initiation factor activity
GO:0030554	577 of 6171 in the list	736 of 8838 in the whole body	3	molecular_function	4.09e-05	adenyl nucleotide binding
GO:0032559	577 of 6171 in the list	736 of 8838 in the whole body	3	molecular_function	4.09e-05	adenyl ribonucleotide binding
GO:0005524	575 of 6171 in the list	734 of 8838 in the whole body	3	molecular_function	5.3e-05	ATP binding
GO:0000166	1186 of 6171 in the list	1574 of 8838 in the whole body	3	molecular_function	6.49e-05	nucleotide binding
GO:0036094	1238 of 6171 in the list	1651 of 8838 in the whole body	3	molecular_function	0.0002	small molecule binding
GO:0016875	56 of 6171 in the list	58 of 8838 in the whole body	3	molecular_function	0.00034	ligase activity, forming carbon-oxygen bonds
GO:0016876	56 of 6171 in the list	58 of 8838 in the whole body	3	molecular_function	0.00034	ligase activity, forming aminoacyl-tRNA and related compounds
GO:0004812	56 of 6171 in the list	58 of 8838 in the whole body	3	molecular_function	0.00034	aminoacyl-tRNA ligase activity
GO:0097159	109 of 6171 in the list	123 of 8838 in the whole body	3	molecular_function	0.00073	organic cyclic compound binding
GO:0016779	96 of 6171 in the list	107 of 8838 in the whole body	3	molecular_function	0.00089	nucleotidyltransferase activity
GO:0016787	1514 of 6171 in the list	2046 of 8838 in the whole body	3	molecular_function	0.00151	hydrolase activity

## Sheet: CV GO enrichment of VG vs ALL
GO ID	VG genes	All genes	Level	Class	VG	p-value(TG)	Description
GO:0003824	3445 of 5818 in venom glands	4655 of 8375 in the whole body	2	molecular_function	3445	5.85e-21	catalytic activity
GO:0043226	2346 of 3966 in venom glands	3170 of 5919 in the whole body	2	cellular_component	2346	3.7e-32	organelle
GO:0005623	3333 of 3966 in venom glands	4755 of 5919 in the whole body	2	cellular_component	3333	4.89e-21	cell
GO:0044422	1382 of 3966 in venom glands	1850 of 5919 in the whole body	2	cellular_component	1382	3.17e-15	organelle part
GO:0031974	497 of 3966 in venom glands	614 of 5919 in the whole body	2	cellular_component	497	2.81e-13	membrane-enclosed lumen
GO:0032991	1420 of 3966 in venom glands	1952 of 5919 in the whole body	2	cellular_component	1420	1.18e-08	macromolecular complex
GO:0008152	3023 of 5342 in venom glands	4001 of 7796 in the whole body	2	biological_process	3023	1.16e-39	metabolic process
GO:0016740	1272 of 5818 in venom glands	1634 of 8375 in the whole body	3	molecular_function	1272	3.98e-14	transferase activity
GO:0003723	328 of 5818 in venom glands	384 of 8375 in the whole body	3	molecular_function	328	1.28e-10	RNA binding
GO:0004386	123 of 5818 in venom glands	136 of 8375 in the whole body	3	molecular_function	123	4.24e-06	helicase activity
GO:0003743	60 of 5818 in venom glands	61 of 8375 in the whole body	3	molecular_function	60	6.96e-06	translation initiation factor activity
GO:0016874	242 of 5818 in venom glands	290 of 8375 in the whole body	3	molecular_function	242	2.64e-05	ligase activity
GO:0003729	108 of 5818 in venom glands	120 of 8375 in the whole body	3	molecular_function	108	7.7e-05	mRNA binding
GO:0016791	161 of 5818 in venom glands	187 of 8375 in the whole body	3	molecular_function	161	9.1e-05	phosphatase activity
GO:0042578	214 of 5818 in venom glands	257 of 8375 in the whole body	3	molecular_function	214	0.00025	phosphoric ester hydrolase activity
GO:0008135	83 of 5818 in venom glands	91 of 8375 in the whole body	3	molecular_function	83	0.00065	translation factor activity, nucleic acid binding
GO:0008168	69 of 5818 in venom glands	74 of 8375 in the whole body	3	molecular_function	69	0.00068	methyltransferase activity
GO:0016747	99 of 5818 in venom glands	111 of 8375 in the whole body	3	molecular_function	99	0.00081	transferase activity, transferring acyl groups other than amino-acyl groups
GO:0016772	721 of 5818 in venom glands	947 of 8375 in the whole body	3	molecular_function	721	0.00104	transferase activity, transferring phosphorus-containing groups
GO:0008026	70 of 5818 in venom glands	76 of 8375 in the whole body	3	molecular_function	70	0.00205	ATP-dependent helicase activity
GO:0070035	70 of 5818 in venom glands	76 of 8375 in the whole body	3	molecular_function	70	0.00205	purine NTP-dependent helicase activity
GO:0097159	118 of 5818 in venom glands	136 of 8375 in the whole body	3	molecular_function	118	0.00217	organic cyclic compound binding
GO:0005622	3064 of 3966 in venom glands	4103 of 5919 in the whole body	3	cellular_component	3064	1.58e-74	intracellular
GO:0044424	2892 of 3966 in venom glands	3833 of 5919 in the whole body	3	cellular_component	2892	3.62e-74	intracellular part
GO:0043229	2331 of 3966 in venom glands	3153 of 5919 in the whole body	3	cellular_component	2331	4.46e-31	intracellular organelle
GO:0043227	1830 of 3966 in venom glands	2422 of 5919 in the whole body	3	cellular_component	1830	2.66e-29	membrane-bounded organelle
GO:0043231	1828 of 3966 in venom glands	2420 of 5919 in the whole body	3	cellular_component	1828	4.07e-29	intracellular membrane-bounded organelle
GO:0005737	1736 of 3966 in venom glands	2292 of 5919 in the whole body	3	cellular_component	1736	6.05e-28	cytoplasm
GO:0030529	433 of 3966 in venom glands	495 of 5919 in the whole body	3	cellular_component	433	6.28e-25	ribonucleoprotein complex
GO:0044446	1356 of 3966 in venom glands	1778 of 5919 in the whole body	3	cellular_component	1356	2.38e-21	intracellular organelle part
GO:0044464	3331 of 3966 in venom glands	4753 of 5919 in the whole body	3	cellular_component	3331	8.13e-21	cell part
GO:0044428	604 of 3966 in venom glands	740 of 5919 in the whole body	3	cellular_component	604	1.76e-18	nuclear part
GO:0044444	1289 of 3966 in venom glands	1724 of 5919 in the whole body	3	cellular_component	1289	6.11e-14	cytoplasmic part
GO:0070013	494 of 3966 in venom glands	608 of 5919 in the whole body	3	cellular_component	494	8.7e-14	intracellular organelle lumen
GO:0005634	1175 of 3966 in venom glands	1562 of 5919 in the whole body	3	cellular_component	1175	1.14e-13	nucleus
GO:0043233	494 of 3966 in venom glands	610 of 5919 in the whole body	3	cellular_component	494	2.94e-13	organelle lumen
GO:0005681	143 of 3966 in venom glands	153 of 5919 in the whole body	3	cellular_component	143	1.18e-12	spliceosomal complex
GO:0071011	111 of 3966 in venom glands	116 of 5919 in the whole body	3	cellular_component	111	1.44e-11	precatalytic spliceosome
GO:0031981	404 of 3966 in venom glands	501 of 5919 in the whole body	3	cellular_component	404	7.28e-10	nuclear lumen
GO:0071013	83 of 3966 in venom glands	88 of 5919 in the whole body	3	cellular_component	83	3.31e-07	catalytic step 2 spliceosome
GO:0005730	109 of 3966 in venom glands	122 of 5919 in the whole body	3	cellular_component	109	4.23e-06	nucleolus
GO:0000428	59 of 3966 in venom glands	61 of 5919 in the whole body	3	cellular_component	59	6.69e-06	DNA-directed RNA polymerase complex
GO:0030880	59 of 3966 in venom glands	61 of 5919 in the whole body	3	cellular_component	59	6.69e-06	RNA polymerase complex
GO:0055029	59 of 3966 in venom glands	61 of 5919 in the whole body	3	cellular_component	59	6.69e-06	nuclear DNA-directed RNA polymerase complex
GO:0000228	60 of 3966 in venom glands	63 of 5919 in the whole body	3	cellular_component	60	3.33e-05	nuclear chromosome
GO:0016591	54 of 3966 in venom glands	56 of 5919 in the whole body	3	cellular_component	54	4.28e-05	DNA-directed RNA polymerase II, holoenzyme
GO:0000502	51 of 3966 in venom glands	53 of 5919 in the whole body	3	cellular_component	51	0.00012	proteasome complex
GO:0005840	188 of 3966 in venom glands	230 of 5919 in the whole body	3	cellular_component	188	0.00018	ribosome
GO:0044454	48 of 3966 in venom glands	50 of 5919 in the whole body	3	cellular_component	48	0.00038	nuclear chromosome part
GO:0035770	45 of 3966 in venom glands	47 of 5919 in the whole body	3	cellular_component	45	0.00116	ribonucleoprotein granule
GO:0043296	70 of 3966 in venom glands	78 of 5919 in the whole body	3	cellular_component	70	0.00162	apical junction complex
GO:0044391	91 of 3966 in venom glands	105 of 5919 in the whole body	3	cellular_component	91	0.00194	ribosomal subunit
GO:0005654	287 of 3966 in venom glands	371 of 5919 in the whole body	3	cellular_component	287	0.00277	nucleoplasm
GO:0000313	37 of 3966 in venom glands	38 of 5919 in the whole body	3	cellular_component	37	0.00299	organellar ribosome
GO:0005761	37 of 3966 in venom glands	38 of 5919 in the whole body	3	cellular_component	37	0.00299	mitochondrial ribosome
GO:0016327	75 of 3966 in venom glands	85 of 5919 in the whole body	3	cellular_component	75	0.00333	apicolateral plasma membrane
GO:0045169	55 of 3966 in venom glands	60 of 5919 in the whole body	3	cellular_component	55	0.00419	fusome
GO:0044260	1723 of 5342 in venom glands	2129 of 7796 in the whole body	3	biological_process	1723	8.76e-47	cellular macromolecule metabolic process
GO:0043170	1862 of 5342 in venom glands	2342 of 7796 in the whole body	3	biological_process	1862	3.41e-41	macromolecule metabolic process
GO:0044237	2461 of 5342 in venom glands	3188 of 7796 in the whole body	3	biological_process	2461	2.39e-40	cellular metabolic process
GO:0044238	2410 of 5342 in venom glands	3130 of 7796 in the whole body	3	biological_process	2410	3.1e-37	primary metabolic process
GO:0044267	1115 of 5342 in venom glands	1353 of 7796 in the whole body	3	biological_process	1115	4.42e-33	cellular protein metabolic process
GO:0019538	1238 of 5342 in venom glands	1538 of 7796 in the whole body	3	biological_process	1238	5e-28	protein metabolic process
GO:0010467	778 of 5342 in venom glands	923 of 7796 in the whole body	3	biological_process	778	1.18e-27	gene expression
GO:0016070	496 of 5342 in venom glands	566 of 7796 in the whole body	3	biological_process	496	1.72e-24	RNA metabolic process
GO:0006396	257 of 5342 in venom glands	280 of 7796 in the whole body	3	biological_process	257	6.86e-18	RNA processing
GO:0090304	698 of 5342 in venom glands	861 of 7796 in the whole body	3	biological_process	698	5.73e-15	nucleic acid metabolic process
GO:0016071	204 of 5342 in venom glands	222 of 7796 in the whole body	3	biological_process	204	8.06e-14	mRNA metabolic process
GO:0043412	684 of 5342 in venom glands	848 of 7796 in the whole body	3	biological_process	684	1.41e-13	macromolecule modification
GO:0006464	657 of 5342 in venom glands	818 of 7796 in the whole body	3	biological_process	657	4.15e-12	cellular protein modification process
GO:0036211	657 of 5342 in venom glands	818 of 7796 in the whole body	3	biological_process	657	4.15e-12	protein modification process
GO:0006412	373 of 5342 in venom glands	441 of 7796 in the whole body	3	biological_process	373	6.26e-12	translation
GO:0006397	176 of 5342 in venom glands	191 of 7796 in the whole body	3	biological_process	176	6.71e-12	mRNA processing
GO:0000375	131 of 5342 in venom glands	138 of 7796 in the whole body	3	biological_process	131	4.42e-11	RNA splicing, via transesterification reactions
GO:0000377	128 of 5342 in venom glands	135 of 7796 in the whole body	3	biological_process	128	1.2e-10	RNA splicing, via transesterification reactions with bulged adenosine as nucleophile
GO:0000398	128 of 5342 in venom glands	135 of 7796 in the whole body	3	biological_process	128	1.2e-10	nuclear mRNA splicing, via spliceosome
GO:0008380	142 of 5342 in venom glands	152 of 7796 in the whole body	3	biological_process	142	1.8e-10	RNA splicing
GO:0034645	589 of 5342 in venom glands	742 of 7796 in the whole body	3	biological_process	589	1.1e-08	cellular macromolecule biosynthetic process
GO:0009059	593 of 5342 in venom glands	748 of 7796 in the whole body	3	biological_process	593	1.43e-08	macromolecule biosynthetic process
GO:0000279	242 of 5342 in venom glands	283 of 7796 in the whole body	3	biological_process	242	6.72e-08	M phase
GO:0034660	118 of 5342 in venom glands	127 of 7796 in the whole body	3	biological_process	118	7.71e-08	ncRNA metabolic process
GO:0034641	1017 of 5342 in venom glands	1339 of 7796 in the whole body	3	biological_process	1017	1.29e-07	cellular nitrogen compound metabolic process
GO:0006807	1022 of 5342 in venom glands	1347 of 7796 in the whole body	3	biological_process	1022	1.78e-07	nitrogen compound metabolic process
GO:0006139	958 of 5342 in venom glands	1258 of 7796 in the whole body	3	biological_process	958	1.99e-07	nucleobase-containing compound metabolic process
GO:0015031	212 of 5342 in venom glands	246 of 7796 in the whole body	3	biological_process	212	2.62e-07	protein transport
GO:0009792	243 of 5342 in venom glands	287 of 7796 in the whole body	3	biological_process	243	5.4e-07	embryo development ending in birth or egg hatching
GO:0006996	824 of 5342 in venom glands	1075 of 7796 in the whole body	3	biological_process	824	6.19e-07	organelle organization
GO:0046907	259 of 5342 in venom glands	309 of 7796 in the whole body	3	biological_process	259	1.2e-06	intracellular transport
GO:0022613	92 of 5342 in venom glands	98 of 7796 in the whole body	3	biological_process	92	2.93e-06	ribonucleoprotein complex biogenesis
GO:0044249	840 of 5342 in venom glands	1103 of 7796 in the whole body	3	biological_process	840	4.24e-06	cellular biosynthetic process
GO:0009058	882 of 5342 in venom glands	1162 of 7796 in the whole body	3	biological_process	882	4.91e-06	biosynthetic process
GO:0033036	431 of 5342 in venom glands	541 of 7796 in the whole body	3	biological_process	431	5.15e-06	macromolecule localization
GO:0007281	245 of 5342 in venom glands	293 of 7796 in the whole body	3	biological_process	245	5.98e-06	germ cell development
GO:0051276	219 of 5342 in venom glands	261 of 7796 in the whole body	3	biological_process	219	2.44e-05	chromosome organization
GO:0016568	102 of 5342 in venom glands	112 of 7796 in the whole body	3	biological_process	102	3.81e-05	chromatin modification
GO:0044265	134 of 5342 in venom glands	152 of 7796 in the whole body	3	biological_process	134	3.82e-05	cellular macromolecule catabolic process
GO:0009994	156 of 5342 in venom glands	180 of 7796 in the whole body	3	biological_process	156	3.85e-05	oocyte differentiation
GO:0007067	110 of 5342 in venom glands	122 of 7796 in the whole body	3	biological_process	110	4.26e-05	mitosis
GO:0008104	344 of 5342 in venom glands	428 of 7796 in the whole body	3	biological_process	344	4.26e-05	protein localization
GO:0045184	219 of 5342 in venom glands	262 of 7796 in the whole body	3	biological_process	219	4.83e-05	establishment of protein localization
GO:0000087	113 of 5342 in venom glands	126 of 7796 in the whole body	3	biological_process	113	5.75e-05	M phase of mitotic cell cycle
GO:0006413	60 of 5342 in venom glands	62 of 7796 in the whole body	3	biological_process	60	9.81e-05	translational initiation
GO:0071843	97 of 5342 in venom glands	107 of 7796 in the whole body	3	biological_process	97	0.00016	cellular component biogenesis at cellular level
GO:0007391	117 of 5342 in venom glands	132 of 7796 in the whole body	3	biological_process	117	0.00016	dorsal closure
GO:0008283	117 of 5342 in venom glands	132 of 7796 in the whole body	3	biological_process	117	0.00016	cell proliferation
GO:0016570	83 of 5342 in venom glands	90 of 7796 in the whole body	3	biological_process	83	0.00021	histone modification
GO:0048285	115 of 5342 in venom glands	130 of 7796 in the whole body	3	biological_process	115	0.00027	organelle fission
GO:0000280	113 of 5342 in venom glands	128 of 7796 in the whole body	3	biological_process	113	0.00047	nuclear division
GO:0016331	140 of 5342 in venom glands	163 of 7796 in the whole body	3	biological_process	140	0.00077	morphogenesis of embryonic epithelium
GO:0016569	83 of 5342 in venom glands	91 of 7796 in the whole body	3	biological_process	83	0.0008	covalent chromatin modification
GO:0006399	74 of 5342 in venom glands	80 of 7796 in the whole body	3	biological_process	74	0.00084	tRNA metabolic process
GO:0034470	59 of 5342 in venom glands	62 of 7796 in the whole body	3	biological_process	59	0.00094	ncRNA processing
GO:0009057	159 of 5342 in venom glands	188 of 7796 in the whole body	3	biological_process	159	0.00105	macromolecule catabolic process
GO:0006325	138 of 5342 in venom glands	161 of 7796 in the whole body	3	biological_process	138	0.00123	chromatin organization
GO:0016311	104 of 5342 in venom glands	118 of 7796 in the whole body	3	biological_process	104	0.00184	dephosphorylation
GO:0043543	51 of 5342 in venom glands	53 of 7796 in the whole body	3	biological_process	51	0.00223	protein acylation
GO:0006886	131 of 5342 in venom glands	153 of 7796 in the whole body	3	biological_process	131	0.00281	intracellular protein transport
