# Supplementary material for: Comparative transcriptome analysis of venom glands from Cotesia vestalis and Diadromus collaris, two endoparasitoids of the host Plutella xylostella
Source: Sci Rep. 2017 May 2;7:1298. doi: 10.1038/s41598-017-01383-2 (PMC5431001; doi:10.1038/s41598-017-01383-2)
Supplement: Supplementary file 4 — Suppl Table S3 [file 41598_2017_1383_MOESM4_ESM.xls]

## Sheet: manuscript title
Comparative transcriptome analysis of venom glands from Cotesia vestalis and Diadromus collaris, two endoparasitoids of the host Plutella xylostella
Wei Zhao a,b, Min Shi a,b, Xi-qian Ye a,b, Fei Li a,b, Xiao-wei Wang a,b, Xue-xin Chen a,b,c,*
a Institute of Insect Sciences, Zhejiang University, 866 Yuhangtang Road, Hangzhou 310058, China
b Ministry of Agriculture Key Lab of Molecular Biology of Crop Pathogens and Insect Pests, Zhejiang University, 866 Yuhangtang Road, Hangzhou 310058, China
c State Key Lab of Rice Biology, Zhejiang University, 866 Yuhangtang Road, Hangzhou 310058, China
*Corresponding author: xxchen@zju.edu.cn, phone number: +86 571 88982868

## Sheet: KEGG data
KEGG	Pathways	Number of genes in C. vestalis VGs (7338)	Percentage (%)	Number of genes in D. collaris VGs (7604)	Percentage (%)	Number of genes encoding putative secretory proteins of C. vestalis VGs (205)	Percentage (%)	Number of genes encoding putative secretory proteins of D. collaris VGs (205)	Percentage (%)
ko00010	Glycolysis / Gluconeogenesis	75	1.02208	62	0.81536	1	0.487805
ko00020	Citrate cycle (TCA cycle)	43	0.585991	64	0.841662	1	0.487805	1	0.377358
ko00030	Pentose phosphate pathway	45	0.613246	37	0.486586	1	0.487805	1	0.377358
ko00040	Pentose and glucuronate interconversions	63	0.858545	55	0.723304			2	0.754717
ko00051	Fructose and mannose metabolism	59	0.804034	54	0.710153	2	0.97561
ko00052	Galactose metabolism	57	0.776778	68	0.894266	5	2.43902	1	0.377358
ko00053	Ascorbate and aldarate metabolism	38	0.517852	23	0.302472
ko00061	Fatty acid biosynthesis	10	0.136277	32	0.420831
ko00062	Fatty acid elongation	32	0.436086	29	0.381378	2	0.97561	1	0.377358
ko00071	Fatty acid metabolism	58	0.790406	75	0.986323
ko00072	Synthesis and degradation of ketone bodies	16	0.218043	16	0.210416
ko00100	Steroid biosynthesis	19	0.258926	24	0.315623			2	0.754717
ko00120	Primary bile acid biosynthesis	6	0.0817661	8	0.105208
ko00130	Ubiquinone and other terpenoid-quinone biosynthesis	12	0.163532	21	0.27617
ko00140	Steroid hormone biosynthesis	32	0.436086	41	0.53919	1	0.487805
ko00190	Oxidative phosphorylation	137	1.86699	187	2.45923			1	0.377358
ko00230	Purine metabolism	344	4.68793	298	3.91899	2	0.97561	4	1.50943
ko00232	Caffeine metabolism	5	0.0681385	3	0.0394529
ko00240	Pyrimidine metabolism	230	3.13437	196	2.57759	1	0.487805	3	1.13208
ko00250	Alanine, aspartate and glutamate metabolism	39	0.53148	38	0.499737
ko00260	Glycine, serine and threonine metabolism	41	0.558735	58	0.762756	1	0.487805	6	2.26415
ko00270	Cysteine and methionine metabolism	54	0.735895	56	0.736454
ko00280	Valine, leucine and isoleucine degradation	68	0.926683	79	1.03893
ko00290	Valine, leucine and isoleucine biosynthesis	5	0.0681385	6	0.0789058
ko00300	Lysine biosynthesis	1	0.0136277	4	0.0526039
ko00310	Lysine degradation	188	2.56201	164	2.15676	4	1.95122	3	1.13208
ko00330	Arginine and proline metabolism	56	0.763151	65	0.854813	1	0.487805	6	2.26415
ko00340	Histidine metabolism	21	0.286182	24	0.315623			1	0.377358
ko00350	Tyrosine metabolism	35	0.476969	36	0.473435	1	0.487805	1	0.377358
ko00360	Phenylalanine metabolism	21	0.286182	28	0.368227	1	0.487805	5	1.88679
ko00380	Tryptophan metabolism	57	0.776778	75	0.986323	1	0.487805	5	1.88679
ko00400	Phenylalanine, tyrosine and tryptophan biosynthesis	3	0.0408831	2	0.0263019
ko00410	beta-Alanine metabolism	50	0.681385	47	0.618096
ko00430	Taurine and hypotaurine metabolism	16	0.218043	8	0.105208	2	0.97561
ko00450	Selenocompound metabolism	14	0.190788	19	0.249868
ko00460	Cyanoamino acid metabolism	18	0.245298	15	0.197265	3	1.46341	4	1.50943
ko00471	D-Glutamine and D-glutamate metabolism	2	0.0272554	5	0.0657549
ko00472	D-Arginine and D-ornithine metabolism	2	0.0272554	7	0.0920568			2	0.754717
ko00480	Glutathione metabolism	92	1.25375	80	1.05208	4	1.95122	3	1.13208
ko00500	Starch and sucrose metabolism	75	1.02208	66	0.867964	6	2.92683	5	1.88679
ko00510	N-Glycan biosynthesis	71	0.967566	83	1.09153	2	0.97561	8	3.01887
ko00511	Other glycan degradation	20	0.272554	22	0.289321	5	2.43902	5	1.88679
ko00512	Mucin type O-Glycan biosynthesis	19	0.258926	23	0.302472	1	0.487805
ko00514	Other types of O-glycan biosynthesis	42	0.572363	34	0.447133	1	0.487805	1	0.377358
ko00520	Amino sugar and nucleotide sugar metabolism	95	1.29463	89	1.17044	10	4.87805	8	3.01887
ko00524	Butirosin and neomycin biosynthesis	5	0.0681385	5	0.0657549
ko00531	Glycosaminoglycan degradation	27	0.367948	33	0.433982	3	1.46341	5	1.88679
ko00532	Glycosaminoglycan biosynthesis - chondroitin sulfate	20	0.272554	13	0.170963	2	0.97561
ko00533	Glycosaminoglycan biosynthesis - keratan sulfate	8	0.109022	8	0.105208			1	0.377358
ko00534	Glycosaminoglycan biosynthesis - heparan sulfate	44	0.599618	30	0.394529
ko00561	Glycerolipid metabolism	101	1.3764	141	1.85429	1	0.487805	5	1.88679
ko00562	Inositol phosphate metabolism	85	1.15835	87	1.14413	2	0.97561	1	0.377358
ko00563	Glycosylphosphatidylinositol(GPI)-anchor biosynthesis	45	0.613246	41	0.53919	3	1.46341	5	1.88679
ko00564	Glycerophospholipid metabolism	129	1.75797	155	2.0384	5	2.43902	8	3.01887
ko00565	Ether lipid metabolism	38	0.517852	46	0.604945	3	1.46341
ko00590	Arachidonic acid metabolism	42	0.572363	34	0.447133	5	2.43902	1	0.377358
ko00591	Linoleic acid metabolism	34	0.463342	28	0.368227	5	2.43902
ko00592	alpha-Linolenic acid metabolism	42	0.572363	57	0.749605	4	1.95122	2	0.754717
ko00600	Sphingolipid metabolism	39	0.53148	64	0.841662	4	1.95122	1	0.377358
ko00601	Glycosphingolipid biosynthesis - lacto and neolacto series	15	0.204415	15	0.197265			1	0.377358
ko00603	Glycosphingolipid biosynthesis - globo series	13	0.17716	9	0.118359	4	1.95122	3	1.13208
ko00604	Glycosphingolipid biosynthesis - ganglio series	9	0.122649	9	0.118359	2	0.97561	2	0.754717
ko00620	Pyruvate metabolism	64	0.872172	82	1.07838
ko00630	Glyoxylate and dicarboxylate metabolism	35	0.476969	36	0.473435	1	0.487805	1	0.377358
ko00640	Propanoate metabolism	48	0.654129	62	0.81536
ko00650	Butanoate metabolism	43	0.585991	34	0.447133	2	0.97561
ko00670	One carbon pool by folate	11	0.149905	14	0.184114
ko00730	Thiamine metabolism	4	0.0545108	4	0.0526039
ko00740	Riboflavin metabolism	17	0.231671	38	0.499737	5	2.43902	4	1.50943
ko00750	Vitamin B6 metabolism	9	0.122649	5	0.0657549
ko00760	Nicotinate and nicotinamide metabolism	28	0.381575	32	0.420831	2	0.97561	1	0.377358
ko00770	Pantothenate and CoA biosynthesis	26	0.35432	37	0.486586			4	1.50943
ko00780	Biotin metabolism	2	0.0272554	8	0.105208	1	0.487805	5	1.88679
ko00785	Lipoic acid metabolism	5	0.0681385	7	0.0920568
ko00790	Folate biosynthesis	15	0.204415	142	1.86744	2	0.97561	1	0.377358
ko00830	Retinol metabolism	46	0.626874	0	0	2	0.97561	2	0.754717
ko00860	Porphyrin and chlorophyll metabolism	48	0.654129	0	0			1	0.377358
ko00900	Terpenoid backbone biosynthesis	36	0.490597	0	0			1	0.377358
ko00920	Sulfur metabolism	6	0.0817661	20	0.263019
ko00970	Aminoacyl-tRNA biosynthesis	99	1.34914	85	1.11783	3	1.46341	7	2.64151
ko00980	Metabolism of xenobiotics by cytochrome P450	44	0.599618	45	0.591794
ko00981	Insect hormone biosynthesis	23	0.313437	41	0.53919	1	0.487805	7	2.64151
ko00982	Drug metabolism - cytochrome P450	43	0.585991	41	0.53919
ko00983	Drug metabolism - other enzymes	62	0.844917	73	0.960021			6	2.26415
ko01040	Biosynthesis of unsaturated fatty acids	31	0.422458	42	0.552341	1	0.487805
ko01100	Metabolic pathways	1455	19.8283	1650	21.6991	41	20	49	18.4906
ko02010	ABC transporters	112	1.5263	117	1.53866	1	0.487805	1	0.377358
ko03008	Ribosome biogenesis in eukaryotes	208	2.83456	174	2.28827	2	0.97561	3	1.13208
ko03010	Ribosome	202	2.75279	99	1.30195			1	0.377358
ko03013	RNA transport	381	5.19215	480	6.31247	4	1.95122	10	3.77358
ko03015	mRNA surveillance pathway	245	3.33878	340	4.47133	1	0.487805	2	0.754717
ko03018	RNA degradation	176	2.39847	170	2.23567	1	0.487805
ko03020	RNA polymerase	132	1.79886	96	1.26249			1	0.377358
ko03022	Basal transcription factors	97	1.32189	82	1.07838
ko03030	DNA replication	62	0.844917	69	0.907417
ko03040	Spliceosome	362	4.93322	465	6.1152	4	1.95122	4	1.50943
ko03050	Proteasome	72	0.981194	42	0.552341	1	0.487805
ko03060	Protein export	31	0.422458	32	0.420831	1	0.487805	1	0.377358
ko03320	PPAR signaling pathway	86	1.17198	134	1.76223			2	0.754717
ko03410	Base excision repair	63	0.858545	60	0.789058	2	0.97561
ko03420	Nucleotide excision repair	70	0.953938	74	0.973172	2	0.97561	1	0.377358
ko03430	Mismatch repair	41	0.558735	35	0.460284
ko03440	Homologous recombination	51	0.695012	43	0.565492
ko03450	Non-homologous end-joining	24	0.327065	32	0.420831
ko03460	Fanconi anemia pathway	93	1.26738	88	1.15729	1	0.487805	2	0.754717
ko04010	MAPK signaling pathway	274	3.73399	238	3.12993	6	2.92683	3	1.13208
ko04012	ErbB signaling pathway	121	1.64895	81	1.06523
ko04013	MAPK signaling pathway - fly	38	0.517852	40	0.526039	2	0.97561	2	0.754717
ko04020	Calcium signaling pathway	236	3.21614	195	2.56444	5	2.43902	4	1.50943
ko04060	Cytokine-cytokine receptor interaction	50	0.681385	47	0.618096	8	3.90244	4	1.50943
ko04062	Chemokine signaling pathway	149	2.03053	141	1.85429			2	0.754717
ko04064	NF-kappa B signaling pathway	76	1.0357	72	0.94687			1	0.377358
ko04070	Phosphatidylinositol signaling system	109	1.48542	118	1.55181	3	1.46341
ko04080	Neuroactive ligand-receptor interaction	118	1.60807	181	2.38033	13	6.34146	11	4.15094
ko04110	Cell cycle	200	2.72554	240	3.15623			5	1.88679
ko04114	Oocyte meiosis	188	2.56201	150	1.97265	5	2.43902	4	1.50943
ko04115	p53 signaling pathway	86	1.17198	103	1.35455	2	0.97561	4	1.50943
ko04120	Ubiquitin mediated proteolysis	260	3.5432	265	3.48501	2	0.97561	6	2.26415
ko04122	Sulfur relay system	14	0.190788	19	0.249868
ko04130	SNARE interactions in vesicular transport	38	0.517852	38	0.499737
ko04140	Regulation of autophagy	21	0.286182	24	0.315623	1	0.487805
ko04141	Protein processing in endoplasmic reticulum	256	3.48869	231	3.03787	22	10.7317	21	7.92453
ko04142	Lysosome	188	2.56201	260	3.41925	24	11.7073	28	10.566
ko04144	Endocytosis	289	3.9384	272	3.57706	4	1.95122	4	1.50943
ko04145	Phagosome	177	2.4121	223	2.93267	9	4.39024	13	4.90566
ko04146	Peroxisome	117	1.59444	121	1.59127	3	1.46341	4	1.50943
ko04150	mTOR signaling pathway	70	0.953938	74	0.973172	5	2.43902	2	0.754717
ko04210	Apoptosis	67	0.913055	57	0.749605
ko04260	Cardiac muscle contraction	162	2.20769	171	2.24882	1	0.487805	2	0.754717
ko04270	Vascular smooth muscle contraction	314	4.2791	296	3.89269	5	2.43902	2	0.754717
ko04310	Wnt signaling pathway	242	3.2979	229	3.01157	5	2.43902	8	3.01887
ko04320	Dorso-ventral axis formation	146	1.98964	129	1.69648	1	0.487805	1	0.377358
ko04330	Notch signaling pathway	89	1.21286	111	1.45976			4	1.50943
ko04340	Hedgehog signaling pathway	91	1.24012	75	0.986323	2	0.97561	10	3.77358
ko04350	TGF-beta signaling pathway	115	1.56718	113	1.48606	3	1.46341	8	3.01887
ko04360	Axon guidance	176	2.39847	169	2.22251	10	4.87805	16	6.03774
ko04370	VEGF signaling pathway	94	1.281	75	0.986323	3	1.46341
ko04380	Osteoclast differentiation	68	0.926683	71	0.933719	1	0.487805
ko04510	Focal adhesion	384	5.23303	362	4.76065	8	3.90244	13	4.90566
ko04512	ECM-receptor interaction	129	1.75797	135	1.77538	9	4.39024	16	6.03774
ko04514	Cell adhesion molecules (CAMs)	85	1.15835	88	1.15729	10	4.87805	7	2.64151
ko04520	Adherens junction	164	2.23494	188	2.47238	1	0.487805	5	1.88679
ko04530	Tight junction	270	3.67948	263	3.45871	1	0.487805	2	0.754717
ko04540	Gap junction	84	1.14473	92	1.20989			1	0.377358
ko04610	Complement and coagulation cascades	30	0.408831	38	0.499737	2	0.97561	6	2.26415
ko04612	Antigen processing and presentation	45	0.613246	33	0.433982	9	4.39024	7	2.64151
ko04614	Renin-angiotensin system	23	0.313437	48	0.631247	2	0.97561	2	0.754717
ko04620	Toll-like receptor signaling pathway	53	0.722268	57	0.749605	1	0.487805	5	1.88679
ko04621	NOD-like receptor signaling pathway	57	0.776778	51	0.6707	1	0.487805	2	0.754717
ko04622	RIG-I-like receptor signaling pathway	42	0.572363	29	0.381378
ko04623	Cytosolic DNA-sensing pathway	77	1.04933	63	0.828511			1	0.377358
ko04630	Jak-STAT signaling pathway	74	1.00845	80	1.05208	1	0.487805	1	0.377358
ko04640	Hematopoietic cell lineage	49	0.667757	59	0.775907	9	4.39024	4	1.50943
ko04650	Natural killer cell mediated cytotoxicity	52	0.70864	50	0.657549	1	0.487805	1	0.377358
ko04660	T cell receptor signaling pathway	116	1.58081	112	1.47291	1	0.487805	1	0.377358
ko04662	B cell receptor signaling pathway	59	0.804034	50	0.657549
ko04664	Fc epsilon RI signaling pathway	63	0.858545	57	0.749605	2	0.97561
ko04666	Fc gamma R-mediated phagocytosis	140	1.90788	135	1.77538	2	0.97561	1	0.377358
ko04670	Leukocyte transendothelial migration	138	1.88062	131	1.72278			4	1.50943
ko04672	Intestinal immune network for IgA production	1	0.0136277	2	0.0263019
ko04710	Circadian rhythm - mammal	48	0.654129	33	0.433982			3	1.13208
ko04711	Circadian rhythm - fly	57	0.776778	41	0.53919			3	1.13208
ko04720	Long-term potentiation	117	1.59444	118	1.55181	3	1.46341	2	0.754717
ko04721	Synaptic vesicle cycle	93	1.26738	121	1.59127	2	0.97561
ko04722	Neurotrophin signaling pathway	169	2.30308	132	1.73593	4	1.95122
ko04723	Retrograde endocannabinoid signaling	64	0.872172	79	1.03893	2	0.97561	5	1.88679
ko04724	Glutamatergic synapse	109	1.48542	112	1.47291	3	1.46341	1	0.377358
ko04725	Cholinergic synapse	100	1.36277	87	1.14413			6	2.26415
ko04726	Serotonergic synapse	78	1.06296	71	0.933719	3	1.46341	1	0.377358
ko04727	GABAergic synapse	62	0.844917	57	0.749605	2	0.97561	1	0.377358
ko04728	Dopaminergic synapse	175	2.38485	137	1.80168	5	2.43902	4	1.50943
ko04730	Long-term depression	75	1.02208	63	0.828511	2	0.97561	2	0.754717
ko04740	Olfactory transduction	99	1.34914	43	0.565492	3	1.46341	1	0.377358
ko04742	Taste transduction	21	0.286182	16	0.210416			1	0.377358
ko04744	Phototransduction	61	0.831289	35	0.460284	3	1.46341
ko04745	Phototransduction - fly	81	1.10384	73	0.960021	4	1.95122	1	0.377358
ko04810	Regulation of actin cytoskeleton	430	5.85991	411	5.40505	4	1.95122	6	2.26415
ko04910	Insulin signaling pathway	180	2.45298	206	2.7091	7	3.41463	1	0.377358
ko04912	GnRH signaling pathway	136	1.85337	112	1.47291	8	3.90244	2	0.754717
ko04914	Progesterone-mediated oocyte maturation	115	1.56718	141	1.85429	1	0.487805	6	2.26415
ko04916	Melanogenesis	124	1.68983	135	1.77538	3	1.46341	4	1.50943
ko04920	Adipocytokine signaling pathway	63	0.858545	63	0.828511			1	0.377358
ko04930	Type II diabetes mellitus	59	0.804034	40	0.526039	1	0.487805
ko04940	Type I diabetes mellitus	10	0.136277	9	0.118359	2	0.97561	1	0.377358
ko04950	Maturity onset diabetes of the young	14	0.190788	10	0.13151	1	0.487805
ko04960	Aldosterone-regulated sodium reabsorption	34	0.463342	40	0.526039	1	0.487805	3	1.13208
ko04961	Endocrine and other factor-regulated calcium reabsorption	46	0.626874	58	0.762756
ko04962	Vasopressin-regulated water reabsorption	81	1.10384	123	1.61757	2	0.97561
ko04964	Proximal tubule bicarbonate reclamation	31	0.422458	30	0.394529	2	0.97561	1	0.377358
ko04966	Collecting duct acid secretion	38	0.517852	67	0.881115	2	0.97561	1	0.377358
ko04970	Salivary secretion	126	1.71709	131	1.72278	5	2.43902	10	3.77358
ko04971	Gastric acid secretion	193	2.63014	150	1.97265	5	2.43902	2	0.754717
ko04972	Pancreatic secretion	144	1.96239	177	2.32772	16	7.80488	21	7.92453
ko04973	Carbohydrate digestion and absorption	45	0.613246	42	0.552341	2	0.97561
ko04974	Protein digestion and absorption	95	1.29463	133	1.74908	11	5.36585	16	6.03774
ko04975	Fat digestion and absorption	76	1.0357	105	1.38085	4	1.95122	6	2.26415
ko04976	Bile secretion	145	1.97602	147	1.93319	3	1.46341	4	1.50943
ko04977	Vitamin digestion and absorption	51	0.695012	77	1.01262	3	1.46341	8	3.01887
ko04978	Mineral absorption	48	0.654129	55	0.723304			1	0.377358
ko05010	Alzheimer's disease	197	2.68466	248	3.26144	3	1.46341	3	1.13208
ko05012	Parkinson's disease	139	1.89425	152	1.99895	1	0.487805
ko05014	Amyotrophic lateral sclerosis (ALS)	126	1.71709	109	1.43346	2	0.97561	4	1.50943
ko05016	Huntington's disease	275	3.74762	334	4.39243	3	1.46341	4	1.50943
ko05020	Prion diseases	67	0.913055	52	0.683851	4	1.95122	6	2.26415
ko05030	Cocaine addiction	46	0.626874	51	0.6707	1	0.487805	1	0.377358
ko05031	Amphetamine addiction	117	1.59444	78	1.02578	4	1.95122	1	0.377358
ko05032	Morphine addiction	66	0.899428	68	0.894266	1	0.487805	1	0.377358
ko05033	Nicotine addiction	25	0.340692	17	0.223567	1	0.487805
ko05034	Alcoholism	117	1.59444	110	1.44661	5	2.43902	2	0.754717
ko05100	Bacterial invasion of epithelial cells	137	1.86699	126	1.65702	3	1.46341	5	1.88679
ko05110	Vibrio cholerae infection	133	1.81248	184	2.41978	3	1.46341	9	3.39623
ko05120	Epithelial cell signaling in Helicobacter pylori infection	85	1.15835	110	1.44661			2	0.754717
ko05130	Pathogenic Escherichia coli infection	138	1.88062	156	2.05155	1	0.487805	8	3.01887
ko05131	Shigellosis	117	1.59444	127	1.67017	2	0.97561	5	1.88679
ko05132	Salmonella infection	175	2.38485	217	2.85376			2	0.754717
ko05133	Pertussis	58	0.790406	54	0.710153	5	2.43902	4	1.50943
ko05134	Legionellosis	78	1.06296	60	0.789058
ko05140	Leishmaniasis	43	0.585991	42	0.552341			4	1.50943
ko05142	Chagas disease (American trypanosomiasis)	54	0.735895	57	0.749605	2	0.97561	3	1.13208
ko05143	African trypanosomiasis	11	0.149905	21	0.27617
ko05144	Malaria	29	0.395203	23	0.302472			2	0.754717
ko05145	Toxoplasmosis	127	1.73072	108	1.42031	2	0.97561	5	1.88679
ko05146	Amoebiasis	174	2.37122	177	2.32772	6	2.92683	11	4.15094
ko05150	Staphylococcus aureus infection	14	0.190788	22	0.289321	1	0.487805	3	1.13208
ko05152	Tuberculosis	205	2.79368	219	2.88006	7	3.41463	6	2.26415
ko05160	Hepatitis C	92	1.25375	71	0.933719	1	0.487805	6	2.26415
ko05162	Measles	96	1.30826	68	0.894266
ko05164	Influenza A	207	2.82093	235	3.09048	12	5.85366	21	7.92453
ko05166	HTLV-I infection	291	3.96566	295	3.87954	4	1.95122	10	3.77358
ko05168	Herpes simplex infection	257	3.50232	316	4.15571	1	0.487805	11	4.15094
ko05169	Epstein-Barr virus infection	324	4.41537	260	3.41925	3	1.46341	6	2.26415
ko05200	Pathways in cancer	403	5.49196	385	5.06312	10	4.87805	17	6.41509
ko05202	Transcriptional misregulation in cancer	262	3.57046	267	3.51131	3	1.46341	5	1.88679
ko05210	Colorectal cancer	65	0.8858	53	0.697002	1	0.487805	2	0.754717
ko05211	Renal cell carcinoma	98	1.33551	107	1.40715	4	1.95122	1	0.377358
ko05212	Pancreatic cancer	64	0.872172	52	0.683851	4	1.95122	1	0.377358
ko05213	Endometrial cancer	62	0.844917	50	0.657549	1	0.487805
ko05214	Glioma	95	1.29463	66	0.867964	3	1.46341	2	0.754717
ko05215	Prostate cancer	103	1.40365	112	1.47291	2	0.97561	5	1.88679
ko05216	Thyroid cancer	42	0.572363	29	0.381378	2	0.97561
ko05217	Basal cell carcinoma	61	0.831289	60	0.789058	1	0.487805	3	1.13208
ko05218	Melanoma	42	0.572363	35	0.460284	1	0.487805	2	0.754717
ko05219	Bladder cancer	44	0.599618	31	0.40768	6	2.92683	2	0.754717
ko05220	Chronic myeloid leukemia	81	1.10384	68	0.894266			1	0.377358
ko05221	Acute myeloid leukemia	37	0.504225	38	0.499737
ko05222	Small cell lung cancer	116	1.58081	112	1.47291			7	2.64151
ko05223	Non-small cell lung cancer	47	0.640501	38	0.499737
ko05310	Asthma	3	0.0408831	0	0
ko05320	Autoimmune thyroid disease	6	0.0817661	7	0.0920568	1	0.487805
ko05322	Systemic lupus erythematosus	45	0.613246	36	0.473435
ko05323	Rheumatoid arthritis	45	0.613246	75	0.986323	4	1.95122	3	1.13208
ko05340	Primary immunodeficiency	30	0.408831	40	0.526039	1	0.487805
ko05410	Hypertrophic cardiomyopathy (HCM)	199	2.71191	220	2.89321	3	1.46341	9	3.39623
ko05412	Arrhythmogenic right ventricular cardiomyopathy (ARVC)	76	1.0357	89	1.17044	2	0.97561	4	1.50943
ko05414	Dilated cardiomyopathy	204	2.78005	228	2.99842	3	1.46341	10	3.77358
ko05416	Viral myocarditis	133	1.81248	166	2.18306			2	0.754717

## Sheet: Pearson correlation
Pearson correlation coefficient of KEGG occurences of two venom glands	0.979
p-value	1.00387e-178
