# Supplementary material for: Comparative transcriptome analysis of venom glands from Cotesia vestalis and Diadromus collaris, two endoparasitoids of the host Plutella xylostella
Source: Sci Rep. 2017 May 2;7:1298. doi: 10.1038/s41598-017-01383-2 (PMC5431001; doi:10.1038/s41598-017-01383-2)
Supplement: Supplementary file 5 — Suppl Table S4 [file 41598_2017_1383_MOESM5_ESM.xls]

## Sheet: manuscript title
Comparative transcriptome analysis of venom glands from Cotesia vestalis and Diadromus collaris, two endoparasitoids of the host Plutella xylostella
Wei Zhao a,b, Min Shi a,b, Xi-qian Ye a,b, Fei Li a,b, Xiao-wei Wang a,b, Xue-xin Chen a,b,c,*
a Institute of Insect Sciences, Zhejiang University, 866 Yuhangtang Road, Hangzhou 310058, China
b Ministry of Agriculture Key Lab of Molecular Biology of Crop Pathogens and Insect Pests, Zhejiang University, 866 Yuhangtang Road, Hangzhou 310058, China
c State Key Lab of Rice Biology, Zhejiang University, 866 Yuhangtang Road, Hangzhou 310058, China
*Corresponding author: xxchen@zju.edu.cn, phone number: +86 571 88982868

## Sheet: DC KEGG enrichment of VG vs ALL
#	Pathway ID	Pathway			Venom gland genes with pathway annotation (12418)	All genes with pathway annotation (17424)	P-value	Q-value
1	ko03040	Spliceosome	Transcription	Genetic Information Processing	465 (3.74%)	551 (3.16%)	1.8271e-13	4.6591e-11
2	ko04120	Ubiquitin mediated proteolysis	Folding, sorting and degradation	Genetic Information Processing	265 (2.13%)	304 (1.74%)	2.28153e-11	2.90895e-09
3	ko05152	Tuberculosis	Infectious diseases: Bacterial	Human Diseases	219 (1.76%)	249 (1.43%)	1.88978e-10	1.60631e-08
4	ko03018	RNA degradation	Folding, sorting and degradation	Genetic Information Processing	170 (1.37%)	191 (1.1%)	2.50922e-09	1.59963e-07
5	ko05120	Epithelial cell signaling in Helicobacter pylori infection	Infectious diseases: Bacterial	Human Diseases	110 (0.89%)	119 (0.68%)	9.67756e-09	4.93555e-07
6	ko03008	Ribosome biogenesis in eukaryotes	Translation	Genetic Information Processing	174 (1.4%)	199 (1.14%)	3.816e-08	1.6218e-06
7	ko03022	Basal transcription factors	Transcription	Genetic Information Processing	82 (0.66%)	88 (0.51%)	3.03376e-07	1.10515e-05
8	ko03015	mRNA surveillance pathway	Translation	Genetic Information Processing	340 (2.74%)	420 (2.41%)	2.66651e-06	8.49949e-05
9	ko03013	RNA transport	Translation	Genetic Information Processing	480 (3.87%)	610 (3.5%)	1.41339e-05	0.000400462
10	ko00970	Aminoacyl-tRNA biosynthesis	Translation	Genetic Information Processing	85 (0.68%)	95 (0.55%)	1.61159e-05	0.000410956
11	ko05168	Herpes simplex infection	Infectious diseases: Viral	Human Diseases	316 (2.54%)	393 (2.26%)	1.79455e-05	0.000416008
12	ko05323	Rheumatoid arthritis	Immune diseases	Human Diseases	75 (0.6%)	83 (0.48%)	2.18798e-05	0.000464945
13	ko04141	Protein processing in endoplasmic reticulum	Folding, sorting and degradation	Genetic Information Processing	231 (1.86%)	284 (1.63%)	5.66992e-05	0.00111218
14	ko00310	Lysine degradation	Amino acid metabolism	Metabolism	164 (1.32%)	197 (1.13%)	6.24837e-05	0.0011381
15	ko04310	Wnt signaling pathway	Signal transduction	Environmental Information Processing	229 (1.84%)	282 (1.62%)	7.48882e-05	0.00123252
16	ko03420	Nucleotide excision repair	Replication and repair	Genetic Information Processing	74 (0.6%)	83 (0.48%)	7.73346e-05	0.00123252
17	ko00620	Pyruvate metabolism	Carbohydrate metabolism	Metabolism	82 (0.66%)	94 (0.54%)	0.000192872	0.00289307
18	ko04144	Endocytosis	Transport and catabolism	Cellular Processes	272 (2.19%)	342 (1.96%)	0.00027928	0.00395647
19	ko05340	Primary immunodeficiency	Immune diseases	Human Diseases	40 (0.32%)	43 (0.25%)	0.000454933	0.00610568
20	ko03460	Fanconi anemia pathway	Replication and repair	Genetic Information Processing	88 (0.71%)	103 (0.59%)	0.000561116	0.00715422
21	ko04660	T cell receptor signaling pathway	Immune system	Organismal Systems	112 (0.9%)	134 (0.77%)	0.00065221	0.0079197
22	ko00020	Citrate cycle (TCA cycle)	Carbohydrate metabolism	Metabolism	64 (0.52%)	73 (0.42%)	0.000723833	0.00838988
23	ko04115	p53 signaling pathway	Cell growth and death	Cellular Processes	103 (0.83%)	123 (0.71%)	0.000928159	0.00987328
24	ko03050	Proteasome	Folding, sorting and degradation	Genetic Information Processing	42 (0.34%)	46 (0.26%)	0.00092925	0.00987328
25	ko04150	mTOR signaling pathway	Signal transduction	Environmental Information Processing	74 (0.6%)	86 (0.49%)	0.000986664	0.0100373
26	ko00900	Terpenoid backbone biosynthesis	Metabolism of terpenoids and polyketides	Metabolism	37 (0.3%)	40 (0.23%)	0.00102341	0.0100373
27	ko05016	Huntington's disease	Neurodegenerative diseases	Human Diseases	334 (2.69%)	429 (2.46%)	0.00108632	0.0101165
28	ko00640	Propanoate metabolism	Carbohydrate metabolism	Metabolism	62 (0.5%)	71 (0.41%)	0.00111083	0.0101165
29	ko00190	Oxidative phosphorylation	Energy metabolism	Metabolism	187 (1.51%)	234 (1.34%)	0.00155066	0.0136351
30	ko00270	Cysteine and methionine metabolism	Amino acid metabolism	Metabolism	56 (0.45%)	64 (0.37%)	0.00173966	0.0147871
31	ko04722	Neurotrophin signaling pathway	Nervous system	Organismal Systems	132 (1.06%)	162 (0.93%)	0.00184864	0.0152066
32	ko01100	Metabolic pathways	Global and overview maps	Metabolism	1650 (13.29%)	2235 (12.83%)	0.00215364	0.0171618
33	ko00240	Pyrimidine metabolism	Nucleotide metabolism	Metabolism	196 (1.58%)	247 (1.42%)	0.00230182	0.0173727
34	ko04140	Regulation of autophagy	Transport and catabolism	Cellular Processes	24 (0.19%)	25 (0.14%)	0.00231637	0.0173727
35	ko04622	RIG-I-like receptor signaling pathway	Immune system	Organismal Systems	29 (0.23%)	31 (0.18%)	0.00243706	0.0177557
36	ko04110	Cell cycle	Cell growth and death	Cellular Processes	240 (1.93%)	306 (1.76%)	0.00259208	0.0183606
37	ko00512	Mucin type O-Glycan biosynthesis	Glycan biosynthesis and metabolism	Metabolism	23 (0.19%)	24 (0.14%)	0.00313337	0.0214555
38	ko00770	Pantothenate and CoA biosynthesis	Metabolism of cofactors and vitamins	Metabolism	37 (0.3%)	41 (0.24%)	0.00325354	0.0214555
39	ko04114	Oocyte meiosis	Cell growth and death	Cellular Processes	150 (1.21%)	187 (1.07%)	0.00328143	0.0214555
40	ko04966	Collecting duct acid secretion	Excretory system	Organismal Systems	67 (0.54%)	79 (0.45%)	0.00377443	0.0237266
41	ko03060	Protein export	Folding, sorting and degradation	Genetic Information Processing	32 (0.26%)	35 (0.2%)	0.00381487	0.0237266
42	ko05212	Pancreatic cancer	Cancers: Specific types	Human Diseases	52 (0.42%)	60 (0.34%)	0.0040443	0.0245547
43	ko00072	Synthesis and degradation of ketone bodies	Lipid metabolism	Metabolism	16 (0.13%)	16 (0.09%)	0.00441829	0.0262015
44	ko03030	DNA replication	Replication and repair	Genetic Information Processing	69 (0.56%)	82 (0.47%)	0.00497957	0.0288589

## Sheet: CV KEGG enrichment of VG vs ALL
#	Pathway			Venom gland genes with pathway annotation (11395)	All genes with pathway annotation (16100)	P-value	Q-value	Pathway ID
1	Spliceosome	Transcription	Genetic Information Processing	362 (3.18%)	413 (2.57%)	1.22742e-16	3.14219e-14	ko03040
2	Protein processing in endoplasmic reticulum	Folding, sorting and degradation	Genetic Information Processing	256 (2.25%)	291 (1.81%)	1.48904e-12	1.90597e-10	ko04141
3	Proteasome	Folding, sorting and degradation	Genetic Information Processing	72 (0.63%)	72 (0.45%)	1.45679e-11	1.24313e-09	ko03050
4	RNA degradation	Folding, sorting and degradation	Genetic Information Processing	176 (1.54%)	199 (1.24%)	1.80851e-09	9.50948e-08	ko03018
5	Lysine degradation	Amino acid metabolism	Metabolism	188 (1.65%)	214 (1.33%)	1.85732e-09	9.50948e-08	ko00310
6	Endocytosis	Transport and catabolism	Cellular Processes	289 (2.54%)	345 (2.14%)	1.10949e-08	4.73382e-07	ko04144
7	Base excision repair	Replication and repair	Genetic Information Processing	63 (0.55%)	65 (0.4%)	6.40723e-08	2.34322e-06	ko03410
8	Epstein-Barr virus infection	Infectious diseases: Viral	Human Diseases	324 (2.84%)	394 (2.45%)	8.15764e-08	2.61045e-06	ko05169
9	Ribosome biogenesis in eukaryotes	Translation	Genetic Information Processing	208 (1.83%)	245 (1.52%)	1.51847e-07	4.31919e-06	ko03008
10	RNA transport	Translation	Genetic Information Processing	381 (3.34%)	471 (2.93%)	2.36618e-07	6.05742e-06	ko03013
11	Aminoacyl-tRNA biosynthesis	Translation	Genetic Information Processing	99 (0.87%)	109 (0.68%)	3.24166e-07	7.54421e-06	ko00970
12	Insulin signaling pathway	Endocrine system	Organismal Systems	180 (1.58%)	214 (1.33%)	3.76062e-06	7.61622e-05	ko04910
13	Ubiquitin mediated proteolysis	Folding, sorting and degradation	Genetic Information Processing	260 (2.28%)	318 (1.98%)	3.86761e-06	7.61622e-05	ko04120
14	mRNA surveillance pathway	Translation	Genetic Information Processing	245 (2.15%)	299 (1.86%)	5.28409e-06	9.66234e-05	ko03015
15	Nucleotide excision repair	Replication and repair	Genetic Information Processing	70 (0.61%)	77 (0.48%)	1.69956e-05	0.000290058	ko03420
16	DNA replication	Replication and repair	Genetic Information Processing	62 (0.54%)	68 (0.42%)	4.18692e-05	0.000669908	ko03030
17	HTLV-I infection	Infectious diseases: Viral	Human Diseases	291 (2.55%)	365 (2.27%)	5.51218e-05	0.00083007	ko05166
18	Glycosylphosphatidylinositol(GPI)-anchor biosynthesis	Glycan biosynthesis and metabolism	Metabolism	45 (0.39%)	48 (0.3%)	8.75648e-05	0.00124537	ko00563
19	Cell cycle	Cell growth and death	Cellular Processes	200 (1.76%)	246 (1.53%)	9.59738e-05	0.00129312	ko04110
20	Basal transcription factors	Transcription	Genetic Information Processing	97 (0.85%)	113 (0.7%)	0.000132874	0.00166175	ko03022
21	Metabolic pathways	Global and overview maps	Metabolism	1455 (12.77%)	1959 (12.17%)	0.000136315	0.00166175	ko01100
22	Fatty acid elongation	Lipid metabolism	Metabolism	32 (0.28%)	33 (0.2%)	0.000160947	0.00187284	ko00062
23	Tuberculosis	Infectious diseases: Bacterial	Human Diseases	205 (1.8%)	255 (1.58%)	0.000279752	0.00311376	ko05152
24	Ribosome	Translation	Genetic Information Processing	202 (1.77%)	252 (1.57%)	0.000419068	0.00447006	ko03010
25	Pyrimidine metabolism	Nucleotide metabolism	Metabolism	230 (2.02%)	290 (1.8%)	0.00056934	0.00583004	ko00240
26	N-Glycan biosynthesis	Glycan biosynthesis and metabolism	Metabolism	71 (0.62%)	82 (0.51%)	0.000613668	0.00604227	ko00510
27	Regulation of autophagy	Transport and catabolism	Cellular Processes	21 (0.18%)	21 (0.13%)	0.000700352	0.00664037	ko04140
28	mTOR signaling pathway	Signal transduction	Environmental Information Processing	70 (0.61%)	81 (0.5%)	0.000756905	0.00692028	ko04150
29	Protein export	Folding, sorting and degradation	Genetic Information Processing	31 (0.27%)	33 (0.2%)	0.00115421	0.0101889	ko03060
30	Sphingolipid metabolism	Lipid metabolism	Metabolism	39 (0.34%)	43 (0.27%)	0.00160643	0.0137082	ko00600
31	Butanoate metabolism	Carbohydrate metabolism	Metabolism	43 (0.38%)	48 (0.3%)	0.00170132	0.0140496	ko00650
32	Shigellosis	Infectious diseases: Bacterial	Human Diseases	117 (1.03%)	144 (0.89%)	0.00270038	0.0214272	ko05131
33	Herpes simplex infection	Infectious diseases: Viral	Human Diseases	257 (2.26%)	331 (2.06%)	0.0027621	0.0214272	ko05168
34	p53 signaling pathway	Cell growth and death	Cellular Processes	86 (0.75%)	104 (0.65%)	0.00366786	0.0276168	ko04115
35	Homologous recombination	Replication and repair	Genetic Information Processing	51 (0.45%)	59 (0.37%)	0.00394176	0.0281798	ko03440
36	Wnt signaling pathway	Signal transduction	Environmental Information Processing	242 (2.12%)	312 (1.94%)	0.00396279	0.0281798	ko04310
37	Renal cell carcinoma	Cancers: Specific types	Human Diseases	98 (0.86%)	120 (0.75%)	0.00430483	0.0297848	ko05211
