# Supplementary material for: Comparative transcriptome analysis of venom glands from Cotesia vestalis and Diadromus collaris, two endoparasitoids of the host Plutella xylostella
Source: Sci Rep. 2017 May 2;7:1298. doi: 10.1038/s41598-017-01383-2 (PMC5431001; doi:10.1038/s41598-017-01383-2)
Supplement: Supplementary file 6 — Suppl Table S5 [file 41598_2017_1383_MOESM6_ESM.xls]

## Sheet: manuscript title
Comparative transcriptome analysis of venom glands from Cotesia vestalis and Diadromus collaris, two endoparasitoids of the host Plutella xylostella
Wei Zhao a,b, Min Shi a,b, Xi-qian Ye a,b, Fei Li a,b, Xiao-wei Wang a,b, Xue-xin Chen a,b,c,*
a Institute of Insect Sciences, Zhejiang University, 866 Yuhangtang Road, Hangzhou 310058, China
b Ministry of Agriculture Key Lab of Molecular Biology of Crop Pathogens and Insect Pests, Zhejiang University, 866 Yuhangtang Road, Hangzhou 310058, China
c State Key Lab of Rice Biology, Zhejiang University, 866 Yuhangtang Road, Hangzhou 310058, China
*Corresponding author: xxchen@zju.edu.cn, phone number: +86 571 88982868

## Sheet: DC DEGs
Gene ID(22543)	Gene length	Diadromus_collaris_body_without_venom_gland_rawfragments(30549983)	Diadromus_collaris_venom_gland_rawfragments(9159028)	Diadromus_collaris_body_without_venom_gland_FPKM	Diadromus_collaris_venom_gland_FPKM	log2 Ratio(Diadromus_collaris_venom_gland/Diadromus_collaris_body_without_venom_gland)	Up-Down-Regulation(Diadromus_collaris_venom_gland/Diadromus_collaris_body_without_venom_gland)	P-value	FDR	Nr-ID	Nr-Score	Nr-Evalue	Nr-annotation	Nt-ID	Nt-Score	Nt-Evalue	Nt-annotation	Swissprot-ID	Swissprot-Score	Swissprot-Evalue	Swissprot-annotation
CL2424.Contig1_All	573	0	481714	0	91787.9	26.4518	Up	0	0	--	--	--	--	--	--	--	--	--	--	--	--
Unigene34703_All	725	0	321773	0	48457.6	25.5302	Up	0	0	--	--	--	--	--	--	--	--	--	--	--	--
CL1476.Contig2_All	399	0	118951	0	32549.6	24.9561	Up	0	0	--	--	--	--	gi|254832581|gb|AE014186.2|	63.9	5e-07	Plasmodium falciparum 3D7 chromosome 11, complete sequence	--	--	--	--
CL1476.Contig1_All	515	0	61900	0	13123	23.6456	Up	0	0	--	--	--	--	--	--	--	--	--	--	--	--
CL3939.Contig3_All	507	0	57875	0	12463.3	23.5712	Up	0	0	gi|345326445|ref|XP_001512521.2|	69.7	6e-11	PREDICTED: eppin-like [Ornithorhynchus anatinus]	--	--	--	--	sp|Q2ES47|IVBI4_DABRR	69.3	4e-12	Protease inhibitor 4 OS=Daboia russelii PE=2 SV=1
CL2038.Contig3_All	294	0	21672	0	8048.27	22.9402	Up	0	0	--	--	--	--	--	--	--	--	--	--	--	--
CL1555.Contig1_All	459	0	26039	0	6193.87	22.5624	Up	0	0	--	--	--	--	--	--	--	--	--	--	--	--
CL4548.Contig2_All	237	0	11313	0	5211.71	22.3133	Up	0	0	--	--	--	--	--	--	--	--	--	--	--	--
Unigene36430_All	344	0	15034	0	4771.63	22.1861	Up	0	0	--	--	--	--	--	--	--	--	sp|Q05049|MUC1_XENLA	48.5	3e-06	Integumentary mucin C.1 (Fragment) OS=Xenopus laevis PE=2 SV=1
CL2086.Contig3_All	692	0	27944	0	4408.93	22.072	Up	0	0	gi|14530165|emb|CAC42231.1|	86.3	1e-15	putative serine protease [Pimpla hypochondriaca]	--	--	--	--	sp|O60259|KLK8_HUMAN	70.1	4e-12	Kallikrein-8 OS=Homo sapiens GN=KLK8 PE=1 SV=1
Unigene34806_All	2012	0	76719	0	4163.18	21.9893	Up	0	0	gi|156547311|ref|XP_001601664.1|	76.3	7e-12	PREDICTED: vacuolar protein sorting-associated protein 37A-like [Nasonia vitripennis]	--	--	--	--	--	--	--	--
CL135.Contig10_All	451	0	14494	0	3508.83	21.7426	Up	0	0	--	--	--	--	--	--	--	--	--	--	--	--
CL4518.Contig1_All	997	0	30909	0	3384.86	21.6907	Up	0	0	gi|307207675|gb|EFN85312.1|	117.5	1e-24	hypothetical protein EAI_15996 [Harpegnathos saltator]	--	--	--	--	sp|A1L4H1|SRCRL_HUMAN	51.2	3e-06	Soluble scavenger receptor cysteine-rich domain-containing protein SSC5D OS=Homo sapiens GN=SSC5D PE=2 SV=3
Unigene34697_All	373	0	10388	0	3040.7	21.536	Up	0	0	gi|442624584|ref|NP_001261158.1|	67	3e-10	CG9850, isoform F [Drosophila melanogaster] >gi|440214609|gb|AGB93688.1| CG9850, isoform F [Drosophila melanogaster]	--	--	--	--	--	--	--	--
CL2424.Contig3_All	217	0	5477	0	2755.71	21.394	Up	0	0	--	--	--	--	--	--	--	--	--	--	--	--
CL887.Contig1_All	297	0	7284	0	2677.71	21.3526	Up	0	0	--	--	--	--	--	--	--	--	--	--	--	--
CL1810.Contig2_All	708	0	13817	0	2130.74	21.0229	Up	0	0	gi|307180318|gb|EFN68351.1|	127.1	7e-28	A disintegrin and metalloproteinase with thrombospondin motifs 1 [Camponotus floridanus]	--	--	--	--	sp|Q19791|GON1_CAEEL	68.6	1e-11	A disintegrin and metalloproteinase with thrombospondin motifs gon-1 OS=Caenorhabditis elegans GN=gon-1 PE=1 SV=3
Unigene36226_All	673	0	12562	0	2037.95	20.9587	Up	0	0	gi|380084990|gb|AFD34174.1|	60.8	5e-08	antennal binding protein X [Argyresthia conjugella]	--	--	--	--	--	--	--	--
Unigene35108_All	516	0	9461	0	2001.88	20.9329	Up	0	0	--	--	--	--	--	--	--	--	--	--	--	--
CL3078.Contig1_All	842	0	15201	0	1971.11	20.9106	Up	0	0	gi|156543048|ref|XP_001604431.1|	108.6	3e-22	PREDICTED: A disintegrin and metalloproteinase with thrombospondin motifs 16-like [Nasonia vitripennis]	--	--	--	--	--	--	--	--
CL2424.Contig2_All	217	0	3915	0	1969.8	20.9096	Up	0	0	--	--	--	--	--	--	--	--	--	--	--	--
CL3939.Contig1_All	499	0	8162	0	1785.86	20.7682	Up	0	0	gi|327284191|ref|XP_003226822.1|	94.4	2e-18	PREDICTED: kunitz protease inhibitor 4-like [Anolis carolinensis]	--	--	--	--	sp|Q2ES47|IVBI4_DABRR	91.3	9e-19	Protease inhibitor 4 OS=Daboia russelii PE=2 SV=1
CL36.Contig7_All	1249	1	519360	0.0262	45400.1	20.7247	Up	0	0	--	--	--	--	--	--	--	--	--	--	--	--
Unigene36526_All	366	0	5633	0	1680.39	20.6804	Up	0	0	gi|307196540|gb|EFN78070.1|	145.6	6e-34	Testicular acid phosphatase-like protein [Harpegnathos saltator]	--	--	--	--	sp|Q5BLY5|ACPH1_APIME	143	1e-34	Venom acid phosphatase Acph-1 OS=Apis mellifera PE=1 SV=1
Unigene35976_All	365	0	5560	0	1663.15	20.6655	Up	0	0	--	--	--	--	--	--	--	--	--	--	--	--
CL4345.Contig1_All	322	0	4787	0	1623.15	20.6304	Up	0	0	--	--	--	--	gi|34485762|gb|AY301008.1|	81.8	2e-12	Pogonomyrmex occidentalis microsatellite Po07 sequence	--	--	--	--
CL135.Contig1_All	410	0	5951	0	1584.74	20.5958	Up	0	0	--	--	--	--	--	--	--	--	--	--	--	--
Unigene36404_All	482	0	5713	0	1294.1	20.3035	Up	0	0	gi|156553713|ref|XP_001600486.1|	66.6	4e-10	PREDICTED: chymotrypsin-1 [Nasonia vitripennis]	--	--	--	--	sp|P35005|TRYE_DROME	58.9	5e-09	Trypsin epsilon OS=Drosophila melanogaster GN=epsilonTry PE=2 SV=1
CL2707.Contig1_All	868	0	9911	0	1246.66	20.2496	Up	0	0	gi|332016614|gb|EGI57486.1|	113.2	1e-23	A disintegrin and metalloproteinase with thrombospondin motifs 1 [Acromyrmex echinatior]	--	--	--	--	sp|Q69Z28|ATS16_MOUSE	61.6	2e-09	A disintegrin and metalloproteinase with thrombospondin motifs 16 OS=Mus musculus GN=Adamts16 PE=2 SV=2
CL365.Contig2_All	647	0	7335	0	1237.79	20.2393	Up	0	0	gi|389609873|dbj|BAM18548.1|	114.4	4e-24	lipase [Papilio xuthus]	--	--	--	--	sp|Q6PA23|LIPHA_XENLA	75.9	7e-14	Lipase member H-A OS=Xenopus laevis GN=liph-a PE=2 SV=1
Unigene34980_All	518	0	5639	0	1188.57	20.1808	Up	0	0	gi|108877580|gb|EAT41805.1|	41.6	1e-11	AAEL006598-PA [Aedes aegypti]	--	--	--	--	sp|P54625|TRYB_DROER	38.9	1e-08	Trypsin beta OS=Drosophila erecta GN=betaTry PE=3 SV=1
Unigene36467_All	547	0	5880	0	1173.66	20.1626	Up	0	0	gi|307180318|gb|EFN68351.1|	100.5	4e-20	A disintegrin and metalloproteinase with thrombospondin motifs 1 [Camponotus floridanus]	--	--	--	--	--	--	--	--
CL135.Contig12_All	675	1	347457	0.0485	56201.5	20.1442	Up	0	0	--	--	--	--	--	--	--	--	--	--	--	--
CL1694.Contig4_All	917	0	9140	0	1088.25	20.0536	Up	0	0	--	--	--	--	--	--	--	--	--	--	--	--
CL1694.Contig2_All	846	0	8399	0	1083.95	20.0479	Up	0	0	--	--	--	--	--	--	--	--	--	--	--	--
CL365.Contig1_All	568	0	5485	0	1054.34	20.0079	Up	0	0	gi|389609873|dbj|BAM18548.1|	116.7	6e-25	lipase [Papilio xuthus]	--	--	--	--	sp|Q6PA23|LIPHA_XENLA	75.9	5e-14	Lipase member H-A OS=Xenopus laevis GN=liph-a PE=2 SV=1
Unigene36435_All	2173	0	20922	0	1051.22	20.0036	Up	0	0	gi|332016614|gb|EGI57486.1|	258.1	1e-66	A disintegrin and metalloproteinase with thrombospondin motifs 1 [Acromyrmex echinatior]	--	--	--	--	sp|Q8WXS8|ATS14_HUMAN	89.7	2e-17	A disintegrin and metalloproteinase with thrombospondin motifs 14 OS=Homo sapiens GN=ADAMTS14 PE=2 SV=2
CL3939.Contig4_All	339	0	3260	0	1049.95	20.0019	Up	0	0	gi|239977259|sp|A8Y7N9.1|IVB6C_DABRU	84	2e-15	RecName: Full=Protease inhibitor C6; AltName: Full=BPTI-6; AltName: Full=Trypsin inhibitor 6; AltName: Full=Trypsin inhibitor C6; Flags: Precursor >gi|159883528|emb|CAL69607.1| trypsin inhibitor-6 precursor [Daboia russellii siamensis]	--	--	--	--	sp|A8Y7N9|IVB6C_DABSI	84	7e-17	Protease inhibitor C6 OS=Daboia siamensis PE=2 SV=1
Unigene36487_All	495	0	4705	0	1037.78	19.9851	Up	0	0	gi|350420188|ref|XP_003492428.1|	85.5	1e-15	PREDICTED: chymotrypsin-2-like [Bombus impatiens]	--	--	--	--	sp|P54625|TRYB_DROER	62.8	3e-10	Trypsin beta OS=Drosophila erecta GN=betaTry PE=3 SV=1
Unigene36447_All	609	0	5686	0	1019.39	19.9593	Up	0	0	--	--	--	--	--	--	--	--	--	--	--	--
CL630.Contig2_All	2252	0	20284	0	983.413	19.9074	Up	0	0	gi|307207675|gb|EFN85312.1|	198.4	1e-48	hypothetical protein EAI_15996 [Harpegnathos saltator]	--	--	--	--	sp|Q02817|MUC2_HUMAN	65.9	4e-10	Mucin-2 OS=Homo sapiens GN=MUC2 PE=1 SV=2
Unigene36434_All	1835	0	16480	0	980.554	19.9032	Up	0	0	gi|332016614|gb|EGI57486.1|	252.7	5e-65	A disintegrin and metalloproteinase with thrombospondin motifs 1 [Acromyrmex echinatior]	--	--	--	--	sp|Q8WXS8|ATS14_HUMAN	89.7	2e-17	A disintegrin and metalloproteinase with thrombospondin motifs 14 OS=Homo sapiens GN=ADAMTS14 PE=2 SV=2
Unigene35102_All	1141	0	10243	0	980.149	19.9026	Up	0	0	gi|307180319|gb|EFN68352.1|	92.4	4e-17	A disintegrin and metalloproteinase with thrombospondin motifs 16 [Camponotus floridanus]	--	--	--	--	--	--	--	--
CL3064.Contig1_All	690	0	6176	0	977.257	19.8984	Up	0	0	--	--	--	--	--	--	--	--	--	--	--	--
CL2728.Contig3_All	1157	0	10332	0	974.993	19.895	Up	0	0	gi|156550075|ref|XP_001605452.1|	337.8	6e-91	PREDICTED: venom acid phosphatase Acph-1-like isoform 1 [Nasonia vitripennis] >gi|345488198|ref|XP_003425857.1| PREDICTED: venom acid phosphatase Acph-1-like isoform 2 [Nasonia vitripennis]	--	--	--	--	sp|Q5BLY5|ACPH1_APIME	307	3e-83	Venom acid phosphatase Acph-1 OS=Apis mellifera PE=1 SV=1
Unigene35977_All	292	0	2605	0	974.037	19.8936	Up	0	0	--	--	--	--	--	--	--	--	--	--	--	--
CL135.Contig4_All	233	0	1864	0	873.455	19.7364	Up	0	0	--	--	--	--	--	--	--	--	--	--	--	--
CL135.Contig6_All	932	0	7406	0	867.598	19.7267	Up	0	0	--	--	--	--	--	--	--	--	--	--	--	--
CL135.Contig11_All	285	0	2227	0	853.151	19.7024	Up	0	0	--	--	--	--	--	--	--	--	--	--	--	--
CL2540.Contig5_All	529	0	4028	0	831.351	19.6651	Up	0	0	--	--	--	--	gi|193807327|emb|AM910983.1|	61.9	3e-06	Plasmodium knowlesi strain H chromosome 1, complete genome	--	--	--	--
CL4345.Contig2_All	326	1	238136	0.1004	79755	19.5995	Up	0	0	--	--	--	--	--	--	--	--	--	--	--	--
CL1774.Contig2_All	282	0	2040	0	789.826	19.5912	Up	0	0	--	--	--	--	--	--	--	--	--	--	--	--
CL3106.Contig2_All	204	0	1469	0	786.217	19.5846	Up	0	0	--	--	--	--	--	--	--	--	--	--	--	--
CL1932.Contig2_All	341	0	2444	0	782.524	19.5778	Up	0	0	--	--	--	--	gi|226874819|ref|NG_011881.1|	60	7e-06	Homo sapiens RNA binding protein, fox-1 homolog (C. elegans) 1 (RBFOX1), RefSeqGene on chromosome 16	--	--	--	--
Unigene35130_All	551	0	3784	0	749.808	19.5162	Up	0	0	gi|307209129|gb|EFN86271.1|	82.4	1e-14	Prostatic acid phosphatase [Harpegnathos saltator]	--	--	--	--	sp|Q5BLY5|ACPH1_APIME	67.4	2e-11	Venom acid phosphatase Acph-1 OS=Apis mellifera PE=1 SV=1
CL135.Contig7_All	356	0	2444	0	749.552	19.5157	Up	0	0	--	--	--	--	--	--	--	--	--	--	--	--
Unigene36488_All	249	0	1687	0	739.718	19.4966	Up	0	0	--	--	--	--	--	--	--	--	--	--	--	--
Unigene34879_All	217	0	1443	0	726.034	19.4697	Up	0	0	--	--	--	--	--	--	--	--	--	--	--	--
Unigene35536_All	215	0	1370	0	695.717	19.4081	Up	0	0	--	--	--	--	--	--	--	--	--	--	--	--
Unigene36515_All	443	0	2642	0	651.148	19.3126	Up	0	0	gi|307207675|gb|EFN85312.1|	65.9	6e-10	hypothetical protein EAI_15996 [Harpegnathos saltator]	--	--	--	--	--	--	--	--
CL1975.Contig2_All	532	0	3140	0	644.419	19.2976	Up	0	0	gi|328706357|ref|XP_001949655.2|	66.2	7e-10	PREDICTED: A disintegrin and metalloproteinase with thrombospondin motifs 16-like isoform 1 [Acyrthosiphon pisum]	--	--	--	--	--	--	--	--
CL5155.Contig1_All	1808	0	10668	0	644.221	19.2972	Up	0	0	gi|332016614|gb|EGI57486.1|	252.3	6e-65	A disintegrin and metalloproteinase with thrombospondin motifs 1 [Acromyrmex echinatior]	--	--	--	--	sp|P97857|ATS1_MOUSE	78.6	4e-14	A disintegrin and metalloproteinase with thrombospondin motifs 1 OS=Mus musculus GN=Adamts1 PE=1 SV=4
Unigene34846_All	441	0	2573	0	637.018	19.281	Up	0	0	gi|124015206|sp|P84875.1|PCPI_SABMA	58.5	1e-07	RecName: Full=Carboxypeptidase inhibitor SmCI	--	--	--	--	sp|P84875|PCPI_SABMA	81.3	7e-16	Carboxypeptidase inhibitor SmCI OS=Sabellastarte magnifica PE=1 SV=1
CL2038.Contig1_All	213	0	1177	0	603.32	19.2026	Up	0	0	--	--	--	--	--	--	--	--	--	--	--	--
CL2204.Contig2_All	686	0	3775	0	600.819	19.1966	Up	0	0	gi|332016614|gb|EGI57486.1|	145.2	2e-33	A disintegrin and metalloproteinase with thrombospondin motifs 1 [Acromyrmex echinatior]	--	--	--	--	sp|Q8TE57|ATS16_HUMAN	67.4	3e-11	A disintegrin and metalloproteinase with thrombospondin motifs 16 OS=Homo sapiens GN=ADAMTS16 PE=2 SV=3
Unigene36344_All	264	0	1378	0	569.896	19.1203	Up	0	0	gi|297595480|gb|ADI48181.1|	97.4	2e-19	membrane alanyl aminopeptidase 1 [Chrysomela tremula]	--	--	--	--	sp|Q32LQ0|AMPE_BOVIN	94	7e-20	Glutamyl aminopeptidase OS=Bos taurus GN=ENPEP PE=2 SV=1
CL1555.Contig2_All	295	0	1502	0	555.902	19.0845	Up	0	0	--	--	--	--	--	--	--	--	--	--	--	--
Unigene36448_All	516	0	2623	0	555.008	19.0821	Up	0	0	--	--	--	--	--	--	--	--	--	--	--	--
Unigene36437_All	490	0	2465	0	549.252	19.0671	Up	0	0	--	--	--	--	--	--	--	--	--	--	--	--
Unigene34792_All	1151	0	5680	0	538.795	19.0394	Up	0	0	gi|322787031|gb|EFZ13255.1|	209.1	3e-52	hypothetical protein SINV_10430 [Solenopsis invicta]	--	--	--	--	sp|Q7M4I3|SP4_MEGPE	146	7e-35	Venom protease OS=Megabombus pennsylvanicus PE=1 SV=1
Unigene34898_All	630	0	2969	0	514.541	18.9729	Up	0	0	--	--	--	--	--	--	--	--	--	--	--	--
CL848.Contig3_All	519	0	2423	0	509.726	18.9594	Up	0	0	gi|322791716|gb|EFZ15992.1|	80.1	4e-14	hypothetical protein SINV_08292 [Solenopsis invicta]	--	--	--	--	--	--	--	--
Unigene36270_All	604	0	2780	0	502.526	18.9388	Up	0	0	gi|307175763|gb|EFN65598.1|	99.8	9e-20	Aminopeptidase N [Camponotus floridanus]	--	--	--	--	sp|Q5RFP3|ERAP2_PONAB	63.2	4e-10	Endoplasmic reticulum aminopeptidase 2 OS=Pongo abelii GN=ERAP2 PE=2 SV=1
Unigene35315_All	763	0	3468	0	496.255	18.9207	Up	0	0	--	--	--	--	gi|62199074|gb|AY928001.1|	61.9	4e-06	Trichogramma kaykai AFLP2 fragment genomic sequence	--	--	--	--
CL698.Contig2_All	534	0	2392	0	489.069	18.8997	Up	0	0	--	--	--	--	--	--	--	--	--	--	--	--
Unigene34966_All	313	0	1349	0	470.563	18.844	Up	0	0	gi|156124994|gb|ABU50815.1|	66.6	4e-10	Tyr p 3 allergen [Tyrophagus putrescentiae]	--	--	--	--	sp|P35004|TRYB_DROME	59.3	2e-09	Trypsin beta OS=Drosophila melanogaster GN=betaTry PE=2 SV=2
Unigene34793_All	261	0	1122	0	469.357	18.8403	Up	0	0	--	--	--	--	--	--	--	--	sp|P08419|CEL2A_PIG	47	1e-05	Chymotrypsin-like elastase family member 2A OS=Sus scrofa GN=CELA2A PE=1 SV=1
CL2949.Contig3_All	1549	0	6642	0	468.164	18.8367	Up	0	0	gi|332016614|gb|EGI57486.1|	63.5	3e-08	A disintegrin and metalloproteinase with thrombospondin motifs 1 [Acromyrmex echinatior]	--	--	--	--	--	--	--	--
CL848.Contig2_All	2944	2	279486	0.0222	10365.1	18.8327	Up	0	0	gi|307207675|gb|EFN85312.1|	84.3	4e-14	hypothetical protein EAI_15996 [Harpegnathos saltator]	--	--	--	--	--	--	--	--
Unigene36366_All	230	0	962	0	456.665	18.8008	Up	0	0	--	--	--	--	--	--	--	--	--	--	--	--
CL135.Contig2_All	745	1	136681	0.0439	20031	18.7996	Up	0	0	--	--	--	--	gi|34368558|emb|BX088579.5|	65.9	3e-07	Zebrafish DNA sequence from clone CH211-198C19 in linkage group 16, complete sequence	--	--	--	--
CL1975.Contig4_All	343	0	1410	0	448.824	18.7758	Up	0	0	--	--	--	--	--	--	--	--	--	--	--	--
CL1065.Contig1_All	359	0	1471	0	447.372	18.7711	Up	0	0	--	--	--	--	--	--	--	--	--	--	--	--
CL3106.Contig1_All	722	1	124720	0.0453	18860.3	18.6674	Up	0	0	--	--	--	--	--	--	--	--	--	--	--	--
Unigene34676_All	596	0	2266	0	415.111	18.6631	Up	0	0	gi|189234860|ref|XP_972951.2|	89.7	9e-17	PREDICTED: similar to membrane alanyl aminopeptidase [Tribolium castaneum]	--	--	--	--	--	--	--	--
Unigene36468_All	548	0	2077	0	413.815	18.6586	Up	0	0	gi|332016614|gb|EGI57486.1|	92	1e-17	A disintegrin and metalloproteinase with thrombospondin motifs 1 [Acromyrmex echinatior]	--	--	--	--	--	--	--	--
CL2653.Contig1_All	718	0	2652	0	403.274	18.6214	Up	0	0	--	--	--	--	--	--	--	--	--	--	--	--
Unigene36235_All	1000	0	3686	0	402.445	18.6184	Up	0	0	--	--	--	--	--	--	--	--	--	--	--	--
CL518.Contig1_All	811	3	355995	0.1211	47926.3	18.5943	Up	0	0	gi|332016614|gb|EGI57486.1|	64.3	7e-09	A disintegrin and metalloproteinase with thrombospondin motifs 1 [Acromyrmex echinatior]	--	--	--	--	--	--	--	--
CL2486.Contig1_All	406	0	1471	0	395.583	18.5936	Up	0	0	gi|332016614|gb|EGI57486.1|	71.2	1e-11	A disintegrin and metalloproteinase with thrombospondin motifs 1 [Acromyrmex echinatior]	--	--	--	--	--	--	--	--
CL1094.Contig2_All	408	0	1476	0	394.981	18.5914	Up	0	0	gi|289328253|ref|NP_001166071.1|	57.8	1e-07	serine protease 133 precursor [Nasonia vitripennis]	--	--	--	--	--	--	--	--
Unigene34777_All	545	0	1959	0	392.454	18.5822	Up	0	0	gi|383847659|ref|XP_003699470.1|	61.2	2e-08	PREDICTED: uncharacterized protein LOC100879989 [Megachile rotundata]	--	--	--	--	--	--	--	--
Unigene36429_All	265	0	914	0	376.575	18.5226	Up	0	0	--	--	--	--	--	--	--	--	--	--	--	--
CL191.Contig2_All	611	0	2071	0	370.075	18.4975	Up	0	0	gi|307196540|gb|EFN78070.1|	66.2	1e-09	Testicular acid phosphatase-like protein [Harpegnathos saltator]	--	--	--	--	sp|Q5BLY5|ACPH1_APIME	57.8	2e-08	Venom acid phosphatase Acph-1 OS=Apis mellifera PE=1 SV=1
Unigene34903_All	723	0	2447	0	369.527	18.4953	Up	0	0	gi|158300986|ref|XP_552509.3|	126.3	1e-27	AGAP011737-PA [Anopheles gambiae str. PEST] >gi|157013423|gb|EAL38880.3| AGAP011737-PA [Anopheles gambiae str. PEST]	--	--	--	--	--	--	--	--
Unigene36223_All	302	0	997	0	360.445	18.4594	Up	0	0	--	--	--	--	--	--	--	--	--	--	--	--
CL848.Contig1_All	385	0	1250	0	354.487	18.4354	Up	0	0	--	--	--	--	--	--	--	--	--	--	--	--
CL1975.Contig3_All	530	0	1719	0	354.12	18.4339	Up	0	0	gi|328706357|ref|XP_001949655.2|	73.6	4e-12	PREDICTED: A disintegrin and metalloproteinase with thrombospondin motifs 16-like isoform 1 [Acyrthosiphon pisum]	--	--	--	--	sp|Q8TE56|ATS17_HUMAN	52.4	5e-07	A disintegrin and metalloproteinase with thrombospondin motifs 17 OS=Homo sapiens GN=ADAMTS17 PE=2 SV=2
Unigene34684_All	818	0	2601	0	347.166	18.4053	Up	0	0	--	--	--	--	--	--	--	--	--	--	--	--
CL698.Contig3_All	932	0	2903	0	340.08	18.3755	Up	0	0	--	--	--	--	--	--	--	--	--	--	--	--
CL2540.Contig3_All	1233	0	3771	0	333.921	18.3491	Up	0	0	gi|330793574|ref|XP_003284858.1|	76.3	3e-12	expressed protein [Dictyostelium purpureum] >gi|325085167|gb|EGC38579.1| expressed protein [Dictyostelium purpureum]	gi|58330932|gb|AC153599.6|	91.7	8e-15	Mus musculus 6 BAC RP23-227G6 (Roswell Park Cancer Institute (C57BL/6J Female) Mouse BAC Library) complete sequence	sp|Q75JC9|Y8484_DICDI	99.8	1e-20	Uncharacterized protein DDB_G0271670 OS=Dictyostelium discoideum GN=DDB_G0271670 PE=4 SV=1
Unigene35037_All	908	2	195219	0.0721	23474	18.3126	Up	0	0	gi|322790200|gb|EFZ15199.1|	60.5	1e-07	hypothetical protein SINV_03225 [Solenopsis invicta]	--	--	--	--	--	--	--	--
Unigene36202_All	820	0	2436	0	324.35	18.3072	Up	0	0	gi|307195888|gb|EFN77667.1|	193.7	8e-48	Antichymotrypsin-2 [Harpegnathos saltator]	--	--	--	--	sp|Q5MGH0|SPI3_LONON	149	7e-36	Serine protease inhibitor 3/4 (Fragment) OS=Lonomia obliqua PE=1 SV=1
Unigene36365_All	307	0	897	0	319.01	18.2832	Up	0	0	gi|332016614|gb|EGI57486.1|	65.1	1e-09	A disintegrin and metalloproteinase with thrombospondin motifs 1 [Acromyrmex echinatior]	--	--	--	--	--	--	--	--
Unigene35997_All	399	0	1115	0	305.107	18.219	Up	0	0	--	--	--	--	--	--	--	--	--	--	--	--
Unigene34862_All	1641	0	4577	0	304.525	18.2162	Up	0	0	--	--	--	--	--	--	--	--	--	--	--	--
Unigene34942_All	771	0	2112	0	299.082	18.1902	Up	0	0	gi|307207675|gb|EFN85312.1|	68.2	4e-10	hypothetical protein EAI_15996 [Harpegnathos saltator]	--	--	--	--	--	--	--	--
Unigene34945_All	225	0	603	0	292.608	18.1586	Up	0	0	--	--	--	--	--	--	--	--	--	--	--	--
Unigene34884_All	594	0	1570	0	288.578	18.1386	Up	0	0	gi|312377656|gb|EFR24434.1|	79	1e-13	hypothetical protein AND_10976 [Anopheles darlingi]	--	--	--	--	sp|Q8TE56|ATS17_HUMAN	57.4	2e-08	A disintegrin and metalloproteinase with thrombospondin motifs 17 OS=Homo sapiens GN=ADAMTS17 PE=2 SV=2
CL630.Contig3_All	710	0	1786	0	274.646	18.0672	Up	0	0	gi|307207675|gb|EFN85312.1|	84.7	4e-15	hypothetical protein EAI_15996 [Harpegnathos saltator]	--	--	--	--	--	--	--	--
Unigene34774_All	426	0	1032	0	264.497	18.0129	Up	0	0	gi|432863197|ref|XP_004070018.1|	56.2	5e-07	PREDICTED: mucin-2-like [Oryzias latipes]	--	--	--	--	sp|Q02817|MUC2_HUMAN	55.1	5e-08	Mucin-2 OS=Homo sapiens GN=MUC2 PE=1 SV=2
CL1644.Contig2_All	1551	0	3750	0	263.979	18.0101	Up	0	0	gi|345487237|ref|XP_001601730.2|	110.9	1e-22	PREDICTED: LIRP-like [Nasonia vitripennis]	--	--	--	--	sp|P15131|LIRP_LOCMI	64.7	5e-10	LIRP OS=Locusta migratoria PE=1 SV=2
CL813.Contig3_All	984	0	2377	0	263.745	18.0088	Up	0	0	gi|156543048|ref|XP_001604431.1|	107.5	1e-21	PREDICTED: A disintegrin and metalloproteinase with thrombospondin motifs 16-like [Nasonia vitripennis]	--	--	--	--	--	--	--	--
Unigene36377_All	273	0	658	0	263.156	18.0056	Up	0	0	gi|260080623|gb|ACX31150.1|	71.6	1e-11	chymotrypsin [Ctenocephalides felis]	--	--	--	--	sp|Q7SIG2|CTR1_SOLIN	64.7	5e-11	Chymotrypsin-1 OS=Solenopsis invicta PE=1 SV=1
Unigene36454_All	2326	0	5559	0	260.938	17.9933	Up	0	0	gi|339237873|ref|XP_003380491.1|	66.2	8e-09	peptidase family M13 [Trichinella spiralis] >gi|316976646|gb|EFV59893.1| peptidase family M13 [Trichinella spiralis]	--	--	--	--	--	--	--	--
Unigene34889_All	336	0	800	0	259.957	17.9879	Up	0	0	--	--	--	--	--	--	--	--	--	--	--	--
Unigene35303_All	390	0	891	0	249.439	17.9283	Up	0	0	--	--	--	--	--	--	--	--	--	--	--	--
Unigene36264_All	314	0	713	0	247.919	17.9195	Up	0	0	--	--	--	--	--	--	--	--	--	--	--	--
CL2575.Contig2_All	626	0	1403	0	244.7	17.9007	Up	0	0	gi|308469856|ref|XP_003097164.1|	60.1	8e-08	hypothetical protein CRE_18105 [Caenorhabditis remanei] >gi|308240505|gb|EFO84457.1| hypothetical protein CRE_18105 [Caenorhabditis remanei]	--	--	--	--	sp|P98088|MUC5A_HUMAN	62.8	5e-10	Mucin-5AC (Fragments) OS=Homo sapiens GN=MUC5AC PE=1 SV=3
CL3911.Contig2_All	479	0	1063	0	242.297	17.8864	Up	0	0	--	--	--	--	--	--	--	--	--	--	--	--
CL4548.Contig1_All	284	0	626	0	240.661	17.8766	Up	0	0	--	--	--	--	--	--	--	--	--	--	--	--
Unigene36232_All	233	0	506	0	237.107	17.8552	Up	0	0	--	--	--	--	--	--	--	--	--	--	--	--
CL1065.Contig2_All	515	0	1118	0	237.02	17.8546	Up	0	0	--	--	--	--	--	--	--	--	--	--	--	--
Unigene36522_All	594	0	1200	0	220.57	17.7509	Up	0	0	gi|156538621|ref|XP_001607602.1|	78.2	2e-13	PREDICTED: hypothetical protein LOC100123845 [Nasonia vitripennis]	--	--	--	--	sp|Q69Z28|ATS16_MOUSE	68.2	1e-11	A disintegrin and metalloproteinase with thrombospondin motifs 16 OS=Mus musculus GN=Adamts16 PE=2 SV=2
CL1476.Contig3_All	817	2	131995	0.0801	17639.5	17.7486	Up	0	0	--	--	--	--	--	--	--	--	--	--	--	--
Unigene36063_All	502	0	1007	0	219.016	17.7407	Up	0	0	gi|91075984|ref|XP_970026.1|	78.6	1e-13	PREDICTED: similar to AGAP011683-PA [Tribolium castaneum] >gi|270014613|gb|EFA11061.1| hypothetical protein TcasGA2_TC004656 [Tribolium castaneum]	--	--	--	--	sp|P50903|LIPP_CAVPO	51.6	8e-07	Pancreatic triacylglycerol lipase OS=Cavia porcellus GN=PNLIP PE=2 SV=1
Unigene36554_All	515	0	1027	0	217.728	17.7322	Up	0	0	--	--	--	--	--	--	--	--	--	--	--	--
Unigene35015_All	211	0	420	0	217.329	17.7295	Up	1.28e-268	4.68e-267	--	--	--	--	--	--	--	--	--	--	--	--
Unigene35118_All	556	0	1037	0	203.636	17.6356	Up	0	0	--	--	--	--	--	--	--	--	--	--	--	--
CL1154.Contig2_All	876	0	1611	0	200.79	17.6153	Up	0	0	--	--	--	--	--	--	--	--	--	--	--	--
Unigene36321_All	2527	0	4544	0	196.329	17.5829	Up	0	0	gi|307192072|gb|EFN75431.1|	60.1	7e-07	Endothelin-converting enzyme-like 1 [Harpegnathos saltator]	--	--	--	--	sp|P08049|NEP_RABIT	53.9	2e-06	Neprilysin OS=Oryctolagus cuniculus GN=MME PE=1 SV=2
CL1150.Contig5_All	260	0	465	0	195.268	17.5751	Up	2.76e-297	1.09e-295	--	--	--	--	--	--	--	--	--	--	--	--
Unigene35560_All	369	0	658	0	194.693	17.5708	Up	0	0	--	--	--	--	--	--	--	--	--	--	--	--
Unigene36415_All	219	0	383	0	190.944	17.5428	Up	4.76e-245	1.63e-243	gi|332030476|gb|EGI70164.1|	52.4	7e-06	Aminopeptidase N [Acromyrmex echinatior]	--	--	--	--	--	--	--	--
CL5134.Contig2_All	346	0	600	0	189.333	17.5306	Up	0	0	gi|332026341|gb|EGI66470.1|	73.9	2e-12	Apolipoprotein D [Acromyrmex echinatior]	--	--	--	--	sp|P05090|APOD_HUMAN	53.9	8e-08	Apolipoprotein D OS=Homo sapiens GN=APOD PE=1 SV=1
CL1170.Contig1_All	1751	0	3034	0	189.182	17.5294	Up	0	0	gi|357609966|gb|EHJ66762.1|	60.8	2e-07	cysteine-rich/pacifastin venom protein 2 [Danaus plexippus]	--	--	--	--	sp|P80060|LCM_LOCMI	66.6	2e-10	Protease inhibitors OS=Locusta migratoria PE=1 SV=2
CL2728.Contig2_All	1159	0	1996	0	188.03	17.5206	Up	0	0	gi|307196540|gb|EFN78070.1|	327.8	6e-88	Testicular acid phosphatase-like protein [Harpegnathos saltator]	--	--	--	--	sp|Q5BLY5|ACPH1_APIME	291	2e-78	Venom acid phosphatase Acph-1 OS=Apis mellifera PE=1 SV=1
Unigene35009_All	1419	0	2395	0	184.278	17.4915	Up	0	0	gi|156538621|ref|XP_001607602.1|	85.1	1e-14	PREDICTED: hypothetical protein LOC100123845 [Nasonia vitripennis]	--	--	--	--	--	--	--	--
CL3866.Contig2_All	478	0	786	0	179.533	17.4539	Up	0	0	--	--	--	--	--	--	--	--	--	--	--	--
CL3866.Contig1_All	206	0	337	0	178.613	17.4465	Up	9.59e-216	2.98e-214	--	--	--	--	--	--	--	--	sp|Q9QZA1|PHLA1_RAT	47.8	6e-06	Pleckstrin homology-like domain family A member 1 OS=Rattus norvegicus GN=Phlda1 PE=2 SV=2
Unigene34673_All	246	0	400	0	177.531	17.4377	Up	7.05e-256	2.5e-254	gi|307210584|gb|EFN87052.1|	83.2	4e-15	Aminopeptidase N [Harpegnathos saltator]	--	--	--	--	sp|P91885|AMPN_MANSE	70.9	6e-13	Aminopeptidase N OS=Manduca sexta GN=APN2 PE=1 SV=2
Unigene36312_All	442	0	714	0	176.371	17.4283	Up	0	0	gi|307193999|gb|EFN76530.1|	53.1	4e-06	hypothetical protein EAI_00969 [Harpegnathos saltator]	--	--	--	--	--	--	--	--
CL4518.Contig2_All	695	0	1114	0	175.005	17.417	Up	0	0	gi|307207675|gb|EFN85312.1|	111.3	4e-23	hypothetical protein EAI_15996 [Harpegnathos saltator]	--	--	--	--	--	--	--	--
Unigene36266_All	260	0	416	0	174.691	17.4144	Up	4.52e-266	1.64e-264	--	--	--	--	--	--	--	--	--	--	--	--
CL2197.Contig1_All	1626	0	2595	0	174.248	17.4108	Up	0	0	gi|48094723|ref|XP_394252.1|	372.5	3e-101	PREDICTED: protein 60A [Apis mellifera]	--	--	--	--	sp|Q24735|60A_DROVI	266	8e-71	Protein 60A OS=Drosophila virilis GN=gbb PE=3 SV=1
CL4252.Contig2_All	418	0	663	0	173.176	17.4019	Up	0	0	--	--	--	--	--	--	--	--	--	--	--	--
CL1154.Contig1_All	974	0	1535	0	172.068	17.3926	Up	0	0	--	--	--	--	--	--	--	--	--	--	--	--
CL1170.Contig2_All	1665	0	2623	0	172.002	17.3921	Up	0	0	gi|357609966|gb|EHJ66762.1|	60.8	2e-07	cysteine-rich/pacifastin venom protein 2 [Danaus plexippus]	--	--	--	--	sp|P80060|LCM_LOCMI	66.6	2e-10	Protease inhibitors OS=Locusta migratoria PE=1 SV=2
Unigene35022_All	523	0	820	0	171.184	17.3852	Up	0	0	--	--	--	--	--	--	--	--	--	--	--	--
Unigene36397_All	626	0	969	0	169.005	17.3667	Up	0	0	--	--	--	--	--	--	--	--	--	--	--	--
Unigene35528_All	314	0	485	0	168.641	17.3636	Up	0	0	--	--	--	--	--	--	--	--	--	--	--	--
Unigene36378_All	561	0	856	0	166.595	17.346	Up	0	0	gi|289328518|ref|NP_001166072.1|	95.1	1e-18	serine protease 135 precursor [Nasonia vitripennis]	--	--	--	--	sp|P54626|TRYDG_DROER	80.1	3e-15	Trypsin delta/gamma OS=Drosophila erecta GN=deltaTry PE=3 SV=1
CL2794.Contig2_All	414	0	615	0	162.19	17.3073	Up	0	0	gi|345486424|ref|XP_001607047.2|	59.7	4e-08	PREDICTED: chymotrypsin-1 [Nasonia vitripennis]	--	--	--	--	sp|Q2KJ63|KLKB1_BOVIN	48.9	3e-06	Plasma kallikrein OS=Bos taurus GN=KLKB1 PE=2 SV=1
Unigene36311_All	336	0	498	0	161.823	17.3041	Up	0	0	gi|350414781|ref|XP_003490416.1|	77.8	1e-13	PREDICTED: hypothetical protein LOC100742394 [Bombus impatiens]	--	--	--	--	--	--	--	--
CL887.Contig2_All	1089	1	48222	0.0301	4834.68	17.2933	Up	0	0	gi|118792242|ref|XP_551868.2|	55.5	5e-06	AGAP012322-PA [Anopheles gambiae str. PEST] >gi|116116807|gb|EAL38696.2| AGAP012322-PA [Anopheles gambiae str. PEST]	gi|354794702|gb|JN959203.1|	61.9	6e-06	Mus musculus targeted KO-first, conditional ready, lacZ-tagged mutant allele Gap43:tm1a(EUCOMM)Wtsi; transgenic	--	--	--	--
Unigene36299_All	395	0	576	0	159.212	17.2806	Up	0	0	--	--	--	--	--	--	--	--	--	--	--	--
CL1327.Contig2_All	2135	0	3071	0	157.048	17.2608	Up	0	0	--	--	--	--	--	--	--	--	--	--	--	--
CL1694.Contig3_All	836	0	1184	0	154.631	17.2385	Up	0	0	--	--	--	--	--	--	--	--	--	--	--	--
Unigene35085_All	855	0	1203	0	153.621	17.229	Up	0	0	--	--	--	--	--	--	--	--	--	--	--	--
Unigene34711_All	384	0	537	0	152.684	17.2202	Up	0	0	gi|312377656|gb|EFR24434.1|	62	9e-09	hypothetical protein AND_10976 [Anopheles darlingi]	--	--	--	--	--	--	--	--
Unigene34677_All	632	0	877	0	151.507	17.209	Up	0	0	gi|189234860|ref|XP_972951.2|	78.6	2e-13	PREDICTED: similar to membrane alanyl aminopeptidase [Tribolium castaneum]	--	--	--	--	sp|Q6Q4G3|AMPQ_HUMAN	53.9	3e-07	Aminopeptidase Q OS=Homo sapiens GN=AQPEP PE=1 SV=4
Unigene36451_All	477	0	634	0	145.118	17.1469	Up	0	0	--	--	--	--	--	--	--	--	--	--	--	--
CL642.Contig1_All	776	0	1017	0	143.09	17.1266	Up	0	0	--	--	--	--	--	--	--	--	--	--	--	--
Unigene34753_All	467	0	601	0	140.51	17.1003	Up	0	0	gi|340721561|ref|XP_003399187.1|	66.6	4e-10	PREDICTED: alaserpin-like [Bombus terrestris]	--	--	--	--	sp|P50453|SPB9_HUMAN	50.1	2e-06	Serpin B9 OS=Homo sapiens GN=SERPINB9 PE=1 SV=1
Unigene35142_All	1133	0	1452	0	139.922	17.0943	Up	0	0	--	--	--	--	--	--	--	--	--	--	--	--
CL3276.Contig3_All	277	0	353	0	139.138	17.0862	Up	6.15e-226	2e-224	--	--	--	--	--	--	--	--	--	--	--	--
Unigene35045_All	853	0	1076	0	137.725	17.0714	Up	0	0	gi|328792896|ref|XP_624680.3|	98.2	5e-19	PREDICTED: chymotrypsin-2 [Apis mellifera]	--	--	--	--	sp|P54626|TRYDG_DROER	82	1e-15	Trypsin delta/gamma OS=Drosophila erecta GN=deltaTry PE=3 SV=1
CL3276.Contig2_All	248	0	311	0	136.918	17.0629	Up	3.5e-199	1.03e-197	--	--	--	--	--	--	--	--	--	--	--	--
CL36.Contig8_All	226	0	275	0	132.854	17.0195	Up	3.01e-176	7.93e-175	--	--	--	--	--	--	--	--	--	--	--	--
Unigene35148_All	372	0	452	0	132.662	17.0174	Up	5.27e-289	2.05e-287	gi|383862055|ref|XP_003706499.1|	109.4	5e-23	PREDICTED: aminopeptidase N-like [Megachile rotundata]	--	--	--	--	sp|P91885|AMPN_MANSE	93.2	1e-19	Aminopeptidase N OS=Manduca sexta GN=APN2 PE=1 SV=2
Unigene36108_All	366	0	442	0	131.853	17.0086	Up	1.24e-282	4.7e-281	--	--	--	--	--	--	--	--	--	--	--	--
CL378.Contig2_All	402	0	485	0	131.724	17.0072	Up	0	0	gi|383861561|ref|XP_003706254.1|	109	7e-23	PREDICTED: neuroserpin-like [Megachile rotundata]	--	--	--	--	sp|Q5MGH0|SPI3_LONON	87.4	8e-18	Serine protease inhibitor 3/4 (Fragment) OS=Lonomia obliqua PE=1 SV=1
Unigene34679_All	334	0	396	0	129.449	16.982	Up	2.49e-253	8.76e-252	--	--	--	--	--	--	--	--	--	--	--	--
Unigene35008_All	319	0	377	0	129.033	16.9774	Up	3.16e-241	1.08e-239	--	--	--	--	gi|13661987|emb|AL359474.16|	60	7e-06	Human DNA sequence from clone RP11-747O7 on chromosome 6, complete sequence	--	--	--	--
CL1991.Contig2_All	211	0	245	0	126.775	16.9519	Up	3.88e-157	9.45e-156	--	--	--	--	--	--	--	--	--	--	--	--
CL467.Contig3_All	997	0	1156	0	126.594	16.9498	Up	0	0	--	--	--	--	--	--	--	--	--	--	--	--
Unigene36032_All	383	0	442	0	126.001	16.9431	Up	1.24e-282	4.7e-281	gi|386764338|ref|NP_727652.3|	54.7	1e-06	mucin related 11Da [Drosophila melanogaster] >gi|383293364|gb|AAN09644.3| mucin related 11Da [Drosophila melanogaster]	--	--	--	--	sp|Q05049|MUC1_XENLA	49.7	2e-06	Integumentary mucin C.1 (Fragment) OS=Xenopus laevis PE=2 SV=1
CL2707.Contig2_All	837	0	961	0	125.357	16.9357	Up	0	0	gi|332016614|gb|EGI57486.1|	110.2	1e-22	A disintegrin and metalloproteinase with thrombospondin motifs 1 [Acromyrmex echinatior]	--	--	--	--	sp|Q68SA9|ATS7_MOUSE	58.5	2e-08	A disintegrin and metalloproteinase with thrombospondin motifs 7 OS=Mus musculus GN=Adamts7 PE=1 SV=3
Unigene34690_All	306	0	351	0	125.238	16.9343	Up	1.16e-224	3.73e-223	--	--	--	--	--	--	--	--	--	--	--	--
CL3064.Contig3_All	305	0	348	0	124.575	16.9267	Up	9.42e-223	3.01e-221	--	--	--	--	--	--	--	--	--	--	--	--
Unigene35122_All	273	0	308	0	123.18	16.9104	Up	2.86e-197	8.32e-196	--	--	--	--	--	--	--	--	--	--	--	--
Unigene35868_All	224	0	252	0	122.83	16.9063	Up	1.35e-161	3.37e-160	--	--	--	--	--	--	--	--	--	--	--	--
CL478.Contig1_All	429	0	478	0	121.653	16.8924	Up	1.4e-305	5.66e-304	--	--	--	--	--	--	--	--	--	--	--	--
CL3230.Contig4_All	598	0	666	0	121.597	16.8918	Up	0	0	--	--	--	--	--	--	--	--	--	--	--	--
CL3276.Contig1_All	282	0	311	0	120.41	16.8776	Up	3.5e-199	1.03e-197	--	--	--	--	--	--	--	--	--	--	--	--
Unigene36180_All	257	0	279	0	118.528	16.8549	Up	8.51e-179	2.27e-177	--	--	--	--	--	--	--	--	--	--	--	--
CL813.Contig1_All	424	0	449	0	115.62	16.819	Up	4.3e-287	1.66e-285	gi|332016614|gb|EGI57486.1|	91.3	1e-17	A disintegrin and metalloproteinase with thrombospondin motifs 1 [Acromyrmex echinatior]	--	--	--	--	--	--	--	--
CL1694.Contig1_All	481	1	34658	0.0681	7867	16.8178	Up	0	0	--	--	--	--	--	--	--	--	--	--	--	--
CL788.Contig2_All	420	0	443	0	115.161	16.8133	Up	2.85e-283	1.09e-281	--	--	--	--	--	--	--	--	--	--	--	--
Unigene36265_All	738	0	761	0	112.585	16.7806	Up	0	0	--	--	--	--	--	--	--	--	--	--	--	--
Unigene35086_All	291	0	300	0	112.559	16.7803	Up	3.57e-192	1.02e-190	--	--	--	--	--	--	--	--	--	--	--	--
CL698.Contig1_All	982	0	996	0	110.739	16.7568	Up	0	0	--	--	--	--	--	--	--	--	--	--	--	--
Unigene36003_All	239	0	242	0	110.552	16.7544	Up	3.17e-155	7.61e-154	--	--	--	--	--	--	--	--	--	--	--	--
Unigene35100_All	612	0	617	0	110.074	16.7481	Up	0	0	gi|307169266|gb|EFN62042.1|	176	1e-42	Puromycin-sensitive aminopeptidase [Camponotus floridanus]	--	--	--	--	sp|P79171|AMPN_FELCA	105	5e-23	Aminopeptidase N OS=Felis catus GN=ANPEP PE=1 SV=3
CL919.Contig3_All	339	0	339	0	109.182	16.7364	Up	5.1e-217	1.59e-215	--	--	--	--	--	--	--	--	--	--	--	--
Unigene36171_All	225	0	220	0	106.756	16.704	Up	3.28e-141	7.36e-140	gi|307196540|gb|EFN78070.1|	97.4	2e-19	Testicular acid phosphatase-like protein [Harpegnathos saltator]	--	--	--	--	sp|Q5BLY5|ACPH1_APIME	88.2	4e-18	Venom acid phosphatase Acph-1 OS=Apis mellifera PE=1 SV=1
Unigene34678_All	1657	0	1584	0	104.372	16.6714	Up	0	0	gi|189234860|ref|XP_972951.2|	102.4	7e-20	PREDICTED: similar to membrane alanyl aminopeptidase [Tribolium castaneum]	--	--	--	--	sp|P91885|AMPN_MANSE	65.1	4e-10	Aminopeptidase N OS=Manduca sexta GN=APN2 PE=1 SV=2
Unigene36372_All	219	0	209	0	104.196	16.6689	Up	3.33e-134	7.17e-133	--	--	--	--	--	--	--	--	--	--	--	--
CL5117.Contig5_All	910	0	860	0	103.183	16.6548	Up	0	0	--	--	--	--	--	--	--	--	--	--	--	--
Unigene35593_All	249	0	229	0	100.412	16.6156	Up	6.05e-147	1.4e-145	--	--	--	--	--	--	--	--	--	--	--	--
Unigene36551_All	200	0	183	0	99.9014	16.6082	Up	1.22e-117	2.36e-116	gi|383851641|ref|XP_003701340.1|	110.5	2e-23	PREDICTED: membrane metallo-endopeptidase-like 1-like [Megachile rotundata]	gi|241615166|ref|XM_002406692.1|	73.8	3e-10	Ixodes scapularis endothelin-converting enzyme, putative, mRNA	sp|O16796|NEPL2_CAEEL	74.3	6e-14	Neprilysin-2 OS=Caenorhabditis elegans GN=nep-2 PE=1 SV=2
CL1932.Contig1_All	233	0	210	0	98.4043	16.5864	Up	7.69e-135	1.66e-133	--	--	--	--	--	--	--	--	--	--	--	--
CL3078.Contig2_All	218	0	189	0	94.6577	16.5304	Up	1.83e-121	3.65e-120	--	--	--	--	--	--	--	--	--	--	--	--
Unigene36396_All	214	0	184	0	93.876	16.5185	Up	2.81e-118	5.48e-117	--	--	--	--	--	--	--	--	--	--	--	--
Unigene36166_All	282	0	241	0	93.3079	16.5097	Up	1.37e-154	3.29e-153	gi|345481925|ref|XP_001606222.2|	129.4	5e-29	PREDICTED: aminopeptidase N-like [Nasonia vitripennis]	--	--	--	--	sp|P91885|AMPN_MANSE	99.8	1e-21	Aminopeptidase N OS=Manduca sexta GN=APN2 PE=1 SV=2
CL5126.Contig1_All	1198	0	997	0	90.8634	16.4714	Up	0	0	gi|332016614|gb|EGI57486.1|	150.2	2e-34	A disintegrin and metalloproteinase with thrombospondin motifs 1 [Acromyrmex echinatior]	--	--	--	--	sp|Q69Z28|ATS16_MOUSE	57.4	6e-08	A disintegrin and metalloproteinase with thrombospondin motifs 16 OS=Mus musculus GN=Adamts16 PE=2 SV=2
CL1031.Contig2_All	413	0	341	0	90.1478	16.46	Up	2.71e-218	8.52e-217	gi|332027030|gb|EGI67126.1|	95.1	1e-18	Pancreatic triacylglycerol lipase [Acromyrmex echinatior]	--	--	--	--	sp|P50903|LIPP_CAVPO	65.1	4e-11	Pancreatic triacylglycerol lipase OS=Cavia porcellus GN=PNLIP PE=2 SV=1
CL528.Contig1_All	650	0	534	0	89.6971	16.4528	Up	0	0	gi|328792896|ref|XP_624680.3|	97.8	4e-19	PREDICTED: chymotrypsin-2 [Apis mellifera]	--	--	--	--	sp|P29786|TRY3_AEDAE	72.4	7e-13	Trypsin 3A1 OS=Aedes aegypti GN=AAEL007818 PE=2 SV=2
Unigene36339_All	212	0	174	0	89.6116	16.4514	Up	6.59e-112	1.23e-110	gi|19568929|gb|AAL91975.1|AF483275_1	102.8	5e-21	neprilysin-like protein [Venturia canescens]	--	--	--	--	sp|O60344|ECE2_HUMAN	62.8	2e-10	Endothelin-converting enzyme 2 OS=Homo sapiens GN=ECE2 PE=1 SV=4
Unigene36439_All	756	0	619	0	89.3963	16.4479	Up	0	0	--	--	--	--	--	--	--	--	--	--	--	--
Unigene35913_All	391	0	320	0	89.356	16.4473	Up	6.48e-205	1.94e-203	gi|350418742|ref|XP_003491952.1|	105.1	1e-21	PREDICTED: membrane metallo-endopeptidase-like 1-like [Bombus impatiens]	--	--	--	--	sp|Q22523|YCYL_CAEEL	48.5	4e-06	Putative zinc metalloproteinase T16A9.4 OS=Caenorhabditis elegans GN=T16A9.4 PE=1 SV=2
Unigene35126_All	439	0	357	0	88.788	16.4381	Up	1.74e-228	5.71e-227	--	--	--	--	--	--	--	--	--	--	--	--
CL4797.Contig4_All	480	0	386	0	87.8004	16.4219	Up	5.84e-247	2.02e-245	gi|383849171|ref|XP_003700219.1|	97.1	3e-19	PREDICTED: pancreatic triacylglycerol lipase-like [Megachile rotundata]	--	--	--	--	--	--	--	--
CL4519.Contig4_All	528	0	424	0	87.6764	16.4199	Up	3.62e-271	1.34e-269	--	--	--	--	--	--	--	--	--	--	--	--
Unigene35143_All	1118	0	894	0	87.3064	16.4138	Up	0	0	--	--	--	--	--	--	--	--	--	--	--	--
Unigene36261_All	316	0	248	0	85.6871	16.3868	Up	4.77e-159	1.17e-157	gi|380011365|ref|XP_003689778.1|	72.8	5e-12	PREDICTED: chymotrypsin-2-like [Apis florea]	--	--	--	--	--	--	--	--
CL135.Contig9_All	420	0	327	0	85.0059	16.3753	Up	2.25e-209	6.83e-208	--	--	--	--	--	--	--	--	--	--	--	--
Unigene36260_All	394	0	306	0	84.7961	16.3717	Up	5.37e-196	1.55e-194	gi|156543048|ref|XP_001604431.1|	57.8	1e-07	PREDICTED: A disintegrin and metalloproteinase with thrombospondin motifs 16-like [Nasonia vitripennis]	--	--	--	--	--	--	--	--
Unigene35155_All	467	0	359	0	83.9321	16.3569	Up	9.26e-230	3.05e-228	--	--	--	--	--	--	--	--	--	--	--	--
Unigene34762_All	205	0	157	0	83.6174	16.3515	Up	4.45e-101	7.66e-100	--	--	--	--	--	--	--	--	--	--	--	--
CL528.Contig4_All	245	0	187	0	83.3347	16.3466	Up	3.45e-120	6.81e-119	--	--	--	--	--	--	--	--	--	--	--	--
CL3388.Contig1_All	493	0	374	0	82.8276	16.3378	Up	2.58e-239	8.74e-238	gi|119888038|gb|ABM05970.1|	59.7	5e-08	odorant-binding protein 3 [Microplitis mediator]	--	--	--	--	--	--	--	--
Unigene36267_All	378	0	282	0	81.4532	16.3137	Up	1.04e-180	2.82e-179	--	--	--	--	--	--	--	--	--	--	--	--
Unigene36234_All	494	0	368	0	81.3339	16.3116	Up	1.71e-235	5.74e-234	--	--	--	--	--	--	--	--	--	--	--	--
Unigene35073_All	290	0	216	0	81.3217	16.3114	Up	1.16e-138	2.56e-137	--	--	--	--	--	--	--	--	--	--	--	--
Unigene36060_All	280	0	205	0	79.9367	16.2866	Up	1.18e-131	2.5e-130	--	--	--	--	gi|269785284|ref|NM_001168098.1|	60	6e-06	Saccoglossus kowalevskii inhibitor of DNA binding 4-like protein (LOC100313637), mRNA >gi|268054132|gb|GU076024.1| Saccoglossus kowalevskii inhibitor of DNA binding 4-like protein mRNA, complete cds	--	--	--	--
CL4893.Contig1_All	204	0	149	0	79.7456	16.2831	Up	5.56e-96	9.1e-95	--	--	--	--	--	--	--	--	--	--	--	--
CL4833.Contig1_All	396	0	288	0	79.405	16.2769	Up	1.57e-184	4.33e-183	gi|350406184|ref|XP_003487683.1|	74.3	1e-12	PREDICTED: serine protease inhibitor 3-like [Bombus impatiens]	--	--	--	--	sp|O46163|SGP3_SCHGR	48.9	3e-06	Serine protease inhibitor 3 OS=Schistocerca gregaria PE=1 SV=1
Unigene34675_All	749	0	543	0	79.1532	16.2724	Up	0	0	gi|189234860|ref|XP_972951.2|	90.1	1e-16	PREDICTED: similar to membrane alanyl aminopeptidase [Tribolium castaneum]	--	--	--	--	--	--	--	--
Unigene36371_All	721	0	515	0	77.9871	16.2509	Up	0	0	gi|283135226|ref|NP_001164368.1|	151.8	2e-35	lipase-like protein precursor [Nasonia vitripennis]	--	--	--	--	sp|Q6PA23|LIPHA_XENLA	112	1e-24	Lipase member H-A OS=Xenopus laevis GN=liph-a PE=2 SV=1
CL3064.Contig2_All	319	0	225	0	77.0092	16.2327	Up	2.14e-144	4.89e-143	--	--	--	--	--	--	--	--	--	--	--	--
Unigene36259_All	638	0	448	0	76.6669	16.2263	Up	1.86e-286	7.17e-285	--	--	--	--	--	--	--	--	--	--	--	--
Unigene36465_All	469	0	329	0	76.5903	16.2249	Up	1.2e-210	3.65e-209	gi|18307516|emb|CAD21587.1|	62	9e-09	putative venom metalloprotease [Pimpla hypochondriaca]	--	--	--	--	--	--	--	--
CL2038.Contig2_All	297	1	22908	0.1102	8421.34	16.2216	Up	0	0	--	--	--	--	--	--	--	--	--	--	--	--
Unigene35580_All	243	0	170	0	76.3824	16.221	Up	2.33e-109	4.27e-108	--	--	--	--	--	--	--	--	--	--	--	--
Unigene35076_All	444	0	308	0	75.7388	16.2087	Up	2.86e-197	8.33e-196	gi|345493677|ref|XP_003427126.1|	65.9	6e-10	PREDICTED: A disintegrin and metalloproteinase with thrombospondin motifs 18-like isoform 2 [Nasonia vitripennis]	--	--	--	--	--	--	--	--
CL135.Contig8_All	375	0	260	0	75.6994	16.208	Up	1.08e-166	2.76e-165	--	--	--	--	--	--	--	--	--	--	--	--
Unigene36349_All	629	0	427	0	74.1187	16.1775	Up	4.45e-273	1.65e-271	gi|307169266|gb|EFN62042.1|	183.7	5e-45	Puromycin-sensitive aminopeptidase [Camponotus floridanus]	--	--	--	--	sp|P79171|AMPN_FELCA	114	1e-25	Aminopeptidase N OS=Felis catus GN=ANPEP PE=1 SV=3
Unigene35613_All	212	0	142	0	73.1313	16.1582	Up	1.6e-91	2.53e-90	--	--	--	--	--	--	--	--	--	--	--	--
Unigene36210_All	466	0	308	0	72.1631	16.139	Up	2.86e-197	8.32e-196	--	--	--	--	--	--	--	--	--	--	--	--
CL4893.Contig2_All	332	0	219	0	72.0206	16.1361	Up	1.42e-140	3.18e-139	--	--	--	--	--	--	--	--	--	--	--	--
CL1312.Contig2_All	232	0	153	0	72.0036	16.1358	Up	1.57e-98	2.64e-97	--	--	--	--	--	--	--	--	--	--	--	--
CL3488.Contig2_All	413	0	272	0	71.9067	16.1338	Up	2.45e-174	6.42e-173	--	--	--	--	--	--	--	--	--	--	--	--
Unigene35079_All	203	0	133	0	71.533	16.1263	Up	8.66e-86	1.3e-84	--	--	--	--	--	--	--	--	--	--	--	--
Unigene36220_All	230	0	150	0	71.2056	16.1197	Up	1.28e-96	2.12e-95	--	--	--	--	--	--	--	--	--	--	--	--
CL813.Contig4_All	1998	2	42362	0.0328	2314.9	16.1069	Up	0	0	gi|156543048|ref|XP_001604431.1|	233.8	2e-59	PREDICTED: A disintegrin and metalloproteinase with thrombospondin motifs 16-like [Nasonia vitripennis]	--	--	--	--	sp|Q19791|GON1_CAEEL	83.6	2e-15	A disintegrin and metalloproteinase with thrombospondin motifs gon-1 OS=Caenorhabditis elegans GN=gon-1 PE=1 SV=3
CL455.Contig23_All	474	0	303	0	69.7935	16.0908	Up	4.37e-194	1.25e-192	gi|321469418|gb|EFX80398.1|	122.5	6e-27	hypothetical protein DAPPUDRAFT_304104 [Daphnia pulex]	--	--	--	--	sp|O16796|NEPL2_CAEEL	110	1e-24	Neprilysin-2 OS=Caenorhabditis elegans GN=nep-2 PE=1 SV=2
CL5126.Contig2_All	609	0	388	0	69.5609	16.086	Up	3.11e-248	1.08e-246	gi|332016614|gb|EGI57486.1|	98.2	2e-19	A disintegrin and metalloproteinase with thrombospondin motifs 1 [Acromyrmex echinatior]	--	--	--	--	--	--	--	--
CL3221.Contig2_All	230	0	144	0	68.3574	16.0608	Up	8.52e-93	1.36e-91	--	--	--	--	--	--	--	--	--	--	--	--
Unigene36277_All	513	0	320	0	68.1057	16.0555	Up	6.48e-205	1.94e-203	gi|156550075|ref|XP_001605452.1|	69.3	8e-11	PREDICTED: venom acid phosphatase Acph-1-like isoform 1 [Nasonia vitripennis] >gi|345488198|ref|XP_003425857.1| PREDICTED: venom acid phosphatase Acph-1-like isoform 2 [Nasonia vitripennis]	--	--	--	--	sp|Q5BLY5|ACPH1_APIME	55.1	8e-08	Venom acid phosphatase Acph-1 OS=Apis mellifera PE=1 SV=1
Unigene34987_All	548	0	338	0	67.3421	16.0392	Up	2.21e-216	6.89e-215	gi|307180318|gb|EFN68351.1|	57.8	3e-07	A disintegrin and metalloproteinase with thrombospondin motifs 1 [Camponotus floridanus]	--	--	--	--	--	--	--	--
CL2950.Contig1_All	1529	0	942	0	67.2658	16.0376	Up	0	0	gi|332016614|gb|EGI57486.1|	109.8	4e-22	A disintegrin and metalloproteinase with thrombospondin motifs 1 [Acromyrmex echinatior]	--	--	--	--	--	--	--	--
Unigene36376_All	251	0	154	0	66.9881	16.0316	Up	3.63e-99	6.14e-98	--	--	--	--	--	--	--	--	--	--	--	--
Unigene35889_All	201	0	123	0	66.8128	16.0278	Up	2.03e-79	2.89e-78	--	--	--	--	--	--	--	--	--	--	--	--
CL3939.Contig5_All	333	0	199	0	65.2468	15.9936	Up	7.82e-128	1.62e-126	gi|239977259|sp|A8Y7N9.1|IVB6C_DABRU	84	2e-15	RecName: Full=Protease inhibitor C6; AltName: Full=BPTI-6; AltName: Full=Trypsin inhibitor 6; AltName: Full=Trypsin inhibitor C6; Flags: Precursor >gi|159883528|emb|CAL69607.1| trypsin inhibitor-6 precursor [Daboia russellii siamensis]	--	--	--	--	sp|A8Y7N9|IVB6C_DABSI	84	7e-17	Protease inhibitor C6 OS=Daboia siamensis PE=2 SV=1
Unigene36066_All	243	0	145	0	65.1497	15.9915	Up	1.96e-93	3.15e-92	gi|169639235|gb|ACA60733.1|	68.9	8e-11	venom acid phosphatase [Pteromalus puparum]	--	--	--	--	sp|Q5BLY5|ACPH1_APIME	48.9	3e-06	Venom acid phosphatase Acph-1 OS=Apis mellifera PE=1 SV=1
Unigene35907_All	217	0	128	0	64.4022	15.9748	Up	1.33e-82	1.94e-81	--	--	--	--	--	--	--	--	--	--	--	--
Unigene35057_All	311	0	182	0	63.8942	15.9634	Up	5.28e-117	1.02e-115	gi|66812610|ref|XP_640484.1|	59.7	4e-08	RabGAP/TBC domain-containing protein [Dictyostelium discoideum AX4] >gi|74855259|sp|Q54TA5.1|TBC5B_DICDI RecName: Full=TBC1 domain family member 5 homolog B >gi|60468501|gb|EAL66505.1| RabGAP/TBC domain-containing protein [Dictyostelium discoideum AX4]	gi|470238097|ref|XM_004350955.1|	60	6e-06	Dictyostelium fasciculatum hypothetical protein (DFA_12068) mRNA, complete cds	sp|Q54TA5|TBC5B_DICDI	59.7	1e-09	TBC1 domain family member 5 homolog B OS=Dictyostelium discoideum GN=tbc1d5B PE=3 SV=1
Unigene36542_All	211	0	123	0	63.6463	15.9578	Up	2.03e-79	2.89e-78	--	--	--	--	--	--	--	--	--	--	--	--
CL36.Contig1_All	675	0	393	0	63.5681	15.956	Up	2.03e-251	7.1e-250	--	--	--	--	--	--	--	--	--	--	--	--
CL1031.Contig1_All	440	0	254	0	63.0277	15.9437	Up	7.18e-163	1.8e-161	gi|332027030|gb|EGI67126.1|	34.3	4e-15	Pancreatic triacylglycerol lipase [Acromyrmex echinatior]	--	--	--	--	sp|Q6PA23|LIPHA_XENLA	56.6	2e-08	Lipase member H-A OS=Xenopus laevis GN=liph-a PE=2 SV=1
CL1991.Contig1_All	212	0	122	0	62.8311	15.9392	Up	8.81e-79	1.25e-77	--	--	--	--	--	--	--	--	--	--	--	--
CL919.Contig1_All	343	0	196	0	62.3897	15.929	Up	6.37e-126	1.3e-124	--	--	--	--	--	--	--	--	--	--	--	--
Unigene34851_All	205	0	116	0	61.781	15.9149	Up	5.85e-75	7.96e-74	--	--	--	--	--	--	--	--	--	--	--	--
CL2708.Contig1_All	223	0	126	0	61.6902	15.9128	Up	2.49e-81	3.61e-80	--	--	--	--	--	--	--	--	--	--	--	--
Unigene34686_All	378	0	213	0	61.5231	15.9088	Up	9.43e-137	2.06e-135	gi|242016238|ref|XP_002428736.1|	111.7	1e-23	endothelin-converting enzyme, putative [Pediculus humanus corporis] >gi|212513421|gb|EEB15998.1| endothelin-converting enzyme, putative [Pediculus humanus corporis]	--	--	--	--	sp|Q10711|ECE2_BOVIN	94.4	5e-20	Endothelin-converting enzyme 2 OS=Bos taurus GN=ECE2 PE=1 SV=2
CL467.Contig4_All	206	0	116	0	61.4811	15.9079	Up	5.85e-75	7.96e-74	--	--	--	--	--	--	--	--	--	--	--	--
CL220.Contig1_All	213	0	119	0	60.9983	15.8965	Up	7.18e-77	9.96e-76	--	--	--	--	--	--	--	--	--	--	--	--
CL1094.Contig1_All	444	0	248	0	60.9845	15.8962	Up	4.77e-159	1.17e-157	gi|289328253|ref|NP_001166071.1|	59.3	6e-08	serine protease 133 precursor [Nasonia vitripennis]	--	--	--	--	--	--	--	--
CL135.Contig5_All	381	0	212	0	60.7521	15.8906	Up	4.09e-136	8.89e-135	--	--	--	--	--	--	--	--	--	--	--	--
Unigene36146_All	225	0	125	0	60.6566	15.8884	Up	1.08e-80	1.55e-79	--	--	--	--	--	--	--	--	--	--	--	--
Unigene34858_All	317	0	172	0	59.2406	15.8543	Up	1.24e-110	2.29e-109	--	--	--	--	--	--	--	--	--	--	--	--
Unigene36114_All	202	0	109	0	58.915	15.8463	Up	1.69e-70	2.18e-69	--	--	--	--	--	--	--	--	--	--	--	--
CL5021.Contig1_All	1671	0	895	0	58.4786	15.8356	Up	0	0	gi|401430395|ref|XP_003886575.1|	55.8	8e-06	unnamed protein product, partial [Leishmania mexicana MHOM/GT/2001/U1103] >gi|356491666|emb|CBZ40949.1| unnamed protein product, partial [Leishmania mexicana MHOM/GT/2001/U1103]	--	--	--	--	sp|Q54NP0|Y6352_DICDI	51.6	5e-06	Putative uncharacterized protein DDB_G0285119 OS=Dictyostelium discoideum GN=DDB_G0285119 PE=4 SV=1
CL776.Contig3_All	905	0	483	0	58.2706	15.8305	Up	0	0	--	--	--	--	--	--	--	--	--	--	--	--
CL2540.Contig2_All	1186	0	631	0	58.0892	15.826	Up	0	0	gi|330793574|ref|XP_003284858.1|	76.3	3e-12	expressed protein [Dictyostelium purpureum] >gi|325085167|gb|EGC38579.1| expressed protein [Dictyostelium purpureum]	gi|58330932|gb|AC153599.6|	91.7	7e-15	Mus musculus 6 BAC RP23-227G6 (Roswell Park Cancer Institute (C57BL/6J Female) Mouse BAC Library) complete sequence	sp|Q75JC9|Y8484_DICDI	99.8	1e-20	Uncharacterized protein DDB_G0271670 OS=Dictyostelium discoideum GN=DDB_G0271670 PE=4 SV=1
Unigene36356_All	1053	0	540	0	55.9907	15.7729	Up	0	0	--	--	--	--	--	--	--	--	--	--	--	--
Unigene36084_All	242	0	124	0	55.9444	15.7717	Up	4.69e-80	6.7e-79	--	--	--	--	--	--	--	--	--	--	--	--
CL1810.Contig1_All	1097	2	33391	0.0597	3323.33	15.7645	Up	0	0	gi|442624584|ref|NP_001261158.1|	159.5	2e-37	CG9850, isoform F [Drosophila melanogaster] >gi|440214609|gb|AGB93688.1| CG9850, isoform F [Drosophila melanogaster]	--	--	--	--	sp|Q9UHI8|ATS1_HUMAN	77.4	5e-14	A disintegrin and metalloproteinase with thrombospondin motifs 1 OS=Homo sapiens GN=ADAMTS1 PE=1 SV=4
CL36.Contig6_All	252	0	124	0	53.7244	15.7133	Up	4.69e-80	6.71e-79	--	--	--	--	--	--	--	--	--	--	--	--
CL2340.Contig2_All	393	0	191	0	53.063	15.6954	Up	9.76e-123	1.96e-121	gi|322790200|gb|EFZ15199.1|	58.9	8e-08	hypothetical protein SINV_03225 [Solenopsis invicta]	--	--	--	--	--	--	--	--
Unigene35035_All	231	0	112	0	52.9367	15.692	Up	2.07e-72	2.74e-71	--	--	--	--	--	--	--	--	--	--	--	--
CL4314.Contig1_All	257	0	124	0	52.6792	15.6849	Up	4.69e-80	6.7e-79	gi|345488894|ref|XP_003426006.1|	61.2	1e-08	PREDICTED: A disintegrin and metalloproteinase with thrombospondin motifs 16-like [Nasonia vitripennis]	--	--	--	--	--	--	--	--
Unigene36565_All	832	0	401	0	52.6225	15.6834	Up	1.63e-256	5.77e-255	gi|328699528|ref|XP_001952872.2|	195.3	3e-48	PREDICTED: endothelin-converting enzyme 1-like [Acyrthosiphon pisum]	--	--	--	--	sp|O16796|NEPL2_CAEEL	186	7e-47	Neprilysin-2 OS=Caenorhabditis elegans GN=nep-2 PE=1 SV=2
Unigene36532_All	295	0	142	0	52.5554	15.6816	Up	1.6e-91	2.53e-90	--	--	--	--	--	--	--	--	--	--	--	--
CL3221.Contig1_All	380	0	182	0	52.2924	15.6743	Up	5.28e-117	1.02e-115	gi|119888038|gb|ABM05970.1|	56.2	5e-07	odorant-binding protein 3 [Microplitis mediator]	--	--	--	--	--	--	--	--
Unigene34733_All	370	0	175	0	51.6401	15.6562	Up	1.52e-112	2.85e-111	--	--	--	--	--	--	--	--	--	--	--	--
CL1419.Contig3_All	243	0	114	0	51.2211	15.6445	Up	1.1e-73	1.48e-72	--	--	--	--	--	--	--	--	--	--	--	--
Unigene35875_All	293	0	137	0	51.0509	15.6396	Up	2.45e-88	3.77e-87	--	--	--	--	--	--	--	--	--	--	--	--
CL2866.Contig2_All	258	0	120	0	50.7823	15.632	Up	1.66e-77	2.31e-76	--	--	--	--	--	--	--	--	--	--	--	--
Unigene34744_All	371	0	172	0	50.618	15.6274	Up	1.24e-110	2.29e-109	--	--	--	--	--	--	--	--	--	--	--	--
CL674.Contig4_All	808	0	374	0	50.5372	15.6251	Up	2.58e-239	8.73e-238	--	--	--	--	--	--	--	--	--	--	--	--
CL1013.Contig1_All	778	0	359	0	50.3808	15.6206	Up	9.26e-230	3.05e-228	--	--	--	--	--	--	--	--	--	--	--	--
Unigene36181_All	241	0	111	0	50.2871	15.6179	Up	8.97e-72	1.18e-70	--	--	--	--	--	--	--	--	--	--	--	--
CL630.Contig4_All	338	0	154	0	49.7456	15.6023	Up	3.63e-99	6.14e-98	--	--	--	--	--	--	--	--	--	--	--	--
CL3521.Contig2_All	256	0	116	0	49.473	15.5944	Up	5.85e-75	7.96e-74	--	--	--	--	--	--	--	--	--	--	--	--
Unigene36115_All	404	0	183	0	49.4562	15.5939	Up	1.22e-117	2.37e-116	--	--	--	--	--	--	--	--	--	--	--	--
CL2804.Contig1_All	831	0	368	0	48.3501	15.5612	Up	1.71e-235	5.74e-234	gi|307208495|gb|EFN85846.1|	146.7	1e-33	Ion transport peptide-like [Harpegnathos saltator] >gi|386642855|tpg|DAA35083.1| TPA_exp: ion transport peptide precursor [Harpegnathos saltator]	--	--	--	--	sp|Q26492|ITPL_SCHGR	105	1e-22	Ion transport peptide-like OS=Schistocerca gregaria PE=2 SV=1
Unigene36141_All	244	0	107	0	47.8789	15.5471	Up	3.17e-69	4.03e-68	--	--	--	--	--	--	--	--	--	--	--	--
Unigene36129_All	315	0	138	0	47.8321	15.5457	Up	5.66e-89	8.75e-88	--	--	--	--	--	--	--	--	--	--	--	--
CL2794.Contig1_All	512	0	224	0	47.7671	15.5437	Up	9.27e-144	2.11e-142	--	--	--	--	--	--	--	--	--	--	--	--
Unigene34683_All	296	0	129	0	47.5826	15.5381	Up	3.06e-83	4.5e-82	--	--	--	--	--	--	--	--	--	--	--	--
Unigene36162_All	521	0	224	0	46.9419	15.5186	Up	9.27e-144	2.11e-142	gi|345498011|ref|XP_003428122.1|	142.5	8e-33	PREDICTED: venom allergen 5-like [Nasonia vitripennis]	--	--	--	--	sp|B2MVK7|VA5_RHYBR	123	2e-28	Venom allergen 5 OS=Rhynchium brunneum PE=2 SV=1
CL4615.Contig1_All	837	0	355	0	46.3077	15.499	Up	3.27e-227	1.07e-225	gi|242008232|ref|XP_002424914.1|	68.9	3e-10	hypothetical protein Phum_PHUM161500 [Pediculus humanus corporis] >gi|212508502|gb|EEB12176.1| hypothetical protein Phum_PHUM161500 [Pediculus humanus corporis]	--	--	--	--	--	--	--	--
Unigene36192_All	287	0	120	0	45.651	15.4784	Up	1.66e-77	2.31e-76	--	--	--	--	--	--	--	--	--	--	--	--
Unigene35598_All	808	0	335	0	45.2672	15.4662	Up	1.8e-214	5.56e-213	--	--	--	--	--	--	--	--	--	--	--	--
CL2006.Contig3_All	606	0	251	0	45.2222	15.4647	Up	5.85e-161	1.45e-159	--	--	--	--	--	--	--	--	--	--	--	--
Unigene35876_All	293	0	120	0	44.7161	15.4485	Up	1.66e-77	2.32e-76	--	--	--	--	--	--	--	--	--	--	--	--
CL919.Contig2_All	337	0	138	0	44.7095	15.4483	Up	5.66e-89	8.74e-88	--	--	--	--	--	--	--	--	--	--	--	--
Unigene35049_All	404	0	165	0	44.5916	15.4445	Up	3.57e-106	6.39e-105	--	--	--	--	--	--	--	--	--	--	--	--
Unigene36273_All	978	0	389	0	43.4272	15.4063	Up	7.17e-249	2.49e-247	--	--	--	--	--	--	--	--	--	--	--	--
Unigene34720_All	298	0	118	0	43.2331	15.3998	Up	3.11e-76	4.29e-75	--	--	--	--	--	--	--	--	--	--	--	--
CL4797.Contig2_All	840	1	12933	0.039	1681.01	15.3955	Up	0	0	gi|307211739|gb|EFN87734.1|	176.8	1e-42	Pancreatic triacylglycerol lipase [Harpegnathos saltator]	--	--	--	--	sp|Q8VBX1|LIPE_RAT	104	2e-22	Endothelial lipase OS=Rattus norvegicus GN=Lipg PE=2 SV=2
Unigene36472_All	715	0	281	0	42.9092	15.389	Up	4.53e-180	1.22e-178	--	--	--	--	--	--	--	--	--	--	--	--
CL895.Contig4_All	1503	0	582	0	42.278	15.3676	Up	0	0	gi|350402806|ref|XP_003486610.1|	77	2e-12	PREDICTED: A disintegrin and metalloproteinase with thrombospondin motifs 3-like [Bombus impatiens]	--	--	--	--	sp|Q69Z28|ATS16_MOUSE	68.2	5e-11	A disintegrin and metalloproteinase with thrombospondin motifs 16 OS=Mus musculus GN=Adamts16 PE=2 SV=2
CL3988.Contig2_All	1333	0	516	0	42.264	15.3671	Up	0	0	--	--	--	--	--	--	--	--	--	--	--	--
Unigene35089_All	863	0	332	0	42.0028	15.3582	Up	1.47e-212	4.51e-211	gi|307166006|gb|EFN60302.1|	56.2	2e-06	Ubiquitin-conjugating enzyme E2-22 kDa [Camponotus floridanus]	--	--	--	--	--	--	--	--
CL3488.Contig6_All	532	0	204	0	41.8667	15.3535	Up	5.1e-131	1.08e-129	--	--	--	--	--	--	--	--	--	--	--	--
CL1057.Contig1_All	1088	0	417	0	41.8464	15.3528	Up	1.04e-266	3.8e-265	--	--	--	--	--	--	--	--	--	--	--	--
Unigene36116_All	298	0	114	0	41.7676	15.3501	Up	1.1e-73	1.48e-72	gi|345481925|ref|XP_001606222.2|	69.3	6e-11	PREDICTED: aminopeptidase N-like [Nasonia vitripennis]	--	--	--	--	sp|P50123|AMPE_RAT	48.9	3e-06	Glutamyl aminopeptidase OS=Rattus norvegicus GN=Enpep PE=1 SV=2
CL3788.Contig2_All	476	0	181	0	41.5166	15.3414	Up	2.29e-116	4.4e-115	--	--	--	--	--	--	--	--	--	--	--	--
Unigene36316_All	295	0	112	0	41.4521	15.3392	Up	2.07e-72	2.74e-71	--	--	--	--	--	--	--	--	--	--	--	--
Unigene36153_All	231	0	87	0	41.1205	15.3276	Up	1.74e-56	1.91e-55	--	--	--	--	--	--	--	--	--	--	--	--
Unigene36329_All	505	0	189	0	40.8621	15.3185	Up	1.83e-121	3.66e-120	--	--	--	--	--	--	--	--	--	--	--	--
CL1836.Contig2_All	558	0	208	0	40.6986	15.3127	Up	1.44e-133	3.1e-132	--	--	--	--	--	--	--	--	--	--	--	--
Unigene34791_All	317	0	118	0	40.6418	15.3107	Up	3.11e-76	4.29e-75	gi|345480475|ref|XP_001602546.2|	137.9	1e-31	PREDICTED: proclotting enzyme [Nasonia vitripennis]	gi|187440325|emb|AM775019.1|	61.9	2e-06	Anopheles arabiensis partial mRNA for CLIPD6 protein, isolate Ara8	sp|Q7M4I3|SP4_MEGPE	114	6e-26	Venom protease OS=Megabombus pennsylvanicus PE=1 SV=1
CL3903.Contig1_All	213	0	79	0	40.4947	15.3054	Up	2.18e-51	2.22e-50	--	--	--	--	--	--	--	--	--	--	--	--
Unigene36577_All	211	0	78	0	40.3611	15.3007	Up	9.44e-51	9.49e-50	--	--	--	--	--	--	--	--	--	--	--	--
Unigene35004_All	871	2	24019	0.0752	3010.84	15.2891	Up	0	0	gi|242019712|ref|XP_002430303.1|	76.3	2e-12	tripsin, putative [Pediculus humanus corporis] >gi|212515418|gb|EEB17565.1| tripsin, putative [Pediculus humanus corporis]	--	--	--	--	sp|P55091|CTRC_RAT	76.3	8e-14	Chymotrypsin-C OS=Rattus norvegicus GN=Ctrc PE=1 SV=1
CL2105.Contig1_All	793	0	290	0	39.9278	15.2851	Up	8.37e-186	2.32e-184	--	--	--	--	--	--	--	--	--	--	--	--
CL96.Contig6_All	343	0	125	0	39.7893	15.2801	Up	1.08e-80	1.55e-79	--	--	--	--	gi|56606327|gb|AC139037.10|	61.9	2e-06	Mus musculus chromosome 5, clone RP23-310J14, complete sequence	--	--	--	--
Unigene36250_All	219	0	79	0	39.3852	15.2654	Up	2.18e-51	2.21e-50	gi|380027416|ref|XP_003697420.1|	95.1	1e-18	PREDICTED: membrane metallo-endopeptidase-like 1-like [Apis florea]	--	--	--	--	sp|Q4PZA2|ECE1_MOUSE	55.1	4e-08	Endothelin-converting enzyme 1 OS=Mus musculus GN=Ece1 PE=1 SV=1
Unigene36095_All	202	0	72	0	38.9163	15.2481	Up	6.27e-47	5.95e-46	--	--	--	--	--	--	--	--	--	--	--	--
CL200.Contig3_All	576	0	204	0	38.6686	15.2389	Up	5.1e-131	1.08e-129	--	--	--	--	--	--	--	--	--	--	--	--
Unigene36245_All	480	0	170	0	38.6686	15.2389	Up	2.33e-109	4.27e-108	--	--	--	--	--	--	--	--	--	--	--	--
Unigene36305_All	506	0	179	0	38.6236	15.2372	Up	4.3e-115	8.21e-114	--	--	--	--	--	--	--	--	--	--	--	--
CL2104.Contig2_All	1920	1	11491	0.017	653.442	15.2302	Up	0	0	gi|307180318|gb|EFN68351.1|	282	8e-74	A disintegrin and metalloproteinase with thrombospondin motifs 1 [Camponotus floridanus]	--	--	--	--	sp|Q19791|GON1_CAEEL	90.5	1e-17	A disintegrin and metalloproteinase with thrombospondin motifs gon-1 OS=Caenorhabditis elegans GN=gon-1 PE=1 SV=3
Unigene36318_All	928	0	323	0	38.0019	15.2138	Up	7.95e-207	2.39e-205	--	--	--	--	--	--	--	--	--	--	--	--
Unigene36338_All	731	0	253	0	37.788	15.2056	Up	3.11e-162	7.78e-161	gi|383851641|ref|XP_003701340.1|	303.1	8e-81	PREDICTED: membrane metallo-endopeptidase-like 1-like [Megachile rotundata]	--	--	--	--	sp|Q80Z60|ECE2_MOUSE	118	1e-26	Endothelin-converting enzyme 2 OS=Mus musculus GN=Ece2 PE=2 SV=2
Unigene36172_All	238	0	82	0	37.6173	15.1991	Up	2.67e-53	2.79e-52	--	--	--	--	--	--	--	--	--	--	--	--
Unigene36151_All	256	0	88	0	37.5313	15.1958	Up	4.02e-57	4.44e-56	gi|380011179|ref|XP_003689688.1|	70.9	2e-11	PREDICTED: LOW QUALITY PROTEIN: venom protease-like [Apis florea]	--	--	--	--	sp|Q7M4I3|SP4_MEGPE	66.2	2e-11	Venom protease OS=Megabombus pennsylvanicus PE=1 SV=1
CL2818.Contig3_All	1018	0	344	0	36.8945	15.1711	Up	3.33e-220	1.05e-218	gi|322787031|gb|EFZ13255.1|	328.2	4e-88	hypothetical protein SINV_10430 [Solenopsis invicta]	gi|345488670|ref|XM_001604137.2|	61.9	6e-06	PREDICTED: Nasonia vitripennis serine protease 75 (SP75), mRNA	sp|Q7M4I3|SP4_MEGPE	263	5e-70	Venom protease OS=Megabombus pennsylvanicus PE=1 SV=1
Unigene36268_All	219	0	74	0	36.8925	15.171	Up	3.33e-48	3.22e-47	--	--	--	--	--	--	--	--	--	--	--	--
CL431.Contig4_All	361	0	121	0	36.5956	15.1594	Up	3.82e-78	5.38e-77	gi|307180318|gb|EFN68351.1|	53.5	3e-06	A disintegrin and metalloproteinase with thrombospondin motifs 1 [Camponotus floridanus]	--	--	--	--	--	--	--	--
Unigene36182_All	301	0	100	0	36.2731	15.1466	Up	9.12e-65	1.1e-63	gi|332016614|gb|EGI57486.1|	64.3	2e-09	A disintegrin and metalloproteinase with thrombospondin motifs 1 [Acromyrmex echinatior]	--	--	--	--	--	--	--	--
Unigene34989_All	507	0	163	0	35.1019	15.0993	Up	6.71e-105	1.19e-103	gi|350402806|ref|XP_003486610.1|	64.7	2e-09	PREDICTED: A disintegrin and metalloproteinase with thrombospondin motifs 3-like [Bombus impatiens]	--	--	--	--	--	--	--	--
CL17.Contig2_All	586	0	187	0	34.8413	15.0885	Up	3.45e-120	6.8e-119	--	--	--	--	--	--	--	--	--	--	--	--
CL2086.Contig1_All	838	1	10427	0.0391	1358.52	15.0845	Up	0	0	gi|190702456|gb|ACE75345.1|	87	1e-15	chymotrypsin-like protein [Glyptapanteles indiensis]	--	--	--	--	sp|O60259|KLK8_HUMAN	70.5	4e-12	Kallikrein-8 OS=Homo sapiens GN=KLK8 PE=1 SV=1
CL4377.Contig1_All	426	0	135	0	34.5999	15.0785	Up	4.61e-87	7e-86	--	--	--	--	--	--	--	--	--	--	--	--
Unigene36139_All	791	0	249	0	34.3695	15.0688	Up	1.1e-159	2.71e-158	--	--	--	--	--	--	--	--	--	--	--	--
Unigene36543_All	392	0	122	0	33.9801	15.0524	Up	8.81e-79	1.25e-77	--	--	--	--	--	--	--	--	--	--	--	--
Unigene34685_All	296	0	92	0	33.9349	15.0505	Up	1.14e-59	1.29e-58	gi|242016238|ref|XP_002428736.1|	81.6	1e-14	endothelin-converting enzyme, putative [Pediculus humanus corporis] >gi|212513421|gb|EEB15998.1| endothelin-converting enzyme, putative [Pediculus humanus corporis]	--	--	--	--	sp|P0C1T0|MMEL1_RAT	68.9	2e-12	Membrane metallo-endopeptidase-like 1 OS=Rattus norvegicus GN=Mmel1 PE=1 SV=1
Unigene34716_All	309	0	96	0	33.9206	15.0499	Up	3.22e-62	3.78e-61	--	--	--	--	--	--	--	--	--	--	--	--
Unigene36333_All	303	0	94	0	33.8716	15.0478	Up	6.06e-61	7e-60	--	--	--	--	gi|8699515|gb|AF271906.1|	65.9	1e-07	Bos taurus microsatellite MNB-101 sequence	--	--	--	--
CL630.Contig1_All	2164	1	10113	0.0151	510.239	15.0443	Up	0	0	gi|307207675|gb|EFN85312.1|	198.4	1e-48	hypothetical protein EAI_15996 [Harpegnathos saltator]	--	--	--	--	sp|Q80Z19|MUC2_MOUSE	57.8	1e-07	Mucin-2 (Fragments) OS=Mus musculus GN=Muc2 PE=1 SV=2
CL5021.Contig2_All	433	0	133	0	33.5362	15.0334	Up	8.66e-86	1.3e-84	--	--	--	--	--	--	--	--	--	--	--	--
CL2379.Contig1_All	1579	0	484	0	33.4668	15.0304	Up	0	0	gi|383861561|ref|XP_003706254.1|	287	2e-75	PREDICTED: neuroserpin-like [Megachile rotundata]	--	--	--	--	sp|P80034|ACH2_BOMMO	206	2e-52	Antichymotrypsin-2 OS=Bombyx mori PE=1 SV=1
Unigene36581_All	203	0	62	0	33.3462	15.0252	Up	1.47e-40	1.25e-39	--	--	--	--	gi|408725549|gb|JQ719277.1|	60	4e-06	Astyanax fasciatus ultra conserved element locus 1607 genomic sequence	--	--	--	--
CL3015.Contig6_All	207	0	63	0	33.2293	15.0202	Up	3.39e-41	2.93e-40	gi|383847350|ref|XP_003699317.1|	139	6e-32	PREDICTED: ATP-dependent RNA helicase p62-like [Megachile rotundata]	gi|157119648|ref|XM_001653385.1|	111	1e-21	Aedes aegypti DEAD boxATP-dependent RNA helicase partial mRNA	sp|Q501J6|DDX17_MOUSE	125	2e-29	Probable ATP-dependent RNA helicase DDX17 OS=Mus musculus GN=Ddx17 PE=2 SV=1
CL135.Contig3_All	333	0	100	0	32.7874	15.0009	Up	9.12e-65	1.1e-63	--	--	--	--	--	--	--	--	--	--	--	--
Unigene34790_All	251	0	75	0	32.6241	14.9937	Up	7.69e-49	7.51e-48	gi|322787031|gb|EFZ13255.1|	117.9	1e-25	hypothetical protein SINV_10430 [Solenopsis invicta]	--	--	--	--	sp|Q7M4I3|SP4_MEGPE	87	8e-18	Venom protease OS=Megabombus pennsylvanicus PE=1 SV=1
CL1419.Contig2_All	231	0	69	0	32.6128	14.9932	Up	5.11e-45	4.7e-44	--	--	--	--	--	--	--	--	--	--	--	--
Unigene34764_All	550	0	163	0	32.3575	14.9818	Up	6.71e-105	1.19e-103	gi|166203551|gb|ABY84699.1|	94.4	3e-18	lipase [Bombus ignitus] >gi|168495543|gb|ACA25601.1| lipase [Bombus ignitus] >gi|169668011|gb|ACA64425.1| lipase [Bombus ignitus]	--	--	--	--	sp|P54315|LIPR1_HUMAN	57.4	2e-08	Inactive pancreatic lipase-related protein 1 OS=Homo sapiens GN=PNLIPRP1 PE=1 SV=1
Unigene36019_All	297	0	88	0	32.3502	14.9815	Up	4.02e-57	4.44e-56	--	--	--	--	--	--	--	--	--	--	--	--
CL1644.Contig1_All	1439	0	422	0	32.0186	14.9666	Up	6.81e-270	2.5e-268	gi|345487237|ref|XP_001601730.2|	110.9	1e-22	PREDICTED: LIRP-like [Nasonia vitripennis]	--	--	--	--	sp|P15131|LIRP_LOCMI	64.7	5e-10	LIRP OS=Locusta migratoria PE=1 SV=2
CL2486.Contig2_All	475	1	9541	0.0689	2193.06	14.9581	Up	0	0	gi|332016614|gb|EGI57486.1|	93.6	3e-18	A disintegrin and metalloproteinase with thrombospondin motifs 1 [Acromyrmex echinatior]	--	--	--	--	--	--	--	--
Unigene36314_All	444	0	129	0	31.7218	14.9532	Up	3.06e-83	4.5e-82	--	--	--	--	--	--	--	--	--	--	--	--
CL1031.Contig3_All	221	0	64	0	31.6183	14.9485	Up	7.82e-42	6.83e-41	--	--	--	--	--	--	--	--	--	--	--	--
CL1749.Contig3_All	266	0	77	0	31.6053	14.9479	Up	4.09e-50	4.08e-49	gi|383861444|ref|XP_003706196.1|	52.8	6e-06	PREDICTED: ribonuclease Oy-like [Megachile rotundata]	--	--	--	--	--	--	--	--
Unigene36482_All	879	0	253	0	31.4255	14.9396	Up	3.11e-162	7.79e-161	gi|383856834|ref|XP_003703912.1|	104.8	5e-21	PREDICTED: neprilysin-2-like [Megachile rotundata]	--	--	--	--	sp|Q4PZA2|ECE1_MOUSE	63.5	6e-10	Endothelin-converting enzyme 1 OS=Mus musculus GN=Ece1 PE=1 SV=1
CL2096.Contig5_All	209	0	60	0	31.3441	14.9359	Up	2.76e-39	2.3e-38	gi|345497204|ref|XP_001599255.2|	66.2	5e-10	PREDICTED: venom carboxylesterase-6 isoform 1 [Nasonia vitripennis] >gi|345497206|ref|XP_003427935.1| PREDICTED: venom carboxylesterase-6 isoform 2 [Nasonia vitripennis]	--	--	--	--	--	--	--	--
Unigene36249_All	379	0	107	0	30.8244	14.9118	Up	3.17e-69	4.03e-68	gi|383851641|ref|XP_003701340.1|	67	3e-10	PREDICTED: membrane metallo-endopeptidase-like 1-like [Megachile rotundata]	--	--	--	--	--	--	--	--
CL431.Contig1_All	907	0	256	0	30.8165	14.9114	Up	3.82e-164	9.63e-163	gi|307180318|gb|EFN68351.1|	109	3e-22	A disintegrin and metalloproteinase with thrombospondin motifs 1 [Camponotus floridanus]	--	--	--	--	--	--	--	--
Unigene36018_All	252	0	71	0	30.7616	14.9088	Up	2.72e-46	2.55e-45	--	--	--	--	--	--	--	--	--	--	--	--
Unigene34821_All	575	0	162	0	30.7608	14.9088	Up	2.91e-104	5.12e-103	gi|322785037|gb|EFZ11794.1|	82.8	1e-14	hypothetical protein SINV_10094 [Solenopsis invicta]	--	--	--	--	sp|Q495T6|MMEL1_HUMAN	59.3	5e-09	Membrane metallo-endopeptidase-like 1 OS=Homo sapiens GN=MMEL1 PE=1 SV=2
CL2929.Contig1_All	370	0	104	0	30.689	14.9054	Up	2.58e-67	3.21e-66	--	--	--	--	--	--	--	--	--	--	--	--
CL2575.Contig1_All	304	2	18329	0.2154	6582.88	14.8994	Up	0	0	gi|449667760|ref|XP_004206639.1|	55.1	1e-06	PREDICTED: uncharacterized protein LOC100215810 [Hydra magnipapillata]	--	--	--	--	sp|A1L4H1|SRCRL_HUMAN	47	1e-05	Soluble scavenger receptor cysteine-rich domain-containing protein SSC5D OS=Homo sapiens GN=SSC5D PE=2 SV=3
Unigene36142_All	308	0	86	0	30.4859	14.8959	Up	7.56e-56	8.18e-55	--	--	--	--	--	--	--	--	--	--	--	--
CL1864.Contig1_All	209	0	58	0	30.2993	14.887	Up	5.2e-38	4.23e-37	--	--	--	--	--	--	--	--	--	--	--	--
CL3988.Contig1_All	444	0	122	0	30.0004	14.8727	Up	8.81e-79	1.25e-77	--	--	--	--	--	--	--	--	--	--	--	--
CL4077.Contig2_All	856	2	17988	0.0765	2294.35	14.8723	Up	0	0	gi|345487946|ref|XP_003425794.1|	67	1e-09	PREDICTED: hypothetical protein LOC100678556 [Nasonia vitripennis]	--	--	--	--	sp|Q8T0W2|CVP4_PIMHY	68.2	2e-11	Pacifastin-like protease inhibitor cvp4 OS=Pimpla hypochondriaca GN=cvp4 PE=1 SV=1
Unigene36103_All	262	0	71	0	29.5875	14.8527	Up	2.72e-46	2.55e-45	--	--	--	--	--	--	--	--	--	--	--	--
CL4077.Contig1_All	412	0	110	0	29.1505	14.8312	Up	3.89e-71	5.08e-70	gi|345487832|ref|XP_003425766.1|	52.8	6e-06	PREDICTED: hypothetical protein LOC100679142 [Nasonia vitripennis]	--	--	--	--	sp|P80060|LCM_LOCMI	51.2	6e-07	Protease inhibitors OS=Locusta migratoria PE=1 SV=2
CL3672.Contig1_All	229	0	61	0	29.0834	14.8279	Up	6.38e-40	5.36e-39	--	--	--	--	--	--	--	--	--	--	--	--
Unigene36293_All	227	0	60	0	28.8586	14.8167	Up	2.76e-39	2.3e-38	--	--	--	--	--	--	--	--	--	--	--	--
CL112.Contig1_All	380	0	100	0	28.7321	14.8104	Up	9.12e-65	1.1e-63	--	--	--	--	--	--	--	--	--	--	--	--
CL776.Contig1_All	681	0	179	0	28.6983	14.8087	Up	4.3e-115	8.21e-114	--	--	--	--	--	--	--	--	--	--	--	--
Unigene36164_All	255	0	67	0	28.687	14.8081	Up	9.6e-44	8.65e-43	--	--	--	--	--	--	--	--	--	--	--	--
Unigene35866_All	484	0	127	0	28.649	14.8062	Up	5.75e-82	8.36e-81	gi|157115035|ref|XP_001652528.1|	98.6	1e-19	lipase [Aedes aegypti] >gi|108877062|gb|EAT41287.1| AAEL007044-PA [Aedes aegypti]	--	--	--	--	sp|P0CH87|PA1_VESCR	74.7	8e-14	Venom phospholipase A1 OS=Vespa crabro PE=1 SV=1
Unigene34918_All	271	0	71	0	28.6048	14.804	Up	2.72e-46	2.55e-45	--	--	--	--	--	--	--	--	--	--	--	--
Unigene34881_All	208	0	54	0	28.3453	14.7908	Up	1.84e-35	1.42e-34	--	--	--	--	--	--	--	--	--	--	--	--
CL3334.Contig1_All	228	0	59	0	28.2532	14.7861	Up	1.2e-38	9.86e-38	--	--	--	--	--	--	--	--	--	--	--	--
CL3226.Contig2_All	298	0	77	0	28.2114	14.784	Up	4.09e-50	4.08e-49	--	--	--	--	--	--	--	--	--	--	--	--
CL3988.Contig3_All	1198	0	309	0	28.1613	14.7814	Up	6.59e-198	1.93e-196	--	--	--	--	--	--	--	--	--	--	--	--
CL3037.Contig3_All	222	0	57	0	28.0332	14.7748	Up	2.25e-37	1.81e-36	--	--	--	--	--	--	--	--	--	--	--	--
Unigene34724_All	235	0	60	0	27.8762	14.7667	Up	2.76e-39	2.3e-38	--	--	--	--	--	--	--	--	--	--	--	--
CL895.Contig3_All	1606	0	410	0	27.8733	14.7666	Up	3e-262	1.08e-260	gi|156538621|ref|XP_001607602.1|	78.2	1e-12	PREDICTED: hypothetical protein LOC100123845 [Nasonia vitripennis]	--	--	--	--	sp|Q69Z28|ATS16_MOUSE	68.2	5e-11	A disintegrin and metalloproteinase with thrombospondin motifs 16 OS=Mus musculus GN=Adamts16 PE=2 SV=2
Unigene35129_All	220	0	56	0	27.7918	14.7624	Up	9.77e-37	7.77e-36	--	--	--	--	--	--	--	--	--	--	--	--
Unigene36443_All	1304	0	329	0	27.5467	14.7496	Up	1.2e-210	3.65e-209	--	--	--	--	--	--	--	--	--	--	--	--
Unigene36363_All	904	0	228	0	27.537	14.7491	Up	2.62e-146	6.04e-145	gi|383861107|ref|XP_003706028.1|	240	1e-61	PREDICTED: protein 60A-like [Megachile rotundata]	--	--	--	--	sp|P27091|60A_DROME	184	2e-46	Protein 60A OS=Drosophila melanogaster GN=gbb PE=1 SV=1
Unigene34718_All	485	0	122	0	27.4643	14.7453	Up	8.81e-79	1.25e-77	--	--	--	--	--	--	--	--	--	--	--	--
Unigene36240_All	549	0	138	0	27.4446	14.7442	Up	5.66e-89	8.74e-88	--	--	--	--	--	--	--	--	--	--	--	--
CL2392.Contig2_All	235	0	59	0	27.4116	14.7425	Up	1.2e-38	9.85e-38	--	--	--	--	--	--	--	--	--	--	--	--
Unigene35462_All	303	0	76	0	27.3856	14.7411	Up	1.77e-49	1.75e-48	--	--	--	--	--	--	--	--	--	--	--	--
CL670.Contig4_All	200	0	50	0	27.2955	14.7364	Up	6.49e-33	4.78e-32	--	--	--	--	--	--	--	--	--	--	--	--
Unigene36409_All	413	0	103	0	27.2294	14.7329	Up	1.12e-66	1.38e-65	--	--	--	--	--	--	--	--	--	--	--	--
Unigene34986_All	341	0	85	0	27.2154	14.7321	Up	3.28e-55	3.52e-54	--	--	--	--	--	--	--	--	--	--	--	--
CL2523.Contig1_All	329	0	82	0	27.2125	14.732	Up	2.67e-53	2.8e-52	--	--	--	--	--	--	--	--	--	--	--	--
CL5092.Contig2_All	1780	0	443	0	27.1728	14.7299	Up	2.85e-283	1.09e-281	gi|383856834|ref|XP_003703912.1|	270.4	2e-70	PREDICTED: neprilysin-2-like [Megachile rotundata]	--	--	--	--	sp|Q4PZA2|ECE1_MOUSE	220	7e-57	Endothelin-converting enzyme 1 OS=Mus musculus GN=Ece1 PE=1 SV=1
Unigene36418_All	207	0	51	0	26.8999	14.7153	Up	1.5e-33	1.12e-32	--	--	--	--	--	--	--	--	--	--	--	--
Unigene36340_All	436	0	107	0	26.7946	14.7097	Up	3.17e-69	4.03e-68	--	--	--	--	--	--	--	--	--	--	--	--
Unigene35068_All	261	0	64	0	26.7726	14.7085	Up	7.82e-42	6.83e-41	--	--	--	--	--	--	--	--	--	--	--	--
Unigene36523_All	571	0	140	0	26.7696	14.7083	Up	3.01e-90	4.71e-89	gi|156538621|ref|XP_001607602.1|	80.1	6e-14	PREDICTED: hypothetical protein LOC100123845 [Nasonia vitripennis]	--	--	--	--	sp|Q69Z28|ATS16_MOUSE	66.6	3e-11	A disintegrin and metalloproteinase with thrombospondin motifs 16 OS=Mus musculus GN=Adamts16 PE=2 SV=2
Unigene35082_All	241	0	59	0	26.7292	14.7061	Up	1.2e-38	9.85e-38	--	--	--	--	--	--	--	--	--	--	--	--
CL776.Contig4_All	711	0	173	0	26.5661	14.6973	Up	2.86e-111	5.31e-110	--	--	--	--	--	--	--	--	--	--	--	--
CL467.Contig2_All	531	0	129	0	26.5244	14.695	Up	3.06e-83	4.5e-82	--	--	--	--	--	--	--	--	--	--	--	--
Unigene36391_All	247	0	60	0	26.5219	14.6949	Up	2.76e-39	2.3e-38	--	--	--	--	--	--	--	--	--	--	--	--
CL36.Contig3_All	581	0	141	0	26.4968	14.6935	Up	6.94e-91	1.09e-89	--	--	--	--	--	--	--	--	--	--	--	--
Unigene34954_All	512	0	124	0	26.4425	14.6906	Up	4.69e-80	6.71e-79	--	--	--	--	--	--	--	--	--	--	--	--
Unigene36258_All	285	0	69	0	26.4335	14.6901	Up	5.11e-45	4.7e-44	gi|322784348|gb|EFZ11322.1|	104.4	1e-21	hypothetical protein SINV_06348 [Solenopsis invicta]	--	--	--	--	sp|Q9XTN0|PGRP_BOMMO	83.6	9e-17	Peptidoglycan recognition protein OS=Bombyx mori PE=1 SV=1
Unigene35914_All	201	0	48	0	26.0733	14.6703	Up	1.22e-31	8.75e-31	gi|383851641|ref|XP_003701340.1|	67.8	1e-10	PREDICTED: membrane metallo-endopeptidase-like 1-like [Megachile rotundata]	--	--	--	--	--	--	--	--
CL1213.Contig1_All	1014	0	242	0	26.0572	14.6694	Up	3.17e-155	7.61e-154	gi|190702283|gb|ACE75180.1|	153.7	1e-35	histidine acid phosphatase [Glyptapanteles flavicoxis]	--	--	--	--	sp|P20611|PPAL_RAT	86.7	8e-17	Lysosomal acid phosphatase OS=Rattus norvegicus GN=Acp2 PE=1 SV=1
CL4024.Contig3_All	239	0	57	0	26.0392	14.6684	Up	2.25e-37	1.81e-36	--	--	--	--	--	--	--	--	--	--	--	--
CL813.Contig2_All	345	0	82	0	25.9505	14.6635	Up	2.67e-53	2.79e-52	--	--	--	--	--	--	--	--	--	--	--	--
CL3926.Contig2_All	918	0	218	0	25.9277	14.6622	Up	6.16e-140	1.37e-138	--	--	--	--	--	--	--	--	--	--	--	--
Unigene35020_All	867	0	205	0	25.8158	14.656	Up	1.18e-131	2.5e-130	--	--	--	--	--	--	--	--	--	--	--	--
Unigene36133_All	280	0	66	0	25.7357	14.6515	Up	4.16e-43	3.71e-42	--	--	--	--	--	--	--	--	--	--	--	--
Unigene36257_All	492	0	115	0	25.5202	14.6394	Up	2.54e-74	3.43e-73	--	--	--	--	--	--	--	--	--	--	--	--
CL3005.Contig2_All	287	0	67	0	25.4885	14.6376	Up	9.6e-44	8.65e-43	--	--	--	--	--	--	--	--	--	--	--	--
Unigene34873_All	249	0	58	0	25.4319	14.6344	Up	5.2e-38	4.23e-37	--	--	--	--	--	--	--	--	--	--	--	--
CL204.Contig3_All	590	0	137	0	25.3524	14.6298	Up	2.45e-88	3.77e-87	gi|345492449|ref|XP_001600059.2|	62.4	1e-08	PREDICTED: neprilysin-2-like [Nasonia vitripennis]	--	--	--	--	sp|Q4PZA2|ECE1_MOUSE	56.2	5e-08	Endothelin-converting enzyme 1 OS=Mus musculus GN=Ece1 PE=1 SV=1
CL4519.Contig3_All	541	0	125	0	25.2269	14.6227	Up	1.08e-80	1.55e-79	--	--	--	--	--	--	--	--	--	--	--	--
CL1403.Contig1_All	1244	0	287	0	25.1891	14.6205	Up	6.82e-184	1.87e-182	gi|270014457|gb|EFA10905.1|	55.8	5e-06	hypothetical protein TcasGA2_TC001731 [Tribolium castaneum]	--	--	--	--	--	--	--	--
CL3478.Contig1_All	239	0	55	0	25.1255	14.6169	Up	4.23e-36	3.33e-35	--	--	--	--	--	--	--	--	--	--	--	--
CL4260.Contig1_All	201	0	46	0	24.9869	14.6089	Up	2.29e-30	1.6e-29	--	--	--	--	--	--	--	--	--	--	--	--
Unigene34928_All	394	0	90	0	24.94	14.6062	Up	2.14e-58	2.4e-57	--	--	--	--	--	--	--	--	--	--	--	--
CL4001.Contig1_All	339	0	77	0	24.7994	14.598	Up	4.09e-50	4.08e-49	--	--	--	--	--	--	--	--	--	--	--	--
Unigene34911_All	212	0	48	0	24.7204	14.5934	Up	1.22e-31	8.75e-31	gi|48096382|ref|XP_392446.1|	81.3	1e-14	PREDICTED: death-associated protein 1-like [Apis mellifera]	--	--	--	--	--	--	--	--
Unigene35298_All	444	0	100	0	24.5905	14.5858	Up	9.12e-65	1.1e-63	--	--	--	--	--	--	--	--	--	--	--	--
Unigene36150_All	271	0	61	0	24.576	14.585	Up	6.38e-40	5.37e-39	gi|322787031|gb|EFZ13255.1|	119.8	4e-26	hypothetical protein SINV_10430 [Solenopsis invicta]	--	--	--	--	sp|Q7M4I3|SP4_MEGPE	89.4	2e-18	Venom protease OS=Megabombus pennsylvanicus PE=1 SV=1
Unigene36579_All	271	0	61	0	24.576	14.585	Up	6.38e-40	5.36e-39	--	--	--	--	--	--	--	--	--	--	--	--
Unigene35917_All	343	0	77	0	24.5102	14.5811	Up	4.09e-50	4.08e-49	--	--	--	--	--	--	--	--	--	--	--	--
Unigene36200_All	205	0	46	0	24.4994	14.5805	Up	2.29e-30	1.6e-29	--	--	--	--	--	--	--	--	--	--	--	--
Unigene34828_All	273	0	61	0	24.396	14.5744	Up	6.38e-40	5.36e-39	--	--	--	--	--	--	--	--	--	--	--	--
Unigene36069_All	296	0	65	0	23.9758	14.5493	Up	1.8e-42	1.59e-41	gi|195503441|ref|XP_002098653.1|	54.3	2e-06	GE10486 [Drosophila yakuba] >gi|194184754|gb|EDW98365.1| GE10486 [Drosophila yakuba]	gi|41016183|gb|AC140433.3|	77.8	3e-11	Mus musculus BAC clone RP23-96L16 from chromosome 16, complete sequence	sp|Q8MP30|Y7791_DICDI	49.3	2e-06	Uncharacterized histidine-rich protein DDB_G0274557 OS=Dictyostelium discoideum GN=DDB_G0274557 PE=4 SV=1
Unigene35565_All	278	0	61	0	23.9572	14.5482	Up	6.38e-40	5.36e-39	gi|91084559|ref|XP_973465.1|	80.9	2e-14	PREDICTED: similar to AGAP007796-PA [Tribolium castaneum] >gi|270008659|gb|EFA05107.1| hypothetical protein TcasGA2_TC015207 [Tribolium castaneum]	--	--	--	--	sp|P42892|ECE1_HUMAN	78.6	3e-15	Endothelin-converting enzyme 1 OS=Homo sapiens GN=ECE1 PE=1 SV=2
CL970.Contig1_All	206	0	45	0	23.8504	14.5417	Up	9.94e-30	6.82e-29	--	--	--	--	--	--	--	--	--	--	--	--
Unigene36410_All	688	0	150	0	23.8042	14.5389	Up	1.28e-96	2.12e-95	--	--	--	--	--	--	--	--	--	--	--	--
Unigene34822_All	281	0	61	0	23.7014	14.5327	Up	6.38e-40	5.36e-39	gi|357628744|gb|EHJ77956.1|	53.5	3e-06	putative Endothelin-converting enzyme 1 [Danaus plexippus]	--	--	--	--	--	--	--	--
Unigene36578_All	222	0	48	0	23.6069	14.5269	Up	1.22e-31	8.75e-31	gi|358339569|dbj|GAA47606.1|	52.4	7e-06	hypothetical protein CLF_100574 [Clonorchis sinensis]	--	--	--	--	--	--	--	--
Unigene34996_All	529	0	114	0	23.5288	14.5221	Up	1.1e-73	1.48e-72	--	--	--	--	--	--	--	--	--	--	--	--
Unigene36092_All	205	0	44	0	23.4342	14.5163	Up	4.31e-29	2.92e-28	--	--	--	--	--	--	--	--	--	--	--	--
Unigene34687_All	1244	0	266	0	23.346	14.5109	Up	1.63e-170	4.22e-169	--	--	--	--	--	--	--	--	--	--	--	--
CL2489.Contig1_All	509	0	108	0	23.1663	14.4997	Up	7.31e-70	9.37e-69	--	--	--	--	--	--	--	--	--	--	--	--
Unigene34714_All	462	0	98	0	23.1598	14.4993	Up	1.71e-63	2.04e-62	--	--	--	--	--	--	--	--	--	--	--	--
Unigene1626_All	245	7	48425	0.9352	21580.1	14.4941	Up	0	0	gi|471184282|gb|AGI05610.1|	52.8	5e-06	VenB [Hyposoter didymator]	--	--	--	--	--	--	--	--
Unigene34745_All	262	7	48391	0.8746	20165.7	14.4929	Up	0	0	--	--	--	--	--	--	--	--	--	--	--	--
Unigene35855_All	211	0	44	0	22.7678	14.4747	Up	4.31e-29	2.92e-28	--	--	--	--	--	--	--	--	--	--	--	--
CL4212.Contig1_All	497	0	102	0	22.4076	14.4517	Up	4.85e-66	5.96e-65	--	--	--	--	--	--	--	--	--	--	--	--
CL1382.Contig3_All	513	0	105	0	22.3472	14.4478	Up	5.95e-68	7.45e-67	gi|345489469|ref|XP_003426145.1|	123.2	4e-27	PREDICTED: pancreatic triacylglycerol lipase-like [Nasonia vitripennis]	--	--	--	--	sp|P0CH87|PA1_VESCR	110	2e-24	Venom phospholipase A1 OS=Vespa crabro PE=1 SV=1
Unigene34894_All	354	0	72	0	22.2065	14.4387	Up	6.27e-47	5.95e-46	--	--	--	--	--	--	--	--	--	--	--	--
CL625.Contig9_All	350	0	71	0	22.1483	14.4349	Up	2.72e-46	2.55e-45	--	--	--	--	gi|77920852|gb|AC156548.13|	61.9	2e-06	Mus musculus chromosome 5, clone RP23-412C8, complete sequence	--	--	--	--
Unigene35865_All	386	0	78	0	22.0627	14.4293	Up	9.44e-51	9.49e-50	--	--	--	--	gi|28193294|emb|AL844208.5|	69.9	8e-09	Mouse DNA sequence from clone RP23-354D14 on chromosome 4, complete sequence	--	--	--	--
Unigene34715_All	480	0	96	0	21.8364	14.4144	Up	3.22e-62	3.77e-61	--	--	--	--	--	--	--	--	--	--	--	--
Unigene34674_All	205	0	41	0	21.8364	14.4144	Up	3.51e-27	2.28e-26	--	--	--	--	--	--	--	--	--	--	--	--
CL1454.Contig3_All	1031	0	201	0	21.2857	14.3776	Up	4.16e-129	8.7e-128	--	--	--	--	--	--	--	--	--	--	--	--
Unigene35044_All	493	0	96	0	21.2606	14.3759	Up	3.22e-62	3.77e-61	gi|345480475|ref|XP_001602546.2|	76.6	4e-13	PREDICTED: proclotting enzyme [Nasonia vitripennis]	gi|395848659|ref|XM_003796919.1|	61.9	3e-06	PREDICTED: Otolemur garnettii transmembrane protease, serine 4 (TMPRSS4), mRNA	sp|Q7M4I3|SP4_MEGPE	65.1	7e-11	Venom protease OS=Megabombus pennsylvanicus PE=1 SV=1
CL547.Contig1_All	1892	0	368	0	21.2362	14.3742	Up	1.71e-235	5.74e-234	gi|332016614|gb|EGI57486.1|	230.7	2e-58	A disintegrin and metalloproteinase with thrombospondin motifs 1 [Acromyrmex echinatior]	--	--	--	--	sp|Q4VC17|ATS18_MOUSE	56.2	2e-07	A disintegrin and metalloproteinase with thrombospondin motifs 18 OS=Mus musculus GN=Adamts18 PE=2 SV=2
Unigene35573_All	402	0	78	0	21.1845	14.3707	Up	9.44e-51	9.49e-50	--	--	--	--	--	--	--	--	--	--	--	--
Unigene35018_All	557	0	108	0	21.1699	14.3697	Up	7.31e-70	9.37e-69	gi|383849171|ref|XP_003700219.1|	124.4	2e-27	PREDICTED: pancreatic triacylglycerol lipase-like [Megachile rotundata]	--	--	--	--	sp|Q8VI78|PLA1A_MOUSE	58.2	1e-08	Phospholipase A1 member A OS=Mus musculus GN=Pla1a PE=2 SV=3
Unigene35107_All	294	0	57	0	21.1679	14.3696	Up	2.25e-37	1.81e-36	--	--	--	--	--	--	--	--	--	--	--	--
CL1382.Contig1_All	318	0	61	0	20.9437	14.3542	Up	6.38e-40	5.36e-39	--	--	--	--	--	--	--	--	--	--	--	--
Unigene35106_All	287	0	55	0	20.9234	14.3528	Up	4.23e-36	3.33e-35	--	--	--	--	--	--	--	--	--	--	--	--
CL4797.Contig5_All	300	0	57	0	20.7446	14.3404	Up	2.25e-37	1.81e-36	--	--	--	--	--	--	--	--	--	--	--	--
Unigene35064_All	213	0	40	0	20.5036	14.3236	Up	1.52e-26	9.75e-26	--	--	--	--	--	--	--	--	--	--	--	--
CL328.Contig1_All	203	0	38	0	20.438	14.319	Up	2.86e-25	1.78e-24	--	--	--	--	--	--	--	--	--	--	--	--
Unigene35030_All	321	0	60	0	20.4078	14.3168	Up	2.76e-39	2.3e-38	gi|327284191|ref|XP_003226822.1|	79	7e-14	PREDICTED: kunitz protease inhibitor 4-like [Anolis carolinensis]	--	--	--	--	sp|Q2ES46|IVBI5_DABRR	73.2	1e-13	Protease inhibitor 5 OS=Daboia russelii PE=2 SV=1
CL481.Contig1_All	439	0	82	0	20.3939	14.3159	Up	2.67e-53	2.79e-52	--	--	--	--	--	--	--	--	--	--	--	--
Unigene34688_All	316	0	59	0	20.3852	14.3152	Up	1.2e-38	9.85e-38	--	--	--	--	--	--	--	--	--	--	--	--
CL1031.Contig4_All	2225	12	73165	0.1765	3590.24	14.3121	Up	0	0	gi|307211739|gb|EFN87734.1|	238.4	1e-60	Pancreatic triacylglycerol lipase [Harpegnathos saltator]	--	--	--	--	sp|P54316|LIPR1_RAT	142	3e-33	Inactive pancreatic lipase-related protein 1 OS=Rattus norvegicus GN=Pnliprp1 PE=2 SV=1
CL1331.Contig2_All	1896	0	352	0	20.2701	14.3071	Up	2.67e-225	8.63e-224	--	--	--	--	--	--	--	--	--	--	--	--
Unigene35293_All	388	0	72	0	20.2606	14.3064	Up	6.27e-47	5.95e-46	--	--	--	--	--	--	--	--	--	--	--	--
CL2444.Contig1_All	415	0	77	0	20.2578	14.3062	Up	4.09e-50	4.08e-49	--	--	--	--	--	--	--	--	--	--	--	--
CL3488.Contig4_All	519	0	96	0	20.1955	14.3017	Up	3.22e-62	3.78e-61	--	--	--	--	--	--	--	--	--	--	--	--
CL3146.Contig1_All	408	0	75	0	20.0702	14.2928	Up	7.69e-49	7.52e-48	gi|322793445|gb|EFZ17004.1|	63.9	2e-09	hypothetical protein SINV_11875 [Solenopsis invicta]	--	--	--	--	--	--	--	--
Unigene34959_All	443	0	81	0	19.9633	14.2851	Up	1.16e-52	1.2e-51	gi|332028067|gb|EGI68118.1|	119	6e-26	Peptidoglycan-recognition protein SA [Acromyrmex echinatior]	--	--	--	--	sp|Q70PU1|PGSC2_DROSI	97.4	1e-20	Peptidoglycan-recognition protein SC2 OS=Drosophila simulans GN=PGRP-SC2 PE=3 SV=1
Unigene36362_All	592	0	108	0	19.9183	14.2818	Up	7.31e-70	9.37e-69	gi|307201602|gb|EFN81357.1|	72.8	1e-11	Protein 60A [Harpegnathos saltator]	--	--	--	--	--	--	--	--
Unigene35571_All	353	0	64	0	19.795	14.2728	Up	7.82e-42	6.82e-41	--	--	--	--	--	--	--	--	--	--	--	--
Unigene35721_All	585	0	106	0	19.7834	14.272	Up	1.37e-68	1.73e-67	--	--	--	--	--	--	--	--	--	--	--	--
CL776.Contig5_All	665	0	120	0	19.702	14.2661	Up	1.66e-77	2.31e-76	--	--	--	--	--	--	--	--	--	--	--	--
Unigene34813_All	383	0	69	0	19.6698	14.2637	Up	5.11e-45	4.7e-44	--	--	--	--	--	--	--	--	--	--	--	--
CL2444.Contig2_All	430	0	77	0	19.5512	14.255	Up	4.09e-50	4.08e-49	--	--	--	--	--	--	--	--	--	--	--	--
CL776.Contig2_All	596	0	106	0	19.4183	14.2451	Up	1.37e-68	1.73e-67	--	--	--	--	--	--	--	--	--	--	--	--
CL1131.Contig1_All	1076	0	191	0	19.3808	14.2423	Up	9.76e-123	1.96e-121	--	--	--	--	--	--	--	--	--	--	--	--
Unigene35607_All	356	0	63	0	19.3215	14.2379	Up	3.39e-41	2.93e-40	gi|270011296|gb|EFA07744.1|	94	2e-18	hypothetical protein TcasGA2_TC002224 [Tribolium castaneum]	--	--	--	--	sp|P04146|COPIA_DROME	70.5	8e-13	Copia protein OS=Drosophila melanogaster GN=GIP PE=1 SV=3
Unigene36580_All	458	0	80	0	19.0711	14.2191	Up	5.02e-52	5.16e-51	--	--	--	--	--	--	--	--	--	--	--	--
CL4657.Contig1_All	431	8	45642	0.6076	11562.1	14.2159	Up	0	0	--	--	--	--	--	--	--	--	--	--	--	--
Unigene34901_All	201	0	35	0	19.0118	14.2146	Up	2.33e-23	1.37e-22	--	--	--	--	--	--	--	--	--	--	--	--
Unigene34771_All	253	0	44	0	18.9882	14.2128	Up	4.31e-29	2.92e-28	--	--	--	--	--	--	--	--	--	--	--	--
Unigene34832_All	255	0	44	0	18.8392	14.2015	Up	4.31e-29	2.92e-28	--	--	--	--	--	--	--	--	--	--	--	--
Unigene36393_All	215	0	37	0	18.7894	14.1976	Up	1.24e-24	7.56e-24	--	--	--	--	--	--	--	--	--	--	--	--
Unigene36452_All	215	0	37	0	18.7894	14.1976	Up	1.24e-24	7.56e-24	--	--	--	--	--	--	--	--	--	--	--	--
Unigene36187_All	233	0	40	0	18.7437	14.1941	Up	1.52e-26	9.74e-26	--	--	--	--	--	--	--	--	--	--	--	--
Unigene36582_All	259	0	44	0	18.5483	14.179	Up	4.31e-29	2.92e-28	--	--	--	--	--	--	--	--	--	--	--	--
CL1454.Contig1_All	508	0	86	0	18.4835	14.174	Up	7.56e-56	8.18e-55	--	--	--	--	--	--	--	--	--	--	--	--
Unigene35322_All	361	0	61	0	18.449	14.1713	Up	6.38e-40	5.37e-39	--	--	--	--	--	--	--	--	--	--	--	--
Unigene34992_All	610	0	103	0	18.4356	14.1702	Up	1.12e-66	1.38e-65	--	--	--	--	--	--	--	--	--	--	--	--
CL3781.Contig1_All	385	0	65	0	18.4333	14.17	Up	1.8e-42	1.59e-41	--	--	--	--	--	--	--	--	--	--	--	--
Unigene34696_All	275	0	46	0	18.2632	14.1567	Up	2.29e-30	1.6e-29	--	--	--	--	--	--	--	--	--	--	--	--
Unigene36099_All	604	0	101	0	18.2572	14.1562	Up	2.1e-65	2.57e-64	--	--	--	--	--	--	--	--	--	--	--	--
Unigene34839_All	234	0	39	0	18.197	14.1514	Up	6.6e-26	4.16e-25	--	--	--	--	--	--	--	--	--	--	--	--
Unigene36091_All	211	0	35	0	18.1107	14.1446	Up	2.33e-23	1.37e-22	--	--	--	--	--	--	--	--	--	--	--	--
Unigene35083_All	263	0	43	0	17.851	14.1237	Up	1.87e-28	1.25e-27	--	--	--	--	--	--	--	--	--	--	--	--
CL4377.Contig2_All	337	0	55	0	17.819	14.1211	Up	4.23e-36	3.33e-35	--	--	--	--	--	--	--	--	--	--	--	--
CL2096.Contig4_All	266	0	43	0	17.6497	14.1074	Up	1.87e-28	1.25e-27	gi|345497204|ref|XP_001599255.2|	87	2e-16	PREDICTED: venom carboxylesterase-6 isoform 1 [Nasonia vitripennis] >gi|345497206|ref|XP_003427935.1| PREDICTED: venom carboxylesterase-6 isoform 2 [Nasonia vitripennis]	--	--	--	--	sp|P18167|ESTP_DROME	52.4	2e-07	Esterase P OS=Drosophila melanogaster GN=Est-P PE=2 SV=2
Unigene34932_All	774	0	125	0	17.6327	14.106	Up	1.08e-80	1.55e-79	--	--	--	--	--	--	--	--	--	--	--	--
CL1959.Contig2_All	384	0	62	0	17.6283	14.1056	Up	1.47e-40	1.25e-39	--	--	--	--	--	--	--	--	--	--	--	--
CL1294.Contig1_All	391	0	63	0	17.592	14.1026	Up	3.39e-41	2.93e-40	gi|94468538|gb|ABF18118.1|	73.2	4e-12	TIL domain-containing cysteine-rich salivary secreted peptide [Aedes aegypti]	--	--	--	--	sp|Q8T0W0|CVP6_PIMHY	65.9	2e-11	Cysteine-rich venom protein 6 OS=Pimpla hypochondriaca GN=cvp6 PE=1 SV=1
CL2204.Contig1_All	405	0	65	0	17.523	14.097	Up	1.8e-42	1.59e-41	gi|332016614|gb|EGI57486.1|	80.9	2e-14	A disintegrin and metalloproteinase with thrombospondin motifs 1 [Acromyrmex echinatior]	--	--	--	--	--	--	--	--
Unigene36332_All	276	0	44	0	17.4058	14.0873	Up	4.31e-29	2.92e-28	--	--	--	--	gi|47057505|emb|AL672275.14|	73.8	4e-10	Mouse DNA sequence from clone RP23-89D4 on chromosome X, complete sequence	--	--	--	--
Unigene36367_All	208	0	33	0	17.3221	14.0803	Up	4.38e-22	2.49e-21	--	--	--	--	--	--	--	--	--	--	--	--
Unigene36081_All	387	0	61	0	17.2095	14.0709	Up	6.38e-40	5.36e-39	--	--	--	--	--	--	--	--	--	--	--	--
CL5154.Contig1_All	587	0	92	0	17.112	14.0627	Up	1.14e-59	1.29e-58	--	--	--	--	gi|342185138|emb|HE575324.1|	61.9	3e-06	Trypanosoma congolense IL3000 annotated genomic contig, chromosome 11	--	--	--	--
CL993.Contig2_All	354	0	55	0	16.9633	14.0501	Up	4.23e-36	3.33e-35	--	--	--	--	--	--	--	--	--	--	--	--
CL440.Contig3_All	265	0	41	0	16.8923	14.0441	Up	3.51e-27	2.28e-26	--	--	--	--	--	--	--	--	--	--	--	--
Unigene36399_All	291	0	45	0	16.8838	14.0434	Up	9.94e-30	6.83e-29	--	--	--	--	gi|46879251|gb|AC117740.12|	60	6e-06	Mus musculus chromosome 8, clone RP24-134P12, complete sequence	--	--	--	--
CL3436.Contig2_All	602	0	93	0	16.867	14.0419	Up	2.63e-60	3.01e-59	gi|74876349|sp|Q76NV1.1|DYRK1_DICDI	53.1	9e-06	RecName: Full=Probable serine/threonine-protein kinase dyrk1; AltName: Full=Dual specificity tyrosine-phosphorylation regulated kinase 1	--	--	--	--	sp|Q76NV1|DYRK1_DICDI	67.4	2e-11	Probable serine/threonine-protein kinase dyrk1 OS=Dictyostelium discoideum GN=dyrk1 PE=3 SV=1
CL3939.Contig2_All	505	0	78	0	16.8637	14.0416	Up	9.44e-51	9.49e-50	gi|327284191|ref|XP_003226822.1|	94.4	2e-18	PREDICTED: kunitz protease inhibitor 4-like [Anolis carolinensis]	--	--	--	--	sp|Q2ES47|IVBI4_DABRR	91.3	9e-19	Protease inhibitor 4 OS=Daboia russelii PE=2 SV=1
CL2463.Contig2_All	214	0	33	0	16.8365	14.0393	Up	4.38e-22	2.49e-21	--	--	--	--	--	--	--	--	--	--	--	--
Unigene35120_All	824	0	127	0	16.8278	14.0386	Up	5.75e-82	8.36e-81	--	--	--	--	--	--	--	--	--	--	--	--
Unigene36043_All	292	0	45	0	16.826	14.0384	Up	9.94e-30	6.83e-29	--	--	--	--	--	--	--	--	--	--	--	--
Unigene34902_All	267	0	41	0	16.7658	14.0332	Up	3.51e-27	2.28e-26	--	--	--	--	--	--	--	--	--	--	--	--
Unigene34837_All	287	0	44	0	16.7387	14.0309	Up	4.31e-29	2.92e-28	--	--	--	--	--	--	--	--	--	--	--	--
Unigene36214_All	542	0	83	0	16.7197	14.0293	Up	6.16e-54	6.51e-53	--	--	--	--	--	--	--	--	--	--	--	--
Unigene35136_All	395	0	60	0	16.5846	14.0176	Up	2.76e-39	2.3e-38	--	--	--	--	--	--	--	--	--	--	--	--
CL3159.Contig1_All	758	0	115	0	16.5645	14.0158	Up	2.54e-74	3.43e-73	gi|345488117|ref|XP_003425840.1|	92.8	1e-17	PREDICTED: hypothetical protein LOC100679896 [Nasonia vitripennis]	--	--	--	--	--	--	--	--
CL431.Contig2_All	826	0	125	0	16.5227	14.0122	Up	1.08e-80	1.55e-79	gi|307180318|gb|EFN68351.1|	109	2e-22	A disintegrin and metalloproteinase with thrombospondin motifs 1 [Camponotus floridanus]	--	--	--	--	--	--	--	--
Unigene35050_All	440	0	66	0	16.3773	13.9994	Up	4.16e-43	3.71e-42	--	--	--	--	--	--	--	--	--	--	--	--
Unigene36591_All	214	0	32	0	16.3263	13.9949	Up	1.9e-21	1.06e-20	--	--	--	--	--	--	--	--	--	--	--	--
Unigene36225_All	462	0	69	0	16.3064	13.9932	Up	5.11e-45	4.7e-44	--	--	--	--	--	--	--	--	--	--	--	--
Unigene35970_All	201	0	30	0	16.2958	13.9922	Up	3.57e-20	1.91e-19	--	--	--	--	--	--	--	--	--	--	--	--
CL2204.Contig8_All	469	0	70	0	16.2958	13.9922	Up	1.18e-45	1.1e-44	gi|332016614|gb|EGI57486.1|	78.6	1e-13	A disintegrin and metalloproteinase with thrombospondin motifs 1 [Acromyrmex echinatior]	--	--	--	--	sp|Q4VC17|ATS18_MOUSE	66.2	3e-11	A disintegrin and metalloproteinase with thrombospondin motifs 18 OS=Mus musculus GN=Adamts18 PE=2 SV=2
Unigene35032_All	372	0	55	0	16.1425	13.9786	Up	4.23e-36	3.33e-35	gi|383849171|ref|XP_003700219.1|	68.2	1e-10	PREDICTED: pancreatic triacylglycerol lipase-like [Megachile rotundata]	--	--	--	--	sp|Q06000|LIPL_RAT	50.8	7e-07	Lipoprotein lipase OS=Rattus norvegicus GN=Lpl PE=1 SV=1
CL72.Contig1_All	468	0	69	0	16.0973	13.9745	Up	5.11e-45	4.7e-44	--	--	--	--	--	--	--	--	--	--	--	--
Unigene36381_All	441	0	65	0	16.0926	13.9741	Up	1.8e-42	1.59e-41	--	--	--	--	--	--	--	--	--	--	--	--
CL1213.Contig2_All	348	0	51	0	16.0008	13.9659	Up	1.5e-33	1.12e-32	--	--	--	--	--	--	--	--	--	--	--	--
Unigene36466_All	989	1	4797	0.0331	529.571	13.9657	Up	0	0	gi|332016614|gb|EGI57486.1|	130.6	1e-28	A disintegrin and metalloproteinase with thrombospondin motifs 1 [Acromyrmex echinatior]	--	--	--	--	--	--	--	--
Unigene36432_All	426	0	62	0	15.8903	13.9559	Up	1.47e-40	1.25e-39	--	--	--	--	--	--	--	--	--	--	--	--
Unigene35094_All	297	0	43	0	15.8075	13.9483	Up	1.87e-28	1.25e-27	--	--	--	--	--	--	--	--	--	--	--	--
CL82.Contig1_All	346	0	50	0	15.7777	13.9456	Up	6.49e-33	4.78e-32	--	--	--	--	--	--	--	--	--	--	--	--
CL5092.Contig5_All	374	0	54	0	15.7642	13.9444	Up	1.84e-35	1.42e-34	gi|348544309|ref|XP_003459624.1|	72.4	7e-12	PREDICTED: membrane metallo-endopeptidase-like 1 [Oreochromis niloticus]	--	--	--	--	sp|Q9JLI3|MMEL1_MOUSE	61.2	5e-10	Membrane metallo-endopeptidase-like 1 OS=Mus musculus GN=Mmel1 PE=1 SV=1
CL993.Contig5_All	266	0	38	0	15.5974	13.929	Up	2.86e-25	1.78e-24	--	--	--	--	--	--	--	--	--	--	--	--
CL1131.Contig2_All	1060	0	151	0	15.5533	13.9249	Up	2.96e-97	4.91e-96	--	--	--	--	--	--	--	--	--	--	--	--
Unigene36327_All	387	0	55	0	15.5168	13.9215	Up	4.23e-36	3.33e-35	gi|380011179|ref|XP_003689688.1|	116.3	4e-25	PREDICTED: LOW QUALITY PROTEIN: venom protease-like [Apis florea]	--	--	--	--	sp|P21902|PCE_TACTR	99.8	1e-21	Proclotting enzyme OS=Tachypleus tridentatus PE=1 SV=1
Unigene35084_All	205	0	29	0	15.4452	13.9149	Up	1.55e-19	8.11e-19	--	--	--	--	--	--	--	--	--	--	--	--
Unigene34878_All	411	0	58	0	15.4077	13.9114	Up	5.2e-38	4.23e-37	--	--	--	--	--	--	--	--	--	--	--	--
Unigene36017_All	220	0	31	0	15.3847	13.9092	Up	8.24e-21	4.5e-20	--	--	--	--	--	--	--	--	--	--	--	--
Unigene34994_All	271	0	38	0	15.3096	13.9021	Up	2.86e-25	1.78e-24	--	--	--	--	--	--	--	--	--	--	--	--
Unigene35954_All	207	0	29	0	15.296	13.9009	Up	1.55e-19	8.11e-19	--	--	--	--	--	--	--	--	--	--	--	--
Unigene35556_All	207	0	29	0	15.296	13.9009	Up	1.55e-19	8.11e-19	--	--	--	--	--	--	--	--	--	--	--	--
Unigene36590_All	272	0	38	0	15.2534	13.8968	Up	2.86e-25	1.78e-24	--	--	--	--	--	--	--	--	--	--	--	--
Unigene36085_All	272	0	38	0	15.2534	13.8968	Up	2.86e-25	1.78e-24	--	--	--	--	--	--	--	--	--	--	--	--
Unigene36086_All	302	0	42	0	15.1842	13.8903	Up	8.1e-28	5.34e-27	--	--	--	--	--	--	--	--	--	--	--	--
CL2024.Contig2_All	562	0	78	0	15.1534	13.8874	Up	9.44e-51	9.49e-50	gi|332016614|gb|EGI57486.1|	92.8	9e-18	A disintegrin and metalloproteinase with thrombospondin motifs 1 [Acromyrmex echinatior]	--	--	--	--	sp|Q769J6|ATS13_MOUSE	63.9	2e-10	A disintegrin and metalloproteinase with thrombospondin motifs 13 OS=Mus musculus GN=Adamts13 PE=2 SV=1
CL5092.Contig3_All	1697	0	235	0	15.1195	13.8841	Up	9.11e-151	2.14e-149	gi|383856834|ref|XP_003703912.1|	277.7	1e-72	PREDICTED: neprilysin-2-like [Megachile rotundata]	--	--	--	--	sp|P42891|ECE1_BOVIN	215	2e-55	Endothelin-converting enzyme 1 OS=Bos taurus GN=ECE1 PE=1 SV=2
CL2949.Contig2_All	377	0	52	0	15.0596	13.8784	Up	3.45e-34	2.61e-33	--	--	--	--	--	--	--	--	--	--	--	--
Unigene36405_All	955	0	131	0	14.9768	13.8704	Up	1.63e-84	2.42e-83	gi|156537757|ref|XP_001608012.1|	27.3	7e-09	PREDICTED: pancreatic lipase-related protein 1-like [Nasonia vitripennis]	--	--	--	--	sp|P0CH47|PA1_VESMG	47.4	4e-08	Probable phospholipase A1 magnifin OS=Vespa magnifica PE=1 SV=1
CL949.Contig3_All	280	0	38	0	14.8175	13.855	Up	2.86e-25	1.78e-24	--	--	--	--	--	--	--	--	--	--	--	--
CL4609.Contig2_All	214	0	29	0	14.7957	13.8529	Up	1.55e-19	8.11e-19	--	--	--	--	--	--	--	--	--	--	--	--
Unigene35292_All	327	0	44	0	14.6911	13.8427	Up	4.31e-29	2.92e-28	gi|301619987|ref|XP_002939372.1|	91.7	1e-17	PREDICTED: copia protein-like [Xenopus (Silurana) tropicalis]	--	--	--	--	--	--	--	--
CL4603.Contig1_All	232	0	31	0	14.589	13.8326	Up	8.24e-21	4.5e-20	--	--	--	--	--	--	--	--	--	--	--	--
Unigene34721_All	442	0	59	0	14.5741	13.8311	Up	1.2e-38	9.85e-38	--	--	--	--	--	--	--	--	--	--	--	--
CL2024.Contig1_All	241	0	32	0	14.4972	13.8235	Up	1.9e-21	1.06e-20	--	--	--	--	--	--	--	--	--	--	--	--
CL2204.Contig6_All	1090	0	143	0	14.3239	13.8061	Up	3.69e-92	5.87e-91	gi|332016614|gb|EGI57486.1|	121.7	6e-26	A disintegrin and metalloproteinase with thrombospondin motifs 1 [Acromyrmex echinatior]	--	--	--	--	sp|Q8TE57|ATS16_HUMAN	75.1	3e-13	A disintegrin and metalloproteinase with thrombospondin motifs 16 OS=Homo sapiens GN=ADAMTS16 PE=2 SV=3
CL2147.Contig1_All	305	0	40	0	14.3189	13.8056	Up	1.52e-26	9.75e-26	--	--	--	--	--	--	--	--	--	--	--	--
CL1233.Contig2_All	352	0	46	0	14.2681	13.8005	Up	2.29e-30	1.6e-29	--	--	--	--	--	--	--	--	--	--	--	--
Unigene35929_All	614	0	80	0	14.2257	13.7962	Up	5.02e-52	5.16e-51	gi|270017210|gb|EFA13656.1|	113.2	8e-24	hypothetical protein TcasGA2_TC016129 [Tribolium castaneum]	--	--	--	--	sp|P04323|POL3_DROME	82.4	6e-16	Retrovirus-related Pol polyprotein from transposon 17.6 OS=Drosophila melanogaster GN=pol PE=4 SV=1
Unigene35036_All	2313	1	4265	0.0142	201.323	13.7913	Up	0	0	--	--	--	--	--	--	--	--	--	--	--	--
Unigene35328_All	340	0	44	0	14.1294	13.7864	Up	4.31e-29	2.92e-28	gi|383862055|ref|XP_003706499.1|	65.5	9e-10	PREDICTED: aminopeptidase N-like [Megachile rotundata]	--	--	--	--	sp|P91885|AMPN_MANSE	50.8	7e-07	Aminopeptidase N OS=Manduca sexta GN=APN2 PE=1 SV=2
Unigene35055_All	287	0	37	0	14.0757	13.7809	Up	1.24e-24	7.56e-24	--	--	--	--	--	--	--	--	--	--	--	--
CL1765.Contig2_All	244	0	31	0	13.8715	13.7598	Up	8.24e-21	4.5e-20	--	--	--	--	--	--	--	--	--	--	--	--
Unigene36280_All	512	0	65	0	13.861	13.7587	Up	1.8e-42	1.59e-41	--	--	--	--	--	--	--	--	--	--	--	--
CL2520.Contig2_All	450	0	57	0	13.8297	13.7555	Up	2.25e-37	1.81e-36	gi|312379170|gb|EFR25536.1|	95.5	8e-19	hypothetical protein AND_09050 [Anopheles darlingi]	--	--	--	--	sp|Q02817|MUC2_HUMAN	84.3	9e-17	Mucin-2 OS=Homo sapiens GN=MUC2 PE=1 SV=2
CL1532.Contig2_All	302	0	38	0	13.7381	13.7459	Up	2.86e-25	1.78e-24	--	--	--	--	--	--	--	--	--	--	--	--
CL103.Contig1_All	247	0	31	0	13.703	13.7422	Up	8.24e-21	4.5e-20	--	--	--	--	--	--	--	--	--	--	--	--
Unigene35295_All	271	0	34	0	13.6981	13.7417	Up	1.01e-22	5.84e-22	--	--	--	--	--	--	--	--	--	--	--	--
CL1042.Contig2_All	232	0	29	0	13.6477	13.7364	Up	1.55e-19	8.12e-19	--	--	--	--	--	--	--	--	--	--	--	--
CL3238.Contig1_All	361	0	45	0	13.6099	13.7324	Up	9.94e-30	6.82e-29	--	--	--	--	--	--	--	--	--	--	--	--
CL3521.Contig1_All	513	3	12184	0.1914	2593.12	13.7258	Up	0	0	--	--	--	--	gi|460114038|gb|GAFU01013562.1|	89.7	1e-14	TSA: Spodoptera exigua comp73_c0_seq1 transcribed RNA sequence	--	--	--	--
CL103.Contig2_All	274	0	34	0	13.5481	13.7258	Up	1.01e-22	5.84e-22	--	--	--	--	--	--	--	--	--	--	--	--
Unigene34826_All	323	0	40	0	13.521	13.7229	Up	1.52e-26	9.74e-26	--	--	--	--	--	--	--	--	--	--	--	--
Unigene35693_All	202	0	25	0	13.5126	13.722	Up	5.47e-17	2.62e-16	--	--	--	--	--	--	--	--	--	--	--	--
Unigene35117_All	291	0	36	0	13.507	13.7214	Up	5.38e-24	3.22e-23	--	--	--	--	--	--	--	--	--	--	--	--
Unigene34923_All	803	0	99	0	13.4608	13.7165	Up	3.95e-64	4.75e-63	--	--	--	--	--	--	--	--	--	--	--	--
Unigene36588_All	228	0	28	0	13.4083	13.7108	Up	6.71e-19	3.45e-18	--	--	--	--	--	--	--	--	--	--	--	--
Unigene35043_All	432	0	53	0	13.395	13.7094	Up	7.96e-35	6.11e-34	--	--	--	--	--	--	--	--	--	--	--	--
Unigene36222_All	361	0	44	0	13.3075	13.7	Up	4.31e-29	2.92e-28	--	--	--	--	--	--	--	--	--	--	--	--
Unigene35051_All	371	0	45	0	13.2431	13.693	Up	9.94e-30	6.82e-29	--	--	--	--	--	--	--	--	--	--	--	--
CL431.Contig3_All	999	0	121	0	13.2242	13.6909	Up	3.82e-78	5.38e-77	gi|307180318|gb|EFN68351.1|	109	3e-22	A disintegrin and metalloproteinase with thrombospondin motifs 1 [Camponotus floridanus]	--	--	--	--	--	--	--	--
Unigene36169_All	289	0	35	0	13.2227	13.6907	Up	2.33e-23	1.37e-22	--	--	--	--	--	--	--	--	--	--	--	--
CL2949.Contig1_All	373	0	45	0	13.1721	13.6852	Up	9.94e-30	6.83e-29	--	--	--	--	--	--	--	--	--	--	--	--
Unigene36073_All	456	0	55	0	13.1689	13.6848	Up	4.23e-36	3.33e-35	gi|328783101|ref|XP_003250235.1|	56.2	5e-07	PREDICTED: hypothetical protein LOC100577824 [Apis mellifera]	--	--	--	--	--	--	--	--
Unigene36033_All	216	0	26	0	13.1423	13.6819	Up	1.26e-17	6.18e-17	--	--	--	--	--	--	--	--	--	--	--	--
CL3616.Contig2_All	316	0	38	0	13.1295	13.6805	Up	2.86e-25	1.78e-24	--	--	--	--	--	--	--	--	--	--	--	--
CL2392.Contig1_All	208	0	25	0	13.1228	13.6798	Up	5.47e-17	2.62e-16	--	--	--	--	--	--	--	--	--	--	--	--
Unigene36584_All	225	0	27	0	13.1018	13.6775	Up	2.91e-18	1.46e-17	--	--	--	--	--	--	--	--	--	--	--	--
CL3230.Contig2_All	601	0	72	0	13.08	13.6751	Up	6.27e-47	5.94e-46	--	--	--	--	--	--	--	--	--	--	--	--
Unigene36505_All	277	0	33	0	13.0072	13.667	Up	4.38e-22	2.49e-21	--	--	--	--	gi|121674862|gb|AC119815.10|	61.9	1e-06	Mus musculus chromosome 3, clone RP23-53G15, complete sequence	--	--	--	--
Unigene35600_All	294	0	35	0	12.9978	13.666	Up	2.33e-23	1.37e-22	gi|465970425|gb|EMP32391.1|	55.5	9e-07	Serine/arginine-rich splicing factor 11, partial [Chelonia mydas]	gi|457874589|ref|XM_004223978.1|	65.9	1e-07	Plasmodium cynomolgi strain B hypothetical protein (PCYB_126440) mRNA, complete cds	--	--	--	--
CL5089.Contig2_All	211	0	25	0	12.9362	13.6591	Up	5.47e-17	2.62e-16	--	--	--	--	gi|38347679|emb|BX005468.9|	85.7	7e-14	Mouse DNA sequence from clone RP23-142E21 on chromosome X, complete sequence	--	--	--	--
Unigene36463_All	574	0	68	0	12.9344	13.6589	Up	2.21e-44	2.01e-43	--	--	--	--	gi|110431453|gb|AC186203.4|	67.9	5e-08	Canis Familiaris chromosome 26, clone XX-299G16, complete sequence	--	--	--	--
Unigene35893_All	424	0	50	0	12.8752	13.6523	Up	6.49e-33	4.79e-32	--	--	--	--	--	--	--	--	--	--	--	--
CL1774.Contig1_All	238	0	28	0	12.8449	13.6489	Up	6.71e-19	3.45e-18	--	--	--	--	--	--	--	--	--	--	--	--
CL1312.Contig1_All	329	1	3827	0.0995	1270.03	13.6398	Up	0	0	--	--	--	--	--	--	--	--	--	--	--	--
Unigene36322_All	334	0	39	0	12.7488	13.6381	Up	6.6e-26	4.16e-25	gi|344196316|gb|AEM98353.1|	60.1	3e-08	venom serine protease [Bombus ardens ardens]	--	--	--	--	--	--	--	--
CL467.Contig5_All	302	0	35	0	12.6535	13.6272	Up	2.33e-23	1.37e-22	--	--	--	--	--	--	--	--	--	--	--	--
CL3317.Contig1_All	303	0	35	0	12.6118	13.6225	Up	2.33e-23	1.37e-22	--	--	--	--	--	--	--	--	--	--	--	--
Unigene35087_All	217	0	25	0	12.5786	13.6187	Up	5.47e-17	2.62e-16	--	--	--	--	--	--	--	--	--	--	--	--
Unigene35799_All	261	0	30	0	12.5496	13.6154	Up	3.57e-20	1.91e-19	--	--	--	--	--	--	--	--	--	--	--	--
CL4241.Contig2_All	377	0	43	0	12.4531	13.6042	Up	1.87e-28	1.25e-27	--	--	--	--	--	--	--	--	--	--	--	--
CL2950.Contig2_All	755	0	86	0	12.4366	13.6023	Up	7.56e-56	8.18e-55	gi|195489298|ref|XP_002092676.1|	63.2	1e-08	GE11535 [Drosophila yakuba] >gi|194178777|gb|EDW92388.1| GE11535 [Drosophila yakuba]	--	--	--	--	--	--	--	--
CL4674.Contig1_All	246	0	28	0	12.4272	13.6012	Up	6.71e-19	3.45e-18	--	--	--	--	--	--	--	--	--	--	--	--
CL1154.Contig3_All	211	0	24	0	12.4188	13.6002	Up	2.37e-16	1.11e-15	--	--	--	--	--	--	--	--	--	--	--	--
Unigene36503_All	625	0	71	0	12.4031	13.5984	Up	2.72e-46	2.55e-45	--	--	--	--	--	--	--	--	--	--	--	--
Unigene34769_All	388	0	44	0	12.3815	13.5959	Up	4.31e-29	2.92e-28	--	--	--	--	--	--	--	--	--	--	--	--
Unigene36494_All	221	0	25	0	12.3509	13.5923	Up	5.47e-17	2.62e-16	--	--	--	--	--	--	--	--	--	--	--	--
Unigene35706_All	283	0	32	0	12.3457	13.5917	Up	1.9e-21	1.06e-20	--	--	--	--	--	--	--	--	--	--	--	--
Unigene36395_All	1222	0	138	0	12.3299	13.5899	Up	5.66e-89	8.74e-88	gi|345488894|ref|XP_003426006.1|	75.9	4e-12	PREDICTED: A disintegrin and metalloproteinase with thrombospondin motifs 16-like [Nasonia vitripennis]	--	--	--	--	sp|Q769J6|ATS13_MOUSE	62	3e-09	A disintegrin and metalloproteinase with thrombospondin motifs 13 OS=Mus musculus GN=Adamts13 PE=2 SV=1
Unigene35310_All	399	0	45	0	12.3137	13.588	Up	9.94e-30	6.82e-29	--	--	--	--	--	--	--	--	--	--	--	--
CL103.Contig3_All	275	0	31	0	12.3078	13.5873	Up	8.24e-21	4.5e-20	--	--	--	--	--	--	--	--	--	--	--	--
Unigene35581_All	275	0	31	0	12.3078	13.5873	Up	8.24e-21	4.5e-20	--	--	--	--	--	--	--	--	--	--	--	--
Unigene34883_All	293	0	33	0	12.2969	13.586	Up	4.38e-22	2.49e-21	gi|18307516|emb|CAD21587.1|	60.8	2e-08	putative venom metalloprotease [Pimpla hypochondriaca]	--	--	--	--	sp|Q9UKP5|ATS6_HUMAN	53.5	1e-07	A disintegrin and metalloproteinase with thrombospondin motifs 6 OS=Homo sapiens GN=ADAMTS6 PE=2 SV=2
CL116.Contig1_All	578	0	65	0	12.2782	13.5838	Up	1.8e-42	1.59e-41	--	--	--	--	--	--	--	--	--	--	--	--
Unigene34723_All	258	0	29	0	12.2724	13.5831	Up	1.55e-19	8.12e-19	--	--	--	--	--	--	--	--	--	--	--	--
CL4024.Contig2_All	538	0	60	0	12.1764	13.5718	Up	2.76e-39	2.3e-38	--	--	--	--	--	--	--	--	--	--	--	--
Unigene35849_All	207	0	23	0	12.1313	13.5664	Up	1.03e-15	4.7e-15	--	--	--	--	--	--	--	--	--	--	--	--
CL2952.Contig2_All	272	0	30	0	12.0421	13.5558	Up	3.57e-20	1.91e-19	--	--	--	--	--	--	--	--	--	--	--	--
CL5026.Contig2_All	391	0	43	0	12.0072	13.5516	Up	1.87e-28	1.25e-27	--	--	--	--	--	--	--	--	--	--	--	--
CL5161.Contig1_All	519	1	3589	0.0631	755.017	13.5466	Up	0	0	gi|156548956|ref|XP_001607075.1|	85.9	9e-16	PREDICTED: mite allergen Eur m 3 [Nasonia vitripennis]	--	--	--	--	sp|P54625|TRYB_DROER	68.6	7e-12	Trypsin beta OS=Drosophila erecta GN=betaTry PE=3 SV=1
Unigene36119_All	292	0	32	0	11.9651	13.5465	Up	1.9e-21	1.06e-20	gi|350402730|ref|XP_003486583.1|	126.3	4e-28	PREDICTED: venom acid phosphatase Acph-1-like isoform 1 [Bombus impatiens] >gi|350402732|ref|XP_003486584.1| PREDICTED: venom acid phosphatase Acph-1-like isoform 2 [Bombus impatiens]	--	--	--	--	sp|Q5BLY5|ACPH1_APIME	107	5e-24	Venom acid phosphatase Acph-1 OS=Apis mellifera PE=1 SV=1
CL467.Contig1_All	201	0	22	0	11.9503	13.5448	Up	4.46e-15	1.98e-14	--	--	--	--	--	--	--	--	--	--	--	--
Unigene34763_All	1018	2	7157	0.0643	767.598	13.5432	Up	0	0	gi|345498011|ref|XP_003428122.1|	203.8	1e-50	PREDICTED: venom allergen 5-like [Nasonia vitripennis]	--	--	--	--	sp|Q2L6Z1|VAL5_VESMC	197	2e-50	Venom allergen 5 OS=Vespula maculifrons PE=2 SV=1
Unigene36262_All	321	0	35	0	11.9046	13.5392	Up	2.33e-23	1.37e-22	--	--	--	--	--	--	--	--	--	--	--	--
Unigene34997_All	551	0	60	0	11.8891	13.5374	Up	2.76e-39	2.3e-38	--	--	--	--	--	--	--	--	--	--	--	--
CL569.Contig1_All	250	0	27	0	11.7916	13.5255	Up	2.91e-18	1.46e-17	--	--	--	--	--	--	--	--	--	--	--	--
Unigene35024_All	317	0	34	0	11.7104	13.5155	Up	1.01e-22	5.84e-22	--	--	--	--	--	--	--	--	--	--	--	--
Unigene35052_All	299	0	32	0	11.685	13.5124	Up	1.9e-21	1.06e-20	--	--	--	--	--	--	--	--	--	--	--	--
CL2727.Contig1_All	374	0	40	0	11.6772	13.5114	Up	1.52e-26	9.75e-26	--	--	--	--	--	--	--	--	--	--	--	--
Unigene35019_All	636	0	68	0	11.6735	13.5109	Up	2.21e-44	2.01e-43	gi|383849171|ref|XP_003700219.1|	122.5	1e-26	PREDICTED: pancreatic triacylglycerol lipase-like [Megachile rotundata]	--	--	--	--	sp|Q8VBX1|LIPE_RAT	59.3	6e-09	Endothelial lipase OS=Rattus norvegicus GN=Lipg PE=2 SV=2
CL248.Contig1_All	516	0	55	0	11.6376	13.5065	Up	4.23e-36	3.33e-35	--	--	--	--	--	--	--	--	--	--	--	--
Unigene35300_All	367	0	39	0	11.6024	13.5021	Up	6.6e-26	4.16e-25	--	--	--	--	--	--	--	--	--	--	--	--
Unigene36462_All	565	0	60	0	11.5945	13.5012	Up	2.76e-39	2.3e-38	--	--	--	--	--	--	--	--	--	--	--	--
CL1749.Contig1_All	311	0	33	0	11.5852	13.5	Up	4.38e-22	2.49e-21	gi|328790007|ref|XP_003251356.1|	70.5	2e-11	PREDICTED: ribonuclease Oy [Apis mellifera]	--	--	--	--	--	--	--	--
Unigene35069_All	303	0	32	0	11.5308	13.4932	Up	1.9e-21	1.06e-20	--	--	--	--	gi|1848068|emb|X94969.1|	246	5e-62	D.pulchellus DNA for satellite transcripts (321bp; 1.seq)	--	--	--	--
CL455.Contig3_All	843	0	89	0	11.5269	13.4927	Up	9.28e-58	1.03e-56	gi|242016238|ref|XP_002428736.1|	28.5	7e-41	endothelin-converting enzyme, putative [Pediculus humanus corporis] >gi|212513421|gb|EEB15998.1| endothelin-converting enzyme, putative [Pediculus humanus corporis]	--	--	--	--	sp|P42893|ECE1_RAT	159	5e-39	Endothelin-converting enzyme 1 OS=Rattus norvegicus GN=Ece1 PE=1 SV=2
Unigene35594_All	209	0	22	0	11.4928	13.4884	Up	4.46e-15	1.98e-14	--	--	--	--	--	--	--	--	--	--	--	--
Unigene36587_All	314	0	33	0	11.4745	13.4861	Up	4.38e-22	2.49e-21	--	--	--	--	--	--	--	--	--	--	--	--
CL5021.Contig3_All	200	0	21	0	11.4641	13.4848	Up	1.93e-14	8.37e-14	--	--	--	--	--	--	--	--	--	--	--	--
Unigene36547_All	487	0	51	0	11.4338	13.481	Up	1.5e-33	1.12e-32	gi|328779271|ref|XP_001120705.2|	77.8	2e-13	PREDICTED: membrane metallo-endopeptidase-like 1-like [Apis mellifera]	--	--	--	--	--	--	--	--
CL1124.Contig8_All	432	0	45	0	11.3731	13.4733	Up	9.94e-30	6.83e-29	--	--	--	--	--	--	--	--	--	--	--	--
Unigene36208_All	618	0	64	0	11.3069	13.4649	Up	7.82e-42	6.83e-41	--	--	--	--	--	--	--	--	--	--	--	--
Unigene36105_All	213	0	22	0	11.277	13.4611	Up	4.46e-15	1.98e-14	--	--	--	--	--	--	--	--	--	--	--	--
Unigene35983_All	737	0	76	0	11.2589	13.4588	Up	1.77e-49	1.75e-48	gi|322796619|gb|EFZ19090.1|	26.9	2e-06	hypothetical protein SINV_05601 [Solenopsis invicta]	--	--	--	--	--	--	--	--
CL2137.Contig1_All	224	0	23	0	11.2106	13.4526	Up	1.03e-15	4.7e-15	--	--	--	--	--	--	--	--	--	--	--	--
CL5050.Contig1_All	302	0	31	0	11.2074	13.4522	Up	8.24e-21	4.5e-20	--	--	--	--	--	--	--	--	--	--	--	--
Unigene35982_All	449	0	46	0	11.1857	13.4494	Up	2.29e-30	1.6e-29	--	--	--	--	--	--	--	--	--	--	--	--
Unigene35095_All	469	0	48	0	11.1743	13.4479	Up	1.22e-31	8.75e-31	--	--	--	--	--	--	--	--	--	--	--	--
CL1760.Contig2_All	451	0	46	0	11.1361	13.443	Up	2.29e-30	1.6e-29	--	--	--	--	--	--	--	--	--	--	--	--
CL2006.Contig1_All	216	0	22	0	11.1204	13.4409	Up	4.46e-15	1.99e-14	--	--	--	--	--	--	--	--	--	--	--	--
CL4325.Contig7_All	394	0	40	0	11.0845	13.4363	Up	1.52e-26	9.75e-26	--	--	--	--	--	--	--	--	--	--	--	--
Unigene35526_All	611	0	62	0	11.079	13.4355	Up	1.47e-40	1.25e-39	--	--	--	--	--	--	--	--	--	--	--	--
Unigene35327_All	238	0	24	0	11.0099	13.4265	Up	2.37e-16	1.11e-15	--	--	--	--	--	--	--	--	--	--	--	--
Unigene36470_All	219	0	22	0	10.968	13.421	Up	4.46e-15	1.98e-14	--	--	--	--	--	--	--	--	--	--	--	--
Unigene35953_All	279	0	28	0	10.9573	13.4196	Up	6.71e-19	3.45e-18	--	--	--	--	--	--	--	--	--	--	--	--
Unigene36137_All	439	0	44	0	10.9431	13.4177	Up	4.31e-29	2.93e-28	--	--	--	--	--	--	--	--	--	--	--	--
Unigene36217_All	450	0	45	0	10.9182	13.4144	Up	9.94e-30	6.83e-29	--	--	--	--	--	--	--	--	--	--	--	--
Unigene36538_All	321	0	32	0	10.8842	13.4099	Up	1.9e-21	1.06e-20	--	--	--	--	--	--	--	--	--	--	--	--
Unigene35968_All	242	0	24	0	10.828	13.4025	Up	2.37e-16	1.11e-15	--	--	--	--	--	--	--	--	--	--	--	--
Unigene36313_All	242	0	24	0	10.828	13.4025	Up	2.37e-16	1.11e-15	--	--	--	--	--	--	--	--	--	--	--	--
CL5130.Contig1_All	1181	0	117	0	10.8165	13.4009	Up	1.35e-75	1.85e-74	gi|358332592|dbj|GAA31514.2|	90.1	2e-16	protein translocase subunit secA, partial [Clonorchis sinensis]	--	--	--	--	--	--	--	--
Unigene36414_All	529	0	52	0	10.7324	13.3897	Up	3.45e-34	2.61e-33	--	--	--	--	--	--	--	--	--	--	--	--
Unigene34717_All	713	0	70	0	10.7191	13.3879	Up	1.18e-45	1.1e-44	--	--	--	--	--	--	--	--	--	--	--	--
Unigene36090_All	286	0	28	0	10.6891	13.3839	Up	6.71e-19	3.45e-18	--	--	--	--	--	--	--	--	--	--	--	--
CL3032.Contig2_All	225	0	22	0	10.6756	13.382	Up	4.46e-15	1.98e-14	--	--	--	--	--	--	--	--	--	--	--	--
Unigene35063_All	225	0	22	0	10.6756	13.382	Up	4.46e-15	1.98e-14	--	--	--	--	--	--	--	--	--	--	--	--
Unigene36613_All	205	0	20	0	10.6519	13.3788	Up	8.38e-14	3.52e-13	--	--	--	--	--	--	--	--	--	--	--	--
Unigene36453_All	433	0	42	0	10.5904	13.3705	Up	8.1e-28	5.34e-27	--	--	--	--	--	--	--	--	--	--	--	--
Unigene35832_All	227	0	22	0	10.5815	13.3693	Up	4.46e-15	1.98e-14	--	--	--	--	--	--	--	--	--	--	--	--
CL455.Contig4_All	919	0	89	0	10.5737	13.3682	Up	9.28e-58	1.03e-56	gi|115772471|ref|XP_781407.2|	25.4	1e-34	PREDICTED: membrane metallo-endopeptidase-like 1 isoform 3 [Strongylocentrotus purpuratus] >gi|390344083|ref|XP_003726040.1| PREDICTED: membrane metallo-endopeptidase-like 1 isoform 1 [Strongylocentrotus purpuratus] >gi|390344085|ref|XP_003726041.1| PREDICTED: membrane metallo-endopeptidase-like 1 isoform 2 [Strongylocentrotus purpuratus]	--	--	--	--	sp|P42892|ECE1_HUMAN	134	1e-33	Endothelin-converting enzyme 1 OS=Homo sapiens GN=ECE1 PE=1 SV=2
Unigene36294_All	393	0	38	0	10.557	13.3659	Up	2.86e-25	1.78e-24	--	--	--	--	--	--	--	--	--	--	--	--
Unigene34874_All	332	0	32	0	10.5236	13.3613	Up	1.9e-21	1.06e-20	--	--	--	--	--	--	--	--	--	--	--	--
Unigene35218_All	249	0	24	0	10.5236	13.3613	Up	2.37e-16	1.11e-15	--	--	--	--	--	--	--	--	--	--	--	--
Unigene35507_All	366	0	35	0	10.4409	13.35	Up	2.33e-23	1.37e-22	--	--	--	--	gi|56565302|dbj|AP007234.1|	718	0	Anguilla australis australis mitochondrial DNA, complete genome	--	--	--	--
CL5155.Contig2_All	744	1	3130	0.044	459.327	13.3497	Up	0	0	gi|332016614|gb|EGI57486.1|	118.2	3e-25	A disintegrin and metalloproteinase with thrombospondin motifs 1 [Acromyrmex echinatior]	gi|62042000|dbj|AB206394.1|	65.9	3e-07	Bombyx mori BmCK2a mRNA for casein kinase 2 alpha subunit, complete cds	sp|O95450|ATS2_HUMAN	76.6	5e-14	A disintegrin and metalloproteinase with thrombospondin motifs 2 OS=Homo sapiens GN=ADAMTS2 PE=2 SV=2
CL1382.Contig2_All	493	0	47	0	10.4088	13.3455	Up	5.29e-31	3.74e-30	gi|307211739|gb|EFN87734.1|	92.4	8e-18	Pancreatic triacylglycerol lipase [Harpegnathos saltator]	--	--	--	--	sp|Q6NYZ4|PLA1A_DANRE	62.4	4e-10	Phospholipase A1 member A OS=Danio rerio GN=pla1a PE=2 SV=1
CL4046.Contig2_All	1144	1	3119	0.0286	297.673	13.3454	Up	0	0	--	--	--	--	--	--	--	--	--	--	--	--
CL4164.Contig1_All	326	0	31	0	10.3823	13.3418	Up	8.24e-21	4.5e-20	--	--	--	--	--	--	--	--	--	--	--	--
CL1739.Contig1_All	422	0	40	0	10.349	13.3372	Up	1.52e-26	9.75e-26	--	--	--	--	--	--	--	--	--	--	--	--
Unigene35306_All	319	0	30	0	10.2679	13.3259	Up	3.57e-20	1.91e-19	--	--	--	--	--	--	--	--	--	--	--	--
CL4615.Contig2_All	845	0	79	0	10.2075	13.3173	Up	2.18e-51	2.21e-50	gi|242008232|ref|XP_002424914.1|	68.9	3e-10	hypothetical protein Phum_PHUM161500 [Pediculus humanus corporis] >gi|212508502|gb|EEB12176.1| hypothetical protein Phum_PHUM161500 [Pediculus humanus corporis]	--	--	--	--	--	--	--	--
Unigene36594_All	396	0	37	0	10.2013	13.3165	Up	1.24e-24	7.56e-24	--	--	--	--	--	--	--	--	--	--	--	--
Unigene35851_All	225	0	21	0	10.1903	13.3149	Up	1.93e-14	8.38e-14	--	--	--	--	--	--	--	--	--	--	--	--
CL5117.Contig4_All	322	0	30	0	10.1722	13.3123	Up	3.57e-20	1.91e-19	--	--	--	--	--	--	--	--	--	--	--	--
Unigene35317_All	301	0	28	0	10.1565	13.3101	Up	6.71e-19	3.45e-18	--	--	--	--	--	--	--	--	--	--	--	--
Unigene35786_All	258	0	24	0	10.1565	13.3101	Up	2.37e-16	1.11e-15	--	--	--	--	--	--	--	--	--	--	--	--
CL455.Contig18_All	1077	0	100	0	10.1376	13.3074	Up	9.12e-65	1.1e-63	gi|242016238|ref|XP_002428736.1|	237.3	1e-60	endothelin-converting enzyme, putative [Pediculus humanus corporis] >gi|212513421|gb|EEB15998.1| endothelin-converting enzyme, putative [Pediculus humanus corporis]	--	--	--	--	sp|P42893|ECE1_RAT	211	3e-54	Endothelin-converting enzyme 1 OS=Rattus norvegicus GN=Ece1 PE=1 SV=2
CL1233.Contig1_All	302	0	28	0	10.1228	13.3053	Up	6.71e-19	3.45e-18	--	--	--	--	--	--	--	--	--	--	--	--
Unigene35932_All	820	0	76	0	10.1193	13.3048	Up	1.77e-49	1.75e-48	--	--	--	--	--	--	--	--	--	--	--	--
Unigene36283_All	460	1	3035	0.0712	720.363	13.3046	Up	0	0	gi|345481925|ref|XP_001606222.2|	103.2	3e-21	PREDICTED: aminopeptidase N-like [Nasonia vitripennis]	--	--	--	--	sp|P91887|AMPN_PLUXY	85.1	5e-17	Aminopeptidase N OS=Plutella xylostella GN=APN1 PE=1 SV=1
Unigene36351_All	498	0	46	0	10.0851	13.2999	Up	2.29e-30	1.6e-29	--	--	--	--	--	--	--	--	--	--	--	--
Unigene36585_All	240	0	22	0	10.0083	13.2889	Up	4.46e-15	1.98e-14	--	--	--	--	--	--	--	--	--	--	--	--
CL2818.Contig2_All	1200	0	110	0	10.0083	13.2889	Up	3.89e-71	5.08e-70	gi|345480475|ref|XP_001602546.2|	323.2	1e-86	PREDICTED: proclotting enzyme [Nasonia vitripennis]	gi|345488670|ref|XM_001604137.2|	61.9	7e-06	PREDICTED: Nasonia vitripennis serine protease 75 (SP75), mRNA	sp|Q7M4I3|SP4_MEGPE	259	6e-69	Venom protease OS=Megabombus pennsylvanicus PE=1 SV=1
CL2006.Contig2_All	371	0	34	0	10.0059	13.2886	Up	1.01e-22	5.84e-22	--	--	--	--	--	--	--	--	--	--	--	--
CL3515.Contig1_All	219	0	20	0	9.9709	13.2835	Up	8.38e-14	3.52e-13	--	--	--	--	--	--	--	--	--	--	--	--
CL3159.Contig2_All	800	0	73	0	9.9628	13.2823	Up	1.45e-47	1.38e-46	gi|345488117|ref|XP_003425840.1|	92.8	1e-17	PREDICTED: hypothetical protein LOC100679896 [Nasonia vitripennis]	--	--	--	--	--	--	--	--
Unigene36569_All	550	0	50	0	9.9256	13.2769	Up	6.49e-33	4.79e-32	--	--	--	--	--	--	--	--	--	--	--	--
Unigene34786_All	209	0	19	0	9.9256	13.2769	Up	3.63e-13	1.48e-12	--	--	--	--	--	--	--	--	--	--	--	--
Unigene35682_All	660	0	60	0	9.9256	13.2769	Up	2.76e-39	2.3e-38	gi|270011296|gb|EFA07744.1|	197.2	5e-49	hypothetical protein TcasGA2_TC002224 [Tribolium castaneum]	--	--	--	--	sp|P04146|COPIA_DROME	142	5e-34	Copia protein OS=Drosophila melanogaster GN=GIP PE=1 SV=3
Unigene35901_All	243	0	22	0	9.8848	13.271	Up	4.46e-15	1.98e-14	--	--	--	--	--	--	--	--	--	--	--	--
Unigene34998_All	255	0	23	0	9.8478	13.2656	Up	1.03e-15	4.7e-15	--	--	--	--	--	--	--	--	--	--	--	--
Unigene34984_All	488	0	44	0	9.8443	13.2651	Up	4.31e-29	2.92e-28	--	--	--	--	--	--	--	--	--	--	--	--
CL455.Contig5_All	934	0	84	0	9.8194	13.2614	Up	1.42e-54	1.51e-53	gi|321469418|gb|EFX80398.1|	160.2	1e-37	hypothetical protein DAPPUDRAFT_304104 [Daphnia pulex]	--	--	--	--	sp|P42893|ECE1_RAT	149	9e-36	Endothelin-converting enzyme 1 OS=Rattus norvegicus GN=Ece1 PE=1 SV=2
Unigene35324_All	268	0	24	0	9.7775	13.2552	Up	2.37e-16	1.11e-15	--	--	--	--	--	--	--	--	--	--	--	--
Unigene36014_All	257	0	23	0	9.7711	13.2543	Up	1.03e-15	4.7e-15	--	--	--	--	--	--	--	--	--	--	--	--
Unigene5458_All	2156	36	104890	0.5466	5311.73	13.2464	Up	0	0	--	--	--	--	gi|7717304|emb|AL163248.2|	65.9	8e-07	Homo sapiens chromosome 21 segment HS21C048	--	--	--	--
Unigene36446_All	304	0	27	0	9.6971	13.2433	Up	2.91e-18	1.46e-17	--	--	--	--	--	--	--	--	--	--	--	--
Unigene35702_All	226	0	20	0	9.6621	13.2381	Up	8.38e-14	3.52e-13	gi|328705603|ref|XP_003242853.1|	81.3	1e-14	PREDICTED: zinc finger protein 62 homolog [Acyrthosiphon pisum]	--	--	--	--	--	--	--	--
CL4831.Contig6_All	238	0	21	0	9.6337	13.2339	Up	1.93e-14	8.38e-14	--	--	--	--	--	--	--	--	--	--	--	--
CL3994.Contig1_All	888	0	78	0	9.5903	13.2274	Up	9.44e-51	9.49e-50	--	--	--	--	--	--	--	--	--	--	--	--
CL455.Contig9_All	1015	0	89	0	9.5736	13.2248	Up	9.28e-58	1.03e-56	gi|321469418|gb|EFX80398.1|	136.7	1e-30	hypothetical protein DAPPUDRAFT_304104 [Daphnia pulex]	--	--	--	--	sp|P42893|ECE1_RAT	124	3e-28	Endothelin-converting enzyme 1 OS=Rattus norvegicus GN=Ece1 PE=1 SV=2
Unigene35973_All	206	0	18	0	9.5402	13.2198	Up	1.57e-12	6.26e-12	--	--	--	--	--	--	--	--	--	--	--	--
CL2006.Contig4_All	412	0	36	0	9.5402	13.2198	Up	5.38e-24	3.22e-23	--	--	--	--	--	--	--	--	--	--	--	--
Unigene36555_All	229	0	20	0	9.5355	13.2191	Up	8.38e-14	3.52e-13	--	--	--	--	--	--	--	--	--	--	--	--
Unigene34924_All	229	0	20	0	9.5355	13.2191	Up	8.38e-14	3.52e-13	--	--	--	--	--	--	--	--	--	--	--	--
Unigene34956_All	355	0	31	0	9.5342	13.2189	Up	8.24e-21	4.5e-20	--	--	--	--	--	--	--	--	--	--	--	--
Unigene36209_All	736	0	64	0	9.4941	13.2128	Up	7.82e-42	6.83e-41	--	--	--	--	--	--	--	--	--	--	--	--
CL513.Contig1_All	334	0	29	0	9.4799	13.2107	Up	1.55e-19	8.12e-19	--	--	--	--	--	--	--	--	--	--	--	--
CL455.Contig13_All	1153	0	100	0	9.4694	13.2091	Up	9.12e-65	1.1e-63	gi|242016238|ref|XP_002428736.1|	107.8	8e-56	endothelin-converting enzyme, putative [Pediculus humanus corporis] >gi|212513421|gb|EEB15998.1| endothelin-converting enzyme, putative [Pediculus humanus corporis]	--	--	--	--	sp|P42892|ECE1_HUMAN	134	5e-49	Endothelin-converting enzyme 1 OS=Homo sapiens GN=ECE1 PE=1 SV=2
Unigene36589_All	577	0	50	0	9.4612	13.2078	Up	6.49e-33	4.78e-32	--	--	--	--	--	--	--	--	--	--	--	--
Unigene35920_All	313	0	27	0	9.4182	13.2012	Up	2.91e-18	1.46e-17	--	--	--	--	--	--	--	--	--	--	--	--
Unigene36595_All	209	0	18	0	9.4032	13.1989	Up	1.57e-12	6.25e-12	--	--	--	--	gi|37651867|gb|AC127294.4|	60	4e-06	Mus musculus BAC clone RP23-386L1 from chromosome 3, complete sequence	--	--	--	--
Unigene35975_All	465	0	40	0	9.392	13.1972	Up	1.52e-26	9.75e-26	--	--	--	--	--	--	--	--	--	--	--	--
Unigene34710_All	1370	1	2816	0.0239	224.421	13.1969	Up	0	0	--	--	--	--	--	--	--	--	--	--	--	--
Unigene35797_All	221	0	19	0	9.3867	13.1964	Up	3.63e-13	1.48e-12	--	--	--	--	--	--	--	--	--	--	--	--
CL4024.Contig1_All	582	0	50	0	9.3799	13.1954	Up	6.49e-33	4.78e-32	--	--	--	--	--	--	--	--	--	--	--	--
Unigene36537_All	352	0	30	0	9.3053	13.1838	Up	3.57e-20	1.91e-19	--	--	--	--	gi|344283713|ref|XM_003413568.1|	79.8	8e-12	PREDICTED: Loxodonta africana Alstrom syndrome 1 (ALMS1), mRNA	sp|Q6P0R8|SHOT1_DANRE	47.8	6e-06	Shootin-1 OS=Danio rerio PE=2 SV=2
Unigene36036_All	317	0	27	0	9.2994	13.1829	Up	2.91e-18	1.46e-17	--	--	--	--	--	--	--	--	--	--	--	--
Unigene36067_All	365	0	31	0	9.273	13.1788	Up	8.24e-21	4.5e-20	--	--	--	--	--	--	--	--	--	--	--	--
Unigene35486_All	354	0	30	0	9.2527	13.1757	Up	3.57e-20	1.91e-19	--	--	--	--	--	--	--	--	--	--	--	--
Unigene36461_All	213	0	18	0	9.2266	13.1716	Up	1.57e-12	6.26e-12	--	--	--	--	--	--	--	--	--	--	--	--
Unigene35026_All	320	0	27	0	9.2122	13.1693	Up	2.91e-18	1.46e-17	--	--	--	--	--	--	--	--	--	--	--	--
CL3781.Contig3_All	607	0	51	0	9.1734	13.1632	Up	1.5e-33	1.12e-32	gi|156552077|ref|XP_001604760.1|	219.9	6e-56	PREDICTED: arylsulfatase B-like [Nasonia vitripennis]	--	--	--	--	sp|Q8BM89|ARSJ_MOUSE	54.3	2e-07	Arylsulfatase J OS=Mus musculus GN=Arsj PE=2 SV=1
Unigene34796_All	203	0	17	0	9.1433	13.1585	Up	6.83e-12	2.63e-11	--	--	--	--	--	--	--	--	--	--	--	--
Unigene35972_All	514	0	43	0	9.1339	13.157	Up	1.87e-28	1.25e-27	--	--	--	--	--	--	--	--	--	--	--	--
CL204.Contig2_All	562	0	47	0	9.1309	13.1565	Up	5.29e-31	3.74e-30	gi|345492449|ref|XP_001600059.2|	62.4	1e-08	PREDICTED: neprilysin-2-like [Nasonia vitripennis]	--	--	--	--	sp|Q4PZA2|ECE1_MOUSE	56.2	4e-08	Endothelin-converting enzyme 1 OS=Mus musculus GN=Ece1 PE=1 SV=1
Unigene36023_All	299	0	25	0	9.1289	13.1562	Up	5.47e-17	2.62e-16	--	--	--	--	--	--	--	--	--	--	--	--
Unigene34995_All	204	0	17	0	9.0985	13.1514	Up	6.83e-12	2.63e-11	--	--	--	--	--	--	--	--	--	--	--	--
Unigene34782_All	565	0	47	0	9.0824	13.1489	Up	5.29e-31	3.74e-30	gi|112984052|ref|NP_001036826.1|	381.7	1e-104	serine protease precursor [Bombyx mori] >gi|2116576|dbj|BAA20136.1| serine protease precursor [Bombyx mori]	gi|112984051|ref|NM_001043361.1|	1102	0	Bombyx mori serine protease (LOC692357), mRNA >gi|2116575|dbj|AB003670.1| Bombyx mori mRNA for high basic serine protease precursor, complete cds	sp|P08897|COGS_HYPLI	110	1e-24	Collagenase OS=Hypoderma lineatum PE=1 SV=3
CL455.Contig16_All	1010	0	84	0	9.0805	13.1486	Up	1.42e-54	1.51e-53	gi|321469418|gb|EFX80398.1|	145.6	3e-33	hypothetical protein DAPPUDRAFT_304104 [Daphnia pulex]	--	--	--	--	sp|O16796|NEPL2_CAEEL	135	1e-31	Neprilysin-2 OS=Caenorhabditis elegans GN=nep-2 PE=1 SV=2
Unigene36611_All	265	0	22	0	9.0642	13.146	Up	4.46e-15	1.98e-14	--	--	--	--	gi|463843139|gb|GAGA01595336.1|	71.9	1e-09	TSA: Anolis carolinensis k61_2443532 transcribed RNA sequence	--	--	--	--
Unigene35821_All	253	0	21	0	9.0625	13.1457	Up	1.93e-14	8.38e-14	--	--	--	--	--	--	--	--	--	--	--	--
Unigene35110_All	1326	0	110	0	9.0573	13.1449	Up	3.89e-71	5.08e-70	--	--	--	--	--	--	--	--	--	--	--	--
Unigene35811_All	339	0	28	0	9.018	13.1386	Up	6.71e-19	3.45e-18	--	--	--	--	--	--	--	--	--	--	--	--
Unigene35631_All	267	0	22	0	8.9963	13.1351	Up	4.46e-15	1.98e-14	--	--	--	--	--	--	--	--	--	--	--	--
Unigene36263_All	267	0	22	0	8.9963	13.1351	Up	4.46e-15	1.98e-14	--	--	--	--	--	--	--	--	--	--	--	--
Unigene36120_All	352	0	29	0	8.9951	13.1349	Up	1.55e-19	8.12e-19	--	--	--	--	--	--	--	--	--	--	--	--
Unigene35535_All	292	0	24	0	8.9739	13.1315	Up	2.37e-16	1.11e-15	--	--	--	--	--	--	--	--	--	--	--	--
CL1124.Contig9_All	414	0	34	0	8.9666	13.1303	Up	1.01e-22	5.84e-22	--	--	--	--	--	--	--	--	--	--	--	--
Unigene36021_All	221	0	18	0	8.8926	13.1184	Up	1.57e-12	6.26e-12	gi|307193847|gb|EFN76485.1|	94.7	1e-18	hypothetical protein EAI_05511 [Harpegnathos saltator]	--	--	--	--	--	--	--	--
Unigene35661_All	209	0	17	0	8.8808	13.1165	Up	6.83e-12	2.63e-11	--	--	--	--	--	--	--	--	--	--	--	--
CL455.Contig14_All	1168	0	95	0	8.8804	13.1164	Up	1.4e-61	1.62e-60	gi|242016238|ref|XP_002428736.1|	96.3	2e-56	endothelin-converting enzyme, putative [Pediculus humanus corporis] >gi|212513421|gb|EEB15998.1| endothelin-converting enzyme, putative [Pediculus humanus corporis]	--	--	--	--	sp|P42893|ECE1_RAT	149	1e-50	Endothelin-converting enzyme 1 OS=Rattus norvegicus GN=Ece1 PE=1 SV=2
Unigene36020_All	455	0	37	0	8.8785	13.1161	Up	1.24e-24	7.56e-24	gi|307178823|gb|EFN67397.1|	173.7	2e-42	hypothetical protein EAG_07631 [Camponotus floridanus]	--	--	--	--	--	--	--	--
CL2728.Contig1_All	517	0	42	0	8.8697	13.1147	Up	8.1e-28	5.34e-27	gi|156550075|ref|XP_001605452.1|	156.4	5e-37	PREDICTED: venom acid phosphatase Acph-1-like isoform 1 [Nasonia vitripennis] >gi|345488198|ref|XP_003425857.1| PREDICTED: venom acid phosphatase Acph-1-like isoform 2 [Nasonia vitripennis]	--	--	--	--	sp|Q5BLY5|ACPH1_APIME	134	8e-32	Venom acid phosphatase Acph-1 OS=Apis mellifera PE=1 SV=1
Unigene35525_All	210	0	17	0	8.8385	13.1096	Up	6.83e-12	2.63e-11	--	--	--	--	--	--	--	--	--	--	--	--
Unigene35869_All	311	0	25	0	8.7767	13.0995	Up	5.47e-17	2.62e-16	--	--	--	--	--	--	--	--	--	--	--	--
Unigene36286_All	274	0	22	0	8.7664	13.0978	Up	4.46e-15	1.98e-14	--	--	--	--	gi|262073131|gb|AC112858.5|	63.9	4e-07	Rattus norvegicus BAC CH230-173M21 (Children's Hospital Oakland Research Institute Rat (BN/SsNHsd/MCW) BAC library) complete sequence	--	--	--	--
Unigene36195_All	412	0	33	0	8.7452	13.0943	Up	4.38e-22	2.49e-21	--	--	--	--	--	--	--	--	--	--	--	--
CL455.Contig10_All	1249	0	100	0	8.7415	13.0937	Up	9.12e-65	1.1e-63	gi|241594840|ref|XP_002404392.1|	52	3e-31	neprilysin, putative [Ixodes scapularis] >gi|215500386|gb|EEC09880.1| neprilysin, putative [Ixodes scapularis]	--	--	--	--	sp|P42893|ECE1_RAT	124	4e-28	Endothelin-converting enzyme 1 OS=Rattus norvegicus GN=Ece1 PE=1 SV=2
Unigene35806_All	300	0	24	0	8.7346	13.0925	Up	2.37e-16	1.11e-15	gi|307211739|gb|EFN87734.1|	85.9	6e-16	Pancreatic triacylglycerol lipase [Harpegnathos saltator]	--	--	--	--	sp|P54315|LIPR1_HUMAN	57.8	5e-09	Inactive pancreatic lipase-related protein 1 OS=Homo sapiens GN=PNLIPRP1 PE=1 SV=1
Unigene35978_All	250	0	20	0	8.7346	13.0925	Up	8.38e-14	3.52e-13	--	--	--	--	--	--	--	--	--	--	--	--
CL159.Contig1_All	251	0	20	0	8.6998	13.0868	Up	8.38e-14	3.52e-13	gi|66510448|ref|XP_395444.2|	119.8	4e-26	PREDICTED: lactase-phlorizin hydrolase-like [Apis mellifera]	--	--	--	--	sp|Q6UWM7|LCTL_HUMAN	82	3e-16	Lactase-like protein OS=Homo sapiens GN=LCTL PE=1 SV=2
Unigene35305_All	416	0	33	0	8.6611	13.0803	Up	4.38e-22	2.49e-21	--	--	--	--	--	--	--	--	--	--	--	--
CL320.Contig3_All	316	0	25	0	8.6378	13.0764	Up	5.47e-17	2.62e-16	gi|380027637|ref|XP_003697527.1|	107.5	2e-22	PREDICTED: furin-like protease 1, isoforms 1/1-X/2-like [Apis florea]	--	--	--	--	--	--	--	--
Unigene35984_All	721	0	57	0	8.6316	13.0754	Up	2.25e-37	1.81e-36	--	--	--	--	--	--	--	--	--	--	--	--
Unigene35618_All	456	0	36	0	8.6196	13.0734	Up	5.38e-24	3.22e-23	--	--	--	--	--	--	--	--	--	--	--	--
CL2540.Contig1_All	596	0	47	0	8.61	13.0718	Up	5.29e-31	3.74e-30	gi|389594453|ref|XP_003722449.1|	53.1	9e-06	proteophosphoglycan 5 [Leishmania major strain Friedlin] >gi|323363677|emb|CBZ12682.1| proteophosphoglycan 5 [Leishmania major strain Friedlin]	gi|32563183|emb|BX284111.7|	81.8	4e-12	Mouse DNA sequence from clone RP23-217B8 on chromosome X, complete sequence	sp|Q75JC9|Y8484_DICDI	52.8	5e-07	Uncharacterized protein DDB_G0271670 OS=Dictyostelium discoideum GN=DDB_G0271670 PE=4 SV=1
Unigene34871_All	203	0	16	0	8.6055	13.071	Up	2.96e-11	1.11e-10	--	--	--	--	--	--	--	--	--	--	--	--
Unigene36040_All	216	0	17	0	8.593	13.0689	Up	6.83e-12	2.63e-11	--	--	--	--	--	--	--	--	--	--	--	--
Unigene36186_All	420	0	33	0	8.5786	13.0665	Up	4.38e-22	2.49e-21	--	--	--	--	--	--	--	--	--	--	--	--
Unigene34877_All	230	0	18	0	8.5447	13.0608	Up	1.57e-12	6.26e-12	--	--	--	--	--	--	--	--	--	--	--	--
Unigene35668_All	345	0	27	0	8.5447	13.0608	Up	2.91e-18	1.46e-17	--	--	--	--	--	--	--	--	--	--	--	--
CL4812.Contig1_All	307	0	24	0	8.5354	13.0592	Up	2.37e-16	1.11e-15	gi|215789165|gb|ACJ69612.1|	151.8	9e-36	cytochrome b [Venturia canescens]	gi|194241601|gb|EU871947.1|	228	1e-56	Diadegma semiclausum mitochondrion, complete genome	sp|Q9XNX7|CYB_OXYIH	141	3e-34	Cytochrome b OS=Oxymycterus iheringi GN=MT-CYB PE=3 SV=1
CL3488.Contig5_All	219	0	17	0	8.4753	13.049	Up	6.83e-12	2.63e-11	--	--	--	--	--	--	--	--	--	--	--	--
CL4581.Contig1_All	297	0	23	0	8.4552	13.0456	Up	1.03e-15	4.7e-15	gi|339265685|ref|XP_003366033.1|	62	1e-08	conserved hypothetical protein [Trichinella spiralis] >gi|316956904|gb|EFV46954.1| conserved hypothetical protein [Trichinella spiralis]	gi|27923570|gb|AY125322.1|	323	3e-85	Lopaphus sphalerus 28S ribosomal RNA gene, partial sequence	--	--	--	--
Unigene35242_All	311	0	24	0	8.4256	13.0406	Up	2.37e-16	1.11e-15	--	--	--	--	--	--	--	--	--	--	--	--
CL144.Contig2_All	234	0	18	0	8.3986	13.0359	Up	1.57e-12	6.26e-12	gi|157361535|gb|ABV44725.1|	86.7	3e-16	9.2 kDa midgut protein [Phlebotomus papatasi]	--	--	--	--	--	--	--	--
Unigene34725_All	1081	0	83	0	8.3831	13.0333	Up	6.16e-54	6.51e-53	gi|383851641|ref|XP_003701340.1|	354.8	4e-96	PREDICTED: membrane metallo-endopeptidase-like 1-like [Megachile rotundata]	--	--	--	--	sp|O60344|ECE2_HUMAN	145	1e-34	Endothelin-converting enzyme 2 OS=Homo sapiens GN=ECE2 PE=1 SV=4
Unigene35402_All	484	0	37	0	8.3465	13.027	Up	1.24e-24	7.56e-24	--	--	--	--	--	--	--	--	--	--	--	--
CL455.Contig12_All	1244	0	95	0	8.3378	13.0255	Up	1.4e-61	1.62e-60	gi|321474641|gb|EFX85606.1|	24.3	6e-46	hypothetical protein DAPPUDRAFT_313895 [Daphnia pulex]	--	--	--	--	sp|O16796|NEPL2_CAEEL	135	2e-31	Neprilysin-2 OS=Caenorhabditis elegans GN=nep-2 PE=1 SV=2
Unigene35217_All	249	0	19	0	8.3311	13.0243	Up	3.63e-13	1.48e-12	--	--	--	--	--	--	--	--	--	--	--	--
CL2540.Contig4_All	643	0	49	0	8.3202	13.0224	Up	2.81e-32	2.05e-31	gi|389594453|ref|XP_003722449.1|	53.5	8e-06	proteophosphoglycan 5 [Leishmania major strain Friedlin] >gi|323363677|emb|CBZ12682.1| proteophosphoglycan 5 [Leishmania major strain Friedlin]	gi|32563183|emb|BX284111.7|	81.8	4e-12	Mouse DNA sequence from clone RP23-217B8 on chromosome X, complete sequence	sp|Q75JC9|Y8484_DICDI	52.8	6e-07	Uncharacterized protein DDB_G0271670 OS=Dictyostelium discoideum GN=DDB_G0271670 PE=4 SV=1
CL5026.Contig1_All	289	0	22	0	8.3114	13.0209	Up	4.46e-15	1.98e-14	--	--	--	--	--	--	--	--	--	--	--	--
CL2134.Contig3_All	368	0	28	0	8.3073	13.0202	Up	6.71e-19	3.45e-18	gi|345496389|ref|XP_003427714.1|	118.6	9e-26	PREDICTED: hypothetical protein LOC100679488 [Nasonia vitripennis]	--	--	--	--	sp|Q95SX7|RTBS_DROME	47	1e-05	Probable RNA-directed DNA polymerase from transposon BS OS=Drosophila melanogaster GN=RTase PE=2 SV=1
Unigene36599_All	276	0	21	0	8.3073	13.0202	Up	1.93e-14	8.38e-14	--	--	--	--	gi|223987439|gb|FJ041378.1|	547	1e-153	Mus musculus clone 104 dsRNA sequence	--	--	--	--
CL5117.Contig1_All	2112	1	2487	0.0155	128.568	13.018	Up	0	0	gi|332016614|gb|EGI57486.1|	94.4	2e-17	A disintegrin and metalloproteinase with thrombospondin motifs 1 [Acromyrmex echinatior]	--	--	--	--	--	--	--	--
CL455.Contig8_All	1106	0	84	0	8.2923	13.0176	Up	1.42e-54	1.51e-53	gi|321469418|gb|EFX80398.1|	136.7	2e-30	hypothetical protein DAPPUDRAFT_304104 [Daphnia pulex]	--	--	--	--	sp|P42893|ECE1_RAT	124	4e-28	Endothelin-converting enzyme 1 OS=Rattus norvegicus GN=Ece1 PE=1 SV=2
Unigene36213_All	237	0	18	0	8.2923	13.0176	Up	1.57e-12	6.26e-12	--	--	--	--	--	--	--	--	--	--	--	--
CL4290.Contig2_All	211	0	16	0	8.2792	13.0153	Up	2.96e-11	1.11e-10	--	--	--	--	--	--	--	--	--	--	--	--
Unigene34916_All	2387	5	12402	0.0686	567.27	13.0135	Up	0	0	gi|332016614|gb|EGI57486.1|	134.8	2e-29	A disintegrin and metalloproteinase with thrombospondin motifs 1 [Acromyrmex echinatior]	--	--	--	--	sp|Q9P2N4|ATS9_HUMAN	73.2	3e-12	A disintegrin and metalloproteinase with thrombospondin motifs 9 OS=Homo sapiens GN=ADAMTS9 PE=2 SV=4
Unigene35933_All	424	0	32	0	8.2401	13.0084	Up	1.9e-21	1.06e-20	--	--	--	--	--	--	--	--	--	--	--	--
Unigene34713_All	729	0	55	0	8.2373	13.008	Up	4.23e-36	3.33e-35	--	--	--	--	--	--	--	--	--	--	--	--
CL455.Contig24_All	1340	0	101	0	8.2294	13.0066	Up	2.1e-65	2.57e-64	gi|321469418|gb|EFX80398.1|	63.9	2e-08	hypothetical protein DAPPUDRAFT_304104 [Daphnia pulex]	--	--	--	--	sp|P42893|ECE1_RAT	124	5e-28	Endothelin-converting enzyme 1 OS=Rattus norvegicus GN=Ece1 PE=1 SV=2
CL3764.Contig1_All	2404	0	181	0	8.2204	13.005	Up	2.29e-116	4.4e-115	gi|328782027|ref|XP_001122158.2|	353.2	3e-95	PREDICTED: membrane metallo-endopeptidase-like 1-like [Apis mellifera]	--	--	--	--	sp|P42893|ECE1_RAT	301	6e-81	Endothelin-converting enzyme 1 OS=Rattus norvegicus GN=Ece1 PE=1 SV=2
CL4717.Contig1_All	226	0	17	0	8.2128	13.0037	Up	6.83e-12	2.63e-11	--	--	--	--	--	--	--	--	--	--	--	--
CL2204.Contig7_All	493	0	37	0	8.1942	13.0004	Up	1.24e-24	7.56e-24	gi|332016614|gb|EGI57486.1|	78.6	1e-13	A disintegrin and metalloproteinase with thrombospondin motifs 1 [Acromyrmex echinatior]	--	--	--	--	sp|Q4VC17|ATS18_MOUSE	66.2	3e-11	A disintegrin and metalloproteinase with thrombospondin motifs 18 OS=Mus musculus GN=Adamts18 PE=2 SV=2
Unigene34947_All	294	0	22	0	8.1701	12.9961	Up	4.46e-15	1.98e-14	--	--	--	--	--	--	--	--	--	--	--	--
Unigene35633_All	254	0	19	0	8.1671	12.9956	Up	3.63e-13	1.48e-12	--	--	--	--	--	--	--	--	--	--	--	--
Unigene35653_All	228	0	17	0	8.1408	12.991	Up	6.83e-12	2.63e-11	--	--	--	--	--	--	--	--	--	--	--	--
Unigene36612_All	322	0	24	0	8.1378	12.9904	Up	2.37e-16	1.11e-15	gi|459182851|ref|XP_004226972.1|	62.4	7e-09	PREDICTED: zinc finger BED domain-containing protein 1-like [Ciona intestinalis]	--	--	--	--	--	--	--	--
Unigene36606_All	349	0	26	0	8.1339	12.9897	Up	1.26e-17	6.18e-17	--	--	--	--	--	--	--	--	--	--	--	--
Unigene34848_All	271	0	20	0	8.0577	12.9762	Up	8.38e-14	3.52e-13	--	--	--	--	--	--	--	--	--	--	--	--
Unigene35746_All	531	0	39	0	8.019	12.9692	Up	6.6e-26	4.16e-25	--	--	--	--	--	--	--	--	--	--	--	--
CL3488.Contig1_All	464	0	34	0	8.0004	12.9659	Up	1.01e-22	5.84e-22	--	--	--	--	--	--	--	--	--	--	--	--
Unigene35285_All	273	0	20	0	7.9987	12.9655	Up	8.38e-14	3.52e-13	gi|156358777|ref|XP_001624691.1|	78.2	1e-13	predicted protein [Nematostella vectensis] >gi|156211486|gb|EDO32591.1| predicted protein [Nematostella vectensis]	gi|459663823|gb|KC179214.1|	208	1e-50	Pachypeltis sp. 24 UA-2013 large subunit ribosomal RNA gene, partial sequence	--	--	--	--
Unigene36347_All	356	0	26	0	7.974	12.9611	Up	1.26e-17	6.18e-17	--	--	--	--	--	--	--	--	--	--	--	--
CL4849.Contig1_All	849	0	62	0	7.9732	12.9609	Up	1.47e-40	1.25e-39	--	--	--	--	--	--	--	--	--	--	--	--
Unigene35016_All	329	0	24	0	7.9646	12.9594	Up	2.37e-16	1.11e-15	--	--	--	--	--	--	--	--	--	--	--	--
Unigene36041_All	220	0	16	0	7.9405	12.955	Up	2.96e-11	1.11e-10	--	--	--	--	--	--	--	--	--	--	--	--
Unigene36627_All	455	0	33	0	7.9187	12.951	Up	4.38e-22	2.49e-21	--	--	--	--	--	--	--	--	--	--	--	--
Unigene35622_All	235	0	17	0	7.8983	12.9473	Up	6.83e-12	2.63e-11	--	--	--	--	--	--	--	--	--	--	--	--
Unigene35309_All	235	0	17	0	7.8983	12.9473	Up	6.83e-12	2.63e-11	gi|401417366|ref|XP_003873176.1|	72.4	7e-12	putative surface antigen, partial [Leishmania mexicana MHOM/GT/2001/U1103] >gi|322489404|emb|CBZ24663.1| putative surface antigen, partial [Leishmania mexicana MHOM/GT/2001/U1103]	--	--	--	--	sp|P13728|SGS3_DROYA	72.4	2e-13	Salivary glue protein Sgs-3 OS=Drosophila yakuba GN=Sgs3 PE=2 SV=3
Unigene36022_All	613	0	44	0	7.8369	12.9361	Up	4.31e-29	2.92e-28	gi|307199848|gb|EFN80255.1|	190.3	5e-47	hypothetical protein EAI_09007 [Harpegnathos saltator]	--	--	--	--	--	--	--	--
Unigene35459_All	223	0	16	0	7.8337	12.9355	Up	2.96e-11	1.11e-10	--	--	--	--	--	--	--	--	--	--	--	--
Unigene35814_All	363	0	26	0	7.8202	12.933	Up	1.26e-17	6.18e-17	--	--	--	--	--	--	--	--	--	--	--	--
CL4492.Contig4_All	322	0	23	0	7.7987	12.929	Up	1.03e-15	4.7e-15	--	--	--	--	--	--	--	--	--	--	--	--
Unigene34975_All	393	0	28	0	7.7789	12.9254	Up	6.71e-19	3.45e-18	--	--	--	--	--	--	--	--	--	--	--	--
Unigene35248_All	239	0	17	0	7.7661	12.923	Up	6.83e-12	2.63e-11	--	--	--	--	--	--	--	--	--	--	--	--
Unigene34722_All	240	0	17	0	7.7337	12.9169	Up	6.83e-12	2.63e-11	--	--	--	--	--	--	--	--	--	--	--	--
CL4659.Contig2_All	339	0	24	0	7.7297	12.9162	Up	2.37e-16	1.11e-15	--	--	--	--	--	--	--	--	--	--	--	--
Unigene35727_All	283	0	20	0	7.716	12.9136	Up	8.38e-14	3.52e-13	--	--	--	--	--	--	--	--	--	--	--	--
Unigene35698_All	255	0	18	0	7.707	12.912	Up	1.57e-12	6.26e-12	--	--	--	--	--	--	--	--	--	--	--	--
Unigene35800_All	312	0	22	0	7.6987	12.9104	Up	4.46e-15	1.98e-14	--	--	--	--	--	--	--	--	--	--	--	--
Unigene35053_All	851	0	60	0	7.6979	12.9102	Up	2.76e-39	2.3e-38	--	--	--	--	--	--	--	--	--	--	--	--
CL1975.Contig1_All	610	0	43	0	7.6964	12.91	Up	1.87e-28	1.25e-27	gi|328706357|ref|XP_001949655.2|	89.4	1e-16	PREDICTED: A disintegrin and metalloproteinase with thrombospondin motifs 16-like isoform 1 [Acyrthosiphon pisum]	--	--	--	--	sp|Q8TE56|ATS17_HUMAN	57.4	2e-08	A disintegrin and metalloproteinase with thrombospondin motifs 17 OS=Homo sapiens GN=ADAMTS17 PE=2 SV=2
Unigene36617_All	227	0	16	0	7.6956	12.9098	Up	2.96e-11	1.11e-10	--	--	--	--	--	--	--	--	--	--	--	--
Unigene35066_All	653	0	46	0	7.6912	12.909	Up	2.29e-30	1.6e-29	--	--	--	--	--	--	--	--	--	--	--	--
Unigene35710_All	258	0	18	0	7.6173	12.8951	Up	1.57e-12	6.26e-12	--	--	--	--	--	--	--	--	--	--	--	--
Unigene36269_All	301	0	21	0	7.6173	12.8951	Up	1.93e-14	8.37e-14	--	--	--	--	--	--	--	--	--	--	--	--
Unigene36094_All	588	0	41	0	7.613	12.8942	Up	3.51e-27	2.28e-26	--	--	--	--	--	--	--	--	--	--	--	--
CL4442.Contig1_All	201	0	14	0	7.6047	12.8927	Up	5.56e-10	1.93e-09	--	--	--	--	--	--	--	--	--	--	--	--
Unigene36158_All	490	0	34	0	7.5759	12.8872	Up	1.01e-22	5.84e-22	--	--	--	--	--	--	--	--	--	--	--	--
CL4571.Contig1_All	346	0	24	0	7.5733	12.8867	Up	2.37e-16	1.11e-15	--	--	--	--	--	--	--	--	--	--	--	--
Unigene35788_All	202	0	14	0	7.5671	12.8855	Up	5.56e-10	1.94e-09	--	--	--	--	--	--	--	--	--	--	--	--
Unigene36168_All	202	0	14	0	7.5671	12.8855	Up	5.56e-10	1.94e-09	--	--	--	--	--	--	--	--	--	--	--	--
Unigene35781_All	303	0	21	0	7.5671	12.8855	Up	1.93e-14	8.37e-14	gi|301619422|ref|XP_002939094.1|	129.8	3e-29	PREDICTED: uncharacterized protein K02A2.6-like [Xenopus (Silurana) tropicalis]	--	--	--	--	sp|Q09575|YRD6_CAEEL	103	9e-23	Uncharacterized protein K02A2.6 OS=Caenorhabditis elegans GN=K02A2.6 PE=2 SV=1
Unigene35314_All	232	0	16	0	7.5298	12.8784	Up	2.96e-11	1.11e-10	--	--	--	--	--	--	--	--	--	--	--	--
Unigene35842_All	1150	0	79	0	7.5003	12.8727	Up	2.18e-51	2.22e-50	gi|348533329|ref|XP_003454158.1|	108.2	8e-22	PREDICTED: uncharacterized protein K02A2.6-like [Oreochromis niloticus]	--	--	--	--	sp|Q09575|YRD6_CAEEL	95.9	1e-19	Uncharacterized protein K02A2.6 OS=Caenorhabditis elegans GN=K02A2.6 PE=2 SV=1
Unigene35125_All	364	0	25	0	7.4988	12.8724	Up	5.47e-17	2.62e-16	--	--	--	--	--	--	--	--	--	--	--	--
CL2556.Contig1_All	539	0	37	0	7.4949	12.8717	Up	1.24e-24	7.56e-24	--	--	--	--	--	--	--	--	--	--	--	--
Unigene36541_All	278	0	19	0	7.4621	12.8654	Up	3.63e-13	1.48e-12	--	--	--	--	--	--	--	--	--	--	--	--
Unigene36059_All	205	0	14	0	7.4563	12.8642	Up	5.56e-10	1.94e-09	--	--	--	--	--	--	--	--	--	--	--	--
Unigene36539_All	293	0	20	0	7.4527	12.8635	Up	8.38e-14	3.52e-13	--	--	--	--	--	--	--	--	--	--	--	--
Unigene35717_All	737	0	50	0	7.4072	12.8547	Up	6.49e-33	4.79e-32	--	--	--	--	--	--	--	--	--	--	--	--
Unigene35886_All	281	0	19	0	7.3824	12.8499	Up	3.63e-13	1.48e-12	--	--	--	--	--	--	--	--	--	--	--	--
Unigene35373_All	296	0	20	0	7.3772	12.8489	Up	8.38e-14	3.52e-13	--	--	--	--	--	--	--	--	--	--	--	--
Unigene35279_All	431	0	29	0	7.3463	12.8428	Up	1.55e-19	8.11e-19	--	--	--	--	--	--	--	--	--	--	--	--
CL4600.Contig2_All	342	0	23	0	7.3426	12.8421	Up	1.03e-15	4.7e-15	--	--	--	--	--	--	--	--	--	--	--	--
CL2818.Contig4_All	1638	0	110	0	7.3321	12.84	Up	3.89e-71	5.08e-70	gi|345480475|ref|XP_001602546.2|	323.2	2e-86	PREDICTED: proclotting enzyme [Nasonia vitripennis]	gi|345488670|ref|XM_001604137.2|	61.9	9e-06	PREDICTED: Nasonia vitripennis serine protease 75 (SP75), mRNA	sp|Q7M4I3|SP4_MEGPE	259	9e-69	Venom protease OS=Megabombus pennsylvanicus PE=1 SV=1
Unigene34964_All	432	0	29	0	7.3293	12.8395	Up	1.55e-19	8.11e-19	--	--	--	--	--	--	--	--	--	--	--	--
CL4314.Contig2_All	1238	0	83	0	7.3199	12.8376	Up	6.16e-54	6.51e-53	gi|332016614|gb|EGI57486.1|	159.5	3e-37	A disintegrin and metalloproteinase with thrombospondin motifs 1 [Acromyrmex echinatior]	--	--	--	--	sp|Q1EHB3|ATS7_RAT	74.3	5e-13	A disintegrin and metalloproteinase with thrombospondin motifs 7 OS=Rattus norvegicus GN=Adamts7 PE=1 SV=1
CL754.Contig1_All	254	0	17	0	7.3074	12.8351	Up	6.83e-12	2.63e-11	--	--	--	--	--	--	--	--	--	--	--	--
Unigene35268_All	284	0	19	0	7.3044	12.8346	Up	3.63e-13	1.48e-12	--	--	--	--	--	--	--	--	--	--	--	--
Unigene36310_All	419	0	28	0	7.2962	12.8329	Up	6.71e-19	3.45e-18	--	--	--	--	--	--	--	--	--	--	--	--
Unigene35215_All	315	0	21	0	7.2788	12.8295	Up	1.93e-14	8.38e-14	--	--	--	--	--	--	--	--	--	--	--	--
CL2647.Contig2_All	435	0	29	0	7.2788	12.8295	Up	1.55e-19	8.11e-19	--	--	--	--	--	--	--	--	--	--	--	--
CL1150.Contig3_All	736	1	2181	0.0445	323.54	12.8279	Up	0	0	gi|156547534|ref|XP_001607285.1|	131	5e-29	PREDICTED: apolipoprotein D-like isoform 1 [Nasonia vitripennis] >gi|345485043|ref|XP_003425180.1| PREDICTED: apolipoprotein D-like isoform 2 [Nasonia vitripennis]	--	--	--	--	sp|P05090|APOD_HUMAN	100	4e-21	Apolipoprotein D OS=Homo sapiens GN=APOD PE=1 SV=1
Unigene35643_All	436	0	29	0	7.2621	12.8262	Up	1.55e-19	8.11e-19	--	--	--	--	--	--	--	--	--	--	--	--
Unigene35999_All	256	0	17	0	7.2504	12.8238	Up	6.83e-12	2.63e-11	--	--	--	--	--	--	--	--	--	--	--	--
CL3607.Contig3_All	227	0	15	0	7.2147	12.8167	Up	1.28e-10	4.64e-10	--	--	--	--	--	--	--	--	--	--	--	--
Unigene35935_All	394	0	26	0	7.2049	12.8148	Up	1.26e-17	6.18e-17	--	--	--	--	--	--	--	--	--	--	--	--
Unigene36592_All	546	0	36	0	7.1988	12.8135	Up	5.38e-24	3.22e-23	--	--	--	--	--	--	--	--	--	--	--	--
Unigene35225_All	349	0	23	0	7.1954	12.8129	Up	1.03e-15	4.7e-15	--	--	--	--	--	--	--	--	--	--	--	--
Unigene35795_All	228	0	15	0	7.183	12.8104	Up	1.28e-10	4.64e-10	--	--	--	--	gi|269937873|emb|CU928018.5|	60	5e-06	Zebrafish DNA sequence from clone DKEY-173A13 in linkage group 15, complete sequence	--	--	--	--
Unigene35934_All	213	0	14	0	7.1763	12.809	Up	5.56e-10	1.93e-09	--	--	--	--	--	--	--	--	--	--	--	--
Unigene35115_All	624	0	41	0	7.1738	12.8085	Up	3.51e-27	2.28e-26	--	--	--	--	--	--	--	--	--	--	--	--
Unigene35081_All	411	0	27	0	7.1725	12.8083	Up	2.91e-18	1.46e-17	--	--	--	--	--	--	--	--	--	--	--	--
CL4241.Contig1_All	381	0	25	0	7.1642	12.8066	Up	5.47e-17	2.62e-16	--	--	--	--	--	--	--	--	--	--	--	--
Unigene34979_All	260	0	17	0	7.1388	12.8015	Up	6.83e-12	2.63e-11	--	--	--	--	--	--	--	--	--	--	--	--
Unigene34824_All	306	0	20	0	7.1361	12.8009	Up	8.38e-14	3.52e-13	--	--	--	--	gi|319996755|gb|AC133763.4|	61.9	2e-06	Rattus norvegicus BAC CH230-4M20 (Children's Hospital Oakland Research Institute Rat (BN/SsNHsd/MCW) BAC library) complete sequence	--	--	--	--
Unigene35918_All	352	0	23	0	7.134	12.8005	Up	1.03e-15	4.7e-15	--	--	--	--	--	--	--	--	--	--	--	--
Unigene36673_All	245	0	16	0	7.1302	12.7997	Up	2.96e-11	1.11e-10	--	--	--	--	--	--	--	--	--	--	--	--
Unigene36230_All	369	0	24	0	7.1013	12.7939	Up	2.37e-16	1.11e-15	--	--	--	--	gi|33235758|gb|AC113127.6|	61.9	2e-06	Mus musculus chromosome 9, clone RP23-352H13, complete sequence	--	--	--	--
Unigene35514_All	200	0	13	0	7.0968	12.793	Up	2.41e-09	8.06e-09	--	--	--	--	--	--	--	--	--	--	--	--
Unigene35476_All	231	0	15	0	7.0897	12.7915	Up	1.28e-10	4.64e-10	--	--	--	--	--	--	--	--	--	--	--	--
Unigene35680_All	339	0	22	0	7.0856	12.7907	Up	4.46e-15	1.98e-14	gi|270011296|gb|EFA07744.1|	91.3	1e-17	hypothetical protein TcasGA2_TC002224 [Tribolium castaneum]	--	--	--	--	sp|P04146|COPIA_DROME	60.1	1e-09	Copia protein OS=Drosophila melanogaster GN=GIP PE=1 SV=3
Unigene36009_All	216	0	14	0	7.0766	12.7888	Up	5.56e-10	1.94e-09	--	--	--	--	--	--	--	--	--	--	--	--
CL4325.Contig8_All	463	0	30	0	7.0744	12.7884	Up	3.57e-20	1.91e-19	--	--	--	--	--	--	--	--	--	--	--	--
Unigene35681_All	355	0	23	0	7.0738	12.7883	Up	1.03e-15	4.7e-15	gi|270011295|gb|EFA07743.1|	109.8	4e-23	hypothetical protein TcasGA2_TC002223 [Tribolium castaneum]	--	--	--	--	sp|P04146|COPIA_DROME	75.5	3e-14	Copia protein OS=Drosophila melanogaster GN=GIP PE=1 SV=3
Unigene36605_All	387	0	25	0	7.0531	12.784	Up	5.47e-17	2.62e-16	gi|301619422|ref|XP_002939094.1|	143.7	2e-33	PREDICTED: uncharacterized protein K02A2.6-like [Xenopus (Silurana) tropicalis]	--	--	--	--	sp|Q09575|YRD6_CAEEL	83.2	1e-16	Uncharacterized protein K02A2.6 OS=Caenorhabditis elegans GN=K02A2.6 PE=2 SV=1
Unigene35278_All	248	0	16	0	7.044	12.7822	Up	2.96e-11	1.11e-10	--	--	--	--	--	--	--	--	--	--	--	--
Unigene36107_All	248	0	16	0	7.044	12.7822	Up	2.96e-11	1.1e-10	gi|443701983|gb|ELU00146.1|	58.5	1e-07	hypothetical protein CAPTEDRAFT_200649 [Capitella teleta]	--	--	--	--	sp|Q9VJ87|CWC22_DROME	50.4	9e-07	Pre-mRNA-splicing factor CWC22 homolog OS=Drosophila melanogaster GN=ncm PE=1 SV=3
CL2818.Contig5_All	1690	0	109	0	7.0419	12.7817	Up	1.69e-70	2.18e-69	gi|345480475|ref|XP_001602546.2|	323.2	2e-86	PREDICTED: proclotting enzyme [Nasonia vitripennis]	gi|345488670|ref|XM_001604137.2|	61.9	9e-06	PREDICTED: Nasonia vitripennis serine protease 75 (SP75), mRNA	sp|Q7M4I3|SP4_MEGPE	259	1e-68	Venom protease OS=Megabombus pennsylvanicus PE=1 SV=1
Unigene35390_All	481	0	31	0	7.0367	12.7807	Up	8.24e-21	4.5e-20	gi|332016614|gb|EGI57486.1|	62.4	8e-09	A disintegrin and metalloproteinase with thrombospondin motifs 1 [Acromyrmex echinatior]	--	--	--	--	--	--	--	--
Unigene35708_All	358	0	23	0	7.0145	12.7761	Up	1.03e-15	4.7e-15	--	--	--	--	--	--	--	--	--	--	--	--
Unigene35231_All	218	0	14	0	7.0117	12.7755	Up	5.56e-10	1.94e-09	--	--	--	--	--	--	--	--	--	--	--	--
Unigene36012_All	343	0	22	0	7.0029	12.7737	Up	4.46e-15	1.98e-14	gi|299523107|ref|NP_001177431.1|	141.4	1e-32	odorant receptor 5 [Nasonia vitripennis]	--	--	--	--	sp|P81924|OR85E_DROME	48.9	3e-06	Odorant receptor 85e OS=Drosophila melanogaster GN=Or85e PE=2 SV=3
Unigene36215_All	234	0	15	0	6.9988	12.7729	Up	1.28e-10	4.64e-10	--	--	--	--	--	--	--	--	--	--	--	--
CL2863.Contig1_All	281	0	18	0	6.9939	12.7719	Up	1.57e-12	6.26e-12	--	--	--	--	--	--	--	--	--	--	--	--
Unigene36433_All	579	0	37	0	6.9771	12.7684	Up	1.24e-24	7.56e-24	--	--	--	--	--	--	--	--	--	--	--	--
Unigene35011_All	251	0	16	0	6.9598	12.7648	Up	2.96e-11	1.11e-10	--	--	--	--	--	--	--	--	--	--	--	--
Unigene35227_All	251	0	16	0	6.9598	12.7648	Up	2.96e-11	1.1e-10	--	--	--	--	--	--	--	--	--	--	--	--
CL726.Contig1_All	4642	0	295	0	6.9385	12.7604	Up	5.46e-189	1.54e-187	gi|270009808|gb|EFA06256.1|	229.9	1e-57	hypothetical protein TcasGA2_TC009115 [Tribolium castaneum]	--	--	--	--	sp|P04146|COPIA_DROME	271	8e-72	Copia protein OS=Drosophila melanogaster GN=GIP PE=1 SV=3
Unigene36649_All	205	0	13	0	6.9237	12.7573	Up	2.41e-09	8.08e-09	--	--	--	--	--	--	--	--	--	--	--	--
Unigene36015_All	316	0	20	0	6.9102	12.7545	Up	8.38e-14	3.52e-13	--	--	--	--	--	--	--	--	--	--	--	--
CL1461.Contig2_All	206	0	13	0	6.8901	12.7503	Up	2.41e-09	8.07e-09	--	--	--	--	--	--	--	--	--	--	--	--
Unigene35632_All	349	0	22	0	6.8825	12.7487	Up	4.46e-15	1.98e-14	--	--	--	--	--	--	--	--	--	--	--	--
CL2402.Contig2_All	476	0	30	0	6.8812	12.7484	Up	3.57e-20	1.91e-19	--	--	--	--	--	--	--	--	--	--	--	--
CL4609.Contig3_All	302	0	19	0	6.8691	12.7459	Up	3.63e-13	1.48e-12	--	--	--	--	gi|291327552|gb|AC142003.2|	69.9	7e-09	Rattus norvegicus BAC CH230-241B5 (Children's Hospital Oakland Research Institute Rat (BN/SsNHsd/MCW) BAC library) complete sequence	--	--	--	--
Unigene35275_All	795	0	50	0	6.8668	12.7454	Up	6.49e-33	4.79e-32	--	--	--	--	--	--	--	--	--	--	--	--
CL142.Contig1_All	493	0	31	0	6.8654	12.7451	Up	8.24e-21	4.5e-20	gi|123913154|sp|Q2ES47.1|IVBI4_DABRR	67.8	2e-10	RecName: Full=Protease inhibitor 4; AltName: Full=Kunitz protease inhibitor 4; AltName: Full=Kunitz protease inhibitor IV; Flags: Precursor >gi|87130868|gb|ABD24043.1| Kunitz protease inhibitor-IV [Daboia russellii russellii]	--	--	--	--	sp|Q2ES47|IVBI4_DABRR	67.8	1e-11	Protease inhibitor 4 OS=Daboia russelii PE=2 SV=1
CL4849.Contig2_All	748	0	47	0	6.8604	12.7441	Up	5.29e-31	3.74e-30	--	--	--	--	--	--	--	--	--	--	--	--
CL4067.Contig3_All	223	0	14	0	6.8545	12.7428	Up	5.56e-10	1.94e-09	--	--	--	--	--	--	--	--	--	--	--	--
Unigene35666_All	223	0	14	0	6.8545	12.7428	Up	5.56e-10	1.94e-09	--	--	--	--	--	--	--	--	--	--	--	--
Unigene35630_All	223	0	14	0	6.8545	12.7428	Up	5.56e-10	1.94e-09	--	--	--	--	gi|350421883|ref|XM_003492940.1|	63.9	3e-07	PREDICTED: Bombus impatiens breast cancer anti-estrogen resistance protein 1-like (LOC100743603), mRNA	--	--	--	--
Unigene36659_All	223	0	14	0	6.8545	12.7428	Up	5.56e-10	1.94e-09	--	--	--	--	--	--	--	--	--	--	--	--
CL5097.Contig1_All	223	0	14	0	6.8545	12.7428	Up	5.56e-10	1.94e-09	--	--	--	--	--	--	--	--	--	--	--	--
Unigene35221_All	335	0	21	0	6.8442	12.7407	Up	1.93e-14	8.38e-14	--	--	--	--	--	--	--	--	--	--	--	--
Unigene36355_All	224	0	14	0	6.8239	12.7364	Up	5.56e-10	1.94e-09	--	--	--	--	--	--	--	--	--	--	--	--
Unigene36546_All	289	0	18	0	6.8003	12.7314	Up	1.57e-12	6.26e-12	--	--	--	--	--	--	--	--	--	--	--	--
Unigene34797_All	225	0	14	0	6.7935	12.7299	Up	5.56e-10	1.94e-09	--	--	--	--	--	--	--	--	--	--	--	--
CL4875.Contig2_All	563	0	35	0	6.7875	12.7287	Up	2.33e-23	1.37e-22	--	--	--	--	--	--	--	--	--	--	--	--
Unigene34973_All	290	0	18	0	6.7768	12.7264	Up	1.57e-12	6.26e-12	--	--	--	--	--	--	--	--	--	--	--	--
CL3427.Contig1_All	258	0	16	0	6.771	12.7252	Up	2.96e-11	1.11e-10	gi|170577631|ref|XP_001894081.1|	87.8	1e-16	hypothetical protein [Brugia malayi] >gi|158599502|gb|EDP37081.1| conserved hypothetical protein [Brugia malayi]	--	--	--	--	--	--	--	--
CL3991.Contig2_All	565	0	35	0	6.7635	12.7236	Up	2.33e-23	1.37e-22	--	--	--	--	--	--	--	--	--	--	--	--
Unigene35219_All	727	0	45	0	6.7582	12.7224	Up	9.94e-30	6.83e-29	--	--	--	--	gi|468399377|gb|JX649222.1|	61.9	4e-06	Ctenopharyngodon idella retinoic acid inducible protein I (RIG-I) gene, complete cds	--	--	--	--
CL4325.Contig6_All	356	0	22	0	6.7472	12.7201	Up	4.46e-15	1.98e-14	--	--	--	--	--	--	--	--	--	--	--	--
Unigene34982_All	243	0	15	0	6.7396	12.7184	Up	1.28e-10	4.65e-10	--	--	--	--	--	--	--	--	--	--	--	--
Unigene34787_All	324	0	20	0	6.7396	12.7184	Up	8.38e-14	3.52e-13	gi|350410181|ref|XP_003488973.1|	124	2e-27	PREDICTED: 2&apos;,5&apos;-phosphodiesterase 12-like [Bombus impatiens]	--	--	--	--	sp|Q08DF7|PDE12_BOVIN	94.7	4e-20	2',5'-phosphodiesterase 12 OS=Bos taurus GN=PDE12 PE=1 SV=1
Unigene35697_All	292	0	18	0	6.7304	12.7165	Up	1.57e-12	6.26e-12	--	--	--	--	--	--	--	--	--	--	--	--
Unigene35723_All	390	0	24	0	6.7189	12.714	Up	2.37e-16	1.11e-15	--	--	--	--	--	--	--	--	--	--	--	--
Unigene35031_All	325	0	20	0	6.7189	12.714	Up	8.38e-14	3.52e-13	gi|283135226|ref|NP_001164368.1|	107.1	2e-22	lipase-like protein precursor [Nasonia vitripennis]	--	--	--	--	sp|Q06000|LIPL_RAT	79.3	2e-15	Lipoprotein lipase OS=Rattus norvegicus GN=Lpl PE=1 SV=1
CL1124.Contig1_All	326	0	20	0	6.6983	12.7096	Up	8.38e-14	3.52e-13	--	--	--	--	--	--	--	--	--	--	--	--
Unigene35025_All	1003	1	2005	0.0326	218.255	12.7089	Up	0	0	gi|332016614|gb|EGI57486.1|	138.3	6e-31	A disintegrin and metalloproteinase with thrombospondin motifs 1 [Acromyrmex echinatior]	--	--	--	--	--	--	--	--
Unigene35232_All	343	0	21	0	6.6846	12.7066	Up	1.93e-14	8.38e-14	--	--	--	--	--	--	--	--	--	--	--	--
Unigene35647_All	229	0	14	0	6.6749	12.7045	Up	5.56e-10	1.94e-09	--	--	--	--	--	--	--	--	--	--	--	--
Unigene36609_All	229	0	14	0	6.6749	12.7045	Up	5.56e-10	1.94e-09	--	--	--	--	--	--	--	--	--	--	--	--
Unigene35711_All	229	0	14	0	6.6749	12.7045	Up	5.56e-10	1.94e-09	--	--	--	--	--	--	--	--	--	--	--	--
Unigene36076_All	426	0	26	0	6.6637	12.7021	Up	1.26e-17	6.18e-17	--	--	--	--	--	--	--	--	--	--	--	--
Unigene36637_All	246	0	15	0	6.6574	12.7007	Up	1.28e-10	4.64e-10	--	--	--	--	--	--	--	--	--	--	--	--
Unigene35819_All	394	0	24	0	6.6507	12.6993	Up	2.37e-16	1.11e-15	--	--	--	--	--	--	--	--	--	--	--	--
CL40.Contig1_All	230	0	14	0	6.6459	12.6982	Up	5.56e-10	1.94e-09	--	--	--	--	--	--	--	--	--	--	--	--
Unigene35272_All	263	0	16	0	6.6422	12.6974	Up	2.96e-11	1.11e-10	--	--	--	--	--	--	--	--	--	--	--	--
Unigene36656_All	296	0	18	0	6.6394	12.6968	Up	1.57e-12	6.26e-12	--	--	--	--	--	--	--	--	--	--	--	--
CL4127.Contig1_All	678	0	41	0	6.6024	12.6888	Up	3.51e-27	2.28e-26	--	--	--	--	--	--	--	--	--	--	--	--
Unigene35785_All	232	0	14	0	6.5886	12.6858	Up	5.56e-10	1.94e-09	--	--	--	--	--	--	--	--	--	--	--	--
Unigene35701_All	315	0	19	0	6.5856	12.6851	Up	3.63e-13	1.48e-12	gi|307178441|gb|EFN67152.1|	121.7	1e-26	hypothetical protein EAG_09684 [Camponotus floridanus]	--	--	--	--	--	--	--	--
Unigene36608_All	233	0	14	0	6.5603	12.6795	Up	5.56e-10	1.94e-09	--	--	--	--	--	--	--	--	--	--	--	--
Unigene36375_All	217	0	13	0	6.5409	12.6753	Up	2.41e-09	8.08e-09	--	--	--	--	--	--	--	--	--	--	--	--
Unigene36140_All	568	0	34	0	6.5355	12.6741	Up	1.01e-22	5.84e-22	--	--	--	--	--	--	--	--	--	--	--	--
Unigene35590_All	201	0	12	0	6.5183	12.6703	Up	1.05e-08	3.35e-08	--	--	--	--	--	--	--	--	--	--	--	--
Unigene35652_All	235	0	14	0	6.5045	12.6672	Up	5.56e-10	1.94e-09	--	--	--	--	--	--	--	--	--	--	--	--
CL529.Contig2_All	235	0	14	0	6.5045	12.6672	Up	5.56e-10	1.93e-09	--	--	--	--	--	--	--	--	--	--	--	--
Unigene35838_All	471	0	28	0	6.4906	12.6641	Up	6.71e-19	3.45e-18	--	--	--	--	--	--	--	--	--	--	--	--
Unigene34765_All	505	0	30	0	6.4861	12.6631	Up	3.57e-20	1.91e-19	gi|166203551|gb|ABY84699.1|	94.4	2e-18	lipase [Bombus ignitus] >gi|168495543|gb|ACA25601.1| lipase [Bombus ignitus] >gi|169668011|gb|ACA64425.1| lipase [Bombus ignitus]	--	--	--	--	sp|P54315|LIPR1_HUMAN	57.4	1e-08	Inactive pancreatic lipase-related protein 1 OS=Homo sapiens GN=PNLIPRP1 PE=1 SV=1
Unigene35491_All	236	0	14	0	6.4769	12.6611	Up	5.56e-10	1.94e-09	--	--	--	--	--	--	--	--	--	--	--	--
Unigene35214_All	338	0	20	0	6.4605	12.6574	Up	8.38e-14	3.52e-13	gi|339233654|ref|XP_003381944.1|	119	6e-26	reverse transcriptase family protein [Trichinella spiralis] >gi|316979131|gb|EFV61959.1| reverse transcriptase family protein [Trichinella spiralis]	--	--	--	--	sp|P20825|POL2_DROME	72.8	2e-13	Retrovirus-related Pol polyprotein from transposon 297 OS=Drosophila melanogaster GN=pol PE=4 SV=1
Unigene35123_All	288	0	17	0	6.4448	12.6539	Up	6.83e-12	2.63e-11	--	--	--	--	--	--	--	--	--	--	--	--
Unigene35395_All	356	0	21	0	6.4405	12.653	Up	1.93e-14	8.38e-14	gi|270015548|gb|EFA11996.1|	73.6	3e-12	hypothetical protein TcasGA2_TC005146 [Tribolium castaneum]	--	--	--	--	--	--	--	--
CL4204.Contig1_All	373	0	22	0	6.4397	12.6528	Up	4.46e-15	1.99e-14	--	--	--	--	gi|68071866|ref|XM_672755.1|	60	8e-06	Plasmodium berghei strain ANKA hypothetical protein (PB107359.00.0) partial mRNA	--	--	--	--
Unigene34958_All	204	0	12	0	6.4225	12.6489	Up	1.05e-08	3.35e-08	--	--	--	--	--	--	--	--	--	--	--	--
Unigene35841_All	324	0	19	0	6.4026	12.6444	Up	3.63e-13	1.48e-12	--	--	--	--	--	--	--	--	--	--	--	--
Unigene35873_All	256	0	15	0	6.3974	12.6433	Up	1.28e-10	4.64e-10	gi|332022215|gb|EGI62530.1|	131	1e-29	Transmembrane BAX inhibitor motif-containing protein 4 [Acromyrmex echinatior]	--	--	--	--	sp|Q9DA39|LFG4_MOUSE	91.7	3e-19	Protein lifeguard 4 OS=Mus musculus GN=Tmbim4 PE=2 SV=1
Unigene35776_All	291	0	17	0	6.3783	12.639	Up	6.83e-12	2.63e-11	--	--	--	--	--	--	--	--	--	--	--	--
Unigene34709_All	274	0	16	0	6.3756	12.6383	Up	2.96e-11	1.11e-10	--	--	--	--	--	--	--	--	--	--	--	--
Unigene36079_All	394	0	23	0	6.3736	12.6379	Up	1.03e-15	4.7e-15	--	--	--	--	--	--	--	--	--	--	--	--
Unigene36652_All	257	0	15	0	6.3725	12.6376	Up	1.28e-10	4.65e-10	--	--	--	--	--	--	--	--	--	--	--	--
Unigene35807_All	343	0	20	0	6.3663	12.6362	Up	8.38e-14	3.52e-13	--	--	--	--	gi|284176423|gb|AC239387.2|	63.9	5e-07	Chlorocebus aethiops BAC clone CH252-227B21 from chromosome 7, complete sequence	--	--	--	--
Unigene36671_All	223	0	13	0	6.3649	12.6359	Up	2.41e-09	8.07e-09	--	--	--	--	--	--	--	--	--	--	--	--
CL238.Contig2_All	223	0	13	0	6.3649	12.6359	Up	2.41e-09	8.06e-09	--	--	--	--	--	--	--	--	--	--	--	--
CL104.Contig1_All	206	0	12	0	6.3601	12.6348	Up	1.05e-08	3.35e-08	--	--	--	--	--	--	--	--	--	--	--	--
Unigene35677_All	361	0	21	0	6.3513	12.6328	Up	1.93e-14	8.38e-14	--	--	--	--	--	--	--	--	--	--	--	--
Unigene35670_All	225	0	13	0	6.3083	12.623	Up	2.41e-09	8.07e-09	--	--	--	--	--	--	--	--	--	--	--	--
Unigene36062_All	225	0	13	0	6.3083	12.623	Up	2.41e-09	8.07e-09	--	--	--	--	--	--	--	--	--	--	--	--
Unigene36571_All	1128	1	1890	0.029	182.938	12.623	Up	0	0	gi|383863909|ref|XP_003707422.1|	207.6	9e-52	PREDICTED: A disintegrin and metalloproteinase with thrombospondin motifs 2-like [Megachile rotundata]	--	--	--	--	sp|Q8C9W3|ATS2_MOUSE	54.3	5e-07	A disintegrin and metalloproteinase with thrombospondin motifs 2 OS=Mus musculus GN=Adamts2 PE=1 SV=2
Unigene35772_All	260	0	15	0	6.299	12.6209	Up	1.28e-10	4.64e-10	--	--	--	--	--	--	--	--	--	--	--	--
Unigene34930_All	260	0	15	0	6.299	12.6209	Up	1.28e-10	4.64e-10	--	--	--	--	--	--	--	--	--	--	--	--
Unigene35657_All	365	0	21	0	6.2817	12.6169	Up	1.93e-14	8.38e-14	--	--	--	--	--	--	--	--	--	--	--	--
Unigene35109_All	365	0	21	0	6.2817	12.6169	Up	1.93e-14	8.38e-14	--	--	--	--	--	--	--	--	--	--	--	--
Unigene35931_All	226	0	13	0	6.2804	12.6166	Up	2.41e-09	8.08e-09	--	--	--	--	--	--	--	--	--	--	--	--
CL16.Contig2_All	296	0	17	0	6.2706	12.6144	Up	6.83e-12	2.63e-11	gi|443694031|gb|ELT95266.1|	68.2	1e-10	hypothetical protein CAPTEDRAFT_227918 [Capitella teleta]	--	--	--	--	--	--	--	--
Unigene35724_All	296	0	17	0	6.2706	12.6144	Up	6.83e-12	2.63e-11	--	--	--	--	--	--	--	--	--	--	--	--
Unigene35796_All	209	0	12	0	6.2688	12.614	Up	1.05e-08	3.35e-08	--	--	--	--	--	--	--	--	--	--	--	--
CL1085.Contig3_All	244	0	14	0	6.2645	12.613	Up	5.56e-10	1.94e-09	--	--	--	--	--	--	--	--	--	--	--	--
Unigene36622_All	314	0	18	0	6.2588	12.6117	Up	1.57e-12	6.26e-12	--	--	--	--	--	--	--	--	--	--	--	--
Unigene35265_All	314	0	18	0	6.2588	12.6117	Up	1.57e-12	6.26e-12	--	--	--	--	--	--	--	--	--	--	--	--
Unigene35758_All	507	0	29	0	6.2451	12.6085	Up	1.55e-19	8.11e-19	--	--	--	--	--	--	--	--	--	--	--	--
Unigene35375_All	210	0	12	0	6.239	12.6071	Up	1.05e-08	3.35e-08	--	--	--	--	--	--	--	--	--	--	--	--
CL2899.Contig4_All	228	0	13	0	6.2253	12.6039	Up	2.41e-09	8.07e-09	--	--	--	--	--	--	--	--	--	--	--	--
Unigene35699_All	351	0	20	0	6.2212	12.603	Up	8.38e-14	3.52e-13	--	--	--	--	--	--	--	--	--	--	--	--
Unigene35658_All	334	0	19	0	6.2109	12.6006	Up	3.63e-13	1.48e-12	--	--	--	--	--	--	--	--	--	--	--	--
CL4797.Contig3_All	321	1	1858	0.102	631.962	12.5971	Up	0	0	gi|283135226|ref|NP_001164368.1|	103.2	3e-21	lipase-like protein precursor [Nasonia vitripennis]	--	--	--	--	sp|Q9BDJ4|LIPH_RABIT	72	3e-13	Lipase member H OS=Oryctolagus cuniculus GN=LIPH PE=2 SV=1
Unigene35752_All	247	0	14	0	6.1884	12.5954	Up	5.56e-10	1.94e-09	--	--	--	--	--	--	--	--	--	--	--	--
Unigene35791_All	671	0	38	0	6.1832	12.5941	Up	2.86e-25	1.78e-24	gi|242022148|ref|XP_002431503.1|	322	1e-86	enzymatic polyprotein; Endonuclease; Reverse transcriptase, putative [Pediculus humanus corporis] >gi|212516797|gb|EEB18765.1| enzymatic polyprotein; Endonuclease; Reverse transcriptase, putative [Pediculus humanus corporis]	--	--	--	--	sp|P04323|POL3_DROME	275	5e-74	Retrovirus-related Pol polyprotein from transposon 17.6 OS=Drosophila melanogaster GN=pol PE=4 SV=1
CL1172.Contig3_All	212	0	12	0	6.1801	12.5934	Up	1.05e-08	3.35e-08	--	--	--	--	--	--	--	--	--	--	--	--
Unigene36165_All	869	0	49	0	6.1564	12.5879	Up	2.81e-32	2.05e-31	gi|307169750|gb|EFN62308.1|	69.3	2e-10	hypothetical protein EAG_11963 [Camponotus floridanus]	--	--	--	--	--	--	--	--
Unigene35490_All	214	0	12	0	6.1223	12.5799	Up	1.05e-08	3.34e-08	--	--	--	--	--	--	--	--	--	--	--	--
CL3238.Contig2_All	232	0	13	0	6.118	12.5788	Up	2.41e-09	8.06e-09	--	--	--	--	--	--	--	--	--	--	--	--
CL408.Contig4_All	250	0	14	0	6.1142	12.5779	Up	5.56e-10	1.94e-09	--	--	--	--	--	--	--	--	--	--	--	--
Unigene35673_All	448	0	25	0	6.0927	12.5729	Up	5.47e-17	2.62e-16	gi|326664467|ref|XP_003197819.1|	145.6	6e-34	PREDICTED: uncharacterized protein K02A2.6-like [Danio rerio]	--	--	--	--	sp|Q8I7P9|POL5_DROME	98.6	4e-21	Retrovirus-related Pol polyprotein from transposon opus OS=Drosophila melanogaster GN=pol PE=4 SV=1
CL995.Contig3_All	287	0	16	0	6.0868	12.5715	Up	2.96e-11	1.11e-10	--	--	--	--	--	--	--	--	--	--	--	--
CL4619.Contig1_All	395	0	22	0	6.081	12.5701	Up	4.46e-15	1.98e-14	--	--	--	--	--	--	--	--	--	--	--	--
Unigene36646_All	288	0	16	0	6.0657	12.5665	Up	2.96e-11	1.11e-10	gi|307181153|gb|EFN68871.1|	142.5	5e-33	hypothetical protein EAG_11855 [Camponotus floridanus]	--	--	--	--	--	--	--	--
Unigene35096_All	288	0	16	0	6.0657	12.5665	Up	2.96e-11	1.11e-10	--	--	--	--	--	--	--	--	--	--	--	--
Unigene36160_All	216	0	12	0	6.0657	12.5665	Up	1.05e-08	3.35e-08	--	--	--	--	--	--	--	--	--	--	--	--
Unigene36751_All	343	0	19	0	6.048	12.5622	Up	3.63e-13	1.48e-12	--	--	--	--	--	--	--	--	--	--	--	--
Unigene35945_All	343	0	19	0	6.048	12.5622	Up	3.63e-13	1.48e-12	--	--	--	--	--	--	--	--	--	--	--	--
Unigene36517_All	253	0	14	0	6.0417	12.5607	Up	5.56e-10	1.94e-09	gi|383848424|ref|XP_003699850.1|	64.7	1e-09	PREDICTED: uncharacterized protein LOC100875925 [Megachile rotundata]	--	--	--	--	--	--	--	--
Unigene35254_All	235	0	13	0	6.0398	12.5603	Up	2.41e-09	8.08e-09	--	--	--	--	--	--	--	--	--	--	--	--
Unigene35501_All	362	0	20	0	6.0321	12.5584	Up	8.38e-14	3.52e-13	gi|281211360|gb|EFA85525.1|	62.8	5e-09	hypothetical protein PPL_01482 [Polysphondylium pallidum PN500]	--	--	--	--	sp|Q02817|MUC2_HUMAN	70.5	8e-13	Mucin-2 OS=Homo sapiens GN=MUC2 PE=1 SV=2
Unigene35099_All	200	0	11	0	6.005	12.5519	Up	4.53e-08	1.39e-07	--	--	--	--	gi|291045896|emb|FP015857.4|	61.9	1e-06	Pig DNA sequence from clone CH242-512B14 on chromosome X, complete sequence	--	--	--	--
Unigene36735_All	200	0	11	0	6.005	12.5519	Up	4.53e-08	1.39e-07	gi|307173122|gb|EFN64226.1|	73.9	2e-12	hypothetical protein EAG_00229 [Camponotus floridanus]	--	--	--	--	--	--	--	--
Unigene35751_All	291	0	16	0	6.0031	12.5515	Up	2.96e-11	1.11e-10	--	--	--	--	--	--	--	--	--	--	--	--
CL2980.Contig1_All	237	0	13	0	5.9889	12.5481	Up	2.41e-09	8.06e-09	gi|156548615|ref|XP_001608103.1|	94	2e-18	PREDICTED: superoxide dismutase [Cu-Zn]-like [Nasonia vitripennis]	gi|345486986|ref|XM_001608053.2|	63.9	3e-07	PREDICTED: Nasonia vitripennis superoxide dismutase [Cu-Zn]-like (LOC100116946), mRNA	sp|P41973|SODC_DROWI	85.9	2e-17	Superoxide dismutase [Cu-Zn] OS=Drosophila willistoni GN=Sod PE=3 SV=2
Unigene36552_All	347	0	19	0	5.9783	12.5455	Up	3.63e-13	1.48e-12	gi|340385071|ref|XP_003391034.1|	39.7	8e-15	PREDICTED: zinc finger BED domain-containing protein 1-like [Amphimedon queenslandica]	--	--	--	--	sp|O96006|ZBED1_HUMAN	41.6	1e-09	Zinc finger BED domain-containing protein 1 OS=Homo sapiens GN=ZBED1 PE=1 SV=1
Unigene34701_All	2214	1	1783	0.0148	87.9274	12.5365	Up	0	0	gi|307196540|gb|EFN78070.1|	324.3	1e-86	Testicular acid phosphatase-like protein [Harpegnathos saltator]	--	--	--	--	sp|Q5BLY5|ACPH1_APIME	279	2e-74	Venom acid phosphatase Acph-1 OS=Apis mellifera PE=1 SV=1
Unigene35349_All	239	0	13	0	5.9388	12.536	Up	2.41e-09	8.08e-09	--	--	--	--	--	--	--	--	--	--	--	--
Unigene35669_All	350	0	19	0	5.927	12.5331	Up	3.63e-13	1.48e-12	--	--	--	--	--	--	--	--	--	--	--	--
Unigene36298_All	295	0	16	0	5.9217	12.5318	Up	2.96e-11	1.1e-10	--	--	--	--	--	--	--	--	--	--	--	--
Unigene36030_All	240	0	13	0	5.914	12.5299	Up	2.41e-09	8.07e-09	--	--	--	--	--	--	--	--	--	--	--	--
Unigene36207_All	500	0	27	0	5.8958	12.5255	Up	2.91e-18	1.46e-17	gi|322786895|gb|EFZ13148.1|	209.9	3e-53	hypothetical protein SINV_01286 [Solenopsis invicta]	gi|383853911|ref|XM_003702418.1|	121	3e-24	PREDICTED: Megachile rotundata transcription initiation factor TFIID subunit 12-like (LOC100882584), mRNA	sp|Q8VE65|TAF12_MOUSE	167	1e-41	Transcription initiation factor TFIID subunit 12 OS=Mus musculus GN=Taf12 PE=1 SV=1
Unigene34693_All	241	0	13	0	5.8895	12.5239	Up	2.41e-09	8.08e-09	--	--	--	--	--	--	--	--	--	--	--	--
CL1773.Contig2_All	241	0	13	0	5.8895	12.5239	Up	2.41e-09	8.08e-09	gi|322780828|gb|EFZ10057.1|	84.3	1e-15	hypothetical protein SINV_08253 [Solenopsis invicta]	--	--	--	--	--	--	--	--
Unigene35858_All	316	0	17	0	5.8737	12.5201	Up	6.83e-12	2.63e-11	--	--	--	--	--	--	--	--	--	--	--	--
Unigene36064_All	428	0	23	0	5.8673	12.5185	Up	1.03e-15	4.7e-15	--	--	--	--	gi|406033463|emb|CT476815.10|	61.9	2e-06	Zebrafish DNA sequence from clone CH73-339D2 in linkage group 18, complete sequence	--	--	--	--
Unigene36714_All	205	0	11	0	5.8585	12.5163	Up	4.53e-08	1.39e-07	--	--	--	--	--	--	--	--	--	--	--	--
Unigene35891_All	448	0	24	0	5.849	12.514	Up	2.37e-16	1.11e-15	--	--	--	--	--	--	--	--	--	--	--	--
Unigene35714_All	299	0	16	0	5.8425	12.5124	Up	2.96e-11	1.11e-10	--	--	--	--	--	--	--	--	--	--	--	--
Unigene35000_All	299	0	16	0	5.8425	12.5124	Up	2.96e-11	1.11e-10	--	--	--	--	--	--	--	--	--	--	--	--
CL1327.Contig1_All	1472	1	1748	0.0222	129.654	12.5118	Up	0	0	--	--	--	--	--	--	--	--	--	--	--	--
CL1760.Contig1_All	713	0	38	0	5.819	12.5066	Up	2.86e-25	1.78e-24	--	--	--	--	--	--	--	--	--	--	--	--
CL4840.Contig1_All	413	0	22	0	5.816	12.5058	Up	4.46e-15	1.99e-14	--	--	--	--	--	--	--	--	--	--	--	--
Unigene35638_All	226	0	12	0	5.7973	12.5012	Up	1.05e-08	3.35e-08	--	--	--	--	--	--	--	--	--	--	--	--
Unigene36645_All	358	0	19	0	5.7946	12.5005	Up	3.63e-13	1.48e-12	gi|190702367|gb|ACE75260.1|	141	1e-32	conserved hypothetical protein [Glyptapanteles flavicoxis]	--	--	--	--	--	--	--	--
CL1989.Contig4_All	245	0	13	0	5.7933	12.5002	Up	2.41e-09	8.07e-09	--	--	--	--	--	--	--	--	--	--	--	--
Unigene35449_All	396	0	21	0	5.7899	12.4993	Up	1.93e-14	8.37e-14	--	--	--	--	--	--	--	--	--	--	--	--
CL3071.Contig2_All	850	0	45	0	5.7802	12.4969	Up	9.94e-30	6.82e-29	gi|283135228|ref|NP_001164369.1|	82.4	2e-14	lipase-like protein precursor [Nasonia vitripennis]	--	--	--	--	sp|Q06000|LIPL_RAT	56.2	9e-08	Lipoprotein lipase OS=Rattus norvegicus GN=Lpl PE=1 SV=1
Unigene35686_All	208	0	11	0	5.774	12.4954	Up	4.53e-08	1.39e-07	--	--	--	--	--	--	--	--	--	--	--	--
Unigene35713_All	284	0	15	0	5.7666	12.4935	Up	1.28e-10	4.64e-10	--	--	--	--	--	--	--	--	--	--	--	--
CL1324.Contig1_All	607	0	32	0	5.7559	12.4908	Up	1.9e-21	1.06e-20	--	--	--	--	--	--	--	--	--	--	--	--
Unigene35489_All	209	0	11	0	5.7464	12.4884	Up	4.53e-08	1.39e-07	--	--	--	--	--	--	--	--	--	--	--	--
Unigene35640_All	228	0	12	0	5.7464	12.4884	Up	1.05e-08	3.35e-08	--	--	--	--	--	--	--	--	--	--	--	--
Unigene36048_All	266	0	14	0	5.7464	12.4884	Up	5.56e-10	1.94e-09	gi|328701038|ref|XP_003241471.1|	141.4	1e-32	PREDICTED: jerky protein homolog-like [Acyrthosiphon pisum]	--	--	--	--	--	--	--	--
Unigene35379_All	209	0	11	0	5.7464	12.4884	Up	4.53e-08	1.39e-07	--	--	--	--	--	--	--	--	--	--	--	--
Unigene34760_All	954	0	50	0	5.7223	12.4824	Up	6.49e-33	4.79e-32	--	--	--	--	--	--	--	--	--	--	--	--
Unigene35980_All	516	0	27	0	5.713	12.48	Up	2.91e-18	1.46e-17	--	--	--	--	--	--	--	--	--	--	--	--
CL1882.Contig1_All	740	2	3421	0.0885	504.745	12.4776	Up	0	0	gi|383849169|ref|XP_003700218.1|	93.2	1e-17	PREDICTED: lipase member H-A-like [Megachile rotundata]	gi|255528741|gb|AE014187.2|	61.9	4e-06	Plasmodium falciparum 3D7 chromosome 14, complete sequence	sp|Q6XZB0|LIPI_HUMAN	62.8	7e-10	Lipase member I OS=Homo sapiens GN=LIPI PE=1 SV=2
Unigene34864_All	556	0	29	0	5.6947	12.4754	Up	1.55e-19	8.12e-19	--	--	--	--	--	--	--	--	--	--	--	--
Unigene35750_All	211	0	11	0	5.6919	12.4747	Up	4.53e-08	1.39e-07	--	--	--	--	--	--	--	--	--	--	--	--
Unigene35419_All	384	0	20	0	5.6866	12.4734	Up	8.38e-14	3.52e-13	gi|332020624|gb|EGI61031.1|	148.7	8e-35	Tyrosine-protein phosphatase 69D [Acromyrmex echinatior]	gi|383859811|ref|XM_003705338.1|	63.9	5e-07	PREDICTED: Megachile rotundata tyrosine-protein phosphatase 69D-like (LOC100876093), mRNA	sp|P16620|PTP69_DROME	77.4	7e-15	Tyrosine-protein phosphatase 69D OS=Drosophila melanogaster GN=Ptp69D PE=1 SV=2
Unigene34819_All	288	0	15	0	5.6866	12.4734	Up	1.28e-10	4.64e-10	--	--	--	--	--	--	--	--	--	--	--	--
Unigene36010_All	442	0	23	0	5.6814	12.472	Up	1.03e-15	4.7e-15	--	--	--	--	--	--	--	--	--	--	--	--
Unigene35853_All	212	0	11	0	5.6651	12.4679	Up	4.53e-08	1.39e-07	--	--	--	--	--	--	--	--	--	--	--	--
CL1523.Contig2_All	270	0	14	0	5.6613	12.4669	Up	5.56e-10	1.94e-09	--	--	--	--	--	--	--	--	--	--	--	--
Unigene36122_All	290	0	15	0	5.6473	12.4633	Up	1.28e-10	4.64e-10	--	--	--	--	--	--	--	--	--	--	--	--
Unigene35845_All	234	0	12	0	5.5991	12.451	Up	1.05e-08	3.35e-08	--	--	--	--	--	--	--	--	--	--	--	--
CL1102.Contig3_All	216	0	11	0	5.5602	12.4409	Up	4.53e-08	1.39e-07	--	--	--	--	--	--	--	--	--	--	--	--
Unigene35473_All	276	0	14	0	5.5382	12.4352	Up	5.56e-10	1.93e-09	--	--	--	--	--	--	--	--	--	--	--	--
CL1125.Contig1_All	3194	0	162	0	5.5377	12.4351	Up	2.91e-104	5.12e-103	gi|66513663|ref|XP_625263.1|	60.5	7e-07	PREDICTED: hypothetical protein LOC551717 [Apis mellifera]	--	--	--	--	--	--	--	--
Unigene35523_All	217	0	11	0	5.5346	12.4343	Up	4.53e-08	1.39e-07	--	--	--	--	--	--	--	--	--	--	--	--
Unigene36657_All	454	0	23	0	5.5312	12.4334	Up	1.03e-15	4.7e-15	--	--	--	--	--	--	--	--	--	--	--	--
Unigene36698_All	257	0	13	0	5.5228	12.4312	Up	2.41e-09	8.07e-09	--	--	--	--	--	--	--	--	--	--	--	--
CL4738.Contig1_All	297	0	15	0	5.5142	12.4289	Up	1.28e-10	4.64e-10	--	--	--	--	--	--	--	--	--	--	--	--
Unigene36699_All	396	0	20	0	5.5142	12.4289	Up	8.38e-14	3.52e-13	--	--	--	--	--	--	--	--	--	--	--	--
Unigene35415_All	238	0	12	0	5.505	12.4265	Up	1.05e-08	3.35e-08	gi|190702373|gb|ACE75266.1|	76.6	3e-13	conserved hypothetical protein [Glyptapanteles flavicoxis]	--	--	--	--	--	--	--	--
Unigene35416_All	219	0	11	0	5.484	12.421	Up	4.53e-08	1.39e-07	--	--	--	--	--	--	--	--	--	--	--	--
CL3390.Contig2_All	519	0	26	0	5.4696	12.4172	Up	1.26e-17	6.18e-17	--	--	--	--	--	--	--	--	--	--	--	--
Unigene36700_All	300	0	15	0	5.4591	12.4144	Up	1.28e-10	4.65e-10	gi|307185183|gb|EFN71322.1|	116.3	4e-25	Retrovirus-related Pol polyprotein from transposon TNT 1-94 [Camponotus floridanus]	--	--	--	--	--	--	--	--
Unigene35552_All	220	0	11	0	5.4591	12.4144	Up	4.53e-08	1.39e-07	--	--	--	--	--	--	--	--	--	--	--	--
CL4255.Contig1_All	340	0	17	0	5.4591	12.4144	Up	6.83e-12	2.63e-11	--	--	--	--	--	--	--	--	--	--	--	--
Unigene36614_All	521	0	26	0	5.4486	12.4117	Up	1.26e-17	6.18e-17	gi|115443582|ref|YP_778601.1|	313.5	2e-84	ribulose-1,5-bisphosphate carboxylase/oxygenase large subunit [Bigelowiella natans] >gi|122239916|sp|Q06J26.1|RBL_BIGNA RecName: Full=Ribulose bisphosphate carboxylase large chain; Short=RuBisCO large subunit >gi|110810227|gb|ABG91433.1| ribulose-1,5-bisphosphate carboxylase/oxygenase large subunit [Bigelowiella natans]	gi|45360389|gb|AY257113.1|	93.7	8e-16	Strombidium sp. HZ-2009b isolate SoGAL1 ribulose-1,5-bisphosphate carboxylase/oxygenase large subunit (rbcL) gene, partial cds; chloroplast	sp|A5CKB9|RBL_PAUCH	288	6e-78	Ribulose bisphosphate carboxylase large chain OS=Paulinella chromatophora GN=rbcL PE=3 SV=1
Unigene35625_All	421	0	21	0	5.4461	12.411	Up	1.93e-14	8.38e-14	--	--	--	--	--	--	--	--	--	--	--	--
CL4705.Contig1_All	261	0	13	0	5.4382	12.4089	Up	2.41e-09	8.06e-09	--	--	--	--	--	--	--	--	--	--	--	--
Unigene36038_All	221	0	11	0	5.4344	12.4079	Up	4.53e-08	1.39e-07	--	--	--	--	--	--	--	--	--	--	--	--
Unigene35251_All	201	0	10	0	5.4319	12.4072	Up	1.97e-07	5.74e-07	--	--	--	--	--	--	--	--	--	--	--	--
Unigene36121_All	444	0	22	0	5.4099	12.4014	Up	4.46e-15	1.98e-14	--	--	--	--	--	--	--	--	--	--	--	--
CL3464.Contig2_All	202	0	10	0	5.405	12.4001	Up	1.97e-07	5.75e-07	--	--	--	--	--	--	--	--	--	--	--	--
Unigene36692_All	303	0	15	0	5.405	12.4001	Up	1.28e-10	4.64e-10	--	--	--	--	--	--	--	--	--	--	--	--
Unigene35213_All	202	0	10	0	5.405	12.4001	Up	1.97e-07	5.73e-07	--	--	--	--	--	--	--	--	--	--	--	--
Unigene35502_All	243	0	12	0	5.3917	12.3965	Up	1.05e-08	3.35e-08	--	--	--	--	--	--	--	--	--	--	--	--
Unigene36832_All	243	0	12	0	5.3917	12.3965	Up	1.05e-08	3.35e-08	--	--	--	--	--	--	--	--	--	--	--	--
Unigene35273_All	446	0	22	0	5.3857	12.3949	Up	4.46e-15	1.98e-14	--	--	--	--	--	--	--	--	--	--	--	--
Unigene36725_All	264	0	13	0	5.3764	12.3924	Up	2.41e-09	8.07e-09	--	--	--	--	--	--	--	--	--	--	--	--
Unigene36675_All	305	0	15	0	5.3696	12.3906	Up	1.28e-10	4.64e-10	--	--	--	--	--	--	--	--	--	--	--	--
Unigene36679_All	346	0	17	0	5.3644	12.3892	Up	6.83e-12	2.63e-11	--	--	--	--	--	--	--	--	--	--	--	--
Unigene35844_All	326	0	16	0	5.3586	12.3876	Up	2.96e-11	1.11e-10	--	--	--	--	--	--	--	--	--	--	--	--
CL1663.Contig2_All	204	0	10	0	5.3521	12.3859	Up	1.97e-07	5.73e-07	--	--	--	--	--	--	--	--	--	--	--	--
Unigene34836_All	245	0	12	0	5.3477	12.3847	Up	1.05e-08	3.35e-08	--	--	--	--	--	--	--	--	--	--	--	--
Unigene35246_All	225	0	11	0	5.3378	12.382	Up	4.53e-08	1.39e-07	--	--	--	--	--	--	--	--	--	--	--	--
Unigene35705_All	225	0	11	0	5.3378	12.382	Up	4.53e-08	1.39e-07	--	--	--	--	--	--	--	--	--	--	--	--
CL5092.Contig4_All	451	0	22	0	5.3259	12.3788	Up	4.46e-15	1.98e-14	gi|348544309|ref|XP_003459624.1|	79.3	5e-14	PREDICTED: membrane metallo-endopeptidase-like 1 [Oreochromis niloticus]	--	--	--	--	sp|P0C1T0|MMEL1_RAT	65.1	5e-11	Membrane metallo-endopeptidase-like 1 OS=Rattus norvegicus GN=Mmel1 PE=1 SV=1
Unigene36635_All	349	0	17	0	5.3183	12.3767	Up	6.83e-12	2.63e-11	--	--	--	--	gi|16580122|gb|AY043307.1|	69.9	8e-09	Ambystoma tigrinum clone AT36 olfactory receptor mRNA, complete cds	--	--	--	--
Unigene36697_All	288	0	14	0	5.3075	12.3738	Up	5.56e-10	1.94e-09	--	--	--	--	--	--	--	--	--	--	--	--
CL1901.Contig1_All	639	0	31	0	5.2968	12.3709	Up	8.24e-21	4.5e-20	--	--	--	--	--	--	--	--	--	--	--	--
CL528.Contig2_All	635	1	1586	0.0515	272.697	12.3704	Up	0	0	gi|328792896|ref|XP_624680.3|	95.9	1e-18	PREDICTED: chymotrypsin-2 [Apis mellifera]	--	--	--	--	sp|Q66TN7|OVCH2_RHIAE	70.9	2e-12	Ovochymase-2 OS=Rhinella arenarum GN=OVCH2 PE=2 SV=2
Unigene35859_All	227	0	11	0	5.2908	12.3693	Up	4.53e-08	1.39e-07	--	--	--	--	--	--	--	--	--	--	--	--
Unigene35281_All	248	0	12	0	5.283	12.3671	Up	1.05e-08	3.34e-08	--	--	--	--	--	--	--	--	--	--	--	--
Unigene35737_All	269	0	13	0	5.2764	12.3653	Up	2.41e-09	8.08e-09	--	--	--	--	--	--	--	--	--	--	--	--
CL4624.Contig2_All	269	0	13	0	5.2764	12.3653	Up	2.41e-09	8.07e-09	--	--	--	--	--	--	--	--	--	--	--	--
Unigene34910_All	456	0	22	0	5.2675	12.3629	Up	4.46e-15	1.98e-14	--	--	--	--	--	--	--	--	--	--	--	--
Unigene35428_All	249	0	12	0	5.2618	12.3613	Up	1.05e-08	3.35e-08	gi|332029696|gb|EGI69575.1|	57	3e-07	Lipase 3 [Acromyrmex echinatior]	--	--	--	--	--	--	--	--
Unigene35648_All	478	0	23	0	5.2535	12.3591	Up	1.03e-15	4.7e-15	--	--	--	--	--	--	--	--	--	--	--	--
Unigene35769_All	291	0	14	0	5.2527	12.3588	Up	5.56e-10	1.94e-09	--	--	--	--	--	--	--	--	--	--	--	--
Unigene35991_All	395	0	19	0	5.2518	12.3586	Up	3.63e-13	1.48e-12	--	--	--	--	--	--	--	--	--	--	--	--
Unigene35794_All	208	0	10	0	5.2491	12.3579	Up	1.97e-07	5.74e-07	--	--	--	--	--	--	--	--	--	--	--	--
Unigene34857_All	208	0	10	0	5.2491	12.3579	Up	1.97e-07	5.73e-07	--	--	--	--	--	--	--	--	--	--	--	--
Unigene36516_All	333	0	16	0	5.246	12.357	Up	2.96e-11	1.11e-10	--	--	--	--	--	--	--	--	--	--	--	--
Unigene36670_All	230	0	11	0	5.2217	12.3503	Up	4.53e-08	1.39e-07	--	--	--	--	--	--	--	--	--	--	--	--
Unigene35537_All	230	0	11	0	5.2217	12.3503	Up	4.53e-08	1.39e-07	--	--	--	--	--	--	--	--	--	--	--	--
Unigene36625_All	419	0	20	0	5.2115	12.3475	Up	8.38e-14	3.52e-13	--	--	--	--	--	--	--	--	--	--	--	--
CL4089.Contig2_All	566	0	27	0	5.2083	12.3466	Up	2.91e-18	1.46e-17	gi|380028510|ref|XP_003697942.1|	68.2	2e-10	PREDICTED: uncharacterized protein LOC100864733 [Apis florea]	--	--	--	--	--	--	--	--
Unigene36910_All	210	0	10	0	5.1991	12.344	Up	1.97e-07	5.73e-07	--	--	--	--	--	--	--	--	--	--	--	--
Unigene35333_All	273	0	13	0	5.1991	12.344	Up	2.41e-09	8.06e-09	--	--	--	--	--	--	--	--	--	--	--	--
Unigene36726_All	231	0	11	0	5.1991	12.344	Up	4.53e-08	1.39e-07	gi|391327049|ref|XP_003738020.1|	77.8	1e-13	PREDICTED: uncharacterized protein LOC100902669 [Metaseiulus occidentalis]	--	--	--	--	--	--	--	--
Unigene35989_All	316	0	15	0	5.1827	12.3395	Up	1.28e-10	4.64e-10	--	--	--	--	--	--	--	--	--	--	--	--
Unigene35782_All	274	0	13	0	5.1802	12.3388	Up	2.41e-09	8.07e-09	--	--	--	--	--	--	--	--	--	--	--	--
Unigene36677_All	232	0	11	0	5.1767	12.3378	Up	4.53e-08	1.39e-07	--	--	--	--	--	--	--	--	--	--	--	--
CL4246.Contig2_All	296	0	14	0	5.164	12.3343	Up	5.56e-10	1.94e-09	gi|156537474|ref|XP_001607183.1|	105.9	6e-22	PREDICTED: nuclear pore complex protein Nup93-like [Nasonia vitripennis]	--	--	--	--	sp|Q6NX12|NUP93_XENTR	64.7	4e-11	Nuclear pore complex protein Nup93 OS=Xenopus tropicalis GN=nup93 PE=2 SV=1
Unigene36684_All	381	0	18	0	5.1582	12.3327	Up	1.57e-12	6.25e-12	--	--	--	--	--	--	--	--	--	--	--	--
Unigene36693_All	233	0	11	0	5.1545	12.3316	Up	4.53e-08	1.39e-07	--	--	--	--	gi|113194865|gb|AE014296.4|	61.9	1e-06	Drosophila melanogaster chromosome 3L, complete sequence	--	--	--	--
CL1632.Contig1_All	212	0	10	0	5.1501	12.3304	Up	1.97e-07	5.73e-07	--	--	--	--	--	--	--	--	--	--	--	--
Unigene34789_All	297	0	14	0	5.1466	12.3294	Up	5.56e-10	1.94e-09	--	--	--	--	--	--	--	--	--	--	--	--
Unigene35468_All	276	0	13	0	5.1426	12.3283	Up	2.41e-09	8.07e-09	--	--	--	--	--	--	--	--	--	--	--	--
CL2463.Contig1_All	298	0	14	0	5.1294	12.3246	Up	5.56e-10	1.93e-09	--	--	--	--	--	--	--	--	--	--	--	--
Unigene36827_All	256	0	12	0	5.1179	12.3213	Up	1.05e-08	3.35e-08	--	--	--	--	--	--	--	--	--	--	--	--
Unigene35577_All	235	0	11	0	5.1106	12.3193	Up	4.53e-08	1.39e-07	--	--	--	--	--	--	--	--	--	--	--	--
Unigene35659_All	235	0	11	0	5.1106	12.3193	Up	4.53e-08	1.39e-07	--	--	--	--	--	--	--	--	--	--	--	--
Unigene35604_All	235	0	11	0	5.1106	12.3193	Up	4.53e-08	1.39e-07	--	--	--	--	--	--	--	--	--	--	--	--
Unigene36755_All	278	0	13	0	5.1056	12.3179	Up	2.41e-09	8.06e-09	--	--	--	--	--	--	--	--	--	--	--	--
Unigene36049_All	214	0	10	0	5.102	12.3168	Up	1.97e-07	5.73e-07	gi|383847821|ref|XP_003699551.1|	56.6	4e-07	PREDICTED: arylsulfatase B-like [Megachile rotundata]	--	--	--	--	--	--	--	--
CL4703.Contig2_All	257	0	12	0	5.098	12.3157	Up	1.05e-08	3.35e-08	gi|288856345|ref|NP_001165823.1|	90.5	2e-17	ATP synthase subunit O, mitochondrial [Nasonia vitripennis]	gi|195451166|ref|XM_002072761.1|	63.9	3e-07	Drosophila willistoni GK13792 (Dwil\GK13792), mRNA	sp|Q24439|ATPO_DROME	71.2	5e-13	ATP synthase subunit O, mitochondrial OS=Drosophila melanogaster GN=Oscp PE=2 SV=2
Unigene35511_All	322	0	15	0	5.0861	12.3123	Up	1.28e-10	4.65e-10	--	--	--	--	--	--	--	--	--	--	--	--
Unigene36778_All	281	0	13	0	5.0511	12.3024	Up	2.41e-09	8.07e-09	--	--	--	--	--	--	--	--	--	--	--	--
Unigene35930_All	282	0	13	0	5.0332	12.2973	Up	2.41e-09	8.08e-09	--	--	--	--	--	--	--	--	--	--	--	--
Unigene35587_All	282	0	13	0	5.0332	12.2973	Up	2.41e-09	8.06e-09	gi|383866400|ref|XP_003708658.1|	162.5	5e-39	PREDICTED: dynein beta chain, ciliary-like [Megachile rotundata]	gi|350397081|ref|XM_003484716.1|	87.7	3e-14	PREDICTED: Bombus impatiens dynein beta chain, ciliary-like (LOC100745805), mRNA	sp|Q9NYC9|DYH9_HUMAN	85.1	3e-17	Dynein heavy chain 9, axonemal OS=Homo sapiens GN=DNAH9 PE=1 SV=3
Unigene36861_All	217	0	10	0	5.0314	12.2967	Up	1.97e-07	5.74e-07	--	--	--	--	--	--	--	--	--	--	--	--
Unigene35090_All	217	0	10	0	5.0314	12.2967	Up	1.97e-07	5.74e-07	--	--	--	--	--	--	--	--	--	--	--	--
CL1051.Contig1_All	521	0	24	0	5.0295	12.2962	Up	2.37e-16	1.11e-15	--	--	--	--	gi|237833138|ref|XM_002365826.1|	65.9	2e-07	Toxoplasma gondii ME49 hypothetical protein, mRNA	--	--	--	--
Unigene36765_All	261	0	12	0	5.0199	12.2934	Up	1.05e-08	3.35e-08	--	--	--	--	--	--	--	--	--	--	--	--
Unigene36799_All	283	0	13	0	5.0154	12.2921	Up	2.41e-09	8.07e-09	--	--	--	--	--	--	--	--	--	--	--	--
Unigene35540_All	218	0	10	0	5.0083	12.2901	Up	1.97e-07	5.75e-07	--	--	--	--	--	--	--	--	--	--	--	--
Unigene35777_All	218	0	10	0	5.0083	12.2901	Up	1.97e-07	5.74e-07	--	--	--	--	--	--	--	--	--	--	--	--
Unigene36779_All	240	0	11	0	5.0042	12.2889	Up	4.53e-08	1.39e-07	--	--	--	--	gi|13591599|dbj|AB046203.1|	361	1e-96	Anguilla japonica mRNA for 28kDa-2 apolipoprotein, complete cds	--	--	--	--
Unigene35260_All	393	0	18	0	5.0007	12.2879	Up	1.57e-12	6.26e-12	gi|350420188|ref|XP_003492428.1|	66.2	5e-10	PREDICTED: chymotrypsin-2-like [Bombus impatiens]	--	--	--	--	sp|P54625|TRYB_DROER	50.8	7e-07	Trypsin beta OS=Drosophila erecta GN=betaTry PE=3 SV=1
CL4496.Contig2_All	284	0	13	0	4.9978	12.2871	Up	2.41e-09	8.07e-09	gi|322801475|gb|EFZ22136.1|	161	1e-38	hypothetical protein SINV_09815 [Solenopsis invicta]	--	--	--	--	sp|B4MGF8|TMEDA_DROVI	122	1e-28	Transmembrane emp24 domain-containing protein bai OS=Drosophila virilis GN=bai PE=3 SV=1
Unigene35744_All	306	0	14	0	4.9952	12.2863	Up	5.56e-10	1.94e-09	--	--	--	--	--	--	--	--	--	--	--	--
Unigene35519_All	219	0	10	0	4.9855	12.2835	Up	1.97e-07	5.74e-07	--	--	--	--	--	--	--	--	--	--	--	--
Unigene35601_All	241	0	11	0	4.9834	12.2829	Up	4.53e-08	1.39e-07	--	--	--	--	--	--	--	--	--	--	--	--
Unigene35890_All	287	0	13	0	4.9455	12.2719	Up	2.41e-09	8.06e-09	--	--	--	--	--	--	--	--	--	--	--	--
Unigene36746_All	311	0	14	0	4.9149	12.2629	Up	5.56e-10	1.94e-09	--	--	--	--	--	--	--	--	--	--	--	--
Unigene35238_All	311	0	14	0	4.9149	12.2629	Up	5.56e-10	1.94e-09	--	--	--	--	--	--	--	--	--	--	--	--
CL1280.Contig2_All	824	0	37	0	4.9026	12.2593	Up	1.24e-24	7.56e-24	--	--	--	--	--	--	--	--	--	--	--	--
Unigene35916_All	223	0	10	0	4.896	12.2574	Up	1.97e-07	5.75e-07	--	--	--	--	--	--	--	--	--	--	--	--
Unigene35427_All	268	0	12	0	4.8887	12.2552	Up	1.05e-08	3.35e-08	--	--	--	--	--	--	--	--	--	--	--	--
Unigene35771_All	335	0	15	0	4.8887	12.2552	Up	1.28e-10	4.64e-10	--	--	--	--	--	--	--	--	--	--	--	--
Unigene36304_All	246	0	11	0	4.8821	12.2533	Up	4.53e-08	1.39e-07	--	--	--	--	--	--	--	--	--	--	--	--
Unigene35747_All	246	0	11	0	4.8821	12.2533	Up	4.53e-08	1.39e-07	--	--	--	--	--	--	--	--	--	--	--	--
CL72.Contig2_All	224	0	10	0	4.8742	12.2509	Up	1.97e-07	5.74e-07	--	--	--	--	--	--	--	--	--	--	--	--
CL1055.Contig1_All	225	0	10	0	4.8525	12.2445	Up	1.97e-07	5.74e-07	--	--	--	--	--	--	--	--	--	--	--	--
CL1092.Contig1_All	225	0	10	0	4.8525	12.2445	Up	1.97e-07	5.74e-07	--	--	--	--	--	--	--	--	--	--	--	--
CL210.Contig2_All	270	0	12	0	4.8525	12.2445	Up	1.05e-08	3.35e-08	gi|328697220|ref|XP_001949504.2|	78.6	1e-13	PREDICTED: hypothetical protein LOC100162931 [Acyrthosiphon pisum]	--	--	--	--	--	--	--	--
Unigene36761_All	270	0	12	0	4.8525	12.2445	Up	1.05e-08	3.34e-08	gi|383865164|ref|XP_003708045.1|	68.2	1e-10	PREDICTED: uncharacterized protein LOC100876067 [Megachile rotundata]	--	--	--	--	--	--	--	--
Unigene35332_All	248	0	11	0	4.8427	12.2416	Up	4.53e-08	1.39e-07	--	--	--	--	--	--	--	--	--	--	--	--
CL4571.Contig2_All	226	0	10	0	4.8311	12.2381	Up	1.97e-07	5.74e-07	--	--	--	--	--	--	--	--	--	--	--	--
Unigene35743_All	294	0	13	0	4.8278	12.2372	Up	2.41e-09	8.07e-09	--	--	--	--	--	--	--	--	--	--	--	--
Unigene35450_All	296	0	13	0	4.7952	12.2274	Up	2.41e-09	8.07e-09	--	--	--	--	--	--	--	--	--	--	--	--
Unigene35635_All	205	0	9	0	4.7934	12.2268	Up	8.52e-07	2.36e-06	--	--	--	--	--	--	--	--	--	--	--	--
Unigene35338_All	205	0	9	0	4.7934	12.2268	Up	8.52e-07	2.35e-06	gi|191500|gb|AAA37114.1|	63.2	4e-09	steroid 21 hydroxylase A [Mus musculus]	--	--	--	--	sp|O73853|CP17A_ICTPU	63.2	1e-10	Steroid 17-alpha-hydroxylase/17,20 lyase OS=Ictalurus punctatus GN=cyp17a1 PE=2 SV=1
Unigene35348_All	524	0	23	0	4.7923	12.2265	Up	1.03e-15	4.7e-15	gi|194400543|gb|ACF70482.1|	364	1e-99	arylphorin-type storage protein [Pieris rapae]	gi|194400542|gb|EU661547.1|	995	0	Pieris rapae arylphorin-type storage protein mRNA, complete cds	sp|P14296|ARYA_MANSE	209	3e-54	Arylphorin subunit alpha OS=Manduca sexta PE=2 SV=1
Unigene36736_All	228	0	10	0	4.7887	12.2254	Up	1.97e-07	5.74e-07	--	--	--	--	--	--	--	--	--	--	--	--
Unigene35878_All	274	0	12	0	4.7817	12.2233	Up	1.05e-08	3.35e-08	--	--	--	--	--	--	--	--	--	--	--	--
CL1349.Contig2_All	206	0	9	0	4.7701	12.2198	Up	8.52e-07	2.35e-06	--	--	--	--	--	--	--	--	--	--	--	--
Unigene35113_All	229	0	10	0	4.7678	12.2191	Up	1.97e-07	5.74e-07	gi|307189383|gb|EFN73793.1|	77	2e-13	Alpha-1,2-mannosyltransferase ALG9 [Camponotus floridanus]	--	--	--	--	sp|Q8VDI9|ALG9_MOUSE	56.6	1e-08	Alpha-1,2-mannosyltransferase ALG9 OS=Mus musculus GN=Alg9 PE=2 SV=1
Unigene35456_All	207	0	9	0	4.747	12.2128	Up	8.52e-07	2.35e-06	--	--	--	--	--	--	--	--	--	--	--	--
Unigene35755_All	299	0	13	0	4.747	12.2128	Up	2.41e-09	8.06e-09	--	--	--	--	--	--	--	--	--	--	--	--
Unigene35146_All	392	0	17	0	4.7349	12.2091	Up	6.83e-12	2.63e-11	--	--	--	--	--	--	--	--	--	--	--	--
Unigene34708_All	1982	1	1412	0.0165	77.7825	12.2028	Up	0	0	gi|332016614|gb|EGI57486.1|	94.4	2e-17	A disintegrin and metalloproteinase with thrombospondin motifs 1 [Acromyrmex echinatior]	--	--	--	--	--	--	--	--
Unigene36228_All	232	0	10	0	4.7061	12.2003	Up	1.97e-07	5.74e-07	--	--	--	--	--	--	--	--	--	--	--	--
Unigene35863_All	348	0	15	0	4.7061	12.2003	Up	1.28e-10	4.64e-10	gi|383865164|ref|XP_003708045.1|	108.2	1e-22	PREDICTED: uncharacterized protein LOC100876067 [Megachile rotundata]	--	--	--	--	--	--	--	--
CL2389.Contig1_All	209	0	9	0	4.7016	12.1989	Up	8.52e-07	2.36e-06	--	--	--	--	--	--	--	--	--	--	--	--
Unigene36951_All	209	0	9	0	4.7016	12.1989	Up	8.52e-07	2.35e-06	--	--	--	--	--	--	--	--	--	--	--	--
Unigene35517_All	256	0	11	0	4.6914	12.1958	Up	4.53e-08	1.39e-07	--	--	--	--	--	--	--	--	--	--	--	--
Unigene35981_All	303	0	13	0	4.6844	12.1936	Up	2.41e-09	8.08e-09	--	--	--	--	--	--	--	--	--	--	--	--
Unigene35257_All	443	0	19	0	4.6827	12.1931	Up	3.63e-13	1.48e-12	--	--	--	--	--	--	--	--	--	--	--	--
CL3390.Contig1_All	517	0	22	0	4.646	12.1818	Up	4.46e-15	1.99e-14	--	--	--	--	--	--	--	--	--	--	--	--
Unigene35088_All	235	0	10	0	4.646	12.1818	Up	1.97e-07	5.74e-07	--	--	--	--	--	--	--	--	--	--	--	--
Unigene35337_All	306	0	13	0	4.6384	12.1794	Up	2.41e-09	8.06e-09	gi|322792601|gb|EFZ16502.1|	73.9	2e-12	hypothetical protein SINV_01354 [Solenopsis invicta]	--	--	--	--	sp|Q03278|PO21_NASVI	53.5	1e-07	Retrovirus-related Pol polyprotein from type-1 retrotransposable element R2 (Fragment) OS=Nasonia vitripennis PE=4 SV=2
CL5071.Contig3_All	1601	0	68	0	4.6373	12.1791	Up	2.21e-44	2.01e-43	gi|383851641|ref|XP_003701340.1|	395.6	4e-108	PREDICTED: membrane metallo-endopeptidase-like 1-like [Megachile rotundata]	--	--	--	--	sp|O60344|ECE2_HUMAN	145	2e-34	Endothelin-converting enzyme 2 OS=Homo sapiens GN=ECE2 PE=1 SV=4
CL1419.Contig4_All	657	4	5557	0.1993	923.476	12.1779	Up	0	0	--	--	--	--	--	--	--	--	--	--	--	--
Unigene35399_All	330	0	14	0	4.632	12.1774	Up	5.56e-10	1.94e-09	gi|116283512|gb|AAH29790.1|	161	1e-38	Unknown (protein for MGC:35458) [Homo sapiens]	gi|20987526|gb|BC029790.1|	254	2e-64	Homo sapiens cDNA clone MGC:35458 IMAGE:5192697, complete cds	sp|Q9UF83|YM012_HUMAN	47.4	7e-06	Uncharacterized protein DKFZp434B061 OS=Homo sapiens PE=2 SV=2
Unigene35392_All	236	0	10	0	4.6264	12.1757	Up	1.97e-07	5.73e-07	--	--	--	--	--	--	--	--	--	--	--	--
Unigene36818_All	260	0	11	0	4.6192	12.1734	Up	4.53e-08	1.39e-07	--	--	--	--	--	--	--	--	--	--	--	--
Unigene36819_All	213	0	9	0	4.6133	12.1716	Up	8.52e-07	2.36e-06	--	--	--	--	--	--	--	--	--	--	--	--
Unigene36842_All	309	0	13	0	4.5934	12.1653	Up	2.41e-09	8.06e-09	--	--	--	--	--	--	--	--	--	--	--	--
Unigene36715_All	262	0	11	0	4.584	12.1624	Up	4.53e-08	1.39e-07	--	--	--	--	--	--	--	--	--	--	--	--
Unigene35444_All	477	0	20	0	4.5779	12.1605	Up	8.38e-14	3.52e-13	--	--	--	--	--	--	--	--	--	--	--	--
Unigene36968_All	215	0	9	0	4.5704	12.1581	Up	8.52e-07	2.35e-06	gi|332030842|gb|EGI70483.1|	137.9	1e-31	2-oxoglutarate dehydrogenase E1 component, mitochondrial [Acromyrmex echinatior]	--	--	--	--	sp|Q5RCB8|ODO1_PONAB	101	3e-22	2-oxoglutarate dehydrogenase, mitochondrial OS=Pongo abelii GN=OGDH PE=2 SV=1
Unigene35381_All	288	0	12	0	4.5492	12.1514	Up	1.05e-08	3.35e-08	--	--	--	--	--	--	--	--	--	--	--	--
CL40.Contig2_All	264	0	11	0	4.5492	12.1514	Up	4.53e-08	1.39e-07	--	--	--	--	--	--	--	--	--	--	--	--
Unigene36770_All	264	0	11	0	4.5492	12.1514	Up	4.53e-08	1.39e-07	--	--	--	--	--	--	--	--	--	--	--	--
Unigene36838_All	216	0	9	0	4.5492	12.1514	Up	8.52e-07	2.35e-06	--	--	--	--	--	--	--	--	--	--	--	--
Unigene35384_All	288	0	12	0	4.5492	12.1514	Up	1.05e-08	3.35e-08	--	--	--	--	--	--	--	--	--	--	--	--
Unigene36887_All	216	0	9	0	4.5492	12.1514	Up	8.52e-07	2.35e-06	--	--	--	--	--	--	--	--	--	--	--	--
Unigene36178_All	290	0	12	0	4.5179	12.1414	Up	1.05e-08	3.35e-08	--	--	--	--	--	--	--	--	--	--	--	--
Unigene36004_All	266	0	11	0	4.515	12.1405	Up	4.53e-08	1.39e-07	--	--	--	--	--	--	--	--	--	--	--	--
Unigene36850_All	218	0	9	0	4.5075	12.1381	Up	8.52e-07	2.35e-06	--	--	--	--	--	--	--	--	--	--	--	--
Unigene36780_All	243	0	10	0	4.4931	12.1335	Up	1.97e-07	5.74e-07	--	--	--	--	--	--	--	--	--	--	--	--
Unigene36788_All	341	0	14	0	4.4825	12.1301	Up	5.56e-10	1.94e-09	--	--	--	--	--	--	--	--	--	--	--	--
Unigene35244_All	317	0	13	0	4.4775	12.1285	Up	2.41e-09	8.08e-09	--	--	--	--	--	--	--	--	--	--	--	--
CL5117.Contig2_All	439	0	18	0	4.4767	12.1282	Up	1.57e-12	6.26e-12	--	--	--	--	--	--	--	--	--	--	--	--
Unigene35833_All	244	0	10	0	4.4747	12.1276	Up	1.97e-07	5.73e-07	--	--	--	--	--	--	--	--	--	--	--	--
CL2301.Contig2_All	220	0	9	0	4.4665	12.1249	Up	8.52e-07	2.35e-06	--	--	--	--	--	--	--	--	--	--	--	--
Unigene35341_All	220	0	9	0	4.4665	12.1249	Up	8.52e-07	2.35e-06	--	--	--	--	--	--	--	--	--	--	--	--
Unigene35524_All	220	0	9	0	4.4665	12.1249	Up	8.52e-07	2.35e-06	gi|301631326|ref|XP_002944749.1|	98.6	9e-20	PREDICTED: transposon Ty3-I Gag-Pol polyprotein-like [Xenopus (Silurana) tropicalis]	--	--	--	--	sp|Q09575|YRD6_CAEEL	78.2	4e-15	Uncharacterized protein K02A2.6 OS=Caenorhabditis elegans GN=K02A2.6 PE=2 SV=1
Unigene35826_All	222	0	9	0	4.4263	12.1119	Up	8.52e-07	2.35e-06	--	--	--	--	--	--	--	--	--	--	--	--
Unigene8266_All	1185	12	15894	0.3315	1464.42	12.109	Up	0	0	gi|328792896|ref|XP_624680.3|	157.5	1e-36	PREDICTED: chymotrypsin-2 [Apis mellifera]	--	--	--	--	sp|Q17025|CTR2_ANOGA	114	4e-25	Chymotrypsin-2 OS=Anopheles gambiae GN=CHYM2 PE=2 SV=3
Unigene34747_All	989	0	40	0	4.4159	12.1085	Up	1.52e-26	9.75e-26	gi|322783941|gb|EFZ11121.1|	177.2	1e-42	hypothetical protein SINV_09112 [Solenopsis invicta]	--	--	--	--	sp|Q8BFS9|ASND1_MOUSE	124	3e-28	Asparagine synthetase domain-containing protein 1 OS=Mus musculus GN=Asnsd1 PE=2 SV=1
Unigene36125_All	495	0	20	0	4.4114	12.107	Up	8.38e-14	3.52e-13	--	--	--	--	--	--	--	--	--	--	--	--
Unigene35503_All	322	0	13	0	4.408	12.1059	Up	2.41e-09	8.06e-09	--	--	--	--	--	--	--	--	--	--	--	--
Unigene37047_All	223	0	9	0	4.4064	12.1054	Up	8.52e-07	2.35e-06	gi|339240821|ref|XP_003376336.1|	96.3	4e-19	retrovirus-related Pol polyprotein from transposon TNT 1-94 [Trichinella spiralis] >gi|316974954|gb|EFV58419.1| retrovirus-related Pol polyprotein from transposon TNT 1-94 [Trichinella spiralis]	--	--	--	--	sp|P04146|COPIA_DROME	58.9	2e-09	Copia protein OS=Drosophila melanogaster GN=GIP PE=1 SV=3
Unigene35645_All	223	0	9	0	4.4064	12.1054	Up	8.52e-07	2.35e-06	--	--	--	--	--	--	--	--	--	--	--	--
Unigene34746_All	1017	0	41	0	4.4016	12.1038	Up	3.51e-27	2.28e-26	gi|322783941|gb|EFZ11121.1|	177.2	1e-42	hypothetical protein SINV_09112 [Solenopsis invicta]	--	--	--	--	sp|Q8BFS9|ASND1_MOUSE	124	3e-28	Asparagine synthetase domain-containing protein 1 OS=Mus musculus GN=Asnsd1 PE=2 SV=1
CL5117.Contig3_All	323	0	13	0	4.3943	12.1014	Up	2.41e-09	8.07e-09	--	--	--	--	--	--	--	--	--	--	--	--
CL3958.Contig2_All	224	0	9	0	4.3868	12.099	Up	8.52e-07	2.36e-06	--	--	--	--	--	--	--	--	--	--	--	--
Unigene36833_All	224	0	9	0	4.3868	12.099	Up	8.52e-07	2.36e-06	--	--	--	--	--	--	--	--	--	--	--	--
Unigene35947_All	224	0	9	0	4.3868	12.099	Up	8.52e-07	2.35e-06	--	--	--	--	--	--	--	--	--	--	--	--
Unigene35578_All	349	0	14	0	4.3798	12.0966	Up	5.56e-10	1.94e-09	--	--	--	--	--	--	--	--	--	--	--	--
Unigene35472_All	250	0	10	0	4.3673	12.0925	Up	1.97e-07	5.74e-07	--	--	--	--	--	--	--	--	--	--	--	--
CL4497.Contig1_All	425	0	17	0	4.3673	12.0925	Up	6.83e-12	2.63e-11	gi|11323019|emb|CAC16871.1|	84	2e-15	pol [Drosophila melanogaster]	--	--	--	--	--	--	--	--
Unigene35662_All	200	0	8	0	4.3673	12.0925	Up	3.7e-06	9.64e-06	--	--	--	--	gi|322488366|emb|FR799560.1|	60	4e-06	Leishmania mexicana MHOM/GT/2001/U1103 complete genome, chromosome 7	--	--	--	--
Unigene35330_All	251	0	10	0	4.3499	12.0868	Up	1.97e-07	5.73e-07	--	--	--	--	--	--	--	--	--	--	--	--
Unigene35986_All	226	0	9	0	4.348	12.0861	Up	8.52e-07	2.35e-06	--	--	--	--	--	--	--	--	--	--	--	--
Unigene35470_All	277	0	11	0	4.3357	12.082	Up	4.53e-08	1.39e-07	gi|194400543|gb|ACF70482.1|	192.6	4e-48	arylphorin-type storage protein [Pieris rapae]	gi|194400542|gb|EU661547.1|	533	1e-148	Pieris rapae arylphorin-type storage protein mRNA, complete cds	sp|P20613|SSP2_BOMMO	110	7e-25	Sex-specific storage-protein 2 OS=Bombyx mori GN=SP2 PE=2 SV=2
Unigene36774_All	202	0	8	0	4.324	12.0782	Up	3.7e-06	9.67e-06	--	--	--	--	--	--	--	--	--	--	--	--
CL49.Contig2_All	354	0	14	0	4.3179	12.0761	Up	5.56e-10	1.94e-09	--	--	--	--	--	--	--	--	--	--	--	--
CL2456.Contig2_All	279	0	11	0	4.3047	12.0717	Up	4.53e-08	1.39e-07	--	--	--	--	--	--	--	--	--	--	--	--
Unigene36773_All	279	0	11	0	4.3047	12.0717	Up	4.53e-08	1.39e-07	gi|262034615|gb|ACY06932.1|	74.3	1e-12	putative cuticle protein CPH37 [Bombyx mori]	--	--	--	--	sp|P07663|PER_DROME	50.1	1e-06	Period circadian protein OS=Drosophila melanogaster GN=per PE=1 SV=2
Unigene35401_All	203	0	8	0	4.3027	12.071	Up	3.7e-06	9.66e-06	--	--	--	--	--	--	--	--	--	--	--	--
CL958.Contig1_All	203	0	8	0	4.3027	12.071	Up	3.7e-06	9.65e-06	--	--	--	--	--	--	--	--	--	--	--	--
CL3764.Contig2_All	2362	0	93	0	4.2989	12.0698	Up	2.63e-60	3.01e-59	gi|328782027|ref|XP_001122158.2|	360.5	2e-97	PREDICTED: membrane metallo-endopeptidase-like 1-like [Apis mellifera]	--	--	--	--	sp|P42893|ECE1_RAT	306	1e-82	Endothelin-converting enzyme 1 OS=Rattus norvegicus GN=Ece1 PE=1 SV=2
CL3507.Contig1_All	508	0	20	0	4.2985	12.0696	Up	8.38e-14	3.52e-13	--	--	--	--	--	--	--	--	--	--	--	--
Unigene35354_All	254	0	10	0	4.2985	12.0696	Up	1.97e-07	5.74e-07	--	--	--	--	--	--	--	--	--	--	--	--
Unigene35987_All	229	0	9	0	4.291	12.0671	Up	8.52e-07	2.35e-06	--	--	--	--	--	--	--	--	--	--	--	--
Unigene36502_All	204	0	8	0	4.2816	12.0639	Up	3.7e-06	9.66e-06	--	--	--	--	--	--	--	--	--	--	--	--
Unigene35726_All	230	0	9	0	4.2723	12.0608	Up	8.52e-07	2.35e-06	--	--	--	--	--	--	--	--	--	--	--	--
Unigene35703_All	256	0	10	0	4.2649	12.0583	Up	1.97e-07	5.73e-07	--	--	--	--	--	--	--	--	--	--	--	--
Unigene36754_All	282	0	11	0	4.2589	12.0563	Up	4.53e-08	1.39e-07	gi|345488894|ref|XP_003426006.1|	58.9	8e-08	PREDICTED: A disintegrin and metalloproteinase with thrombospondin motifs 16-like [Nasonia vitripennis]	--	--	--	--	--	--	--	--
Unigene35843_All	359	0	14	0	4.2578	12.0559	Up	5.56e-10	1.94e-09	gi|301619341|ref|XP_002939052.1|	117.1	2e-25	PREDICTED: uncharacterized protein K02A2.6-like [Xenopus (Silurana) tropicalis]	--	--	--	--	sp|P20825|POL2_DROME	78.6	3e-15	Retrovirus-related Pol polyprotein from transposon 297 OS=Drosophila melanogaster GN=pol PE=4 SV=1
Unigene36776_All	308	0	12	0	4.2538	12.0545	Up	1.05e-08	3.35e-08	--	--	--	--	--	--	--	--	--	--	--	--
Unigene36865_All	231	0	9	0	4.2538	12.0545	Up	8.52e-07	2.35e-06	--	--	--	--	--	--	--	--	--	--	--	--
Unigene35704_All	206	0	8	0	4.2401	12.0499	Up	3.7e-06	9.66e-06	--	--	--	--	--	--	--	--	--	--	--	--
Unigene35754_All	206	0	8	0	4.2401	12.0499	Up	3.7e-06	9.64e-06	--	--	--	--	--	--	--	--	--	--	--	--
Unigene36798_All	206	0	8	0	4.2401	12.0499	Up	3.7e-06	9.64e-06	--	--	--	--	--	--	--	--	--	--	--	--
Unigene36864_All	258	0	10	0	4.2319	12.0471	Up	1.97e-07	5.73e-07	--	--	--	--	--	--	--	--	--	--	--	--
Unigene36194_All	284	0	11	0	4.2289	12.0461	Up	4.53e-08	1.39e-07	--	--	--	--	--	--	--	--	--	--	--	--
Unigene36797_All	207	0	8	0	4.2196	12.0429	Up	3.7e-06	9.67e-06	--	--	--	--	--	--	--	--	--	--	--	--
Unigene36846_All	233	0	9	0	4.2173	12.0421	Up	8.52e-07	2.35e-06	--	--	--	--	--	--	--	--	--	--	--	--
Unigene36729_All	285	0	11	0	4.214	12.041	Up	4.53e-08	1.39e-07	--	--	--	--	--	--	--	--	--	--	--	--
CL3436.Contig1_All	572	0	22	0	4.1993	12.0359	Up	4.46e-15	1.98e-14	gi|74876349|sp|Q76NV1.1|DYRK1_DICDI	53.1	8e-06	RecName: Full=Probable serine/threonine-protein kinase dyrk1; AltName: Full=Dual specificity tyrosine-phosphorylation regulated kinase 1	--	--	--	--	sp|Q76NV1|DYRK1_DICDI	67.4	2e-11	Probable serine/threonine-protein kinase dyrk1 OS=Dictyostelium discoideum GN=dyrk1 PE=3 SV=1
CL3726.Contig1_All	260	0	10	0	4.1993	12.0359	Up	1.97e-07	5.74e-07	--	--	--	--	--	--	--	--	--	--	--	--
Unigene36703_All	650	0	25	0	4.1993	12.0359	Up	5.47e-17	2.62e-16	--	--	--	--	--	--	--	--	--	--	--	--
Unigene36919_All	208	0	8	0	4.1993	12.0359	Up	3.7e-06	9.64e-06	--	--	--	--	--	--	--	--	--	--	--	--
Unigene35178_All	261	0	10	0	4.1832	12.0304	Up	1.97e-07	5.74e-07	--	--	--	--	--	--	--	--	--	--	--	--
Unigene34842_All	1098	0	42	0	4.1764	12.028	Up	8.1e-28	5.34e-27	gi|307178046|gb|EFN66891.1|	424.5	4e-117	Beta-1,3-galactosyltransferase 1 [Camponotus floridanus]	gi|345486544|ref|XM_001604579.2|	97.6	1e-16	PREDICTED: Nasonia vitripennis beta-1,3-galactosyltransferase 1-like (LOC100121044), mRNA	sp|Q9MYM7|B3GT1_PONPY	151	3e-36	Beta-1,3-galactosyltransferase 1 OS=Pongo pygmaeus GN=B3GALT1 PE=3 SV=1
CL1595.Contig3_All	262	0	10	0	4.1672	12.0249	Up	1.97e-07	5.74e-07	--	--	--	--	--	--	--	--	--	--	--	--
Unigene36883_All	289	0	11	0	4.1557	12.0209	Up	4.53e-08	1.39e-07	--	--	--	--	--	--	--	--	--	--	--	--
CL1072.Contig1_All	290	0	11	0	4.1414	12.0159	Up	4.53e-08	1.39e-07	--	--	--	--	--	--	--	--	--	--	--	--
Unigene34823_All	211	0	8	0	4.1396	12.0153	Up	3.7e-06	9.64e-06	--	--	--	--	--	--	--	--	--	--	--	--
Unigene35882_All	264	0	10	0	4.1357	12.0139	Up	1.97e-07	5.74e-07	--	--	--	--	--	--	--	--	--	--	--	--
Unigene35391_All	238	0	9	0	4.1287	12.0115	Up	8.52e-07	2.35e-06	--	--	--	--	--	--	--	--	--	--	--	--
Unigene35183_All	212	0	8	0	4.1201	12.0085	Up	3.7e-06	9.65e-06	--	--	--	--	--	--	--	--	--	--	--	--
Unigene36678_All	371	0	14	0	4.1201	12.0085	Up	5.56e-10	1.93e-09	--	--	--	--	--	--	--	--	--	--	--	--
Unigene35541_All	239	0	9	0	4.1115	12.0054	Up	8.52e-07	2.36e-06	--	--	--	--	--	--	--	--	--	--	--	--
Unigene35207_All	213	0	8	0	4.1007	12.0017	Up	3.7e-06	9.67e-06	--	--	--	--	--	--	--	--	--	--	--	--
Unigene35403_All	213	0	8	0	4.1007	12.0017	Up	3.7e-06	9.66e-06	gi|470261708|ref|XP_004360479.1|	95.9	6e-19	S-adenosylmethionine synthetase [Dictyostelium fasciculatum] >gi|328874262|gb|EGG22628.1| S-adenosylmethionine synthetase [Dictyostelium fasciculatum]	--	--	--	--	sp|Q27522|METK5_CAEEL	89	2e-18	Probable S-adenosylmethionine synthase 5 OS=Caenorhabditis elegans GN=sams-5 PE=3 SV=2
Unigene36328_All	240	0	9	0	4.0943	11.9994	Up	8.52e-07	2.35e-06	--	--	--	--	--	--	--	--	--	--	--	--
Unigene36767_All	240	0	9	0	4.0943	11.9994	Up	8.52e-07	2.35e-06	--	--	--	--	--	--	--	--	--	--	--	--
Unigene35534_All	214	0	8	0	4.0816	11.9949	Up	3.7e-06	9.64e-06	--	--	--	--	--	--	--	--	--	--	--	--
Unigene36908_All	241	0	9	0	4.0773	11.9934	Up	8.52e-07	2.35e-06	--	--	--	--	--	--	--	--	--	--	--	--
Unigene35654_All	241	0	9	0	4.0773	11.9934	Up	8.52e-07	2.35e-06	--	--	--	--	--	--	--	--	--	--	--	--
Unigene35675_All	268	0	10	0	4.074	11.9922	Up	1.97e-07	5.75e-07	--	--	--	--	--	--	--	--	--	--	--	--
Unigene36716_All	322	0	12	0	4.0689	11.9904	Up	1.05e-08	3.35e-08	--	--	--	--	--	--	--	--	--	--	--	--
Unigene35617_All	215	0	8	0	4.0626	11.9882	Up	3.7e-06	9.64e-06	--	--	--	--	--	--	--	--	--	--	--	--
Unigene36872_All	216	0	8	0	4.0438	11.9815	Up	3.7e-06	9.67e-06	--	--	--	--	--	--	--	--	--	--	--	--
Unigene35397_All	271	0	10	0	4.0289	11.9762	Up	1.97e-07	5.73e-07	gi|194400543|gb|ACF70482.1|	201.1	1e-50	arylphorin-type storage protein [Pieris rapae]	gi|194400542|gb|EU661547.1|	529	1e-147	Pieris rapae arylphorin-type storage protein mRNA, complete cds	sp|P14297|ARYB_MANSE	128	3e-30	Arylphorin subunit beta OS=Manduca sexta PE=2 SV=2
CL429.Contig2_All	244	0	9	0	4.0272	11.9756	Up	8.52e-07	2.36e-06	--	--	--	--	--	--	--	--	--	--	--	--
Unigene36878_All	217	0	8	0	4.0251	11.9748	Up	3.7e-06	9.66e-06	--	--	--	--	--	--	--	--	--	--	--	--
Unigene34860_All	217	0	8	0	4.0251	11.9748	Up	3.7e-06	9.65e-06	--	--	--	--	--	--	--	--	--	--	--	--
CL3689.Contig2_All	381	0	14	0	4.0119	11.9701	Up	5.56e-10	1.94e-09	--	--	--	--	--	--	--	--	--	--	--	--
Unigene36123_All	300	0	11	0	4.0033	11.967	Up	4.53e-08	1.39e-07	--	--	--	--	--	--	--	--	--	--	--	--
CL1053.Contig3_All	273	0	10	0	3.9993	11.9655	Up	1.97e-07	5.74e-07	--	--	--	--	--	--	--	--	--	--	--	--
CL620.Contig3_All	219	0	8	0	3.9884	11.9616	Up	3.7e-06	9.63e-06	--	--	--	--	--	--	--	--	--	--	--	--
CL3388.Contig2_All	791	10	11955	0.4138	1650.15	11.9614	Up	0	0	gi|156545932|ref|XP_001601068.1|	63.9	9e-09	PREDICTED: B1 protein-like [Nasonia vitripennis] >gi|355389909|emb|CCD17787.1| putative odorant binding protein 18 [Nasonia vitripennis]	--	--	--	--	sp|Q9V8Y9|OB56H_DROME	50.1	5e-06	General odorant-binding protein 56h OS=Drosophila melanogaster GN=Obp56h PE=2 SV=2
CL3016.Contig2_All	220	0	8	0	3.9703	11.955	Up	3.7e-06	9.67e-06	--	--	--	--	--	--	--	--	--	--	--	--
CL104.Contig2_All	303	0	11	0	3.9637	11.9526	Up	4.53e-08	1.39e-07	--	--	--	--	--	--	--	--	--	--	--	--
Unigene36907_All	248	0	9	0	3.9622	11.9521	Up	8.52e-07	2.35e-06	--	--	--	--	--	--	--	--	--	--	--	--
CL505.Contig3_All	689	0	25	0	3.9616	11.9519	Up	5.47e-17	2.62e-16	gi|307210680|gb|EFN87103.1|	42.7	2e-85	Heat shock protein 75 kDa, mitochondrial [Harpegnathos saltator]	--	--	--	--	sp|Q9CQN1|TRAP1_MOUSE	225	1e-64	Heat shock protein 75 kDa, mitochondrial OS=Mus musculus GN=Trap1 PE=1 SV=1
Unigene35389_All	276	0	10	0	3.9559	11.9498	Up	1.97e-07	5.74e-07	--	--	--	--	--	--	--	--	--	--	--	--
Unigene36855_All	276	0	10	0	3.9559	11.9498	Up	1.97e-07	5.73e-07	--	--	--	--	--	--	--	--	--	--	--	--
Unigene35006_All	221	0	8	0	3.9523	11.9485	Up	3.7e-06	9.65e-06	--	--	--	--	--	--	--	--	--	--	--	--
Unigene36781_All	249	0	9	0	3.9463	11.9463	Up	8.52e-07	2.35e-06	--	--	--	--	--	--	--	--	--	--	--	--
CL5160.Contig3_All	2077	0	75	0	3.9425	11.9449	Up	7.69e-49	7.52e-48	--	--	--	--	--	--	--	--	--	--	--	--
Unigene35230_All	222	0	8	0	3.9345	11.942	Up	3.7e-06	9.66e-06	gi|322795777|gb|EFZ18456.1|	67.8	1e-10	hypothetical protein SINV_10672 [Solenopsis invicta]	--	--	--	--	--	--	--	--
CL421.Contig5_All	223	0	8	0	3.9168	11.9355	Up	3.7e-06	9.65e-06	--	--	--	--	--	--	--	--	--	--	--	--
Unigene35512_All	251	0	9	0	3.9149	11.9348	Up	8.52e-07	2.35e-06	--	--	--	--	--	--	--	--	--	--	--	--
CL3844.Contig1_All	476	0	17	0	3.8994	11.929	Up	6.83e-12	2.63e-11	--	--	--	--	--	--	--	--	--	--	--	--
Unigene36829_All	280	0	10	0	3.8994	11.929	Up	1.97e-07	5.73e-07	--	--	--	--	--	--	--	--	--	--	--	--
CL2402.Contig8_All	393	0	14	0	3.8894	11.9253	Up	5.56e-10	1.94e-09	--	--	--	--	--	--	--	--	--	--	--	--
CL1280.Contig1_All	846	0	30	0	3.8717	11.9188	Up	3.57e-20	1.91e-19	--	--	--	--	--	--	--	--	--	--	--	--
Unigene36995_All	339	0	12	0	3.8648	11.9162	Up	1.05e-08	3.34e-08	--	--	--	--	--	--	--	--	--	--	--	--
Unigene36946_All	255	0	9	0	3.8535	11.912	Up	8.52e-07	2.35e-06	--	--	--	--	--	--	--	--	--	--	--	--
Unigene35426_All	255	0	9	0	3.8535	11.912	Up	8.52e-07	2.35e-06	--	--	--	--	--	--	--	--	--	--	--	--
CL4118.Contig3_All	1248	0	44	0	3.8494	11.9104	Up	4.31e-29	2.92e-28	--	--	--	--	--	--	--	--	--	--	--	--
CL116.Contig9_All	227	0	8	0	3.8478	11.9098	Up	3.7e-06	9.66e-06	--	--	--	--	--	--	--	--	--	--	--	--
Unigene36804_All	256	0	9	0	3.8384	11.9063	Up	8.52e-07	2.35e-06	--	--	--	--	--	--	--	--	--	--	--	--
CL1827.Contig2_All	228	0	8	0	3.8309	11.9035	Up	3.7e-06	9.66e-06	--	--	--	--	--	--	--	--	--	--	--	--
Unigene36771_All	285	0	10	0	3.8309	11.9035	Up	1.97e-07	5.74e-07	--	--	--	--	--	--	--	--	--	--	--	--
Unigene35454_All	228	0	8	0	3.8309	11.9035	Up	3.7e-06	9.65e-06	--	--	--	--	--	--	--	--	--	--	--	--
Unigene36927_All	257	0	9	0	3.8235	11.9007	Up	8.52e-07	2.35e-06	--	--	--	--	--	--	--	--	--	--	--	--
Unigene35013_All	257	0	9	0	3.8235	11.9007	Up	8.52e-07	2.35e-06	gi|383856834|ref|XP_003703912.1|	62.4	7e-09	PREDICTED: neprilysin-2-like [Megachile rotundata]	--	--	--	--	--	--	--	--
CL676.Contig1_All	229	0	8	0	3.8142	11.8972	Up	3.7e-06	9.67e-06	--	--	--	--	--	--	--	--	--	--	--	--
Unigene35575_All	315	0	11	0	3.8127	11.8966	Up	4.53e-08	1.39e-07	--	--	--	--	--	--	--	--	--	--	--	--
Unigene36840_All	344	0	12	0	3.8087	11.8951	Up	1.05e-08	3.35e-08	--	--	--	--	--	--	--	--	--	--	--	--
Unigene35164_All	287	0	10	0	3.8042	11.8934	Up	1.97e-07	5.73e-07	--	--	--	--	--	--	--	--	--	--	--	--
CL241.Contig3_All	201	0	7	0	3.8024	11.8927	Up	1.6e-05	3.93e-05	gi|332024734|gb|EGI64923.1|	98.6	9e-20	Carbohydrate sulfotransferase 5 [Acromyrmex echinatior]	--	--	--	--	--	--	--	--
Unigene37007_All	201	0	7	0	3.8024	11.8927	Up	1.6e-05	3.93e-05	--	--	--	--	--	--	--	--	--	--	--	--
CL2757.Contig2_All	230	0	8	0	3.7976	11.8909	Up	3.7e-06	9.65e-06	--	--	--	--	--	--	--	--	--	--	--	--
Unigene36918_All	230	0	8	0	3.7976	11.8909	Up	3.7e-06	9.64e-06	gi|322792533|gb|EFZ16484.1|	57.4	2e-07	hypothetical protein SINV_03881 [Solenopsis invicta]	--	--	--	--	--	--	--	--
Unigene36868_All	317	0	11	0	3.7886	11.8874	Up	4.53e-08	1.39e-07	--	--	--	--	--	--	--	--	--	--	--	--
Unigene34770_All	202	0	7	0	3.7835	11.8855	Up	1.6e-05	3.93e-05	--	--	--	--	--	--	--	--	--	--	--	--
Unigene37029_All	202	0	7	0	3.7835	11.8855	Up	1.6e-05	3.92e-05	--	--	--	--	--	--	--	--	--	--	--	--
CL4798.Contig2_All	202	0	7	0	3.7835	11.8855	Up	1.6e-05	3.92e-05	--	--	--	--	--	--	--	--	--	--	--	--
CL1236.Contig2_All	231	0	8	0	3.7812	11.8846	Up	3.7e-06	9.66e-06	--	--	--	--	--	--	--	--	--	--	--	--
Unigene36782_All	376	0	13	0	3.7749	11.8822	Up	2.41e-09	8.08e-09	gi|190702470|gb|ACE75357.1|	61.6	1e-08	hypothetical protein GIP_L2_0080 [Glyptapanteles indiensis]	--	--	--	--	--	--	--	--
CL4135.Contig1_All	232	0	8	0	3.7649	11.8784	Up	3.7e-06	9.67e-06	gi|156553805|ref|XP_001603051.1|	74.3	1e-12	PREDICTED: transcription factor A, mitochondrial-like [Nasonia vitripennis]	--	--	--	--	sp|Q00059|TFAM_HUMAN	47.8	6e-06	Transcription factor A, mitochondrial OS=Homo sapiens GN=TFAM PE=1 SV=1
Unigene35846_All	203	0	7	0	3.7649	11.8784	Up	1.6e-05	3.93e-05	--	--	--	--	--	--	--	--	--	--	--	--
Unigene36056_All	203	0	7	0	3.7649	11.8784	Up	1.6e-05	3.93e-05	--	--	--	--	--	--	--	--	--	--	--	--
Unigene35203_All	203	0	7	0	3.7649	11.8784	Up	1.6e-05	3.92e-05	--	--	--	--	--	--	--	--	--	--	--	--
Unigene36669_All	203	0	7	0	3.7649	11.8784	Up	1.6e-05	3.92e-05	--	--	--	--	--	--	--	--	--	--	--	--
Unigene36942_All	203	0	7	0	3.7649	11.8784	Up	1.6e-05	3.92e-05	gi|350412618|ref|XP_003489706.1|	58.2	1e-07	PREDICTED: transcription elongation factor SPT6-like [Bombus impatiens]	--	--	--	--	--	--	--	--
CL2223.Contig4_All	639	0	22	0	3.759	11.8761	Up	4.46e-15	1.98e-14	gi|340719558|ref|XP_003398217.1|	60.1	3e-52	PREDICTED: kinesin-like protein KIF14-like [Bombus terrestris]	--	--	--	--	sp|Q15058|KIF14_HUMAN	73.6	7e-18	Kinesin-like protein KIF14 OS=Homo sapiens GN=KIF14 PE=1 SV=1
Unigene34922_All	757	0	26	0	3.75	11.8727	Up	1.26e-17	6.18e-17	--	--	--	--	--	--	--	--	--	--	--	--
CL3926.Contig1_All	233	0	8	0	3.7487	11.8722	Up	3.7e-06	9.65e-06	--	--	--	--	--	--	--	--	--	--	--	--
Unigene34927_All	204	0	7	0	3.7464	11.8713	Up	1.6e-05	3.93e-05	--	--	--	--	--	--	--	--	--	--	--	--
CL1964.Contig2_All	204	0	7	0	3.7464	11.8713	Up	1.6e-05	3.93e-05	--	--	--	--	--	--	--	--	--	--	--	--
Unigene37009_All	204	0	7	0	3.7464	11.8713	Up	1.6e-05	3.93e-05	gi|332030073|gb|EGI69898.1|	114.4	1e-24	Beta-1,3-galactosyltransferase 1 [Acromyrmex echinatior]	--	--	--	--	sp|Q864U8|B3GN5_PIG	55.1	3e-08	Lactosylceramide 1,3-N-acetyl-beta-D-glucosaminyltransferase OS=Sus scrofa GN=B3GNT5 PE=2 SV=1
Unigene35446_All	204	0	7	0	3.7464	11.8713	Up	1.6e-05	3.92e-05	gi|242022144|ref|XP_002431501.1|	66.2	5e-10	enzymatic polyprotein, putative [Pediculus humanus corporis] >gi|212516795|gb|EEB18763.1| enzymatic polyprotein, putative [Pediculus humanus corporis]	--	--	--	--	--	--	--	--
Unigene36745_All	408	0	14	0	3.7464	11.8713	Up	5.56e-10	1.93e-09	--	--	--	--	--	--	--	--	--	--	--	--
CL2276.Contig1_All	1309	9	10073	0.2251	840.175	11.8659	Up	0	0	--	--	--	--	--	--	--	--	--	--	--	--
Unigene37140_All	205	0	7	0	3.7282	11.8643	Up	1.6e-05	3.93e-05	--	--	--	--	--	--	--	--	--	--	--	--
CL2432.Contig1_All	205	0	7	0	3.7282	11.8643	Up	1.6e-05	3.93e-05	--	--	--	--	--	--	--	--	--	--	--	--
CL3324.Contig2_All	205	0	7	0	3.7282	11.8643	Up	1.6e-05	3.93e-05	--	--	--	--	--	--	--	--	--	--	--	--
Unigene35311_All	205	0	7	0	3.7282	11.8643	Up	1.6e-05	3.92e-05	--	--	--	--	--	--	--	--	--	--	--	--
Unigene35467_All	205	0	7	0	3.7282	11.8643	Up	1.6e-05	3.92e-05	--	--	--	--	--	--	--	--	--	--	--	--
CL438.Contig2_All	1818	0	62	0	3.7235	11.8624	Up	1.47e-40	1.25e-39	gi|307178046|gb|EFN66891.1|	495.4	4e-138	Beta-1,3-galactosyltransferase 1 [Camponotus floridanus]	gi|345486544|ref|XM_001604579.2|	97.6	2e-16	PREDICTED: Nasonia vitripennis beta-1,3-galactosyltransferase 1-like (LOC100121044), mRNA	sp|Q9MYM7|B3GT1_PONPY	151	5e-36	Beta-1,3-galactosyltransferase 1 OS=Pongo pygmaeus GN=B3GALT1 PE=3 SV=1
Unigene36867_All	264	0	9	0	3.7221	11.8619	Up	8.52e-07	2.35e-06	--	--	--	--	--	--	--	--	--	--	--	--
Unigene34834_All	323	0	11	0	3.7183	11.8604	Up	4.53e-08	1.39e-07	--	--	--	--	--	--	--	--	--	--	--	--
CL1125.Contig2_All	1300	3	3332	0.0755	279.842	11.8558	Up	0	0	gi|66513663|ref|XP_625263.1|	59.3	5e-07	PREDICTED: hypothetical protein LOC551717 [Apis mellifera]	--	--	--	--	--	--	--	--
Unigene36805_All	266	0	9	0	3.6941	11.851	Up	8.52e-07	2.35e-06	--	--	--	--	--	--	--	--	--	--	--	--
CL3843.Contig2_All	237	0	8	0	3.6855	11.8476	Up	3.7e-06	9.65e-06	--	--	--	--	--	--	--	--	--	--	--	--
Unigene36959_All	208	0	7	0	3.6744	11.8433	Up	1.6e-05	3.92e-05	--	--	--	--	--	--	--	--	--	--	--	--
Unigene36879_All	208	0	7	0	3.6744	11.8433	Up	1.6e-05	3.92e-05	--	--	--	--	--	--	--	--	--	--	--	--
CL1966.Contig1_All	268	0	9	0	3.6666	11.8402	Up	8.52e-07	2.35e-06	--	--	--	--	--	--	--	--	--	--	--	--
Unigene36958_All	209	0	7	0	3.6568	11.8364	Up	1.6e-05	3.92e-05	--	--	--	--	--	--	--	--	--	--	--	--
CL434.Contig1_All	209	0	7	0	3.6568	11.8364	Up	1.6e-05	3.92e-05	--	--	--	--	--	--	--	--	--	--	--	--
Unigene36138_All	209	0	7	0	3.6568	11.8364	Up	1.6e-05	3.92e-05	--	--	--	--	--	--	--	--	--	--	--	--
Unigene36890_All	239	0	8	0	3.6546	11.8355	Up	3.7e-06	9.65e-06	--	--	--	--	--	--	--	--	--	--	--	--
Unigene36816_All	269	0	9	0	3.6529	11.8348	Up	8.52e-07	2.35e-06	--	--	--	--	--	--	--	--	--	--	--	--
Unigene35010_All	270	0	9	0	3.6394	11.8295	Up	8.52e-07	2.36e-06	--	--	--	--	--	--	--	--	--	--	--	--
Unigene445_All	483	0	16	0	3.6168	11.8205	Up	2.96e-11	1.11e-10	--	--	--	--	--	--	--	--	--	--	--	--
CL394.Contig1_All	302	0	10	0	3.6153	11.8199	Up	1.97e-07	5.74e-07	--	--	--	--	--	--	--	--	--	--	--	--
CL3221.Contig3_All	885	33	35750	1.2206	4410.45	11.8191	Up	0	0	gi|119888038|gb|ABM05970.1|	65.1	5e-09	odorant-binding protein 3 [Microplitis mediator]	--	--	--	--	--	--	--	--
Unigene36977_All	272	0	9	0	3.6126	11.8188	Up	8.52e-07	2.35e-06	gi|383865821|ref|XP_003708371.1|	112.5	6e-24	PREDICTED: uncharacterized protein K02A2.6-like [Megachile rotundata]	--	--	--	--	sp|Q09575|YRD6_CAEEL	62	3e-10	Uncharacterized protein K02A2.6 OS=Caenorhabditis elegans GN=K02A2.6 PE=2 SV=1
Unigene35172_All	212	0	7	0	3.6051	11.8158	Up	1.6e-05	3.92e-05	gi|241068677|ref|XP_002408506.1|	98.2	1e-19	conserved hypothetical protein [Ixodes scapularis] >gi|215492494|gb|EEC02135.1| conserved hypothetical protein [Ixodes scapularis]	--	--	--	--	sp|Q9VGZ1|CK5P1_DROME	53.5	1e-07	CDK5RAP1-like protein OS=Drosophila melanogaster GN=CG6345 PE=2 SV=1
Unigene36967_All	213	0	7	0	3.5881	11.809	Up	1.6e-05	3.93e-05	--	--	--	--	--	--	--	--	--	--	--	--
Unigene37069_All	213	0	7	0	3.5881	11.809	Up	1.6e-05	3.92e-05	--	--	--	--	--	--	--	--	--	--	--	--
Unigene36870_All	214	0	7	0	3.5714	11.8023	Up	1.6e-05	3.92e-05	--	--	--	--	--	--	--	--	--	--	--	--
Unigene36545_All	214	0	7	0	3.5714	11.8023	Up	1.6e-05	3.92e-05	--	--	--	--	--	--	--	--	--	--	--	--
CL850.Contig2_All	245	0	8	0	3.5651	11.7997	Up	3.7e-06	9.67e-06	--	--	--	--	--	--	--	--	--	--	--	--
Unigene36794_All	215	0	7	0	3.5548	11.7956	Up	1.6e-05	3.92e-05	--	--	--	--	--	--	--	--	--	--	--	--
Unigene36880_All	246	0	8	0	3.5506	11.7938	Up	3.7e-06	9.63e-06	--	--	--	--	--	--	--	--	--	--	--	--
CL5092.Contig7_All	247	0	8	0	3.5363	11.788	Up	3.7e-06	9.64e-06	gi|383856834|ref|XP_003703912.1|	79.7	4e-14	PREDICTED: neprilysin-2-like [Megachile rotundata]	--	--	--	--	--	--	--	--
CL2610.Contig1_All	340	0	11	0	3.5324	11.7864	Up	4.53e-08	1.39e-07	--	--	--	--	--	--	--	--	--	--	--	--
Unigene35344_All	248	0	8	0	3.522	11.7822	Up	3.7e-06	9.67e-06	--	--	--	--	--	--	--	--	--	--	--	--
Unigene36938_All	217	0	7	0	3.522	11.7822	Up	1.6e-05	3.92e-05	--	--	--	--	--	--	--	--	--	--	--	--
Unigene35241_All	248	0	8	0	3.522	11.7822	Up	3.7e-06	9.65e-06	gi|449675066|ref|XP_002161185.2|	53.1	4e-06	PREDICTED: uncharacterized protein LOC100208015 [Hydra magnipapillata]	--	--	--	--	sp|Q02910|CPN_DROME	51.2	5e-07	Calphotin OS=Drosophila melanogaster GN=Cpn PE=2 SV=2
Unigene35440_All	279	0	9	0	3.522	11.7822	Up	8.52e-07	2.35e-06	gi|443693473|gb|ELT94824.1|	125.2	9e-28	hypothetical protein CAPTEDRAFT_122939, partial [Capitella teleta]	gi|436905903|gb|JQ936018.1|	513	1e-142	Fenneropenaeus chinensis isolate X-10 18S ribosomal RNA gene, partial sequence	--	--	--	--
Unigene36970_All	249	0	8	0	3.5079	11.7764	Up	3.7e-06	9.66e-06	--	--	--	--	--	--	--	--	--	--	--	--
Unigene35429_All	249	0	8	0	3.5079	11.7764	Up	3.7e-06	9.66e-06	--	--	--	--	--	--	--	--	--	--	--	--
Unigene35460_All	219	0	7	0	3.4898	11.7689	Up	1.6e-05	3.92e-05	--	--	--	--	--	--	--	--	--	--	--	--
Unigene36945_All	251	0	8	0	3.4799	11.7648	Up	3.7e-06	9.66e-06	gi|156615294|ref|XP_001647514.1|	62	1e-08	predicted protein [Nematostella vectensis] >gi|156214747|gb|EDO35725.1| predicted protein [Nematostella vectensis]	--	--	--	--	--	--	--	--
Unigene36874_All	251	0	8	0	3.4799	11.7648	Up	3.7e-06	9.65e-06	--	--	--	--	--	--	--	--	--	--	--	--
Unigene35558_All	251	0	8	0	3.4799	11.7648	Up	3.7e-06	9.64e-06	--	--	--	--	--	--	--	--	--	--	--	--
Unigene35187_All	220	0	7	0	3.474	11.7624	Up	1.6e-05	3.93e-05	--	--	--	--	--	--	--	--	--	--	--	--
Unigene35039_All	252	0	8	0	3.4661	11.7591	Up	3.7e-06	9.66e-06	--	--	--	--	--	--	--	--	--	--	--	--
Unigene35185_All	252	0	8	0	3.4661	11.7591	Up	3.7e-06	9.64e-06	--	--	--	--	--	--	--	--	--	--	--	--
Unigene36891_All	284	0	9	0	3.46	11.7566	Up	8.52e-07	2.35e-06	gi|345543|pir||JC1348	58.2	1e-07	hypothetical 18K protein - goldfish mitochondrion	gi|373938293|dbj|AB368566.1|	563	1e-157	Anguilla australis mitochondrial gene for 16S rRNA, partial sequence, isolate: KH-04-5-389	--	--	--	--
CL5160.Contig4_All	1073	0	34	0	3.4596	11.7564	Up	1.01e-22	5.84e-22	--	--	--	--	--	--	--	--	--	--	--	--
CL3796.Contig2_All	351	0	11	0	3.4217	11.7405	Up	4.53e-08	1.39e-07	gi|380019955|ref|XP_003693866.1|	147.1	2e-34	PREDICTED: uncharacterized protein LOC100870982 [Apis florea]	gi|380019954|ref|XM_003693818.1|	71.9	2e-09	PREDICTED: Apis florea uncharacterized LOC100870982 (LOC100870982), mRNA	--	--	--	--
Unigene35463_All	224	0	7	0	3.4119	11.7364	Up	1.6e-05	3.93e-05	--	--	--	--	--	--	--	--	--	--	--	--
Unigene35877_All	224	0	7	0	3.4119	11.7364	Up	1.6e-05	3.92e-05	--	--	--	--	--	--	--	--	--	--	--	--
Unigene35761_All	290	0	9	0	3.3884	11.7264	Up	8.52e-07	2.35e-06	--	--	--	--	--	--	--	--	--	--	--	--
Unigene35589_All	227	0	7	0	3.3668	11.7172	Up	1.6e-05	3.93e-05	--	--	--	--	--	--	--	--	--	--	--	--
Unigene36987_All	227	0	7	0	3.3668	11.7172	Up	1.6e-05	3.92e-05	--	--	--	--	--	--	--	--	--	--	--	--
CL455.Contig19_All	1233	0	38	0	3.3649	11.7163	Up	2.86e-25	1.78e-24	gi|321474641|gb|EFX85606.1|	24.3	7e-43	hypothetical protein DAPPUDRAFT_313895 [Daphnia pulex]	--	--	--	--	sp|O16796|NEPL2_CAEEL	127	5e-29	Neprilysin-2 OS=Caenorhabditis elegans GN=nep-2 PE=1 SV=2
Unigene34757_All	651	0	20	0	3.3543	11.7118	Up	8.38e-14	3.52e-13	--	--	--	--	--	--	--	--	--	--	--	--
Unigene35161_All	294	0	9	0	3.3423	11.7066	Up	8.52e-07	2.35e-06	--	--	--	--	--	--	--	--	--	--	--	--
CL4601.Contig1_All	327	0	10	0	3.3389	11.7052	Up	1.97e-07	5.74e-07	gi|340725243|ref|XP_003400982.1|	76.3	5e-13	PREDICTED: LOW QUALITY PROTEIN: sphingosine-1-phosphate lyase-like [Bombus terrestris]	--	--	--	--	sp|Q9V7Y2|SGPL_DROME	72	3e-13	Sphingosine-1-phosphate lyase OS=Drosophila melanogaster GN=Sply PE=2 SV=1
Unigene34783_All	229	0	7	0	3.3374	11.7045	Up	1.6e-05	3.92e-05	--	--	--	--	--	--	--	--	--	--	--	--
Unigene36980_All	230	0	7	0	3.3229	11.6982	Up	1.6e-05	3.93e-05	--	--	--	--	--	--	--	--	--	--	--	--
Unigene35023_All	263	0	8	0	3.3211	11.6974	Up	3.7e-06	9.64e-06	--	--	--	--	--	--	--	--	--	--	--	--
CL3643.Contig2_All	395	0	12	0	3.3169	11.6956	Up	1.05e-08	3.34e-08	--	--	--	--	--	--	--	--	--	--	--	--
Unigene37059_All	231	0	7	0	3.3085	11.692	Up	1.6e-05	3.93e-05	gi|189242082|ref|XP_001809963.1|	76.3	5e-13	PREDICTED: similar to BEL12_AG transposon polyprotein [Tribolium castaneum] >gi|270017009|gb|EFA13455.1| hypothetical protein TcasGA2_TC010686 [Tribolium castaneum]	--	--	--	--	--	--	--	--
Unigene1463_All	2183	67	66263	1.0046	3314.12	11.6878	Up	0	0	gi|332016614|gb|EGI57486.1|	76.3	8e-12	A disintegrin and metalloproteinase with thrombospondin motifs 1 [Acromyrmex echinatior]	--	--	--	--	--	--	--	--
Unigene36981_All	265	0	8	0	3.2961	11.6865	Up	3.7e-06	9.65e-06	--	--	--	--	--	--	--	--	--	--	--	--
CL2137.Contig2_All	265	0	8	0	3.2961	11.6865	Up	3.7e-06	9.65e-06	--	--	--	--	--	--	--	--	--	--	--	--
CL3160.Contig1_All	265	0	8	0	3.2961	11.6865	Up	3.7e-06	9.64e-06	gi|82568430|dbj|BAE48505.1|	105.9	6e-22	juvenile hormone epoxide hydrolase [Athalia rosae]	--	--	--	--	sp|Q8MZR5|HYEP2_CTEFE	83.2	1e-16	Juvenile hormone epoxide hydrolase 2 OS=Ctenocephalides felis GN=EH2 PE=2 SV=1
Unigene35202_All	266	0	8	0	3.2837	11.6811	Up	3.7e-06	9.64e-06	--	--	--	--	--	--	--	--	--	--	--	--
CL2086.Contig2_All	666	0	20	0	3.2787	11.6789	Up	8.38e-14	3.52e-13	gi|156548958|ref|XP_001607083.1|	82	2e-14	PREDICTED: chymotrypsin-1 [Nasonia vitripennis]	--	--	--	--	sp|P42279|TRYU_DROME	63.2	5e-10	Trypsin eta OS=Drosophila melanogaster GN=etaTry PE=2 SV=2
Unigene35179_All	333	0	10	0	3.2787	11.6789	Up	1.97e-07	5.74e-07	gi|345494745|ref|XP_003427360.1|	60.1	3e-08	PREDICTED: hypothetical protein LOC100679238 [Nasonia vitripennis]	--	--	--	--	--	--	--	--
Unigene36953_All	201	0	6	0	3.2592	11.6703	Up	6.95e-05	0.000159342	--	--	--	--	--	--	--	--	--	--	--	--
CL3029.Contig2_All	201	0	6	0	3.2592	11.6703	Up	6.95e-05	0.000159226	--	--	--	--	--	--	--	--	--	--	--	--
CL592.Contig2_All	571	0	17	0	3.2506	11.6665	Up	6.83e-12	2.63e-11	--	--	--	--	--	--	--	--	--	--	--	--
Unigene35208_All	202	0	6	0	3.243	11.6631	Up	6.95e-05	0.000159378	--	--	--	--	gi|14141413|emb|AL512368.9|	67.9	2e-08	Human DNA sequence from clone RP11-387L5 on chromosome 6, complete sequence	--	--	--	--
CL3222.Contig2_All	202	0	6	0	3.243	11.6631	Up	6.95e-05	0.000159211	--	--	--	--	--	--	--	--	--	--	--	--
Unigene37032_All	236	0	7	0	3.2384	11.6611	Up	1.6e-05	3.92e-05	--	--	--	--	--	--	--	--	--	--	--	--
Unigene37072_All	338	0	10	0	3.2302	11.6574	Up	1.97e-07	5.74e-07	gi|3599936|gb|AAC35428.1|	169.9	3e-41	diapause associated protein 1 [Choristoneura fumiferana]	gi|3599935|gb|AF007767.1|AF007767	67.9	3e-08	Choristoneura fumiferana diapause associated protein 1 (DAP1) mRNA, complete cds	sp|Q06343|BJSB2_TRINI	154	4e-38	Basic juvenile hormone-suppressible protein 2 OS=Trichoplusia ni GN=BJSP-2 PE=1 SV=1
Unigene35404_All	237	0	7	0	3.2248	11.655	Up	1.6e-05	3.92e-05	--	--	--	--	--	--	--	--	--	--	--	--
Unigene34776_All	237	0	7	0	3.2248	11.655	Up	1.6e-05	3.92e-05	--	--	--	--	--	--	--	--	--	--	--	--
Unigene36935_All	271	0	8	0	3.2231	11.6542	Up	3.7e-06	9.66e-06	--	--	--	--	--	--	--	--	--	--	--	--
Unigene37071_All	271	0	8	0	3.2231	11.6542	Up	3.7e-06	9.64e-06	--	--	--	--	--	--	--	--	--	--	--	--
Unigene35176_All	305	0	9	0	3.2218	11.6537	Up	8.52e-07	2.35e-06	--	--	--	--	--	--	--	--	--	--	--	--
Unigene36873_All	306	0	9	0	3.2112	11.6489	Up	8.52e-07	2.35e-06	gi|2133676|pir||S70430	53.5	3e-06	hypothetical protein 4 - fruit fly (Drosophila melanogaster) retrotransposon mgd1	--	--	--	--	--	--	--	--
Unigene37104_All	238	0	7	0	3.2112	11.6489	Up	1.6e-05	3.92e-05	--	--	--	--	--	--	--	--	--	--	--	--
Unigene35157_All	205	0	6	0	3.1956	11.6419	Up	6.95e-05	0.000159204	--	--	--	--	--	--	--	--	--	--	--	--
Unigene37037_All	205	0	6	0	3.1956	11.6419	Up	6.95e-05	0.00015919	--	--	--	--	--	--	--	--	--	--	--	--
CL2364.Contig1_All	240	0	7	0	3.1845	11.6369	Up	1.6e-05	3.92e-05	gi|345481370|ref|XP_003424351.1|	91.7	1e-17	PREDICTED: transcription elongation factor SPT6 [Nasonia vitripennis]	--	--	--	--	sp|Q9W420|SPT6H_DROME	60.8	6e-10	Transcription elongation factor SPT6 OS=Drosophila melanogaster GN=Spt6 PE=1 SV=1
Unigene37054_All	206	0	6	0	3.1801	11.6349	Up	6.95e-05	0.000159414	--	--	--	--	--	--	--	--	--	--	--	--
Unigene35168_All	206	0	6	0	3.1801	11.6349	Up	6.95e-05	0.000159313	--	--	--	--	--	--	--	--	--	--	--	--
Unigene36747_All	344	0	10	0	3.1739	11.632	Up	1.97e-07	5.75e-07	--	--	--	--	--	--	--	--	--	--	--	--
CL5035.Contig2_All	208	0	6	0	3.1495	11.6209	Up	6.95e-05	0.000159334	--	--	--	--	--	--	--	--	--	--	--	--
Unigene36943_All	243	0	7	0	3.1452	11.6189	Up	1.6e-05	3.92e-05	--	--	--	--	--	--	--	--	--	--	--	--
Unigene36807_All	417	0	12	0	3.1419	11.6174	Up	1.05e-08	3.35e-08	--	--	--	--	--	--	--	--	--	--	--	--
Unigene35639_All	210	0	6	0	3.1195	11.6071	Up	6.95e-05	0.000159472	--	--	--	--	--	--	--	--	--	--	--	--
Unigene37025_All	210	0	6	0	3.1195	11.6071	Up	6.95e-05	0.000159327	--	--	--	--	--	--	--	--	--	--	--	--
Unigene37049_All	210	0	6	0	3.1195	11.6071	Up	6.95e-05	0.000159276	--	--	--	--	--	--	--	--	--	--	--	--
Unigene36425_All	1074	1	933	0.0305	94.848	11.6026	Up	0	0	--	--	--	--	--	--	--	--	--	--	--	--
Unigene35192_All	211	0	6	0	3.1047	11.6002	Up	6.95e-05	0.000159516	--	--	--	--	--	--	--	--	--	--	--	--
Unigene36929_All	317	0	9	0	3.0998	11.598	Up	8.52e-07	2.36e-06	--	--	--	--	--	--	--	--	--	--	--	--
Unigene36947_All	282	0	8	0	3.0974	11.5968	Up	3.7e-06	9.66e-06	--	--	--	--	--	--	--	--	--	--	--	--
Unigene36948_All	282	0	8	0	3.0974	11.5968	Up	3.7e-06	9.66e-06	gi|449687745|ref|XP_004211531.1|	33.1	1e-06	PREDICTED: uncharacterized protein LOC100209599 [Hydra magnipapillata]	--	--	--	--	--	--	--	--
Unigene36904_All	248	0	7	0	3.0817	11.5895	Up	1.6e-05	3.93e-05	--	--	--	--	--	--	--	--	--	--	--	--
Unigene37043_All	213	0	6	0	3.0755	11.5866	Up	6.95e-05	0.000159421	--	--	--	--	--	--	--	--	--	--	--	--
Unigene37004_All	249	0	7	0	3.0694	11.5837	Up	1.6e-05	3.93e-05	--	--	--	--	--	--	--	--	--	--	--	--
Unigene36976_All	249	0	7	0	3.0694	11.5837	Up	1.6e-05	3.92e-05	gi|290988766|ref|XP_002677064.1|	157.9	1e-37	alpha-tubulin [Naegleria gruberi] >gi|284090669|gb|EFC44320.1| alpha-tubulin [Naegleria gruberi]	gi|156763637|gb|EU100017.1|	190	2e-45	Spodoptera exigua alpha-tubulin mRNA, complete cds	sp|P11237|TBA1_NAEGR	157	4e-39	Tubulin alpha-1/2/3 chain OS=Naegleria gruberi GN=TBA1 PE=2 SV=1
CL2961.Contig1_All	784	1	921	0.0418	128.261	11.5833	Up	0	0	--	--	--	--	--	--	--	--	--	--	--	--
Unigene36903_All	214	0	6	0	3.0612	11.5799	Up	6.95e-05	0.000159269	--	--	--	--	--	--	--	--	--	--	--	--
Unigene36997_All	286	0	8	0	3.054	11.5765	Up	3.7e-06	9.67e-06	gi|170819702|gb|ACB38664.1|	56.6	4e-07	reverse transcriptase [Daphnia pulex]	--	--	--	--	--	--	--	--
Unigene35206_All	286	0	8	0	3.054	11.5765	Up	3.7e-06	9.64e-06	gi|470252808|ref|XP_004359501.1|	136.7	3e-31	glycine dehydrogenase [Dictyostelium fasciculatum] >gi|328873284|gb|EGG21651.1| glycine dehydrogenase [Dictyostelium fasciculatum]	--	--	--	--	sp|Q54KM7|GCSP_DICDI	132	1e-31	Glycine dehydrogenase [decarboxylating], mitochondrial OS=Dictyostelium discoideum GN=gcvP PE=3 SV=1
CL2204.Contig5_All	1011	0	28	0	3.0238	11.5621	Up	6.71e-19	3.45e-18	gi|332016614|gb|EGI57486.1|	126.3	2e-27	A disintegrin and metalloproteinase with thrombospondin motifs 1 [Acromyrmex echinatior]	--	--	--	--	sp|Q69Z28|ATS16_MOUSE	83.2	8e-16	A disintegrin and metalloproteinase with thrombospondin motifs 16 OS=Mus musculus GN=Adamts16 PE=2 SV=2
CL1811.Contig2_All	217	0	6	0	3.0189	11.5598	Up	6.95e-05	0.000159429	--	--	--	--	--	--	--	--	--	--	--	--
Unigene37093_All	290	0	8	0	3.0119	11.5565	Up	3.7e-06	9.66e-06	--	--	--	--	--	--	--	--	--	--	--	--
Unigene36889_All	257	0	7	0	2.9738	11.5381	Up	1.6e-05	3.93e-05	--	--	--	--	--	--	--	--	--	--	--	--
Unigene37035_All	221	0	6	0	2.9642	11.5334	Up	6.95e-05	0.000159494	--	--	--	--	--	--	--	--	--	--	--	--
Unigene35194_All	221	0	6	0	2.9642	11.5334	Up	6.95e-05	0.00015932	gi|291239901|ref|XP_002739860.1|	55.1	1e-06	PREDICTED: hypothetical protein [Saccoglossus kowalevskii]	--	--	--	--	--	--	--	--
Unigene35210_All	258	0	7	0	2.9623	11.5325	Up	1.6e-05	3.93e-05	--	--	--	--	--	--	--	--	--	--	--	--
CL2260.Contig2_All	628	0	17	0	2.9556	11.5292	Up	6.83e-12	2.63e-11	--	--	--	--	--	--	--	--	--	--	--	--
CL4204.Contig2_All	296	0	8	0	2.9509	11.5269	Up	3.7e-06	9.66e-06	--	--	--	--	gi|68071866|ref|XM_672755.1|	60	6e-06	Plasmodium berghei strain ANKA hypothetical protein (PB107359.00.0) partial mRNA	--	--	--	--
CL3156.Contig2_All	446	0	12	0	2.9376	11.5204	Up	1.05e-08	3.35e-08	--	--	--	--	--	--	--	--	--	--	--	--
Unigene37033_All	261	0	7	0	2.9282	11.5158	Up	1.6e-05	3.93e-05	gi|146076646|ref|XP_001462967.1|	57.4	2e-07	putative ras-like small GTPases [Leishmania infantum JPCM5] >gi|398009984|ref|XP_003858190.1| ras-like small GTPases, putative [Leishmania donovani] >gi|134067049|emb|CAM65312.1| putative ras-like small GTPases [Leishmania infantum JPCM5] >gi|322496396|emb|CBZ31466.1| ras-like small GTPases, putative [Leishmania donovani]	--	--	--	--	sp|Q5R548|SAR1A_PONAB	54.7	5e-08	GTP-binding protein SAR1a OS=Pongo abelii GN=SAR1A PE=2 SV=1
CL2686.Contig2_All	783	0	21	0	2.9282	11.5158	Up	1.93e-14	8.38e-14	gi|383860714|ref|XP_003705834.1|	135.2	3e-30	PREDICTED: uncharacterized protein LOC100882893 [Megachile rotundata]	--	--	--	--	--	--	--	--
Unigene37063_All	261	0	7	0	2.9282	11.5158	Up	1.6e-05	3.92e-05	--	--	--	--	--	--	--	--	--	--	--	--
Unigene34730_All	373	0	10	0	2.9271	11.5153	Up	1.97e-07	5.74e-07	gi|307198066|gb|EFN79119.1|	97.4	2e-19	Tetraspanin-9 [Harpegnathos saltator]	--	--	--	--	sp|Q6GQF5|TSN33_XENLA	57.4	7e-09	Tetraspanin-33 OS=Xenopus laevis GN=tspan33 PE=2 SV=1
CL3232.Contig2_All	1009	0	27	0	2.9216	11.5125	Up	2.91e-18	1.46e-17	--	--	--	--	--	--	--	--	--	--	--	--
CL1965.Contig1_All	412	0	11	0	2.9151	11.5093	Up	4.53e-08	1.39e-07	--	--	--	--	--	--	--	--	--	--	--	--
Unigene37019_All	225	0	6	0	2.9115	11.5075	Up	6.95e-05	0.000159487	--	--	--	--	--	--	--	--	--	--	--	--
Unigene36982_All	225	0	6	0	2.9115	11.5075	Up	6.95e-05	0.000159349	--	--	--	--	--	--	--	--	--	--	--	--
CL739.Contig1_All	300	0	8	0	2.9115	11.5075	Up	3.7e-06	9.64e-06	gi|380013717|ref|XP_003690896.1|	125.2	9e-28	PREDICTED: LOW QUALITY PROTEIN: gamma-glutamyltranspeptidase 1-like [Apis florea]	--	--	--	--	sp|P19440|GGT1_HUMAN	95.5	2e-20	Gamma-glutamyltranspeptidase 1 OS=Homo sapiens GN=GGT1 PE=1 SV=2
Unigene35366_All	263	0	7	0	2.906	11.5048	Up	1.6e-05	3.93e-05	--	--	--	--	--	--	--	--	--	--	--	--
CL3044.Contig3_All	980	1	871	0.0334	97.0382	11.5045	Up	0	0	gi|194888074|ref|XP_001976855.1|	58.5	5e-07	GG18697 [Drosophila erecta] >gi|190648504|gb|EDV45782.1| GG18697 [Drosophila erecta]	--	--	--	--	--	--	--	--
Unigene37000_All	227	0	6	0	2.8859	11.4948	Up	6.95e-05	0.000159501	--	--	--	--	--	--	--	--	--	--	--	--
Unigene36118_All	227	0	6	0	2.8859	11.4948	Up	6.95e-05	0.000159363	--	--	--	--	--	--	--	--	--	--	--	--
Unigene37065_All	265	0	7	0	2.884	11.4939	Up	1.6e-05	3.93e-05	gi|45360388|gb|AAS59277.1|	169.1	5e-41	ribulose-1,5-bisphosphate carboxylase/oxygenase large subunit [Strombidium sp. HZ-2009b]	gi|45360411|gb|AY257124.1|	123	4e-25	Strombidium sp. HZ-2009a isolate SsLIS1-8 ribulose-1,5-bisphosphate carboxylase/oxygenase large subunit (rbcL) gene, partial cds; chloroplast	sp|A5CKB9|RBL_PAUCH	139	1e-33	Ribulose bisphosphate carboxylase large chain OS=Paulinella chromatophora GN=rbcL PE=3 SV=1
Unigene35676_All	266	0	7	0	2.8732	11.4884	Up	1.6e-05	3.92e-05	gi|307192787|gb|EFN75876.1|	70.5	2e-11	hypothetical protein EAI_03061 [Harpegnathos saltator]	--	--	--	--	sp|Q07283|TRHY_HUMAN	47	1e-05	Trichohyalin OS=Homo sapiens GN=TCHH PE=1 SV=2
Unigene37016_All	266	0	7	0	2.8732	11.4884	Up	1.6e-05	3.92e-05	--	--	--	--	--	--	--	--	--	--	--	--
Unigene37124_All	266	0	7	0	2.8732	11.4884	Up	1.6e-05	3.92e-05	--	--	--	--	--	--	--	--	--	--	--	--
CL455.Contig20_All	1066	0	28	0	2.8678	11.4857	Up	6.71e-19	3.45e-18	gi|242016238|ref|XP_002428736.1|	219.9	1e-55	endothelin-converting enzyme, putative [Pediculus humanus corporis] >gi|212513421|gb|EEB15998.1| endothelin-converting enzyme, putative [Pediculus humanus corporis]	--	--	--	--	sp|P42891|ECE1_BOVIN	193	6e-49	Endothelin-converting enzyme 1 OS=Bos taurus GN=ECE1 PE=1 SV=2
Unigene37064_All	230	0	6	0	2.8482	11.4758	Up	6.95e-05	0.00015953	--	--	--	--	--	--	--	--	--	--	--	--
Unigene37078_All	230	0	6	0	2.8482	11.4758	Up	6.95e-05	0.000159305	--	--	--	--	--	--	--	--	--	--	--	--
Unigene37106_All	270	0	7	0	2.8306	11.4669	Up	1.6e-05	3.92e-05	--	--	--	--	--	--	--	--	--	--	--	--
CL4206.Contig1_All	1086	0	28	0	2.815	11.4589	Up	6.71e-19	3.45e-18	--	--	--	--	--	--	--	--	--	--	--	--
Unigene36498_All	427	0	11	0	2.8126	11.4577	Up	4.53e-08	1.39e-07	--	--	--	--	--	--	--	--	--	--	--	--
CL1124.Contig2_All	350	0	9	0	2.8075	11.4551	Up	8.52e-07	2.35e-06	--	--	--	--	--	--	--	--	--	--	--	--
CL4840.Contig2_All	235	0	6	0	2.7876	11.4448	Up	6.95e-05	0.000159392	--	--	--	--	--	--	--	--	--	--	--	--
Unigene35455_All	314	0	8	0	2.7817	11.4418	Up	3.7e-06	9.65e-06	--	--	--	--	--	--	--	--	--	--	--	--
Unigene36994_All	275	0	7	0	2.7792	11.4405	Up	1.6e-05	3.93e-05	--	--	--	--	--	--	--	--	--	--	--	--
Unigene34707_All	1532	1	830	0.0214	59.1521	11.4326	Up	0	0	gi|383855706|ref|XP_003703351.1|	61.6	1e-07	PREDICTED: A disintegrin and metalloproteinase with thrombospondin motifs 7-like [Megachile rotundata]	--	--	--	--	--	--	--	--
Unigene37095_All	237	0	6	0	2.7641	11.4326	Up	6.95e-05	0.0001594	gi|1542877|emb|CAA65152.1|	20.8	1e-14	orf [Drosophila melanogaster]	--	--	--	--	--	--	--	--
Unigene37021_All	316	0	8	0	2.7641	11.4326	Up	3.7e-06	9.65e-06	gi|312375264|gb|EFR22670.1|	79	7e-14	hypothetical protein AND_14376 [Anopheles darlingi]	--	--	--	--	sp|Q1HR79|TCTP_AEDAE	79	2e-15	Translationally-controlled tumor protein homolog OS=Aedes aegypti GN=Tctp PE=2 SV=1
Unigene34970_All	237	0	6	0	2.7641	11.4326	Up	6.95e-05	0.000159233	--	--	--	--	--	--	--	--	--	--	--	--
Unigene37048_All	277	0	7	0	2.7591	11.43	Up	1.6e-05	3.93e-05	--	--	--	--	--	--	--	--	--	--	--	--
Unigene35499_All	200	0	5	0	2.7295	11.4144	Up	0.000301156	0.000639665	--	--	--	--	--	--	--	--	--	--	--	--
CL1584.Contig1_All	202	0	5	0	2.7025	11.4001	Up	0.000301156	0.000639261	--	--	--	--	--	--	--	--	--	--	--	--
Unigene37149_All	202	0	5	0	2.7025	11.4001	Up	0.000301156	0.000639127	--	--	--	--	--	--	--	--	--	--	--	--
CL455.Contig22_All	1142	0	28	0	2.677	11.3864	Up	6.71e-19	3.45e-18	gi|242016238|ref|XP_002428736.1|	107.8	1e-50	endothelin-converting enzyme, putative [Pediculus humanus corporis] >gi|212513421|gb|EEB15998.1| endothelin-converting enzyme, putative [Pediculus humanus corporis]	--	--	--	--	sp|P42892|ECE1_HUMAN	116	1e-43	Endothelin-converting enzyme 1 OS=Homo sapiens GN=ECE1 PE=1 SV=2
CL4879.Contig2_All	245	0	6	0	2.6738	11.3847	Up	6.95e-05	0.000159291	--	--	--	--	--	--	--	--	--	--	--	--
CL1248.Contig2_All	736	0	18	0	2.6702	11.3827	Up	1.57e-12	6.26e-12	--	--	--	--	--	--	--	--	--	--	--	--
Unigene37031_All	247	0	6	0	2.6522	11.373	Up	6.95e-05	0.000159197	--	--	--	--	--	--	--	--	--	--	--	--
Unigene35196_All	206	0	5	0	2.65	11.3718	Up	0.000301156	0.000639073	--	--	--	--	--	--	--	--	--	--	--	--
CL1262.Contig4_All	372	0	9	0	2.6415	11.3671	Up	8.52e-07	2.35e-06	--	--	--	--	--	--	--	--	--	--	--	--
Unigene35188_All	248	0	6	0	2.6415	11.3671	Up	6.95e-05	0.000159371	--	--	--	--	--	--	--	--	--	--	--	--
CL3301.Contig1_All	208	0	5	0	2.6246	11.3579	Up	0.000301156	0.00063945	--	--	--	--	--	--	--	--	--	--	--	--
Unigene37109_All	208	0	5	0	2.6246	11.3579	Up	0.000301156	0.000639019	--	--	--	--	--	--	--	--	--	--	--	--
CL592.Contig1_All	542	0	13	0	2.6188	11.3547	Up	2.41e-09	8.07e-09	--	--	--	--	--	--	--	--	--	--	--	--
Unigene36975_All	251	0	6	0	2.6099	11.3498	Up	6.95e-05	0.000159298	--	--	--	--	--	--	--	--	--	--	--	--
Unigene37067_All	252	0	6	0	2.5996	11.3441	Up	6.95e-05	0.000159407	--	--	--	--	--	--	--	--	--	--	--	--
Unigene37036_All	253	0	6	0	2.5893	11.3383	Up	6.95e-05	0.000159385	--	--	--	--	--	--	--	--	--	--	--	--
Unigene37139_All	211	0	5	0	2.5872	11.3372	Up	0.000301156	0.000639046	--	--	--	--	--	--	--	--	--	--	--	--
CL4325.Contig1_All	2554	0	60	0	2.565	11.3247	Up	2.76e-39	2.3e-38	--	--	--	--	--	--	--	--	--	--	--	--
Unigene37096_All	257	0	6	0	2.549	11.3157	Up	6.95e-05	0.000159255	--	--	--	--	--	--	--	--	--	--	--	--
Unigene35620_All	258	0	6	0	2.5391	11.3101	Up	6.95e-05	0.000159523	--	--	--	--	--	--	--	--	--	--	--	--
Unigene35678_All	215	0	5	0	2.5391	11.3101	Up	0.000301156	0.000639288	--	--	--	--	--	--	--	--	--	--	--	--
CL4349.Contig1_All	388	0	9	0	2.5326	11.3064	Up	8.52e-07	2.35e-06	--	--	--	--	--	--	--	--	--	--	--	--
Unigene37062_All	259	0	6	0	2.5293	11.3045	Up	6.95e-05	0.000159436	--	--	--	--	--	--	--	--	--	--	--	--
CL379.Contig3_All	260	0	6	0	2.5196	11.299	Up	6.95e-05	0.00015924	--	--	--	--	--	--	--	--	--	--	--	--
CL1532.Contig1_All	217	0	5	0	2.5157	11.2967	Up	0.000301156	0.000639584	--	--	--	--	--	--	--	--	--	--	--	--
CL3425.Contig2_All	218	0	5	0	2.5042	11.2901	Up	0.000301156	0.000639988	--	--	--	--	--	--	--	--	--	--	--	--
CL3183.Contig1_All	350	0	8	0	2.4956	11.2852	Up	3.7e-06	9.65e-06	gi|328709452|ref|XP_003243964.1|	62	9e-09	PREDICTED: hypothetical protein LOC100568954 [Acyrthosiphon pisum]	--	--	--	--	--	--	--	--
Unigene36940_All	219	0	5	0	2.4927	11.2835	Up	0.000301156	0.000639154	--	--	--	--	--	--	--	--	--	--	--	--
Unigene36956_All	308	0	7	0	2.4814	11.2769	Up	1.6e-05	3.93e-05	--	--	--	--	--	--	--	--	--	--	--	--
Unigene37143_All	221	0	5	0	2.4702	11.2704	Up	0.000301156	0.000639719	--	--	--	--	--	--	--	--	--	--	--	--
Unigene37155_All	221	0	5	0	2.4702	11.2704	Up	0.000301156	0.000638885	--	--	--	--	--	--	--	--	--	--	--	--
CL455.Contig21_All	1329	0	30	0	2.4646	11.2671	Up	3.57e-20	1.91e-19	gi|405974203|gb|EKC38866.1|	59.3	5e-07	Neprilysin [Crassostrea gigas]	--	--	--	--	sp|O16796|NEPL2_CAEEL	115	2e-25	Neprilysin-2 OS=Caenorhabditis elegans GN=nep-2 PE=1 SV=2
CL2402.Contig1_All	1156	0	26	0	2.4556	11.2619	Up	1.26e-17	6.18e-17	--	--	--	--	gi|56044558|dbj|AB194273.1|	61.9	6e-06	Danio rerio IL-26 gene for interleukin 26, complete cds	--	--	--	--
Unigene37114_All	223	0	5	0	2.448	11.2574	Up	0.000301156	0.000639611	--	--	--	--	--	--	--	--	--	--	--	--
Unigene36131_All	343	2	1468	0.1909	467.286	11.2573	Up	0	0	--	--	--	--	--	--	--	--	--	--	--	--
Unigene35500_All	225	0	5	0	2.4263	11.2445	Up	0.000301156	0.000639396	--	--	--	--	--	--	--	--	--	--	--	--
CL1903.Contig3_All	270	0	6	0	2.4263	11.2445	Up	6.95e-05	0.000159218	gi|345483859|ref|XP_001599682.2|	77	2e-13	PREDICTED: neuferricin-like [Nasonia vitripennis]	--	--	--	--	sp|A2CES0|NEUFC_DANRE	58.2	4e-09	Neuferricin OS=Danio rerio GN=cyb5d2 PE=3 SV=1
Unigene34955_All	271	0	6	0	2.4173	11.2392	Up	6.95e-05	0.000159356	--	--	--	--	--	--	--	--	--	--	--	--
Unigene36965_All	226	0	5	0	2.4155	11.2381	Up	0.000301156	0.000639638	--	--	--	--	--	--	--	--	--	--	--	--
CL1404.Contig2_All	453	0	10	0	2.4102	11.2349	Up	1.97e-07	5.73e-07	--	--	--	--	--	--	--	--	--	--	--	--
Unigene37129_All	272	0	6	0	2.4084	11.2339	Up	6.95e-05	0.000159443	--	--	--	--	--	--	--	--	--	--	--	--
CL4619.Contig2_All	367	0	8	0	2.38	11.2167	Up	3.7e-06	9.64e-06	--	--	--	--	--	--	--	--	--	--	--	--
Unigene37126_All	230	0	5	0	2.3735	11.2128	Up	0.000301156	0.000639773	--	--	--	--	--	--	--	--	--	--	--	--
CL3156.Contig1_All	416	0	9	0	2.3621	11.2059	Up	8.52e-07	2.35e-06	--	--	--	--	--	--	--	--	--	--	--	--
CL4686.Contig2_All	465	0	10	0	2.348	11.1972	Up	1.97e-07	5.75e-07	--	--	--	--	--	--	--	--	--	--	--	--
Unigene37112_All	279	0	6	0	2.348	11.1972	Up	6.95e-05	0.000159262	--	--	--	--	--	--	--	--	--	--	--	--
Unigene36334_All	514	0	11	0	2.3366	11.1902	Up	4.53e-08	1.39e-07	gi|380019955|ref|XP_003693866.1|	158.3	1e-37	PREDICTED: uncharacterized protein LOC100870982 [Apis florea]	gi|328790305|ref|XM_392407.4|	139	1e-29	PREDICTED: Apis mellifera neurogenic protein mastermind (mam), mRNA	--	--	--	--
Unigene35101_All	464	1	699	0.0705	164.479	11.188	Up	0	0	--	--	--	--	--	--	--	--	--	--	--	--
Unigene37127_All	234	0	5	0	2.3329	11.1879	Up	0.000301156	0.000638939	gi|260823639|ref|XP_002606188.1|	93.2	4e-18	hypothetical protein BRAFLDRAFT_126506 [Branchiostoma floridae] >gi|229291527|gb|EEN62198.1| hypothetical protein BRAFLDRAFT_126506 [Branchiostoma floridae]	--	--	--	--	sp|O02373|UGDH_DROME	85.9	2e-17	UDP-glucose 6-dehydrogenase OS=Drosophila melanogaster GN=sgl PE=1 SV=1
Unigene36936_All	235	0	5	0	2.323	11.1818	Up	0.000301156	0.000639557	--	--	--	--	--	--	--	--	--	--	--	--
CL1440.Contig2_All	331	0	7	0	2.309	11.1731	Up	1.6e-05	3.93e-05	--	--	--	--	--	--	--	--	--	--	--	--
Unigene37074_All	238	0	5	0	2.2937	11.1635	Up	0.000301156	0.000638912	--	--	--	--	--	--	--	--	--	--	--	--
Unigene37150_All	240	0	5	0	2.2746	11.1514	Up	0.000301156	0.000639827	gi|61207272|gb|AAX40361.1|	137.5	1e-31	elongation factor 1-alpha [Trypanosoma cruzi] >gi|61207274|gb|AAX40362.1| elongation factor 1-alpha [Trypanosoma cruzi]	gi|380040084|gb|JN671482.1|	81.8	1e-12	Macrocallista sp. JV-2012 elongation factor 1 alpha (ef1a) mRNA, partial cds	sp|P86933|EF1A_TRYBB	132	2e-31	Elongation factor 1-alpha OS=Trypanosoma brucei brucei GN=TEF1 PE=2 SV=1
Unigene35553_All	241	0	5	0	2.2652	11.1454	Up	0.000301156	0.000638858	gi|383859812|ref|XP_003705386.1|	102.8	5e-21	PREDICTED: tyrosine-protein phosphatase 69D-like [Megachile rotundata]	--	--	--	--	sp|P16620|PTP69_DROME	54.7	5e-08	Tyrosine-protein phosphatase 69D OS=Drosophila melanogaster GN=Ptp69D PE=1 SV=2
CL4260.Contig2_All	242	0	5	0	2.2558	11.1394	Up	0.000301156	0.000639369	--	--	--	--	--	--	--	--	--	--	--	--
CL4310.Contig1_All	437	0	9	0	2.2486	11.1348	Up	8.52e-07	2.35e-06	gi|148706589|gb|EDL38536.1|	62	1e-08	mCG15884, isoform CRA_b [Mus musculus]	--	--	--	--	sp|Q9P2E9|RRBP1_HUMAN	52	4e-07	Ribosome-binding protein 1 OS=Homo sapiens GN=RRBP1 PE=1 SV=4
Unigene36508_All	1415	0	29	0	2.2377	11.1278	Up	1.55e-19	8.12e-19	gi|383851641|ref|XP_003701340.1|	332.4	3e-89	PREDICTED: membrane metallo-endopeptidase-like 1-like [Megachile rotundata]	--	--	--	--	sp|P42891|ECE1_BOVIN	138	3e-32	Endothelin-converting enzyme 1 OS=Bos taurus GN=ECE1 PE=1 SV=2
CL3782.Contig3_All	244	0	5	0	2.2373	11.1275	Up	0.000301156	0.0006398	--	--	--	--	--	--	--	--	--	--	--	--
Unigene37164_All	244	0	5	0	2.2373	11.1275	Up	0.000301156	0.000638965	gi|328696864|ref|XP_003240154.1|	85.5	8e-16	PREDICTED: uncharacterized protein K02A2.6-like [Acyrthosiphon pisum]	--	--	--	--	--	--	--	--
CL4118.Contig2_All	1173	0	24	0	2.2339	11.1253	Up	2.37e-16	1.11e-15	--	--	--	--	--	--	--	--	--	--	--	--
CL455.Contig1_All	832	0	17	0	2.2309	11.1234	Up	6.83e-12	2.63e-11	gi|242016238|ref|XP_002428736.1|	28.5	1e-35	endothelin-converting enzyme, putative [Pediculus humanus corporis] >gi|212513421|gb|EEB15998.1| endothelin-converting enzyme, putative [Pediculus humanus corporis]	--	--	--	--	sp|O16796|NEPL2_CAEEL	149	6e-36	Neprilysin-2 OS=Caenorhabditis elegans GN=nep-2 PE=1 SV=2
CL4797.Contig1_All	1446	53	35163	1.1998	2655.02	11.1117	Up	0	0	gi|307211739|gb|EFN87734.1|	259.6	3e-67	Pancreatic triacylglycerol lipase [Harpegnathos saltator]	gi|193809884|emb|AM910994.1|	85.7	6e-13	Plasmodium knowlesi strain H chromosome 12, complete genome	sp|Q641F6|LIPHB_XENLA	150	9e-36	Lipase member H-B OS=Xenopus laevis GN=liph-b PE=2 SV=1
CL3441.Contig1_All	248	0	5	0	2.2012	11.1041	Up	0.000301156	0.00063918	--	--	--	--	--	--	--	--	--	--	--	--
Unigene37111_All	248	0	5	0	2.2012	11.1041	Up	0.000301156	0.000638992	gi|357608265|gb|EHJ65899.1|	133.7	2e-30	moderately methionine rich storage protein [Danaus plexippus]	gi|14599861|gb|AF356842.1|	83.8	3e-13	Plodia interpunctella hexamerin storage srotein PinSP1 mRNA, complete cds	sp|Q06343|BJSB2_TRINI	123	1e-28	Basic juvenile hormone-suppressible protein 2 OS=Trichoplusia ni GN=BJSP-2 PE=1 SV=1
CL455.Contig11_All	1157	0	23	0	2.1704	11.0837	Up	1.03e-15	4.7e-15	gi|242016238|ref|XP_002428736.1|	96.3	3e-51	endothelin-converting enzyme, putative [Pediculus humanus corporis] >gi|212513421|gb|EEB15998.1| endothelin-converting enzyme, putative [Pediculus humanus corporis]	--	--	--	--	sp|P42891|ECE1_BOVIN	132	3e-45	Endothelin-converting enzyme 1 OS=Bos taurus GN=ECE1 PE=1 SV=2
CL5160.Contig1_All	1931	0	38	0	2.1486	11.0692	Up	2.86e-25	1.78e-24	--	--	--	--	--	--	--	--	--	--	--	--
CL4430.Contig1_All	257	0	5	0	2.1242	11.0527	Up	0.000301156	0.000639315	--	--	--	--	--	--	--	--	--	--	--	--
CL3994.Contig2_All	672	0	13	0	2.1121	11.0445	Up	2.41e-09	8.06e-09	--	--	--	--	--	--	--	--	--	--	--	--
Unigene36497_All	259	0	5	0	2.1078	11.0415	Up	0.000301156	0.000639692	gi|383855622|ref|XP_003703309.1|	94.4	1e-18	PREDICTED: neurobeachin-like [Megachile rotundata]	gi|383855621|ref|XM_003703261.1|	69.9	6e-09	PREDICTED: Megachile rotundata neurobeachin-like (LOC100882997), mRNA	sp|Q9W4E2|NBEA_DROME	82.4	2e-16	Neurobeachin OS=Drosophila melanogaster GN=rg PE=1 SV=3
CL411.Contig2_All	276	1	628	0.1186	248.428	11.0325	Up	0	0	--	--	--	--	--	--	--	--	--	--	--	--
CL1150.Contig2_All	750	2	1250	0.0873	181.97	11.0254	Up	0	0	gi|357605980|gb|EHJ64856.1|	111.7	3e-23	hypothetical protein KGM_18288 [Danaus plexippus]	--	--	--	--	sp|P05090|APOD_HUMAN	91.7	1e-18	Apolipoprotein D OS=Homo sapiens GN=APOD PE=1 SV=1
Unigene36507_All	1313	0	25	0	2.0789	11.0216	Up	5.47e-17	2.62e-16	gi|383851641|ref|XP_003701340.1|	332.4	3e-89	PREDICTED: membrane metallo-endopeptidase-like 1-like [Megachile rotundata]	--	--	--	--	sp|P42891|ECE1_BOVIN	138	2e-32	Endothelin-converting enzyme 1 OS=Bos taurus GN=ECE1 PE=1 SV=2
CL1959.Contig1_All	1211	11	6818	0.2973	614.7	11.0137	Up	0	0	gi|332016614|gb|EGI57486.1|	85.1	8e-15	A disintegrin and metalloproteinase with thrombospondin motifs 1 [Acromyrmex echinatior]	--	--	--	--	--	--	--	--
CL277.Contig1_All	1269	0	24	0	2.0649	11.0119	Up	2.37e-16	1.11e-15	gi|332029868|gb|EGI69737.1|	87.8	1e-15	hypothetical protein G5I_01644 [Acromyrmex echinatior]	--	--	--	--	sp|Q9W594|GR02A_DROME	58.2	4e-08	Putative gustatory receptor 2a OS=Drosophila melanogaster GN=Gr2a PE=3 SV=3
Unigene34702_All	1708	1	619	0.0192	39.5688	11.009	Up	0	0	gi|307196540|gb|EFN78070.1|	324.3	1e-86	Testicular acid phosphatase-like protein [Harpegnathos saltator]	--	--	--	--	sp|Q5BLY5|ACPH1_APIME	279	1e-74	Venom acid phosphatase Acph-1 OS=Apis mellifera PE=1 SV=1
CL873.Contig2_All	531	0	10	0	2.0562	11.0058	Up	1.97e-07	5.74e-07	gi|332026341|gb|EGI66470.1|	75.9	9e-13	Apolipoprotein D [Acromyrmex echinatior]	--	--	--	--	sp|Q8SPI0|APOD_MACFA	58.2	1e-08	Apolipoprotein D OS=Macaca fascicularis GN=APOD PE=2 SV=1
Unigene34758_All	1173	0	22	0	2.0477	10.9998	Up	4.46e-15	1.98e-14	--	--	--	--	--	--	--	--	--	--	--	--
CL455.Contig7_All	908	0	17	0	2.0442	10.9973	Up	6.83e-12	2.63e-11	gi|383863402|ref|XP_003707170.1|	21.2	1e-30	PREDICTED: endothelin-converting enzyme 1-like [Megachile rotundata]	--	--	--	--	sp|O16796|NEPL2_CAEEL	127	3e-29	Neprilysin-2 OS=Caenorhabditis elegans GN=nep-2 PE=1 SV=2
CL1248.Contig3_All	706	0	13	0	2.0104	10.9733	Up	2.41e-09	8.08e-09	--	--	--	--	--	--	--	--	--	--	--	--
CL1836.Contig1_All	278	0	5	0	1.9637	10.9394	Up	0.000301156	0.000639342	--	--	--	--	--	--	--	--	--	--	--	--
CL3855.Contig1_All	447	0	8	0	1.954	10.9322	Up	3.7e-06	9.64e-06	--	--	--	--	--	--	--	--	--	--	--	--
Unigene36527_All	1389	1	585	0.0236	45.9837	10.9281	Up	0	0	--	--	--	--	--	--	--	--	--	--	--	--
Unigene34700_All	1182	2	1167	0.0554	107.796	10.9261	Up	0	0	gi|156550075|ref|XP_001605452.1|	163.3	2e-38	PREDICTED: venom acid phosphatase Acph-1-like isoform 1 [Nasonia vitripennis] >gi|345488198|ref|XP_003425857.1| PREDICTED: venom acid phosphatase Acph-1-like isoform 2 [Nasonia vitripennis]	--	--	--	--	sp|Q5BLY5|ACPH1_APIME	132	1e-30	Venom acid phosphatase Acph-1 OS=Apis mellifera PE=1 SV=1
CL714.Contig3_All	2987	16	9212	0.1753	336.72	10.9075	Up	0	0	gi|380020134|ref|XP_003693950.1|	109.4	1e-21	PREDICTED: uncharacterized protein LOC100863335 [Apis florea]	--	--	--	--	--	--	--	--
CL4816.Contig1_All	517	0	9	0	1.9007	10.8923	Up	8.52e-07	2.35e-06	gi|322785464|gb|EFZ12135.1|	123.2	5e-27	hypothetical protein SINV_15010 [Solenopsis invicta]	--	--	--	--	--	--	--	--
CL5062.Contig1_All	520	0	9	0	1.8897	10.8839	Up	8.52e-07	2.35e-06	--	--	--	--	gi|392305570|emb|FQ377999.4|	63.9	7e-07	Zebrafish DNA sequence from clone CH1073-506C7 in linkage group 6, complete sequence	--	--	--	--
Unigene35056_All	1241	7	3964	0.1846	348.749	10.8836	Up	0	0	gi|383851641|ref|XP_003701340.1|	387.5	7e-106	PREDICTED: membrane metallo-endopeptidase-like 1-like [Megachile rotundata]	gi|383851640|ref|XM_003701292.1|	73.8	2e-09	PREDICTED: Megachile rotundata membrane metallo-endopeptidase-like 1-like (LOC100876572), mRNA	sp|P08049|NEP_RABIT	232	1e-60	Neprilysin OS=Oryctolagus cuniculus GN=MME PE=1 SV=2
CL1901.Contig2_All	636	0	11	0	1.8884	10.8829	Up	4.53e-08	1.39e-07	--	--	--	--	--	--	--	--	--	--	--	--
Unigene36459_All	886	1	555	0.0369	68.3927	10.856	Up	0	0	--	--	--	--	--	--	--	--	--	--	--	--
CL4046.Contig1_All	376	4	2190	0.3482	635.926	10.8347	Up	0	0	--	--	--	--	--	--	--	--	--	--	--	--
Unigene6790_All	661	9	4884	0.4457	806.724	10.8218	Up	0	0	--	--	--	--	--	--	--	--	--	--	--	--
CL2260.Contig1_All	676	0	11	0	1.7766	10.7949	Up	4.53e-08	1.39e-07	--	--	--	--	--	--	--	--	--	--	--	--
Unigene36149_All	311	0	5	0	1.7553	10.7775	Up	0.000301156	0.000639934	gi|380014016|ref|XP_003691040.1|	110.2	3e-23	PREDICTED: zinc finger protein 395-like [Apis florea]	gi|383857099|ref|XM_003703996.1|	99.6	8e-18	PREDICTED: Megachile rotundata zinc finger protein 704-like (LOC100881646), mRNA	--	--	--	--
Unigene36530_All	2376	33	16801	0.4546	772.039	10.7299	Up	0	0	gi|156538621|ref|XP_001607602.1|	76.3	8e-12	PREDICTED: hypothetical protein LOC100123845 [Nasonia vitripennis]	--	--	--	--	--	--	--	--
CL4325.Contig2_All	2590	0	40	0	1.6862	10.7196	Up	1.52e-26	9.74e-26	--	--	--	--	--	--	--	--	--	--	--	--
CL547.Contig4_All	1176	0	18	0	1.6712	10.7067	Up	1.57e-12	6.26e-12	gi|332016614|gb|EGI57486.1|	159.5	3e-37	A disintegrin and metalloproteinase with thrombospondin motifs 1 [Acromyrmex echinatior]	--	--	--	--	--	--	--	--
Unigene36350_All	412	1	499	0.0794	132.237	10.7017	Up	0	0	gi|307169266|gb|EFN62042.1|	132.1	7e-30	Puromycin-sensitive aminopeptidase [Camponotus floridanus]	--	--	--	--	sp|Q5RFP3|ERAP2_PONAB	85.9	2e-17	Endoplasmic reticulum aminopeptidase 2 OS=Pongo abelii GN=ERAP2 PE=2 SV=1
CL1726.Contig2_All	334	0	5	0	1.6345	10.6746	Up	0.000301156	0.000639234	--	--	--	--	--	--	--	--	--	--	--	--
CL3072.Contig1_All	1609	0	24	0	1.6286	10.6694	Up	2.37e-16	1.11e-15	gi|380028710|ref|XP_003698033.1|	219.6	4e-55	PREDICTED: uncharacterized protein LOC100867419 [Apis florea]	--	--	--	--	--	--	--	--
Unigene35027_All	1880	1	484	0.0174	28.1085	10.6577	Up	8e-307	3.24e-305	gi|332027030|gb|EGI67126.1|	73.6	4e-11	Pancreatic triacylglycerol lipase [Acromyrmex echinatior]	--	--	--	--	--	--	--	--
CL1205.Contig8_All	1231	0	18	0	1.5965	10.6407	Up	1.57e-12	6.26e-12	gi|383861266|ref|XP_003706107.1|	96.7	4e-52	PREDICTED: venom acid phosphatase Acph-1-like [Megachile rotundata]	--	--	--	--	sp|A6H730|PPAP_BOVIN	67.8	1e-24	Prostatic acid phosphatase OS=Bos taurus GN=ACPP PE=2 SV=1
CL726.Contig2_All	4656	0	68	0	1.5946	10.639	Up	2.21e-44	2.01e-43	gi|270009808|gb|EFA06256.1|	229.9	1e-57	hypothetical protein TcasGA2_TC009115 [Tribolium castaneum]	--	--	--	--	sp|P04146|COPIA_DROME	271	8e-72	Copia protein OS=Drosophila melanogaster GN=GIP PE=1 SV=3
Unigene34863_All	414	0	6	0	1.5823	10.6278	Up	6.95e-05	0.000159479	--	--	--	--	--	--	--	--	--	--	--	--
CL1150.Contig7_All	1233	15	7056	0.3982	624.807	10.6157	Up	0	0	gi|332026341|gb|EGI66470.1|	148.7	6e-34	Apolipoprotein D [Acromyrmex echinatior]	--	--	--	--	sp|P05090|APOD_HUMAN	110	8e-24	Apolipoprotein D OS=Homo sapiens GN=APOD PE=1 SV=1
CL1953.Contig2_All	983	0	14	0	1.555	10.6027	Up	5.56e-10	1.93e-09	gi|116283512|gb|AAH29790.1|	458.8	1e-127	Unknown (protein for MGC:35458) [Homo sapiens]	gi|20987526|gb|BC029790.1|	686	0	Homo sapiens cDNA clone MGC:35458 IMAGE:5192697, complete cds	sp|Q9HC84|MUC5B_HUMAN	64.7	3e-10	Mucin-5B OS=Homo sapiens GN=MUC5B PE=1 SV=3
Unigene36493_All	1271	5	2330	0.1288	200.153	10.6018	Up	0	0	gi|328723442|ref|XP_001944746.2|	306.6	1e-81	PREDICTED: probable uridine nucleosidase 1-like [Acyrthosiphon pisum]	--	--	--	--	sp|Q27546|IUNH_CRIFA	101	4e-21	Inosine-uridine preferring nucleoside hydrolase OS=Crithidia fasciculata GN=IUNH PE=1 SV=3
CL4453.Contig1_All	1354	2	930	0.0484	74.992	10.5975	Up	0	0	gi|549192|sp|P35785.1|VA5_VESPE	88.6	8e-16	RecName: Full=Venom allergen 5; AltName: Full=Allergen Ves p V; AltName: Full=Antigen 5; Short=Ag5; AltName: Allergen=Ves p 5	--	--	--	--	sp|P35785|VA5_VESPE	88.6	3e-17	Venom allergen 5 OS=Vespula pensylvanica PE=1 SV=1
CL481.Contig5_All	1283	3	1388	0.0765	118.117	10.5925	Up	0	0	--	--	--	--	--	--	--	--	--	--	--	--
Unigene34726_All	3552	21	9718	0.1935	298.713	10.5922	Up	0	0	gi|383851641|ref|XP_003701340.1|	968.8	0	PREDICTED: membrane metallo-endopeptidase-like 1-like [Megachile rotundata]	gi|350418741|ref|XM_003491904.1|	99.6	9e-17	PREDICTED: Bombus impatiens membrane metallo-endopeptidase-like 1-like (LOC100748897), mRNA	sp|Q9JLI3|MMEL1_MOUSE	489	1e-137	Membrane metallo-endopeptidase-like 1 OS=Mus musculus GN=Mmel1 PE=1 SV=1
CL4637.Contig2_All	356	0	5	0	1.5335	10.5826	Up	0.000301156	0.000639476	--	--	--	--	--	--	--	--	--	--	--	--
Unigene36438_All	1031	10	4594	0.3175	486.5	10.5815	Up	0	0	--	--	--	--	--	--	--	--	--	--	--	--
CL3474.Contig2_All	571	0	8	0	1.5297	10.579	Up	3.7e-06	9.66e-06	--	--	--	--	--	--	--	--	--	--	--	--
CL4842.Contig2_All	1287	0	18	0	1.527	10.5765	Up	1.57e-12	6.25e-12	gi|307211739|gb|EFN87734.1|	191.8	6e-47	Pancreatic triacylglycerol lipase [Harpegnathos saltator]	--	--	--	--	sp|P54316|LIPR1_RAT	117	6e-26	Inactive pancreatic lipase-related protein 1 OS=Rattus norvegicus GN=Pnliprp1 PE=2 SV=1
CL3991.Contig1_All	503	0	7	0	1.5194	10.5693	Up	1.6e-05	3.92e-05	--	--	--	--	--	--	--	--	--	--	--	--
Unigene34761_All	1738	0	24	0	1.5077	10.5581	Up	2.37e-16	1.11e-15	--	--	--	--	--	--	--	--	--	--	--	--
CL1887.Contig1_All	881	0	12	0	1.4872	10.5384	Up	1.05e-08	3.35e-08	--	--	--	--	--	--	--	--	--	--	--	--
CL217.Contig17_All	2005	0	27	0	1.4703	10.5219	Up	2.91e-18	1.46e-17	gi|299522880|ref|NP_001177576.1|	42	2e-59	odorant receptor 204 [Nasonia vitripennis]	--	--	--	--	sp|Q8WTE6|OR2_ANOGA	56.6	2e-07	Odorant receptor Or2 OS=Anopheles gambiae GN=OR2 PE=2 SV=1
CL142.Contig2_All	454	0	6	0	1.4429	10.4948	Up	6.95e-05	0.000159247	--	--	--	--	--	--	--	--	--	--	--	--
Unigene35899_All	797	1	432	0.0411	59.1801	10.4918	Up	9.7e-274	3.62e-272	--	--	--	--	--	--	--	--	--	--	--	--
CL455.Contig2_All	923	0	12	0	1.4195	10.4712	Up	1.05e-08	3.35e-08	gi|17533333|ref|NP_494538.1|	140.6	1e-31	Protein NEP-11, isoform a [Caenorhabditis elegans] >gi|74957125|sp|O16796.2|NEPL2_CAEEL RecName: Full=Neprilysin-2 >gi|351058116|emb|CCD64733.1| Protein NEP-11, isoform a [Caenorhabditis elegans]	--	--	--	--	sp|O16796|NEPL2_CAEEL	140	4e-33	Neprilysin-2 OS=Caenorhabditis elegans GN=nep-2 PE=1 SV=2
CL729.Contig2_All	469	0	6	0	1.3968	10.4479	Up	6.95e-05	0.000159508	--	--	--	--	--	--	--	--	--	--	--	--
CL159.Contig2_All	2046	38	15714	0.6079	838.555	10.4299	Up	0	0	gi|340729259|ref|XP_003402923.1|	606.7	1e-171	PREDICTED: myrosinase 1-like [Bombus terrestris]	--	--	--	--	sp|Q95X01|MYRO1_BREBR	434	3e-121	Myrosinase 1 OS=Brevicoryne brassicae PE=1 SV=1
CL1094.Contig3_All	205	2	826	0.3193	439.923	10.4281	Up	0	0	--	--	--	--	--	--	--	--	--	--	--	--
CL411.Contig1_All	218	1	412	0.1502	206.344	10.4239	Up	5.09e-261	1.83e-259	--	--	--	--	--	--	--	--	--	--	--	--
CL5092.Contig1_All	1164	1	409	0.0281	38.3637	10.415	Up	4.12e-259	1.47e-257	gi|383856834|ref|XP_003703912.1|	171	1e-40	PREDICTED: neprilysin-2-like [Megachile rotundata]	--	--	--	--	sp|Q495T6|MMEL1_HUMAN	104	3e-22	Membrane metallo-endopeptidase-like 1 OS=Homo sapiens GN=MMEL1 PE=1 SV=2
CL4842.Contig1_All	1287	0	16	0	1.3574	10.4066	Up	2.96e-11	1.11e-10	gi|307211739|gb|EFN87734.1|	191.8	6e-47	Pancreatic triacylglycerol lipase [Harpegnathos saltator]	--	--	--	--	sp|P54316|LIPR1_RAT	117	6e-26	Inactive pancreatic lipase-related protein 1 OS=Rattus norvegicus GN=Pnliprp1 PE=2 SV=1
CL2204.Contig3_All	1161	0	14	0	1.3166	10.3626	Up	5.56e-10	1.94e-09	gi|332016614|gb|EGI57486.1|	44.3	1e-22	A disintegrin and metalloproteinase with thrombospondin motifs 1 [Acromyrmex echinatior]	--	--	--	--	sp|Q69Z28|ATS16_MOUSE	55.8	7e-10	A disintegrin and metalloproteinase with thrombospondin motifs 16 OS=Mus musculus GN=Adamts16 PE=2 SV=2
CL455.Contig17_All	999	0	12	0	1.3115	10.357	Up	1.05e-08	3.35e-08	gi|17533333|ref|NP_494538.1|	127.5	1e-27	Protein NEP-11, isoform a [Caenorhabditis elegans] >gi|74957125|sp|O16796.2|NEPL2_CAEEL RecName: Full=Neprilysin-2 >gi|351058116|emb|CCD64733.1| Protein NEP-11, isoform a [Caenorhabditis elegans]	--	--	--	--	sp|O16796|NEPL2_CAEEL	127	4e-29	Neprilysin-2 OS=Caenorhabditis elegans GN=nep-2 PE=1 SV=2
CL24.Contig5_All	3031	6	2307	0.0648	83.1022	10.3247	Up	0	0	gi|307211739|gb|EFN87734.1|	246.1	8e-63	Pancreatic triacylglycerol lipase [Harpegnathos saltator]	--	--	--	--	sp|P54315|LIPR1_HUMAN	151	1e-35	Inactive pancreatic lipase-related protein 1 OS=Homo sapiens GN=PNLIPRP1 PE=1 SV=1
CL455.Contig6_All	878	0	10	0	1.2435	10.2802	Up	1.97e-07	5.74e-07	gi|405974203|gb|EKC38866.1|	116.3	1e-24	Neprilysin [Crassostrea gigas]	--	--	--	--	sp|O16796|NEPL2_CAEEL	115	9e-26	Neprilysin-2 OS=Caenorhabditis elegans GN=nep-2 PE=1 SV=2
CL2961.Contig2_All	528	0	6	0	1.2407	10.2769	Up	6.95e-05	0.000159465	--	--	--	--	--	--	--	--	--	--	--	--
CL48.Contig2_All	2817	39	14382	0.4532	557.421	10.2644	Up	0	0	gi|307196540|gb|EFN78070.1|	341.3	1e-91	Testicular acid phosphatase-like protein [Harpegnathos saltator]	--	--	--	--	sp|Q5BLY5|ACPH1_APIME	302	3e-81	Venom acid phosphatase Acph-1 OS=Apis mellifera PE=1 SV=1
Unigene7526_All	545	36	13002	2.1622	2604.74	10.2344	Up	0	0	--	--	--	--	--	--	--	--	--	--	--	--
CL455.Contig15_All	1095	0	12	0	1.1965	10.2246	Up	1.05e-08	3.35e-08	gi|405974203|gb|EKC38866.1|	116.3	2e-24	Neprilysin [Crassostrea gigas]	--	--	--	--	sp|O16796|NEPL2_CAEEL	115	1e-25	Neprilysin-2 OS=Caenorhabditis elegans GN=nep-2 PE=1 SV=2
CL528.Contig3_All	650	0	7	0	1.1758	10.1994	Up	1.6e-05	3.92e-05	gi|345497649|ref|XP_001600520.2|	93.2	1e-17	PREDICTED: chymotrypsin-1 [Nasonia vitripennis]	--	--	--	--	sp|P69525|TMPS9_MOUSE	77.8	2e-14	Transmembrane protease serine 9 OS=Mus musculus GN=Tmprss9 PE=2 SV=1
Unigene8890_All	1115	0	12	0	1.1751	10.1986	Up	1.05e-08	3.35e-08	--	--	--	--	--	--	--	--	--	--	--	--
CL5071.Contig4_All	564	0	6	0	1.1615	10.1818	Up	6.95e-05	0.000159458	gi|383851641|ref|XP_003701340.1|	55.5	1e-06	PREDICTED: membrane metallo-endopeptidase-like 1-like [Megachile rotundata]	--	--	--	--	--	--	--	--
CL108.Contig1_All	475	0	5	0	1.1493	10.1665	Up	0.000301156	0.000640015	--	--	--	--	gi|380026322|ref|XM_003696853.1|	67.9	4e-08	PREDICTED: Apis florea uncharacterized LOC100865682, transcript variant 2 (LOC100865682), mRNA	--	--	--	--
Unigene34895_All	2044	11	3742	0.1762	199.882	10.1477	Up	0	0	gi|383863909|ref|XP_003707422.1|	646.4	0	PREDICTED: A disintegrin and metalloproteinase with thrombospondin motifs 2-like [Megachile rotundata]	gi|383863908|ref|XM_003707374.1|	93.7	3e-15	PREDICTED: Megachile rotundata A disintegrin and metalloproteinase with thrombospondin motifs 2-like (LOC100877634), mRNA	sp|Q8TE56|ATS17_HUMAN	130	9e-30	A disintegrin and metalloproteinase with thrombospondin motifs 17 OS=Homo sapiens GN=ADAMTS17 PE=2 SV=2
CL1931.Contig1_All	2528	0	26	0	1.1229	10.133	Up	1.26e-17	6.18e-17	gi|322787682|gb|EFZ13694.1|	745.7	0	hypothetical protein SINV_03923 [Solenopsis invicta]	--	--	--	--	sp|Q66H50|FACR1_RAT	377	5e-104	Fatty acyl-CoA reductase 1 OS=Rattus norvegicus GN=Far1 PE=2 SV=1
CL1248.Contig4_All	682	0	7	0	1.1206	10.1301	Up	1.6e-05	3.93e-05	--	--	--	--	--	--	--	--	--	--	--	--
CL24.Contig4_All	2860	9	3013	0.103	115.023	10.1251	Up	0	0	gi|307211739|gb|EFN87734.1|	246.1	7e-63	Pancreatic triacylglycerol lipase [Harpegnathos saltator]	--	--	--	--	sp|P54315|LIPR1_HUMAN	151	9e-36	Inactive pancreatic lipase-related protein 1 OS=Homo sapiens GN=PNLIPRP1 PE=1 SV=1
Unigene34976_All	2444	14	4478	0.1875	200.048	10.0592	Up	0	0	gi|380013200|ref|XP_003690654.1|	246.5	5e-63	PREDICTED: A disintegrin and metalloproteinase with thrombospondin motifs 3-like [Apis florea]	--	--	--	--	sp|Q9UP79|ATS8_HUMAN	84.3	1e-15	A disintegrin and metalloproteinase with thrombospondin motifs 8 OS=Homo sapiens GN=ADAMTS8 PE=2 SV=2
CL696.Contig1_All	2355	60	19006	0.834	881.151	10.0451	Up	0	0	gi|322787031|gb|EFZ13255.1|	357.1	2e-96	hypothetical protein SINV_10430 [Solenopsis invicta]	--	--	--	--	sp|Q7M4I3|SP4_MEGPE	253	1e-66	Venom protease OS=Megabombus pennsylvanicus PE=1 SV=1
CL212.Contig1_All	830	0	8	0	1.0524	10.0395	Up	3.7e-06	9.65e-06	--	--	--	--	--	--	--	--	--	--	--	--
CL5071.Contig1_All	651	0	6	0	1.0063	9.97484	Up	6.95e-05	0.00015945	gi|383851641|ref|XP_003701340.1|	55.5	2e-06	PREDICTED: membrane metallo-endopeptidase-like 1-like [Megachile rotundata]	--	--	--	--	--	--	--	--
CL217.Contig19_All	1986	0	18	0	0.9896	9.9507	Up	1.57e-12	6.25e-12	gi|299522880|ref|NP_001177576.1|	42	2e-59	odorant receptor 204 [Nasonia vitripennis]	--	--	--	--	sp|Q8WTE6|OR2_ANOGA	56.6	2e-07	Odorant receptor Or2 OS=Anopheles gambiae GN=OR2 PE=2 SV=1
CL1827.Contig1_All	230	1	289	0.1423	137.189	9.91302	Up	8.13e-183	2.22e-181	--	--	--	--	--	--	--	--	--	--	--	--
CL866.Contig1_All	1364	0	12	0	0.9605	9.90764	Up	1.05e-08	3.34e-08	gi|284172475|ref|NP_001164387.2|	153.7	2e-35	gustatory receptor 5 [Nasonia vitripennis]	--	--	--	--	sp|Q9VSH2|GR66A_DROME	80.1	1e-14	Putative gustatory receptor 66a OS=Drosophila melanogaster GN=Gr66a PE=2 SV=3
CL36.Contig2_All	567	1	284	0.0577	54.6872	9.88842	Up	1.22e-179	3.28e-178	--	--	--	--	--	--	--	--	--	--	--	--
CL453.Contig1_All	586	0	5	0	0.9316	9.86357	Up	0.000301156	0.000639907	--	--	--	--	--	--	--	--	--	--	--	--
CL1419.Contig1_All	713	10	2725	0.4591	417.28	9.82799	Up	0	0	--	--	--	--	--	--	--	--	--	--	--	--
CL866.Contig4_All	1346	0	11	0	0.8923	9.80139	Up	4.53e-08	1.39e-07	gi|299523084|ref|NP_001177424.1|	172.9	3e-41	gustatory receptor 4 [Nasonia vitripennis]	--	--	--	--	sp|Q9VTN0|GR68A_DROME	52	3e-06	Gustatory receptor 68a OS=Drosophila melanogaster GN=Gr68a PE=2 SV=2
Unigene34892_All	1203	11	2820	0.2993	255.938	9.73998	Up	0	0	--	--	--	--	--	--	--	--	--	--	--	--
CL4831.Contig3_All	2783	50	12571	0.5881	493.182	9.71184	Up	0	0	gi|332028067|gb|EGI68118.1|	189.5	8e-46	Peptidoglycan-recognition protein SA [Acromyrmex echinatior]	gi|195382323|ref|XM_002049844.1|	71.9	2e-08	Drosophila virilis GJ21836 (Dvir\GJ21836), mRNA	sp|Q9XTN0|PGRP_BOMMO	155	6e-37	Peptidoglycan recognition protein OS=Bombyx mori PE=1 SV=1
CL1125.Contig3_All	3272	12	2959	0.12	98.7375	9.68442	Up	0	0	gi|307180196|gb|EFN68229.1|	67.8	4e-09	hypothetical protein EAG_13140 [Camponotus floridanus]	--	--	--	--	--	--	--	--
CL4206.Contig3_All	1201	0	9	0	0.8182	9.67631	Up	8.52e-07	2.35e-06	--	--	--	--	--	--	--	--	--	--	--	--
Unigene34727_All	1351	0	10	0	0.8082	9.65857	Up	1.97e-07	5.73e-07	gi|383851641|ref|XP_003701340.1|	395.6	3e-108	PREDICTED: membrane metallo-endopeptidase-like 1-like [Megachile rotundata]	--	--	--	--	sp|O60344|ECE2_HUMAN	145	2e-34	Endothelin-converting enzyme 2 OS=Homo sapiens GN=ECE2 PE=1 SV=4
CL5071.Contig2_All	814	0	6	0	0.8048	9.65249	Up	6.95e-05	0.000159284	gi|383851641|ref|XP_003701340.1|	55.5	3e-06	PREDICTED: membrane metallo-endopeptidase-like 1-like [Megachile rotundata]	--	--	--	--	--	--	--	--
Unigene34759_All	1639	0	12	0	0.7994	9.64277	Up	1.05e-08	3.35e-08	--	--	--	--	--	--	--	--	--	--	--	--
CL217.Contig8_All	2059	0	15	0	0.7954	9.63554	Up	1.28e-10	4.64e-10	gi|299522880|ref|NP_001177576.1|	42	2e-59	odorant receptor 204 [Nasonia vitripennis]	--	--	--	--	sp|Q8WTE6|OR2_ANOGA	56.6	2e-07	Odorant receptor Or2 OS=Anopheles gambiae GN=OR2 PE=2 SV=1
CL277.Contig2_All	964	0	7	0	0.7928	9.63081	Up	1.6e-05	3.92e-05	gi|322788921|gb|EFZ14445.1|	128.3	5e-28	hypothetical protein SINV_03215 [Solenopsis invicta]	--	--	--	--	sp|Q9VM09|GR28A_DROME	60.8	4e-09	Putative gustatory receptor 28a OS=Drosophila melanogaster GN=Gr28a PE=3 SV=2
Unigene34750_All	802	1	236	0.0408	32.1283	9.62106	Up	3.85e-149	9.01e-148	--	--	--	--	--	--	--	--	--	--	--	--
CL1248.Contig1_All	712	0	5	0	0.7667	9.58252	Up	0.000301156	0.000639961	--	--	--	--	--	--	--	--	--	--	--	--
Unigene35304_All	352	1	223	0.093	69.1692	9.53868	Up	6.97e-141	1.56e-139	gi|270006672|gb|EFA03120.1|	109	7e-23	hypothetical protein TcasGA2_TC013030 [Tribolium castaneum]	--	--	--	--	sp|O16796|NEPL2_CAEEL	69.7	1e-12	Neprilysin-2 OS=Caenorhabditis elegans GN=nep-2 PE=1 SV=2
CL4498.Contig2_All	972	2	440	0.0674	49.4239	9.51824	Up	1.35e-276	5.08e-275	--	--	--	--	--	--	--	--	--	--	--	--
CL5092.Contig6_All	646	1	212	0.0507	35.8306	9.46499	Up	6.74e-134	1.45e-132	gi|383856834|ref|XP_003703912.1|	99.4	1e-19	PREDICTED: neprilysin-2-like [Megachile rotundata]	--	--	--	--	sp|Q495T6|MMEL1_HUMAN	63.2	4e-10	Membrane metallo-endopeptidase-like 1 OS=Homo sapiens GN=MMEL1 PE=1 SV=2
Unigene36176_All	910	1	212	0.036	25.4358	9.46465	Up	6.74e-134	1.45e-132	--	--	--	--	--	--	--	--	--	--	--	--
CL4325.Contig4_All	2521	0	16	0	0.6929	9.4365	Up	2.96e-11	1.11e-10	--	--	--	--	--	--	--	--	--	--	--	--
CL217.Contig11_All	2075	0	13	0	0.684	9.41785	Up	2.41e-09	8.08e-09	gi|299522880|ref|NP_001177576.1|	194.5	1e-47	odorant receptor 204 [Nasonia vitripennis]	--	--	--	--	sp|Q8WTE6|OR2_ANOGA	55.8	4e-07	Odorant receptor Or2 OS=Anopheles gambiae GN=OR2 PE=2 SV=1
Unigene34728_All	1438	0	9	0	0.6833	9.41638	Up	8.52e-07	2.36e-06	gi|383851641|ref|XP_003701340.1|	395.6	3e-108	PREDICTED: membrane metallo-endopeptidase-like 1-like [Megachile rotundata]	--	--	--	--	sp|O60344|ECE2_HUMAN	145	2e-34	Endothelin-converting enzyme 2 OS=Homo sapiens GN=ECE2 PE=1 SV=4
CL3232.Contig1_All	800	0	5	0	0.6824	9.41447	Up	0.000301156	0.0006391	--	--	--	--	--	--	--	--	--	--	--	--
Unigene34756_All	2554	3	612	0.0384	26.1626	9.41218	Up	0	0	gi|270016604|gb|EFA13050.1|	85.1	2e-14	hypothetical protein TcasGA2_TC010752 [Tribolium castaneum]	--	--	--	--	--	--	--	--
CL866.Contig3_All	1298	0	8	0	0.6729	9.39425	Up	3.7e-06	9.64e-06	gi|299523084|ref|NP_001177424.1|	157.9	1e-36	gustatory receptor 4 [Nasonia vitripennis]	--	--	--	--	sp|Q9VTN0|GR68A_DROME	51.2	5e-06	Gustatory receptor 68a OS=Drosophila melanogaster GN=Gr68a PE=2 SV=2
CL4206.Contig4_All	1209	0	7	0	0.6322	9.30424	Up	1.6e-05	3.92e-05	--	--	--	--	--	--	--	--	--	--	--	--
CL277.Contig4_All	1069	0	6	0	0.6128	9.25927	Up	6.95e-05	0.000159182	gi|322788921|gb|EFZ14445.1|	128.3	6e-28	hypothetical protein SINV_03215 [Solenopsis invicta]	--	--	--	--	sp|Q9VM09|GR28A_DROME	60.8	5e-09	Putative gustatory receptor 28a OS=Drosophila melanogaster GN=Gr28a PE=3 SV=2
CL24.Contig7_All	247	3	551	0.3976	243.56	9.25874	Up	0	0	--	--	--	--	--	--	--	--	--	--	--	--
CL642.Contig2_All	871	1	182	0.0376	22.8141	9.24498	Up	7.49e-115	1.43e-113	--	--	--	--	--	--	--	--	--	--	--	--
Unigene35054_All	1175	2	348	0.0557	32.3364	9.18127	Up	3.43e-218	1.08e-216	gi|380014416|ref|XP_003691228.1|	99.8	3e-19	PREDICTED: uncharacterized protein LOC100865221 [Apis florea]	gi|380014415|ref|XM_003691180.1|	107	1e-19	PREDICTED: Apis florea uncharacterized LOC100865221 (LOC100865221), mRNA	--	--	--	--
CL714.Contig4_All	2299	6	1027	0.0854	48.7733	9.15764	Up	0	0	gi|380020134|ref|XP_003693950.1|	109	1e-21	PREDICTED: uncharacterized protein LOC100863335 [Apis florea]	--	--	--	--	--	--	--	--
CL2952.Contig3_All	2129	1	165	0.0154	8.4617	9.10187	Up	4.59e-104	8.08e-103	gi|383854080|ref|XP_003702550.1|	708.8	0	PREDICTED: facilitated trehalose transporter Tret1-like [Megachile rotundata]	--	--	--	--	sp|A9ZSY2|TRET1_APILI	201	4e-51	Facilitated trehalose transporter Tret1 OS=Apis mellifera ligustica GN=Tret1 PE=1 SV=1
CL4320.Contig1_All	1297	1	164	0.0252	13.8056	9.09761	Up	1.98e-103	3.47e-102	gi|156553086|ref|XP_001599133.1|	371.7	4e-101	PREDICTED: hypothetical protein LOC100113833 [Nasonia vitripennis]	gi|340722397|ref|XM_003399545.1|	119	4e-23	PREDICTED: Bombus terrestris hematopoietically-expressed homeobox protein HHEX-like (LOC100649939), mRNA	sp|Q5NSW5|DBX1_RAT	176	8e-44	Homeobox protein DBX1 OS=Rattus norvegicus GN=Dbx1 PE=2 SV=1
CL568.Contig1_All	1938	6	976	0.1013	54.9853	9.08427	Up	0	0	gi|2708266|gb|AAB92393.1|	148.3	1e-33	reverse transcriptase [Drosophila subobscura]	--	--	--	--	--	--	--	--
Unigene36416_All	1093	1	161	0.0299	16.0826	9.07114	Up	1.58e-101	2.73e-100	--	--	--	--	--	--	--	--	--	--	--	--
CL378.Contig1_All	1587	252	40542	5.1977	2789.19	9.06776	Up	0	0	gi|383861561|ref|XP_003706254.1|	275.8	4e-72	PREDICTED: neuroserpin-like [Megachile rotundata]	gi|194755418|ref|XM_001959953.1|	61.9	9e-06	Drosophila ananassae GF11763 (Dana\GF11763), mRNA	sp|P22922|A1AT_BOMMO	203	1e-51	Antitrypsin OS=Bombyx mori PE=1 SV=2
CL2790.Contig3_All	1025	0	5	0	0.5326	9.05691	Up	0.000301156	0.00063988	--	--	--	--	--	--	--	--	--	--	--	--
CL217.Contig5_All	1477	0	7	0	0.5174	9.01514	Up	1.6e-05	3.92e-05	gi|299522880|ref|NP_001177576.1|	213.8	1e-53	odorant receptor 204 [Nasonia vitripennis]	--	--	--	--	sp|Q8WTE6|OR2_ANOGA	56.6	1e-07	Odorant receptor Or2 OS=Anopheles gambiae GN=OR2 PE=2 SV=1
Unigene36275_All	3802	7	1086	0.0603	31.1866	9.01455	Up	0	0	gi|301604910|ref|XP_002932098.1|	942.6	0	PREDICTED: copia protein-like [Xenopus (Silurana) tropicalis]	--	--	--	--	sp|P04146|COPIA_DROME	640	0	Copia protein OS=Drosophila melanogaster GN=GIP PE=1 SV=3
Unigene35061_All	960	2	310	0.0682	35.2567	9.01391	Up	4.4e-194	1.26e-192	--	--	--	--	--	--	--	--	--	--	--	--
CL3620.Contig2_All	1695	0	8	0	0.5153	9.00927	Up	3.7e-06	9.65e-06	gi|270013375|gb|EFA09823.1|	189.9	3e-46	hypothetical protein TcasGA2_TC011970 [Tribolium castaneum]	--	--	--	--	--	--	--	--
CL4206.Contig2_All	1078	0	5	0	0.5064	8.98413	Up	0.000301156	0.000639207	--	--	--	--	--	--	--	--	--	--	--	--
CL2204.Contig4_All	1082	0	5	0	0.5045	8.97871	Up	0.000301156	0.000639853	gi|332016614|gb|EGI57486.1|	44.3	4e-24	A disintegrin and metalloproteinase with thrombospondin motifs 1 [Acromyrmex echinatior]	--	--	--	--	sp|Q69Z28|ATS16_MOUSE	64.3	2e-12	A disintegrin and metalloproteinase with thrombospondin motifs 16 OS=Mus musculus GN=Adamts16 PE=2 SV=2
Unigene35103_All	775	1	150	0.0422	21.132	8.96797	Up	1.5e-94	2.43e-93	--	--	--	--	--	--	--	--	--	--	--	--
Unigene36549_All	464	1	149	0.0705	35.0606	8.95801	Up	6.47e-94	1.04e-92	--	--	--	--	--	--	--	--	--	--	--	--
Unigene4390_All	555	15	2190	0.8847	430.826	8.9277	Up	0	0	gi|147906435|ref|NP_001088508.1|	26.2	1e-11	serpin peptidase inhibitor, clade A (alpha-1 antiproteinase, antitrypsin), member 3 [Xenopus laevis] >gi|54311458|gb|AAH84845.1| LOC495377 protein [Xenopus laevis]	--	--	--	--	sp|P01011|AACT_HUMAN	47.8	5e-09	Alpha-1-antichymotrypsin OS=Homo sapiens GN=SERPINA3 PE=1 SV=2
Unigene34800_All	1577	0	7	0	0.4846	8.92065	Up	1.6e-05	3.93e-05	gi|307201136|gb|EFN81047.1|	549.7	1e-154	GPI transamidase component PIG-T [Harpegnathos saltator]	--	--	--	--	sp|Q8BXQ2|PIGT_MOUSE	279	1e-74	GPI transamidase component PIG-T OS=Mus musculus GN=Pigt PE=1 SV=2
Unigene36480_All	1446	2	290	0.0453	21.8968	8.91699	Up	2.12e-181	5.75e-180	gi|383856834|ref|XP_003703912.1|	191.4	1e-46	PREDICTED: neprilysin-2-like [Megachile rotundata]	--	--	--	--	sp|Q9JLI3|MMEL1_MOUSE	132	3e-30	Membrane metallo-endopeptidase-like 1 OS=Mus musculus GN=Mmel1 PE=1 SV=1
CL3867.Contig1_All	586	1	145	0.0559	27.016	8.91675	Up	2.23e-91	3.52e-90	--	--	--	--	gi|9281|emb|X00022.1|	65.9	2e-07	Ribbon worm Emplectonema gracile 5S rRNA (Short)	--	--	--	--
CL217.Contig21_All	1135	0	5	0	0.481	8.90989	Up	0.000301156	0.000639746	gi|299522878|ref|NP_001177575.1|	136	3e-30	odorant receptor 203 [Nasonia vitripennis]	--	--	--	--	--	--	--	--
CL4070.Contig2_All	710	1	142	0.0461	21.8364	8.88775	Up	1.78e-89	2.76e-88	--	--	--	--	--	--	--	--	--	--	--	--
CL192.Contig2_All	1363	8	1122	0.1921	89.8768	8.86995	Up	0	0	gi|156543630|ref|XP_001604598.1|	205.7	4e-51	PREDICTED: phospholipase A2-like [Nasonia vitripennis]	--	--	--	--	sp|Q7M4I5|PA2_APIDO	133	1e-30	Phospholipase A2 OS=Apis dorsata PE=1 SV=1
Unigene34804_All	1651	0	7	0	0.4629	8.85456	Up	1.6e-05	3.93e-05	gi|332023512|gb|EGI63749.1|	152.1	4e-145	GPI transamidase component PIG-T [Acromyrmex echinatior]	--	--	--	--	sp|Q8BXQ2|PIGT_MOUSE	243	1e-71	GPI transamidase component PIG-T OS=Mus musculus GN=Pigt PE=1 SV=2
CL217.Contig6_All	1224	0	5	0	0.446	8.8009	Up	0.000301156	0.000639423	gi|299522878|ref|NP_001177575.1|	114.8	9e-24	odorant receptor 203 [Nasonia vitripennis]	--	--	--	--	--	--	--	--
CL5144.Contig1_All	2240	2	265	0.0292	12.9166	8.78904	Up	1.5e-165	3.8e-164	--	--	--	--	--	--	--	--	--	--	--	--
CL1704.Contig1_All	2094	0	8	0	0.4171	8.70425	Up	3.7e-06	9.65e-06	gi|195144998|ref|XP_002013483.1|	97.8	6e-59	GL24163 [Drosophila persimilis] >gi|198452463|ref|XP_001358785.2| GA18802, isoform A [Drosophila pseudoobscura pseudoobscura] >gi|194102426|gb|EDW24469.1| GL24163 [Drosophila persimilis] >gi|198131942|gb|EAL27928.2| GA18802, isoform A [Drosophila pseudoobscura pseudoobscura]	--	--	--	--	sp|P10860|DHE3_RAT	144	6e-48	Glutamate dehydrogenase 1, mitochondrial OS=Rattus norvegicus GN=Glud1 PE=1 SV=2
CL3477.Contig1_All	424	1	120	0.0772	30.9005	8.64481	Up	1.56e-75	2.13e-74	--	--	--	--	--	--	--	--	--	--	--	--
Unigene36489_All	1207	5	595	0.1356	53.8221	8.6327	Up	0	0	--	--	--	--	gi|33620400|emb|AL929018.14|	65.9	4e-07	Mouse DNA sequence from clone RP23-253K17 on chromosome 2, complete sequence	--	--	--	--
CL217.Contig20_All	1941	0	7	0	0.3938	8.62132	Up	1.6e-05	3.92e-05	gi|299522880|ref|NP_001177576.1|	42	1e-54	odorant receptor 204 [Nasonia vitripennis]	--	--	--	--	sp|Q9W2U9|OR9A_DROME	53.9	1e-06	Putative odorant receptor 9a OS=Drosophila melanogaster GN=Or9a PE=1 SV=1
Unigene36348_All	780	2	236	0.0839	33.0345	8.62109	Up	3.55e-147	8.22e-146	--	--	--	--	--	--	--	--	--	--	--	--
CL866.Contig2_All	1412	0	5	0	0.3866	8.5947	Up	0.000301156	0.000639503	gi|299523084|ref|NP_001177424.1|	165.6	5e-39	gustatory receptor 4 [Nasonia vitripennis]	--	--	--	--	sp|Q9VSH2|GR66A_DROME	80.1	1e-14	Putative gustatory receptor 66a OS=Drosophila melanogaster GN=Gr66a PE=2 SV=3
CL217.Contig22_All	1995	0	7	0	0.3831	8.58158	Up	1.6e-05	3.92e-05	gi|299522880|ref|NP_001177576.1|	42	1e-54	odorant receptor 204 [Nasonia vitripennis]	--	--	--	--	sp|Q9W2U9|OR9A_DROME	53.9	1e-06	Putative odorant receptor 9a OS=Drosophila melanogaster GN=Or9a PE=1 SV=1
CL4314.Contig3_All	1200	2	219	0.0546	19.9257	8.51151	Up	2.07e-136	4.51e-135	gi|332016614|gb|EGI57486.1|	159.5	3e-37	A disintegrin and metalloproteinase with thrombospondin motifs 1 [Acromyrmex echinatior]	--	--	--	--	sp|Q1EHB3|ATS7_RAT	74.3	5e-13	A disintegrin and metalloproteinase with thrombospondin motifs 7 OS=Rattus norvegicus GN=Adamts7 PE=1 SV=1
CL438.Contig1_All	2379	2	208	0.0275	9.546	8.43932	Up	1.9e-129	3.98e-128	gi|307178046|gb|EFN66891.1|	495.4	6e-138	Beta-1,3-galactosyltransferase 1 [Camponotus floridanus]	gi|345486544|ref|XM_001604579.2|	97.6	2e-16	PREDICTED: Nasonia vitripennis beta-1,3-galactosyltransferase 1-like (LOC100121044), mRNA	sp|Q9MYM7|B3GT1_PONPY	151	7e-36	Beta-1,3-galactosyltransferase 1 OS=Pongo pygmaeus GN=B3GALT1 PE=3 SV=1
CL3912.Contig1_All	2061	2	206	0.0318	10.9129	8.42279	Up	3.5e-128	7.27e-127	gi|270017072|gb|EFA13518.1|	321.2	1e-85	hypothetical protein TcasGA2_TC001491 [Tribolium castaneum]	--	--	--	--	sp|P10394|POL4_DROME	231	5e-60	Retrovirus-related Pol polyprotein from transposon 412 OS=Drosophila melanogaster GN=POL PE=4 SV=1
Unigene35897_All	1952	8	817	0.1342	45.6975	8.41159	Up	0	0	--	--	--	--	gi|83642236|emb|AL929603.2|	65.9	7e-07	Trypanosoma brucei brucei strain 927/4 GUTat10.1 chromosome 1, complete sequence	--	--	--	--
Unigene35059_All	830	2	204	0.0789	26.8351	8.40988	Up	6.46e-127	1.33e-125	--	--	--	--	--	--	--	--	--	--	--	--
CL217.Contig13_All	1609	0	5	0	0.3393	8.40642	Up	0.000301156	0.00063953	gi|307199150|gb|EFN79860.1|	117.5	2e-24	Odorant receptor 22b [Harpegnathos saltator]	--	--	--	--	--	--	--	--
CL2866.Contig1_All	1032	1	101	0.0317	10.6854	8.39694	Up	1.67e-63	1.99e-62	--	--	--	--	--	--	--	--	--	--	--	--
CL4252.Contig1_All	290	2	202	0.2257	76.0508	8.39641	Up	1.19e-125	2.43e-124	--	--	--	--	--	--	--	--	--	--	--	--
CL5068.Contig1_All	1874	6	606	0.1048	35.3064	8.39615	Up	0	0	gi|345488075|ref|XP_003425830.1|	132.9	5e-29	PREDICTED: hypothetical protein LOC100678641 [Nasonia vitripennis]	--	--	--	--	--	--	--	--
Unigene36089_All	224	2	200	0.2923	97.4838	8.38157	Up	2.19e-124	4.44e-123	--	--	--	--	--	--	--	--	--	--	--	--
CL4325.Contig3_All	2623	0	8	0	0.333	8.37938	Up	3.7e-06	9.65e-06	--	--	--	--	--	--	--	--	--	--	--	--
Unigene36520_All	480	1	98	0.0682	22.2913	8.35249	Up	1.32e-61	1.54e-60	--	--	--	--	gi|78771816|gb|AC154808.2|	61.9	3e-06	Mus musculus BAC clone RP24-512K19 from chromosome 13, complete sequence	--	--	--	--
CL360.Contig1_All	249	2	185	0.2629	81.1191	8.26938	Up	6.76e-115	1.29e-113	gi|256092287|ref|XP_002581890.1|	57.4	2e-07	hypothetical protein [Schistosoma mansoni]	gi|238617597|gb|FJ973372.1|	170	2e-39	Telonema subtile strain RCC 404 28S ribosomal RNA gene, partial sequence	--	--	--	--
Unigene36495_All	2877	25	2256	0.2844	85.615	8.2338	Up	0	0	gi|380028867|ref|XP_003698106.1|	798.9	0	PREDICTED: uncharacterized protein LOC100867585 [Apis florea]	gi|383853859|ref|XM_003702392.1|	260	3e-65	PREDICTED: Megachile rotundata uncharacterized LOC100879593 (LOC100879593), mRNA	sp|Q8IUM7|NPAS4_HUMAN	197	8e-50	Neuronal PAS domain-containing protein 4 OS=Homo sapiens GN=NPAS4 PE=1 SV=1
CL831.Contig2_All	2729	18	1622	0.2159	64.893	8.23156	Up	0	0	--	--	--	--	--	--	--	--	--	--	--	--
CL993.Contig1_All	540	1	89	0.0606	17.9948	8.21405	Up	6.52e-56	7.06e-55	--	--	--	--	--	--	--	--	--	--	--	--
CL48.Contig13_All	622	2	178	0.1053	31.245	8.21298	Up	1.81e-110	3.33e-109	--	--	--	--	--	--	--	--	--	--	--	--
Unigene34993_All	647	1	88	0.0506	14.8501	8.19712	Up	2.79e-55	3e-54	gi|190702282|gb|ACE75179.1|	224.2	3e-57	histidine acid phosphatase [Glyptapanteles flavicoxis]	--	--	--	--	sp|Q5BLY5|ACPH1_APIME	100	3e-21	Venom acid phosphatase Acph-1 OS=Apis mellifera PE=1 SV=1
Unigene36331_All	505	1	87	0.0648	18.8096	8.18126	Up	1.2e-54	1.28e-53	--	--	--	--	--	--	--	--	--	--	--	--
Unigene36398_All	352	1	84	0.093	26.0548	8.1301	Up	9.44e-53	9.81e-52	--	--	--	--	--	--	--	--	--	--	--	--
Unigene35301_All	252	3	242	0.3897	104.849	8.07174	Up	3.55e-149	8.3e-148	--	--	--	--	--	--	--	--	--	--	--	--
Unigene36323_All	408	1	80	0.0802	21.4082	8.06035	Up	3.18e-50	3.18e-49	--	--	--	--	--	--	--	--	--	--	--	--
Unigene36576_All	206	1	79	0.1589	41.8707	8.04168	Up	1.36e-49	1.35e-48	--	--	--	--	--	--	--	--	--	--	--	--
Unigene2691_All	1010	161	12443	5.2179	1345.1	8.01003	Up	0	0	--	--	--	--	gi|4034056|emb|Z85986.1|	85.7	4e-13	Human DNA sequence from clone RP1-108K11 on chromosome 6p21, complete sequence	--	--	--	--
CL4117.Contig2_All	327	1	74	0.1001	24.7078	7.94738	Up	1.96e-46	1.84e-45	--	--	--	--	--	--	--	--	--	--	--	--
CL4143.Contig2_All	628	2	145	0.1042	25.2092	7.91845	Up	1.27e-89	1.98e-88	--	--	--	--	--	--	--	--	--	--	--	--
CL4519.Contig5_All	3951	53	3768	0.4391	104.125	7.88955	Up	0	0	gi|91095311|ref|XP_973868.1|	291.6	2e-76	PREDICTED: similar to reverse transcriptase homolog [Tribolium castaneum] >gi|270017183|gb|EFA13629.1| hypothetical protein TcasGA2_TC005274 [Tribolium castaneum]	--	--	--	--	sp|P21328|RTJK_DROME	219	5e-56	RNA-directed DNA polymerase from mobile element jockey OS=Drosophila melanogaster GN=pol PE=1 SV=1
CL1454.Contig2_All	886	1	71	0.0369	8.7493	7.8894	Up	1.53e-44	1.4e-43	--	--	--	--	--	--	--	--	--	--	--	--
Unigene35042_All	1122	3	212	0.0875	20.6297	7.88122	Up	3.1e-130	6.52e-129	--	--	--	--	--	--	--	--	--	--	--	--
CL3920.Contig1_All	1556	165	11616	3.4711	815.075	7.8754	Up	0	0	gi|345482565|ref|XP_001608198.2|	159.5	4e-37	PREDICTED: neural/ectodermal development factor IMP-L2 [Nasonia vitripennis]	--	--	--	--	sp|Q09024|IMPL2_DROME	112	3e-24	Neural/ectodermal development factor IMP-L2 OS=Drosophila melanogaster GN=ImpL2 PE=2 SV=4
Unigene7822_All	303	13	914	1.4044	329.347	7.87351	Up	0	0	--	--	--	--	--	--	--	--	--	--	--	--
Unigene35597_All	492	1	70	0.0665	15.534	7.86786	Up	6.55e-44	5.92e-43	--	--	--	--	--	--	--	--	--	--	--	--
Unigene35014_All	322	1	69	0.1017	23.3961	7.8458	Up	2.8e-43	2.51e-42	--	--	--	--	--	--	--	--	--	--	--	--
CL13.Contig1_All	5934	448	30511	2.4713	561.383	7.82757	Up	0	0	gi|307210591|gb|EFN87059.1|	643.3	0	Aminopeptidase N [Harpegnathos saltator]	gi|195503315|ref|XM_002098565.1|	67.9	5e-07	Drosophila yakuba GE10461 (Dyak\GE10461), mRNA	sp|P91885|AMPN_MANSE	483	2e-135	Aminopeptidase N OS=Manduca sexta GN=APN2 PE=1 SV=2
Unigene35153_All	413	1	68	0.0793	17.9767	7.82459	Up	1.2e-42	1.06e-41	--	--	--	--	--	--	--	--	--	--	--	--
Unigene35077_All	482	1	67	0.0679	15.1767	7.80423	Up	5.12e-42	4.48e-41	--	--	--	--	--	--	--	--	--	--	--	--
Unigene35048_All	1117	6	398	0.1758	38.9028	7.7898	Up	1.63e-242	5.57e-241	--	--	--	--	--	--	--	--	--	--	--	--
Unigene35966_All	585	1	66	0.056	12.318	7.78113	Up	2.19e-41	1.9e-40	--	--	--	--	--	--	--	--	--	--	--	--
CL1110.Contig1_All	863	4	262	0.1517	33.1468	7.7715	Up	4.19e-160	1.04e-158	--	--	--	--	--	--	--	--	--	--	--	--
Unigene36179_All	786	1	64	0.0416	8.8901	7.73947	Up	3.99e-40	3.37e-39	--	--	--	--	--	--	--	--	--	--	--	--
Unigene35074_All	717	1	63	0.0457	9.5934	7.7137	Up	1.7e-39	1.42e-38	--	--	--	--	--	--	--	--	--	--	--	--
Unigene35908_All	767	2	125	0.0854	17.7937	7.70291	Up	5.23e-77	7.26e-76	--	--	--	--	gi|465286409|gb|GAGC011574299.1|	65.9	3e-07	TSA: Anolis carolinensis k61:1658854 transcribed RNA sequence	--	--	--	--
Unigene35952_All	1101	2	125	0.0595	12.3958	7.70275	Up	5.23e-77	7.26e-76	gi|312379781|gb|EFR25952.1|	60.5	1e-07	hypothetical protein AND_08281 [Anopheles darlingi]	--	--	--	--	sp|O77033|CYC8_DICDI	62.4	2e-09	General transcriptional corepressor trfA OS=Dictyostelium discoideum GN=trfA PE=2 SV=1
CL2007.Contig3_All	666	1	60	0.0491	9.8362	7.64623	Up	1.33e-37	1.07e-36	--	--	--	--	--	--	--	--	--	--	--	--
Unigene35060_All	528	2	119	0.124	24.6073	7.6326	Up	3.15e-73	4.21e-72	--	--	--	--	--	--	--	--	--	--	--	--
CL3820.Contig1_All	399	1	59	0.082	16.1447	7.62122	Up	5.65e-37	4.51e-36	--	--	--	--	--	--	--	--	--	--	--	--
CL3867.Contig2_All	346	1	59	0.0946	18.6177	7.62062	Up	5.65e-37	4.51e-36	--	--	--	--	--	--	--	--	--	--	--	--
CL1841.Contig1_All	334	1	59	0.098	19.2866	7.6206	Up	5.65e-37	4.51e-36	--	--	--	--	--	--	--	--	--	--	--	--
Unigene35132_All	658	2	117	0.0995	19.4138	7.60817	Up	5.73e-72	7.57e-71	--	--	--	--	--	--	--	--	--	--	--	--
CL3071.Contig5_All	916	1	58	0.0357	6.9133	7.59731	Up	2.41e-36	1.9e-35	gi|283135228|ref|NP_001164369.1|	82.4	3e-14	lipase-like protein precursor [Nasonia vitripennis]	--	--	--	--	sp|Q29524|LIPL_SHEEP	54.7	3e-07	Lipoprotein lipase OS=Ovis aries GN=LPL PE=2 SV=1
Unigene36341_All	389	2	116	0.1683	32.5581	7.59584	Up	2.44e-71	3.2e-70	--	--	--	--	--	--	--	--	--	--	--	--
Unigene35606_All	394	1	57	0.0831	15.7953	7.57043	Up	1.03e-35	8.01e-35	--	--	--	--	--	--	--	--	--	--	--	--
Unigene35649_All	201	2	111	0.3257	60.2945	7.53234	Up	3.44e-68	4.31e-67	--	--	--	--	--	--	--	--	--	--	--	--
Unigene34920_All	609	1	53	0.0537	9.5019	7.46715	Up	3.39e-33	2.51e-32	gi|156544401|ref|XP_001607483.1|	129.8	8e-29	PREDICTED: nucleoredoxin-like [Nasonia vitripennis]	gi|345480228|ref|XM_001607433.2|	170	5e-39	PREDICTED: Nasonia vitripennis nucleoredoxin-like (LOC100123772), mRNA	--	--	--	--
CL192.Contig1_All	1447	42	2209	0.9501	166.678	7.45477	Up	0	0	gi|156543630|ref|XP_001604598.1|	205.7	5e-51	PREDICTED: phospholipase A2-like [Nasonia vitripennis]	--	--	--	--	sp|Q7M4I5|PA2_APIDO	133	1e-30	Phospholipase A2 OS=Apis dorsata PE=1 SV=1
Unigene35220_All	623	1	51	0.0525	8.9378	7.41146	Up	6.14e-32	4.44e-31	gi|56759422|gb|AAW27851.1|	59.3	1e-07	SJCHGC02198 protein [Schistosoma japonicum]	--	--	--	--	--	--	--	--
Unigene35922_All	324	1	51	0.101	17.186	7.41073	Up	6.14e-32	4.44e-31	--	--	--	--	--	--	--	--	--	--	--	--
Unigene35047_All	200	1	51	0.1637	27.8414	7.41003	Up	6.14e-32	4.44e-31	--	--	--	--	--	--	--	--	--	--	--	--
CL3110.Contig1_All	528	6	301	0.372	62.2419	7.38644	Up	1.94e-181	5.25e-180	--	--	--	--	--	--	--	--	--	--	--	--
CL5160.Contig2_All	1708	1	50	0.0192	3.1962	7.37911	Up	2.61e-31	1.86e-30	--	--	--	--	--	--	--	--	--	--	--	--
Unigene35998_All	299	1	49	0.1095	17.8927	7.3523	Up	1.11e-30	7.81e-30	--	--	--	--	--	--	--	--	--	--	--	--
CL4184.Contig2_All	2510	4	196	0.0522	8.5258	7.35164	Up	1.48e-118	2.9e-117	gi|340724470|ref|XP_003400605.1|	670.6	0	PREDICTED: protein 5NUC-like isoform 1 [Bombus terrestris] >gi|340724472|ref|XP_003400606.1| PREDICTED: protein 5NUC-like isoform 2 [Bombus terrestris]	--	--	--	--	sp|Q9XZ43|5NTD_LUTLO	478	4e-134	Protein 5NUC OS=Lutzomyia longipalpis GN=5NUC PE=1 SV=1
Unigene34692_All	517	1	48	0.0633	10.1368	7.32318	Up	4.72e-30	3.27e-29	--	--	--	--	gi|19571899|emb|AL590992.12|	73.8	7e-10	Mouse DNA sequence from clone RP23-212C14 on chromosome 11, complete sequence	--	--	--	--
Unigene36320_All	389	3	144	0.2524	40.4169	7.3231	Up	2.07e-87	3.15e-86	--	--	--	--	--	--	--	--	--	--	--	--
Unigene36029_All	493	1	47	0.0664	10.4088	7.2924	Up	2e-29	1.37e-28	--	--	--	--	--	--	--	--	--	--	--	--
Unigene36053_All	467	1	47	0.0701	10.9883	7.29234	Up	2e-29	1.37e-28	--	--	--	--	--	--	--	--	--	--	--	--
Unigene36175_All	2573	11	514	0.1399	21.8109	7.28451	Up	1.8e-307	7.31e-306	gi|270017210|gb|EFA13656.1|	138.7	1e-30	hypothetical protein TcasGA2_TC016129 [Tribolium castaneum]	--	--	--	--	--	--	--	--
Unigene35316_All	553	1	46	0.0592	9.082	7.26127	Up	8.52e-29	5.74e-28	gi|322787307|gb|EFZ13439.1|	75.5	1e-12	hypothetical protein SINV_03634 [Solenopsis invicta]	--	--	--	--	sp|Q9HAW4|CLSPN_HUMAN	55.1	9e-08	Claspin OS=Homo sapiens GN=CLSPN PE=1 SV=3
CL1150.Contig4_All	827	12	548	0.475	72.3479	7.25088	Up	0	0	gi|156547534|ref|XP_001607285.1|	44.3	3e-20	PREDICTED: apolipoprotein D-like isoform 1 [Nasonia vitripennis] >gi|345485043|ref|XP_003425180.1| PREDICTED: apolipoprotein D-like isoform 2 [Nasonia vitripennis]	--	--	--	--	sp|P05090|APOD_HUMAN	70.9	8e-16	Apolipoprotein D OS=Homo sapiens GN=APOD PE=1 SV=1
CL2346.Contig2_All	1176	1	45	0.0278	4.1779	7.23155	Up	3.62e-28	2.4e-27	gi|270015329|gb|EFA11777.1|	82.8	3e-14	hypothetical protein TcasGA2_TC005282 [Tribolium castaneum]	gi|61845842|emb|BX901942.6|	61.9	7e-06	Zebrafish DNA sequence from clone DKEY-121B10 in linkage group 1, complete sequence	sp|Q95SX7|RTBS_DROME	63.9	6e-10	Probable RNA-directed DNA polymerase from transposon BS OS=Drosophila melanogaster GN=RTase PE=2 SV=1
Unigene35325_All	274	1	45	0.1195	17.9313	7.22933	Up	3.62e-28	2.4e-27	--	--	--	--	--	--	--	--	--	--	--	--
Unigene35147_All	660	1	44	0.0496	7.2788	7.19722	Up	1.53e-27	1.01e-26	--	--	--	--	--	--	--	--	--	--	--	--
Unigene35078_All	820	4	175	0.1597	23.301	7.18888	Up	2.27e-105	4.03e-104	--	--	--	--	--	--	--	--	--	--	--	--
CL4515.Contig1_All	280	2	86	0.2338	33.5344	7.16422	Up	1.76e-52	1.83e-51	--	--	--	--	--	--	--	--	--	--	--	--
Unigene36184_All	723	3	127	0.1358	19.1786	7.14187	Up	9.66e-77	1.34e-75	--	--	--	--	--	--	--	--	--	--	--	--
Unigene36513_All	912	4	169	0.1436	20.2322	7.13845	Up	1.31e-101	2.26e-100	gi|383859812|ref|XP_003705386.1|	119	3e-25	PREDICTED: tyrosine-protein phosphatase 69D-like [Megachile rotundata]	--	--	--	--	--	--	--	--
Unigene35951_All	538	1	41	0.0608	8.3206	7.09647	Up	1.17e-25	7.32e-25	--	--	--	--	--	--	--	--	--	--	--	--
Unigene36198_All	284	1	41	0.1153	15.7622	7.09493	Up	1.17e-25	7.33e-25	--	--	--	--	gi|254922366|gb|AE014185.2|	63.9	4e-07	Plasmodium falciparum 3D7 chromosome 10, complete sequence	--	--	--	--
Unigene36013_All	614	2	81	0.1066	14.4035	7.07807	Up	2.41e-49	2.37e-48	--	--	--	--	--	--	--	--	--	--	--	--
Unigene36174_All	610	2	81	0.1073	14.4979	7.07805	Up	2.41e-49	2.37e-48	--	--	--	--	gi|68130641|emb|CR753871.6|	65.9	2e-07	Zebrafish DNA sequence from clone CH211-247M23 in linkage group 15, complete sequence	--	--	--	--
Unigene36400_All	1133	4	162	0.1156	15.6112	7.0773	Up	3.21e-97	5.31e-96	--	--	--	--	gi|30407148|emb|AL844503.1|	91.7	7e-15	Plasmodium falciparum 3D7 chromosome 4	--	--	--	--
CL48.Contig3_All	1014	11	445	0.3551	47.9151	7.07611	Up	3.44e-264	1.24e-262	--	--	--	--	--	--	--	--	--	--	--	--
Unigene35097_All	403	1	40	0.0812	10.8369	7.06026	Up	4.95e-25	3.05e-24	gi|391325733|ref|XP_003737382.1|	123.2	3e-27	PREDICTED: uncharacterized protein LOC100904063 [Metaseiulus occidentalis]	--	--	--	--	--	--	--	--
CL546.Contig2_All	660	3	120	0.1488	19.8513	7.05972	Up	2.36e-72	3.12e-71	--	--	--	--	--	--	--	--	--	--	--	--
Unigene35307_All	467	1	40	0.0701	9.3518	7.05969	Up	4.95e-25	3.05e-24	--	--	--	--	--	--	--	--	--	--	--	--
Unigene36544_All	223	1	39	0.1468	19.0946	7.02317	Up	2.1e-24	1.27e-23	--	--	--	--	--	--	--	--	--	--	--	--
Unigene35038_All	977	2	77	0.067	8.6049	7.00485	Up	7.71e-47	7.31e-46	--	--	--	--	--	--	--	--	--	--	--	--
Unigene36315_All	995	4	152	0.1316	16.679	6.98573	Up	5.87e-91	9.24e-90	--	--	--	--	gi|169788586|emb|CU457398.15|	65.9	4e-07	Pig DNA sequence from clone CH242-182N10 on chromosome X, complete sequence	--	--	--	--
Unigene36206_All	515	1	37	0.0636	7.8441	6.94644	Up	3.75e-23	2.2e-22	gi|307173607|gb|EFN64464.1|	211.1	1e-53	Transcription initiation factor TFIID subunit 12 [Camponotus floridanus]	gi|383853911|ref|XM_003702418.1|	121	4e-24	PREDICTED: Megachile rotundata transcription initiation factor TFIID subunit 12-like (LOC100882584), mRNA	sp|Q8VE65|TAF12_MOUSE	168	6e-42	Transcription initiation factor TFIID subunit 12 OS=Mus musculus GN=Taf12 PE=1 SV=1
Unigene35902_All	586	1	37	0.0559	6.8937	6.94629	Up	3.75e-23	2.2e-22	--	--	--	--	gi|17352392|gb|AC012014.20|	67.9	5e-08	Homo sapiens 3 BAC RP11-255N4 (Roswell Park Cancer Institute Human BAC Library) complete sequence	--	--	--	--
Unigene35046_All	407	2	73	0.1609	19.583	6.92729	Up	2.46e-44	2.23e-43	--	--	--	--	--	--	--	--	--	--	--	--
Unigene36295_All	618	2	72	0.1059	12.7202	6.90827	Up	1.04e-43	9.34e-43	--	--	--	--	--	--	--	--	--	--	--	--
Unigene36504_All	247	1	36	0.1325	15.9132	6.90809	Up	1.58e-22	9.11e-22	--	--	--	--	--	--	--	--	--	--	--	--
CL3327.Contig1_All	469	1	36	0.0698	8.3807	6.9077	Up	1.58e-22	9.11e-22	--	--	--	--	--	--	--	--	--	--	--	--
CL4184.Contig1_All	2493	3	108	0.0394	4.7299	6.90747	Up	7.65e-65	9.27e-64	gi|340724470|ref|XP_003400605.1|	670.6	0	PREDICTED: protein 5NUC-like isoform 1 [Bombus terrestris] >gi|340724472|ref|XP_003400606.1| PREDICTED: protein 5NUC-like isoform 2 [Bombus terrestris]	--	--	--	--	sp|Q9XZ43|5NTD_LUTLO	478	4e-134	Protein 5NUC OS=Lutzomyia longipalpis GN=5NUC PE=1 SV=1
CL4126.Contig3_All	1503	55	1963	1.1978	142.597	6.89542	Up	0	0	--	--	--	--	--	--	--	--	--	--	--	--
Unigene8257_All	1590	22	781	0.4529	53.6296	6.88769	Up	0	0	gi|344239500|gb|EGV95603.1|	63.9	2e-08	Interferon alpha-inducible protein 27 [Cricetulus griseus]	--	--	--	--	sp|Q96BM0|I27L1_HUMAN	50.8	8e-06	Interferon alpha-inducible protein 27-like protein 1 OS=Homo sapiens GN=IFI27L1 PE=1 SV=1
Unigene34951_All	539	2	71	0.1215	14.382	6.88716	Up	4.38e-43	3.9e-42	--	--	--	--	--	--	--	--	--	--	--	--
Unigene36474_All	521	1	35	0.0628	7.3347	6.86783	Up	6.69e-22	3.78e-21	gi|307170310|gb|EFN62665.1|	100.5	3e-20	Zinc transporter ZIP2 [Camponotus floridanus]	--	--	--	--	--	--	--	--
Unigene36346_All	325	1	35	0.1007	11.758	6.86744	Up	6.69e-22	3.78e-21	--	--	--	--	--	--	--	--	--	--	--	--
Unigene34689_All	702	4	140	0.1865	21.7742	6.8673	Up	1.88e-83	2.76e-82	--	--	--	--	--	--	--	--	--	--	--	--
Unigene34827_All	453	6	208	0.4336	50.1321	6.85323	Up	3.86e-123	7.78e-122	--	--	--	--	--	--	--	--	--	--	--	--
Unigene36335_All	546	26	894	1.5587	178.77	6.84162	Up	0	0	gi|380015029|ref|XP_003691514.1|	58.2	2e-07	PREDICTED: uncharacterized protein LOC100866297 [Apis florea]	--	--	--	--	--	--	--	--
CL4320.Contig2_All	1381	2	68	0.0474	5.3761	6.82553	Up	3.29e-41	2.84e-40	gi|156553086|ref|XP_001599133.1|	371.7	5e-101	PREDICTED: hypothetical protein LOC100113833 [Nasonia vitripennis]	gi|340722397|ref|XM_003399545.1|	119	4e-23	PREDICTED: Bombus terrestris hematopoietically-expressed homeobox protein HHEX-like (LOC100649939), mRNA	sp|Q5NSW5|DBX1_RAT	176	8e-44	Homeobox protein DBX1 OS=Rattus norvegicus GN=Dbx1 PE=2 SV=1
Unigene36288_All	559	5	169	0.2928	33.0085	6.81678	Up	3.55e-100	6.05e-99	--	--	--	--	--	--	--	--	--	--	--	--
CL481.Contig3_All	935	6	202	0.2101	23.588	6.81083	Up	2.16e-119	4.25e-118	--	--	--	--	--	--	--	--	--	--	--	--
Unigene36237_All	587	5	163	0.2788	30.318	6.7648	Up	1.97e-96	3.25e-95	--	--	--	--	--	--	--	--	--	--	--	--
CL2402.Contig3_All	1073	1	31	0.0305	3.1544	6.69241	Up	2.11e-19	1.1e-18	--	--	--	--	gi|56044558|dbj|AB194273.1|	61.9	6e-06	Danio rerio IL-26 gene for interleukin 26, complete cds	--	--	--	--
CL5059.Contig1_All	1630	641	19492	12.8724	1305.63	6.66432	Up	0	0	gi|380028972|ref|XP_003698157.1|	295.4	5e-78	PREDICTED: antitrypsin-like [Apis florea]	--	--	--	--	sp|P80034|ACH2_BOMMO	201	3e-51	Antichymotrypsin-2 OS=Bombyx mori PE=1 SV=1
Unigene35033_All	233	4	121	0.5619	56.6996	6.65688	Up	1.35e-71	1.78e-70	gi|170035908|ref|XP_001845808.1|	68.2	1e-10	lipase [Culex quinquefasciatus] >gi|167878407|gb|EDS41790.1| lipase [Culex quinquefasciatus]	--	--	--	--	sp|P49060|LIPL_PAPAN	53.9	8e-08	Lipoprotein lipase OS=Papio anubis GN=LPL PE=2 SV=1
Unigene36603_All	381	1	30	0.0859	8.597	6.64503	Up	8.87e-19	4.54e-18	--	--	--	--	--	--	--	--	--	--	--	--
Unigene35291_All	871	6	180	0.2255	22.5634	6.64471	Up	1.14e-105	2.03e-104	--	--	--	--	--	--	--	--	--	--	--	--
CL438.Contig3_All	1800	1	30	0.0182	1.8197	6.64362	Up	8.87e-19	4.54e-18	gi|307178046|gb|EFN66891.1|	486.1	2e-135	Beta-1,3-galactosyltransferase 1 [Camponotus floridanus]	gi|345486544|ref|XM_001604579.2|	97.6	2e-16	PREDICTED: Nasonia vitripennis beta-1,3-galactosyltransferase 1-like (LOC100121044), mRNA	sp|Q9MYM7|B3GT1_PONPY	151	5e-36	Beta-1,3-galactosyltransferase 1 OS=Pongo pygmaeus GN=B3GALT1 PE=3 SV=1
CL528.Contig5_All	210	4	118	0.6235	61.3498	6.62053	Up	1e-69	1.28e-68	--	--	--	--	--	--	--	--	--	--	--	--
Unigene34815_All	534	2	59	0.1226	12.0632	6.62051	Up	1.35e-35	1.05e-34	--	--	--	--	--	--	--	--	--	--	--	--
Unigene34825_All	686	17	497	0.8112	79.1012	6.6075	Up	3.61e-288	1.4e-286	--	--	--	--	--	--	--	--	--	--	--	--
CL2780.Contig1_All	1264	16	466	0.4143	40.2522	6.60225	Up	3.16e-270	1.16e-268	gi|328789749|ref|XP_003251315.1|	107.1	2e-21	PREDICTED: hypothetical protein LOC100577106 [Apis mellifera]	--	--	--	--	--	--	--	--
Unigene35152_All	940	2	58	0.0696	6.7368	6.59683	Up	5.68e-35	4.37e-34	gi|307199466|gb|EFN80079.1|	223.8	9e-57	RING and PHD-finger domain-containing protein KIAA1542 [Harpegnathos saltator]	gi|345496895|ref|XM_001600775.2|	87.7	9e-14	PREDICTED: Nasonia vitripennis hypothetical protein LOC100116294 (LOC100116294), mRNA	sp|Q5ZMJ9|SRRM1_CHICK	62.8	1e-09	Serine/arginine repetitive matrix protein 1 OS=Gallus gallus GN=SRRM1 PE=2 SV=1
Unigene36521_All	467	6	173	0.4206	40.4464	6.58742	Up	2.6e-101	4.47e-100	--	--	--	--	--	--	--	--	--	--	--	--
Unigene34941_All	1491	10	281	0.2195	20.5769	6.55066	Up	3.53e-163	8.88e-162	--	--	--	--	gi|325120051|emb|FR823393.1|	61.9	8e-06	Neospora caninum Liverpool complete genome, chromosome XII	--	--	--	--
Unigene36631_All	482	1	28	0.0679	6.3425	6.5455	Up	1.56e-17	7.64e-17	--	--	--	--	--	--	--	--	--	--	--	--
Unigene36596_All	312	1	28	0.1049	9.7984	6.54546	Up	1.56e-17	7.64e-17	--	--	--	--	--	--	--	--	--	--	--	--
Unigene36113_All	273	1	28	0.1199	11.1981	6.54528	Up	1.56e-17	7.64e-17	--	--	--	--	--	--	--	--	--	--	--	--
Unigene35884_All	234	1	28	0.1399	13.0645	6.54511	Up	1.56e-17	7.64e-17	--	--	--	--	--	--	--	--	--	--	--	--
CL2823.Contig1_All	1565	547	15009	11.4409	1047.1	6.51605	Up	0	0	gi|238859551|ref|NP_001154980.1|	318.9	4e-85	major royal jelly protein-like 4 precursor [Nasonia vitripennis]	--	--	--	--	sp|O18330|MRJP1_APIME	253	8e-67	Major royal jelly protein 1 OS=Apis mellifera GN=MRJP1 PE=1 SV=1
Unigene35547_All	506	3	82	0.1941	17.6935	6.51028	Up	1.26e-48	1.23e-47	--	--	--	--	--	--	--	--	--	--	--	--
CL926.Contig1_All	632	7	191	0.3626	32.9964	6.50779	Up	3.47e-111	6.43e-110	gi|383863400|ref|XP_003707169.1|	112.8	1e-23	PREDICTED: membrane metallo-endopeptidase-like 1-like [Megachile rotundata]	--	--	--	--	sp|Q4PZA2|ECE1_MOUSE	60.5	3e-09	Endothelin-converting enzyme 1 OS=Mus musculus GN=Ece1 PE=1 SV=1
Unigene34820_All	280	1	27	0.1169	10.5283	6.49285	Up	6.56e-17	3.13e-16	--	--	--	--	--	--	--	--	--	--	--	--
Unigene36272_All	543	2	54	0.1206	10.8579	6.49237	Up	1.75e-32	1.28e-31	--	--	--	--	--	--	--	--	--	--	--	--
Unigene36564_All	574	8	213	0.4562	40.5152	6.47265	Up	1.51e-123	3.04e-122	--	--	--	--	--	--	--	--	--	--	--	--
Unigene34808_All	448	2	53	0.1461	12.9166	6.46613	Up	7.33e-32	5.3e-31	--	--	--	--	--	--	--	--	--	--	--	--
Unigene34974_All	301	2	53	0.2175	19.2247	6.4658	Up	7.33e-32	5.3e-31	--	--	--	--	--	--	--	--	--	--	--	--
Unigene36196_All	488	2	53	0.1342	11.8579	6.46532	Up	7.33e-32	5.3e-31	--	--	--	--	--	--	--	--	--	--	--	--
CL926.Contig3_All	462	3	79	0.2126	18.6696	6.45641	Up	9.21e-47	8.71e-46	gi|383863400|ref|XP_003707169.1|	71.6	1e-11	PREDICTED: membrane metallo-endopeptidase-like 1-like [Megachile rotundata]	--	--	--	--	--	--	--	--
Unigene36163_All	290	2	52	0.2257	19.5774	6.43864	Up	3.07e-31	2.18e-30	--	--	--	--	--	--	--	--	--	--	--	--
CL82.Contig2_All	326	2	52	0.2008	17.4155	6.43847	Up	3.07e-31	2.18e-30	gi|471231155|ref|XP_004036771.1|	53.5	3e-06	hypothetical protein IMG5_070670 [Ichthyophthirius multifiliis] >gi|340506702|gb|EGR32785.1| hypothetical protein IMG5_070670 [Ichthyophthirius multifiliis]	--	--	--	--	--	--	--	--
CL3696.Contig1_All	333	1	26	0.0983	8.5247	6.43831	Up	2.75e-16	1.28e-15	--	--	--	--	--	--	--	--	--	--	--	--
Unigene35905_All	481	7	182	0.4764	41.3121	6.43825	Up	1.35e-105	2.4e-104	--	--	--	--	gi|110810181|gb|DQ851108.1|	129	1e-26	Bigelowiella natans plastid, complete genome	--	--	--	--
CL4209.Contig1_All	458	1	26	0.0715	6.1981	6.43774	Up	2.75e-16	1.28e-15	--	--	--	--	--	--	--	--	--	--	--	--
CL217.Contig24_All	1458	1	26	0.0225	1.947	6.43518	Up	2.75e-16	1.28e-15	gi|299522880|ref|NP_001177576.1|	213.8	1e-53	odorant receptor 204 [Nasonia vitripennis]	--	--	--	--	sp|Q8WTE6|OR2_ANOGA	56.6	1e-07	Odorant receptor Or2 OS=Anopheles gambiae GN=OR2 PE=2 SV=1
CL115.Contig2_All	327	2	51	0.2002	17.0284	6.41036	Up	1.28e-30	9.01e-30	--	--	--	--	--	--	--	--	--	--	--	--
Unigene32924_All	303	5	126	0.5402	45.4024	6.39313	Up	2.1e-73	2.82e-72	--	--	--	--	--	--	--	--	--	--	--	--
Unigene36370_All	251	1	25	0.1304	10.8747	6.38189	Up	1.15e-15	5.23e-15	--	--	--	--	--	--	--	--	--	--	--	--
Unigene35612_All	539	2	50	0.1215	10.1282	6.38128	Up	5.35e-30	3.71e-29	--	--	--	--	--	--	--	--	--	--	--	--
Unigene35250_All	559	1	25	0.0586	4.8829	6.38069	Up	1.15e-15	5.23e-15	gi|72098580|ref|XP_799080.1|	33.9	1e-21	PREDICTED: zinc finger BED domain-containing protein 4-like [Strongylocentrotus purpuratus]	--	--	--	--	--	--	--	--
Unigene36144_All	619	4	99	0.2115	17.462	6.36742	Up	6.45e-58	7.18e-57	--	--	--	--	gi|237869183|gb|AC095317.7|	65.9	2e-07	Rattus norvegicus CH230-27F19 (Children's Hospital Oakland Research Institute Rat (BN/SsNHsd/MCW) BAC library) complete sequence	--	--	--	--
Unigene36251_All	452	4	97	0.2897	23.4306	6.33769	Up	1.12e-56	1.23e-55	--	--	--	--	--	--	--	--	--	--	--	--
CL444.Contig1_All	1082	16	387	0.484	39.0512	6.33422	Up	3.66e-221	1.17e-219	gi|307167596|gb|EFN61140.1|	92	5e-17	hypothetical protein EAG_15529 [Camponotus floridanus]	--	--	--	--	--	--	--	--
Unigene35715_All	309	1	24	0.1059	8.4801	6.32331	Up	4.8e-15	2.13e-14	--	--	--	--	--	--	--	--	--	--	--	--
Unigene35223_All	404	1	24	0.081	6.4861	6.32329	Up	4.8e-15	2.13e-14	gi|241652759|ref|XP_002410408.1|	145.6	6e-34	polyprotein of retroviral origin, putative [Ixodes scapularis] >gi|215501624|gb|EEC11118.1| polyprotein of retroviral origin, putative [Ixodes scapularis]	--	--	--	--	sp|P10401|POLY_DROME	75.5	3e-14	Retrovirus-related Pol polyprotein from transposon gypsy OS=Drosophila melanogaster GN=pol PE=4 SV=1
Unigene36252_All	493	4	96	0.2656	21.2606	6.32278	Up	4.67e-56	5.07e-55	--	--	--	--	--	--	--	--	--	--	--	--
Unigene36246_All	352	2	48	0.186	14.8884	6.32274	Up	9.31e-29	6.27e-28	--	--	--	--	--	--	--	--	--	--	--	--
CL4614.Contig2_All	423	1	24	0.0774	6.1947	6.32256	Up	4.8e-15	2.13e-14	--	--	--	--	--	--	--	--	--	--	--	--
Unigene35854_All	603	1	24	0.0543	4.3455	6.32243	Up	4.8e-15	2.13e-14	--	--	--	--	--	--	--	--	--	--	--	--
Unigene625_All	855	17	405	0.6508	51.7177	6.3123	Up	4.87e-231	1.61e-229	--	--	--	--	--	--	--	--	--	--	--	--
Unigene34788_All	572	3	71	0.1717	13.5523	6.3025	Up	8.46e-42	7.38e-41	--	--	--	--	--	--	--	--	--	--	--	--
Unigene36297_All	299	2	47	0.219	17.1624	6.29218	Up	3.88e-28	2.57e-27	--	--	--	--	--	--	--	--	--	--	--	--
Unigene36156_All	1415	7	164	0.1619	12.6543	6.28838	Up	1.95e-94	3.15e-93	gi|307186902|gb|EFN72294.1|	91.7	1e-16	hypothetical protein EAG_11530 [Camponotus floridanus]	--	--	--	--	--	--	--	--
CL220.Contig2_All	739	83	1938	3.6764	286.325	6.28322	Up	0	0	--	--	--	--	--	--	--	--	--	--	--	--
Unigene36242_All	468	7	163	0.4896	38.027	6.27928	Up	8.12e-94	1.3e-92	--	--	--	--	gi|340055083|emb|HE573024.1|	67.9	4e-08	Trypanosoma vivax Y486 annotated genomic contig, chromosome 8	--	--	--	--
Unigene35692_All	325	1	23	0.1007	7.7267	6.26172	Up	2e-14	8.65e-14	--	--	--	--	--	--	--	--	--	--	--	--
Unigene36563_All	214	1	23	0.153	11.7345	6.26108	Up	2e-14	8.65e-14	--	--	--	--	--	--	--	--	--	--	--	--
CL5062.Contig2_All	533	2	45	0.1228	9.218	6.23007	Up	6.72e-27	4.34e-26	--	--	--	--	gi|392305570|emb|FQ377999.4|	63.9	7e-07	Zebrafish DNA sequence from clone CH1073-506C7 in linkage group 6, complete sequence	--	--	--	--
Unigene8426_All	420	10	225	0.7794	58.4903	6.22969	Up	1.92e-128	3.99e-127	--	--	--	--	--	--	--	--	--	--	--	--
CL2765.Contig1_All	1463	157	3468	3.5127	258.813	6.20318	Up	0	0	--	--	--	--	gi|354796806|gb|JN961307.1|	63.9	2e-06	Mus musculus targeted non-conditional, lacZ-tagged mutant allele Zfp354b:tm1e(KOMP)Wtsi; transgenic	--	--	--	--
Unigene36287_All	211	1	22	0.1551	11.3839	6.19765	Up	8.33e-14	3.51e-13	--	--	--	--	--	--	--	--	--	--	--	--
Unigene36255_All	416	1	22	0.0787	5.774	6.19706	Up	8.33e-14	3.51e-13	gi|307208773|gb|EFN86050.1|	253.4	2e-66	Dynein beta chain, ciliary [Harpegnathos saltator]	gi|383866399|ref|XM_003708610.1|	151	3e-33	PREDICTED: Megachile rotundata dynein beta chain, ciliary-like (LOC100877077), mRNA	sp|P23098|DYHC_TRIGR	147	9e-36	Dynein beta chain, ciliary OS=Tripneustes gratilla PE=1 SV=1
Unigene35650_All	282	1	22	0.1161	8.5177	6.19702	Up	8.33e-14	3.51e-13	--	--	--	--	--	--	--	--	--	--	--	--
Unigene5254_All	1353	33	719	0.7984	58.0205	6.18331	Up	0	0	gi|270014460|gb|EFA10908.1|	269.6	2e-70	hypothetical protein TcasGA2_TC001734 [Tribolium castaneum]	--	--	--	--	--	--	--	--
Unigene36016_All	941	3	65	0.1044	7.5418	6.17472	Up	4.36e-38	3.55e-37	--	--	--	--	--	--	--	--	--	--	--	--
CL478.Contig2_All	411	8	173	0.6371	45.9573	6.17263	Up	9.09e-99	1.53e-97	--	--	--	--	--	--	--	--	--	--	--	--
Unigene2555_All	398	23	496	1.8916	136.066	6.16855	Up	8.32e-280	3.15e-278	--	--	--	--	--	--	--	--	--	--	--	--
Unigene36256_All	586	2	43	0.1117	8.0116	6.16439	Up	1.16e-25	7.26e-25	gi|345485770|ref|XP_003425334.1|	363.2	4e-99	PREDICTED: LOW QUALITY PROTEIN: dynein beta chain, ciliary-like [Nasonia vitripennis]	gi|380024585|ref|XM_003696027.1|	172	1e-39	PREDICTED: Apis florea dynein beta chain, ciliary-like (LOC100864439), mRNA	sp|P23098|DYHC_TRIGR	233	3e-61	Dynein beta chain, ciliary OS=Tripneustes gratilla PE=1 SV=1
Unigene35683_All	707	2	43	0.0926	6.6405	6.16414	Up	1.16e-25	7.26e-25	gi|209552794|gb|ACI62137.1|	96.3	1e-18	polyprotein [Drosophila melanogaster]	--	--	--	--	sp|P04146|COPIA_DROME	67	4e-11	Copia protein OS=Drosophila melanogaster GN=GIP PE=1 SV=3
Unigene36501_All	364	1	21	0.0899	6.299	6.13066	Up	3.46e-13	1.42e-12	gi|383849029|ref|XP_003700149.1|	130.2	3e-29	PREDICTED: uncharacterized protein C11orf70 homolog [Megachile rotundata]	--	--	--	--	sp|Q9BRQ4|CK070_HUMAN	65.5	3e-11	Uncharacterized protein C11orf70 OS=Homo sapiens GN=C11orf70 PE=2 SV=3
CL5031.Contig1_All	512	13	273	0.8311	58.2161	6.13025	Up	2.07e-154	4.96e-153	gi|470364562|ref|XP_004365891.1|	57.4	3e-07	hypothetical protein CAOG_01020 [Capsaspora owczarzaki ATCC 30864] >gi|320163596|gb|EFW40495.1| hypothetical protein CAOG_01020 [Capsaspora owczarzaki ATCC 30864]	--	--	--	--	sp|Q8VC49|IF27B_MOUSE	62	6e-10	Interferon alpha-inducible protein 27-like protein 2B OS=Mus musculus GN=Ifi27l2b PE=2 SV=1
Unigene35546_All	330	1	21	0.0992	6.9479	6.13009	Up	3.46e-13	1.42e-12	--	--	--	--	--	--	--	--	--	--	--	--
Unigene36161_All	313	1	21	0.1046	7.3253	6.12993	Up	3.46e-13	1.42e-12	--	--	--	--	--	--	--	--	--	--	--	--
Unigene34957_All	351	1	21	0.0933	6.5322	6.12955	Up	3.46e-13	1.42e-12	--	--	--	--	--	--	--	--	--	--	--	--
Unigene35495_All	256	2	41	0.2557	17.4862	6.09562	Up	1.99e-24	1.21e-23	--	--	--	--	--	--	--	--	--	--	--	--
Unigene36481_All	599	7	142	0.3825	25.8829	6.0804	Up	7.62e-81	1.1e-79	gi|156553040|ref|XP_001605054.1|	84.7	2e-15	PREDICTED: endothelin-converting enzyme 1-like [Nasonia vitripennis]	--	--	--	--	sp|Q61391|NEP_MOUSE	60.1	3e-09	Neprilysin OS=Mus musculus GN=Mme PE=1 SV=3
Unigene36407_All	440	5	101	0.372	25.0622	6.07407	Up	6.12e-58	6.81e-57	--	--	--	--	--	--	--	--	--	--	--	--
CL154.Contig1_All	999	2	40	0.0655	4.3716	6.06052	Up	8.25e-24	4.92e-23	gi|156544401|ref|XP_001607483.1|	129.8	2e-28	PREDICTED: nucleoredoxin-like [Nasonia vitripennis]	gi|345480228|ref|XM_001607433.2|	170	8e-39	PREDICTED: Nasonia vitripennis nucleoredoxin-like (LOC100123772), mRNA	--	--	--	--
Unigene36189_All	444	2	40	0.1474	9.8362	6.06029	Up	8.25e-24	4.92e-23	--	--	--	--	--	--	--	--	--	--	--	--
CL1778.Contig3_All	307	1	20	0.1066	7.1128	6.06014	Up	1.44e-12	5.72e-12	--	--	--	--	--	--	--	--	--	--	--	--
CL949.Contig2_All	490	1	20	0.0668	4.4564	6.05989	Up	1.44e-12	5.72e-12	--	--	--	--	gi|289623462|emb|FP236500.8|	61.9	3e-06	Zebrafish DNA sequence from clone CH211-261F21 in linkage group 14, complete sequence	--	--	--	--
Unigene35240_All	333	1	20	0.0983	6.5575	6.05981	Up	1.44e-12	5.72e-12	--	--	--	--	--	--	--	--	--	--	--	--
Unigene34767_All	260	1	20	0.1259	8.3986	6.0598	Up	1.44e-12	5.72e-12	--	--	--	--	--	--	--	--	--	--	--	--
Unigene7390_All	921	114	2235	4.0517	264.953	6.03106	Up	0	0	--	--	--	--	--	--	--	--	--	--	--	--
Unigene36088_All	407	2	39	0.1609	10.4621	6.02286	Up	3.41e-23	2e-22	--	--	--	--	--	--	--	--	--	--	--	--
Unigene36309_All	215	15	289	2.2837	146.761	6.00595	Up	7.15e-162	1.79e-160	--	--	--	--	--	--	--	--	--	--	--	--
CL2112.Contig3_All	1643	17	326	0.3387	21.6636	5.99912	Up	2.86e-182	7.76e-181	gi|156550370|ref|XP_001599348.1|	236.5	3e-60	PREDICTED: hypothetical protein LOC100114275 [Nasonia vitripennis]	--	--	--	--	sp|Q8N884|CGAS_HUMAN	58.9	3e-08	Cyclic GMP-AMP synthase OS=Homo sapiens GN=MB21D1 PE=1 SV=2
Unigene8988_All	2407	430	8222	5.8477	372.951	5.99497	Up	0	0	--	--	--	--	--	--	--	--	--	--	--	--
CL4209.Contig2_All	548	1	19	0.0597	3.7855	5.98661	Up	5.95e-12	2.3e-11	--	--	--	--	--	--	--	--	--	--	--	--
Unigene35990_All	353	1	19	0.0927	5.8766	5.98627	Up	5.95e-12	2.3e-11	gi|354476624|ref|XP_003500524.1|	52.8	5e-06	PREDICTED: zinc finger CCCH domain-containing protein 13-like [Cricetulus griseus]	gi|33333717|gb|AF545858.1|	63.9	5e-07	Mus musculus TDPOZ1 (Tdpoz1) and TDPOZ2 (Tdpoz2) genes, complete cds	--	--	--	--
Unigene35993_All	292	1	19	0.1121	7.1043	5.98583	Up	5.95e-12	2.3e-11	--	--	--	--	gi|22507286|gb|AC131949.1|	60	6e-06	Homo sapiens BAC clone RP11-240J11 from 4, complete sequence	--	--	--	--
Unigene36319_All	225	1	19	0.1455	9.2198	5.98564	Up	5.95e-12	2.3e-11	--	--	--	--	--	--	--	--	--	--	--	--
Unigene34845_All	1081	22	399	0.6662	40.2993	5.91866	Up	2.83e-221	9e-220	--	--	--	--	--	--	--	--	--	--	--	--
Unigene36512_All	229	1	18	0.1429	8.582	5.90824	Up	2.46e-11	9.22e-11	--	--	--	--	--	--	--	--	--	--	--	--
Unigene35757_All	250	1	18	0.1309	7.8611	5.90819	Up	2.46e-11	9.23e-11	--	--	--	--	--	--	--	--	--	--	--	--
Unigene35290_All	319	1	18	0.1026	6.1607	5.90799	Up	2.46e-11	9.23e-11	--	--	--	--	--	--	--	--	--	--	--	--
Unigene36011_All	392	1	18	0.0835	5.0135	5.9079	Up	2.46e-11	9.23e-11	--	--	--	--	--	--	--	--	--	--	--	--
Unigene35728_All	359	1	18	0.0912	5.4743	5.9075	Up	2.46e-11	9.23e-11	--	--	--	--	--	--	--	--	--	--	--	--
Unigene35900_All	306	1	18	0.107	6.4225	5.90745	Up	2.46e-11	9.22e-11	--	--	--	--	--	--	--	--	--	--	--	--
Unigene35695_All	370	1	18	0.0885	5.3116	5.90733	Up	2.46e-11	9.22e-11	gi|340727637|ref|XP_003402146.1|	79	7e-14	PREDICTED: tyrosine-protein phosphatase 69D-like [Bombus terrestris]	--	--	--	--	--	--	--	--
CL2780.Contig2_All	1249	7	125	0.1835	10.9269	5.89596	Up	2.18e-70	2.82e-69	gi|328789749|ref|XP_003251315.1|	100.1	2e-19	PREDICTED: hypothetical protein LOC100577106 [Apis mellifera]	--	--	--	--	--	--	--	--
CL4927.Contig1_All	472	11	196	0.7629	45.3382	5.89309	Up	2.19e-109	4.01e-108	--	--	--	--	--	--	--	--	--	--	--	--
CL513.Contig2_All	2011	173	3081	2.8159	167.275	5.89248	Up	0	0	--	--	--	--	--	--	--	--	--	--	--	--
Unigene36241_All	379	11	192	0.95	55.3111	5.8635	Up	6.21e-107	1.12e-105	gi|307213531|gb|EFN88940.1|	101.7	1e-20	Homeobox protein abdominal-B [Harpegnathos saltator]	gi|383849759|ref|XM_003700457.1|	73.8	5e-10	PREDICTED: Megachile rotundata uncharacterized LOC100875666 (LOC100875666), partial mRNA	sp|Q7K480|BN3D1_DROME	51.6	4e-07	Probable RNA methyltransferase bin3 OS=Drosophila melanogaster GN=bin3 PE=1 SV=1
Unigene1422_All	2497	22	382	0.2884	16.703	5.85589	Up	7.55e-211	2.31e-209	gi|270017019|gb|EFA13465.1|	141	3e-31	hypothetical protein TcasGA2_TC004276 [Tribolium castaneum]	--	--	--	--	sp|O42395|CNBP_CHICK	64.7	9e-10	Cellular nucleic acid-binding protein OS=Gallus gallus GN=CNBP PE=2 SV=1
CL5134.Contig1_All	677	53	918	2.5626	148.049	5.85232	Up	0	0	gi|156547534|ref|XP_001607285.1|	100.9	5e-20	PREDICTED: apolipoprotein D-like isoform 1 [Nasonia vitripennis] >gi|345485043|ref|XP_003425180.1| PREDICTED: apolipoprotein D-like isoform 2 [Nasonia vitripennis]	--	--	--	--	sp|Q8SPI0|APOD_MACFA	80.9	2e-15	Apolipoprotein D OS=Macaca fascicularis GN=APOD PE=2 SV=1
Unigene34847_All	538	1	17	0.0608	3.45	5.82638	Up	1.01e-10	3.69e-10	gi|322798323|gb|EFZ20063.1|	134.8	1e-30	hypothetical protein SINV_04618 [Solenopsis invicta]	--	--	--	--	sp|Q15058|KIF14_HUMAN	53.5	2e-07	Kinesin-like protein KIF14 OS=Homo sapiens GN=KIF14 PE=1 SV=1
Unigene36682_All	741	2	34	0.0883	5.0097	5.82617	Up	4.05e-20	2.16e-19	gi|449677976|ref|XP_004208963.1|	55.1	4e-06	PREDICTED: uncharacterized protein LOC101237958 [Hydra magnipapillata]	--	--	--	--	--	--	--	--
Unigene35474_All	438	1	17	0.0747	4.2377	5.82603	Up	1.01e-10	3.69e-10	--	--	--	--	--	--	--	--	--	--	--	--
Unigene1713_All	307	10	170	1.0662	60.459	5.82541	Up	1.39e-94	2.25e-93	gi|197210433|gb|ACH48223.1|	64.7	1e-09	tumor differentially expressed protein [Haplopelma schmidti]	gi|42493086|gb|AY446927.1|	577	1e-161	Callipallene novaezelandiae 18S ribosomal RNA gene, partial sequence	--	--	--	--
Unigene35350_All	276	1	17	0.1186	6.725	5.82536	Up	1.01e-10	3.69e-10	--	--	--	--	--	--	--	--	--	--	--	--
Unigene35538_All	454	1	17	0.0721	4.0883	5.82536	Up	1.01e-10	3.69e-10	--	--	--	--	--	--	--	--	--	--	--	--
Unigene35857_All	333	1	17	0.0983	5.5739	5.82535	Up	1.01e-10	3.69e-10	--	--	--	--	--	--	--	--	--	--	--	--
Unigene35725_All	248	1	17	0.132	7.4842	5.82524	Up	1.01e-10	3.69e-10	--	--	--	--	--	--	--	--	--	--	--	--
Unigene36065_All	269	1	17	0.1217	6.9	5.8252	Up	1.01e-10	3.69e-10	--	--	--	--	gi|156103236|ref|XM_001617261.1|	61.9	1e-06	Plasmodium vivax SaI-1 endoplasmin precursor partial mRNA	--	--	--	--
Unigene35564_All	363	1	17	0.0902	5.1132	5.82496	Up	1.01e-10	3.69e-10	gi|345496379|ref|XP_001601954.2|	48.1	2e-20	PREDICTED: hypothetical protein LOC100117813 [Nasonia vitripennis]	--	--	--	--	--	--	--	--
Unigene35284_All	283	1	17	0.1157	6.5586	5.82493	Up	1.01e-10	3.69e-10	--	--	--	--	--	--	--	--	--	--	--	--
CL2686.Contig1_All	1208	40	674	1.0839	60.9177	5.81256	Up	0	0	gi|383860714|ref|XP_003705834.1|	135.2	6e-30	PREDICTED: uncharacterized protein LOC100882893 [Megachile rotundata]	--	--	--	--	--	--	--	--
Unigene36190_All	2097	15	252	0.2341	13.1206	5.80856	Up	3.65e-139	8.11e-138	gi|301607526|ref|XP_002933359.1|	477.6	1e-132	PREDICTED: uncharacterized protein K02A2.6-like [Xenopus (Silurana) tropicalis]	--	--	--	--	sp|Q09575|YRD6_CAEEL	228	5e-59	Uncharacterized protein K02A2.6 OS=Caenorhabditis elegans GN=K02A2.6 PE=2 SV=1
CL2687.Contig3_All	818	6	100	0.2401	13.3474	5.79678	Up	3.48e-56	3.78e-55	gi|350421734|ref|XP_003492940.1|	280.8	5e-74	PREDICTED: ruvB-like 1-like [Bombus impatiens]	gi|345494984|ref|XM_001603153.2|	63.9	1e-06	PREDICTED: Nasonia vitripennis ruvB-like helicase 1-like (LOC100119036), mRNA	sp|Q0IFL2|RUVB1_AEDAE	228	2e-59	RuvB-like helicase 1 OS=Aedes aegypti GN=pont PE=3 SV=1
Unigene36219_All	299	8	133	0.8758	48.5659	5.7932	Up	3.63e-74	4.9e-73	--	--	--	--	--	--	--	--	--	--	--	--
Unigene36291_All	448	2	33	0.1461	8.0424	5.7826	Up	1.66e-19	8.7e-19	--	--	--	--	--	--	--	--	--	--	--	--
Unigene35531_All	277	2	33	0.2363	13.0072	5.78255	Up	1.66e-19	8.7e-19	gi|322783133|gb|EFZ10768.1|	63.2	4e-09	hypothetical protein SINV_09895 [Solenopsis invicta]	--	--	--	--	--	--	--	--
CL911.Contig4_All	1132	25	407	0.7229	39.2553	5.76295	Up	9.22e-223	2.95e-221	gi|380015292|ref|XP_003691639.1|	419.9	1e-115	PREDICTED: uncharacterized protein LOC100863442 [Apis florea]	gi|380015291|ref|XM_003691591.1|	71.9	7e-09	PREDICTED: Apis florea uncharacterized LOC100863442 (LOC100863442), mRNA	sp|Q9HCG1|ZN160_HUMAN	101	3e-21	Zinc finger protein 160 OS=Homo sapiens GN=ZNF160 PE=2 SV=3
Unigene35804_All	314	1	16	0.1042	5.5634	5.73854	Up	4.17e-10	1.47e-09	--	--	--	--	--	--	--	--	--	--	--	--
Unigene36641_All	298	1	16	0.1098	5.8621	5.73847	Up	4.17e-10	1.47e-09	--	--	--	--	--	--	--	--	--	--	--	--
CL84.Contig3_All	337	1	16	0.0971	5.1837	5.73837	Up	4.17e-10	1.47e-09	--	--	--	--	--	--	--	--	--	--	--	--
Unigene36412_All	212	1	16	0.1544	8.2401	5.73792	Up	4.17e-10	1.47e-09	--	--	--	--	--	--	--	--	--	--	--	--
Unigene36786_All	330	1	16	0.0992	5.2937	5.73779	Up	4.17e-10	1.47e-09	--	--	--	--	--	--	--	--	--	--	--	--
Unigene35709_All	302	1	16	0.1084	5.7845	5.73776	Up	4.17e-10	1.47e-09	--	--	--	--	--	--	--	--	--	--	--	--
CL3440.Contig4_All	290	1	16	0.1129	6.0238	5.73756	Up	4.17e-10	1.47e-09	--	--	--	--	gi|459415290|gb|GAGF01026982.1|	87.7	3e-14	TSA: Chrysopa pallens Unigene30263_dacaoling transcribed RNA sequence	--	--	--	--
Unigene36640_All	263	1	16	0.1245	6.6422	5.73744	Up	4.17e-10	1.47e-09	--	--	--	--	--	--	--	--	--	--	--	--
Unigene36711_All	285	1	16	0.1149	6.1295	5.73732	Up	4.17e-10	1.47e-09	--	--	--	--	--	--	--	--	--	--	--	--
CL4205.Contig1_All	558	7	110	0.4106	21.5233	5.71202	Up	3.33e-61	3.86e-60	--	--	--	--	--	--	--	--	--	--	--	--
CL3291.Contig1_All	811	5	78	0.2018	10.5008	5.70143	Up	8e-44	7.22e-43	gi|350410763|ref|XP_003489131.1|	176	1e-42	PREDICTED: U6 snRNA-associated Sm-like protein LSm2-like [Bombus impatiens]	gi|390461411|ref|XM_002746361.2|	155	4e-34	PREDICTED: Callithrix jacchus LSM2 homolog, U6 small nuclear RNA associated (S. cerevisiae) (LSM2), mRNA	sp|O35900|LSM2_MOUSE	164	2e-40	U6 snRNA-associated Sm-like protein LSm2 OS=Mus musculus GN=Lsm2 PE=3 SV=1
Unigene36191_All	1188	6	93	0.1653	8.5471	5.69228	Up	6.62e-52	6.79e-51	gi|339233654|ref|XP_003381944.1|	315.8	2e-84	reverse transcriptase family protein [Trichinella spiralis] >gi|316979131|gb|EFV61959.1| reverse transcriptase family protein [Trichinella spiralis]	--	--	--	--	sp|Q09575|YRD6_CAEEL	168	2e-41	Uncharacterized protein K02A2.6 OS=Caenorhabditis elegans GN=K02A2.6 PE=2 SV=1
Unigene35766_All	421	2	31	0.1555	8.0395	5.69212	Up	2.79e-18	1.4e-17	--	--	--	--	--	--	--	--	--	--	--	--
Unigene35236_All	358	2	31	0.1829	9.4543	5.69184	Up	2.79e-18	1.4e-17	--	--	--	--	--	--	--	--	--	--	--	--
Unigene34748_All	1159	119	1843	3.3609	173.617	5.69092	Up	0	0	--	--	--	--	--	--	--	--	--	--	--	--
Unigene35958_All	1274	7	107	0.1799	9.1699	5.67164	Up	2.26e-59	2.56e-58	gi|270003239|gb|EEZ99686.1|	218.4	6e-55	hypothetical protein TcasGA2_TC002443 [Tribolium castaneum]	--	--	--	--	sp|Q09575|YRD6_CAEEL	63.9	7e-10	Uncharacterized protein K02A2.6 OS=Caenorhabditis elegans GN=K02A2.6 PE=2 SV=1
Unigene7407_All	804	12	181	0.4886	24.5795	5.65266	Up	4.21e-99	7.12e-98	gi|380015029|ref|XP_003691514.1|	60.8	8e-08	PREDICTED: uncharacterized protein LOC100866297 [Apis florea]	--	--	--	--	--	--	--	--
Unigene35825_All	657	2	30	0.0996	4.9855	5.64545	Up	1.14e-17	5.58e-17	gi|270003383|gb|EEZ99830.1|	95.9	1e-18	hypothetical protein TcasGA2_TC002611 [Tribolium castaneum]	--	--	--	--	--	--	--	--
CL4286.Contig2_All	779	1	15	0.042	2.1023	5.64544	Up	1.71e-09	5.78e-09	gi|307172282|gb|EFN63787.1|	72	6e-85	3-oxoacyl-[acyl-carrier-protein] synthase, mitochondrial [Camponotus floridanus]	--	--	--	--	sp|Q0VCA7|OXSM_BOVIN	165	9e-49	3-oxoacyl-[acyl-carrier-protein] synthase, mitochondrial OS=Bos taurus GN=OXSM PE=2 SV=1
Unigene35518_All	222	1	15	0.1474	7.3772	5.64526	Up	1.71e-09	5.78e-09	--	--	--	--	--	--	--	--	--	--	--	--
Unigene35228_All	224	1	15	0.1461	7.3113	5.6451	Up	1.71e-09	5.78e-09	--	--	--	--	--	--	--	--	--	--	--	--
Unigene35387_All	247	1	15	0.1325	6.6305	5.64505	Up	1.71e-09	5.78e-09	--	--	--	--	--	--	--	--	--	--	--	--
Unigene36254_All	919	7	105	0.2493	12.4745	5.64496	Up	3.74e-58	4.18e-57	gi|322788389|gb|EFZ14060.1|	81.6	5e-14	hypothetical protein SINV_04766 [Solenopsis invicta]	gi|328718420|ref|XM_001949678.2|	71.9	5e-09	PREDICTED: Acyrthosiphon pisum dynein beta chain, ciliary-like (LOC100166970), mRNA	sp|P23098|DYHC_TRIGR	67	5e-11	Dynein beta chain, ciliary OS=Tripneustes gratilla PE=1 SV=1
Unigene36302_All	321	3	45	0.3059	15.3059	5.64488	Up	8.5e-26	5.34e-25	--	--	--	--	--	--	--	--	--	--	--	--
CL5125.Contig2_All	206	2	30	0.3178	15.9003	5.64479	Up	1.14e-17	5.58e-17	--	--	--	--	--	--	--	--	--	--	--	--
Unigene35270_All	431	2	30	0.1519	7.5997	5.64475	Up	1.14e-17	5.58e-17	--	--	--	--	--	--	--	--	--	--	--	--
Unigene36074_All	862	8	120	0.3038	15.1993	5.64474	Up	3.16e-66	3.89e-65	gi|358339569|dbj|GAA47606.1|	54.3	8e-06	hypothetical protein CLF_100574 [Clonorchis sinensis]	gi|55058695|gb|AC146248.2|	69.9	2e-08	Pan troglodytes BAC clone RP43-31I17 from chromosome 7, complete sequence	--	--	--	--
CL481.Contig2_All	834	2	30	0.0785	3.9274	5.64474	Up	1.14e-17	5.58e-17	--	--	--	--	--	--	--	--	--	--	--	--
Unigene36154_All	665	4	60	0.1969	9.851	5.64474	Up	6.69e-34	5.03e-33	gi|345494745|ref|XP_003427360.1|	152.5	1e-35	PREDICTED: hypothetical protein LOC100679238 [Nasonia vitripennis]	--	--	--	--	--	--	--	--
CL955.Contig2_All	587	3	45	0.1673	8.37	5.64472	Up	8.5e-26	5.34e-25	--	--	--	--	--	--	--	--	--	--	--	--
Unigene35509_All	235	1	15	0.1393	6.9691	5.64471	Up	1.71e-09	5.78e-09	--	--	--	--	--	--	--	--	--	--	--	--
Unigene35368_All	341	1	15	0.096	4.8027	5.64467	Up	1.71e-09	5.78e-09	--	--	--	--	--	--	--	--	--	--	--	--
Unigene34850_All	210	1	15	0.1559	7.7987	5.64454	Up	1.71e-09	5.78e-09	--	--	--	--	--	--	--	--	--	--	--	--
Unigene35822_All	200	1	15	0.1637	8.1886	5.64449	Up	1.71e-09	5.78e-09	--	--	--	--	--	--	--	--	--	--	--	--
Unigene35801_All	304	1	15	0.1077	5.3873	5.64447	Up	1.71e-09	5.78e-09	--	--	--	--	--	--	--	--	--	--	--	--
Unigene36330_All	529	1	15	0.0619	3.0959	5.64428	Up	1.71e-09	5.78e-09	--	--	--	--	gi|380015351|ref|XM_003691619.1|	61.9	3e-06	PREDICTED: Apis florea zinc finger X-linked protein ZXDA/ZXDB-like (LOC100867273), mRNA	--	--	--	--
Unigene35628_All	317	1	15	0.1033	5.1663	5.64422	Up	1.71e-09	5.78e-09	--	--	--	--	--	--	--	--	--	--	--	--
CL4339.Contig3_All	348	1	15	0.0941	4.7061	5.64419	Up	1.71e-09	5.78e-09	--	--	--	--	--	--	--	--	--	--	--	--
CL1051.Contig5_All	607	2	30	0.1079	5.3961	5.64415	Up	1.14e-17	5.58e-17	gi|383852696|ref|XP_003701861.1|	85.1	2e-15	PREDICTED: radial spoke head protein 4 homolog A-like [Megachile rotundata]	--	--	--	--	sp|Q9H0K4|RSH6A_HUMAN	54.3	2e-07	Radial spoke head protein 6 homolog A OS=Homo sapiens GN=RSPH6A PE=2 SV=1
Unigene9520_All	761	21	314	0.9033	45.0501	5.64018	Up	2.08e-170	5.39e-169	gi|307213531|gb|EFN88940.1|	421	2e-116	Homeobox protein abdominal-B [Harpegnathos saltator]	gi|380014415|ref|XM_003691180.1|	176	1e-40	PREDICTED: Apis florea uncharacterized LOC100865221 (LOC100865221), mRNA	sp|P09087|ABDB_DROME	167	3e-41	Homeobox protein abdominal-B OS=Drosophila melanogaster GN=Abd-B PE=1 SV=3
Unigene4031_All	3047	136	2033	1.461	72.8476	5.63985	Up	0	0	gi|340708582|ref|XP_003392902.1|	698.7	0	PREDICTED: hypothetical protein LOC100647800 [Bombus terrestris]	gi|383856628|ref|XM_003703762.1|	295	7e-76	PREDICTED: Megachile rotundata uncharacterized LOC100883473 (LOC100883473), mRNA	sp|P52954|LBX1_HUMAN	153	2e-36	Transcription factor LBX1 OS=Homo sapiens GN=LBX1 PE=2 SV=2
CL970.Contig2_All	2231	1088	16175	15.9631	791.581	5.63192	Up	0	0	--	--	--	--	--	--	--	--	--	--	--	--
Unigene35144_All	1002	6	88	0.196	9.5888	5.61242	Up	7.4e-49	7.23e-48	--	--	--	--	gi|361050138|emb|FR799613.2|	71.9	6e-09	Leishmania donovani BPK282A1 complete genome, chromosome 26	--	--	--	--
Unigene9628_All	715	30	440	1.3734	67.1889	5.6124	Up	2.07e-237	6.99e-236	--	--	--	--	--	--	--	--	--	--	--	--
CL1205.Contig1_All	1322	11	160	0.2724	13.2141	5.60021	Up	2.2e-87	3.35e-86	gi|383861266|ref|XP_003706107.1|	257.7	1e-66	PREDICTED: venom acid phosphatase Acph-1-like [Megachile rotundata]	--	--	--	--	sp|Q5BLY5|ACPH1_APIME	202	2e-51	Venom acid phosphatase Acph-1 OS=Apis mellifera PE=1 SV=1
CL4972.Contig1_All	1479	37	537	0.8189	39.6421	5.5972	Up	6.67e-289	2.59e-287	gi|156547534|ref|XP_001607285.1|	124.4	1e-26	PREDICTED: apolipoprotein D-like isoform 1 [Nasonia vitripennis] >gi|345485043|ref|XP_003425180.1| PREDICTED: apolipoprotein D-like isoform 2 [Nasonia vitripennis]	--	--	--	--	sp|P05090|APOD_HUMAN	87	1e-16	Apolipoprotein D OS=Homo sapiens GN=APOD PE=1 SV=1
CL1704.Contig2_All	2442	4	58	0.0536	2.5932	5.59636	Up	1.11e-32	8.13e-32	gi|156549034|ref|XP_001607382.1|	256.1	6e-66	PREDICTED: carbonic anhydrase 1-like [Nasonia vitripennis]	--	--	--	--	sp|P10860|DHE3_RAT	144	7e-48	Glutamate dehydrogenase 1, mitochondrial OS=Rattus norvegicus GN=Glud1 PE=1 SV=2
Unigene7476_All	325	8	116	0.8057	38.9695	5.59596	Up	8.62e-64	1.03e-62	--	--	--	--	--	--	--	--	--	--	--	--
CL4086.Contig2_All	462	2	29	0.1417	6.8534	5.59591	Up	4.63e-17	2.23e-16	--	--	--	--	--	--	--	--	--	--	--	--
[truncated: 20,544 more rows]

## Sheet: CV DEGs
Gene ID(23040)	Gene length	Cotesia_vestalis_body_without_venom_gland_rawfragments(31635418)	Cotesia_vestalis_venom_gland_rawfragments(10713611)	Cotesia_vestalis_body_without_venom_gland_FPKM	Cotesia_vestalis_venom_gland_FPKM	log2 Ratio(Cotesia_vestalis_venom_gland/Cotesia_vestalis_body_without_venom_gland)	Up-Down-Regulation(Cotesia_vestalis_venom_gland/Cotesia_vestalis_body_without_venom_gland)	P-value	FDR	Nr-ID	Nr-Score	Nr-Evalue	Nr-annotation	Nt-ID	Nt-Score	Nt-Evalue	Nt-annotation	Swissprot-ID	Swissprot-Score	Swissprot-Evalue	Swissprot-annotation
Unigene32174_All	710	0	474196	0	62339.6	25.8936	Up	0	0	--	--	--	--	--	--	--	--	--	--	--	--
Unigene30513_All	1399	0	95367	0	6362.75	22.6012	Up	0	0	gi|315131325|emb|CBM69271.1|	85.5	7e-15	venom protein Ci-48a [Chelonus inanitus]	gi|346710449|dbj|AK380936.1|	61.9	8e-06	Bombyx mori mRNA, clone: fufe22G23	--	--	--	--
Unigene32175_All	381	0	20696	0	5070.21	22.2736	Up	0	0	--	--	--	--	gi|223587772|emb|FM212915.1|	65.9	1e-07	Cotesia congregata HzNVORF140-like region	--	--	--	--
Unigene31286_All	448	0	14190	0	2956.44	21.4954	Up	0	0	--	--	--	--	gi|459306716|gb|GAFW01008037.1|	60	1e-05	TSA: Dendroctonus ponderosae Dendroctonus_ponderosae_CAP3_Contig8038 transcribed RNA sequence	--	--	--	--
Unigene30925_All	228	0	6545	0	2679.41	21.3535	Up	0	0	--	--	--	--	--	--	--	--	--	--	--	--
Unigene32304_All	1081	0	18406	0	1589.27	20.5999	Up	0	0	--	--	--	--	--	--	--	--	--	--	--	--
Unigene32480_All	685	0	6845	0	932.711	19.8311	Up	0	0	gi|307175763|gb|EFN65598.1|	73.6	9e-12	Aminopeptidase N [Camponotus floridanus]	--	--	--	--	sp|Q07075|AMPE_HUMAN	69.7	5e-12	Glutamyl aminopeptidase OS=Homo sapiens GN=ENPEP PE=1 SV=3
Unigene30485_All	400	0	3168	0	739.247	19.4957	Up	0	0	--	--	--	--	--	--	--	--	--	--	--	--
Unigene32441_All	889	3	550531	0.1067	57802.2	19.0472	Up	0	0	--	--	--	--	gi|257212165|emb|FN329836.1|	65.9	3e-07	Schistosoma japonicum isolate Anhui non-coing mRNA clone SJFCE3730.012|FSE001-P00023-D09	--	--	--	--
Unigene31299_All	744	0	4130	0	518.133	18.983	Up	0	0	--	--	--	--	--	--	--	--	--	--	--	--
Unigene31277_All	1226	1	158933	0.0258	12100.1	18.8392	Up	0	0	--	--	--	--	--	--	--	--	--	--	--	--
Unigene31298_All	364	0	1553	0	398.23	18.6032	Up	0	0	--	--	--	--	--	--	--	--	--	--	--	--
Unigene30924_All	461	4	523627	0.2743	106019	18.5601	Up	0	0	--	--	--	--	gi|330804280|ref|XM_003290077.1|	69.9	1e-08	Dictyostelium purpureum ubiquitin-conjugating enzyme E2-17 kDa, mRNA	--	--	--	--
Unigene30640_All	348	0	1406	0	377.112	18.5246	Up	0	0	--	--	--	--	gi|389614861|dbj|AK405026.1|	601	1e-169	Papilio polytes mRNA, putative 3'UTR of hypothetical protein, sequence id: Pp-0537, expressed in epidermis	--	--	--	--
Unigene30608_All	1379	9	1032772	0.2063	69904.4	18.3703	Up	0	0	--	--	--	--	gi|386869869|gb|JQ396837.1|	97.6	1e-16	Cotesia nonagriae isolate PNG1 anonymous nuclear locus CN genomic sequence	--	--	--	--
Unigene31912_All	372	0	1058	0	265.465	18.0182	Up	0	0	gi|123469493|ref|XP_001317958.1|	98.2	1e-19	histone H4-3 [Trichomonas vaginalis G3] >gi|121900705|gb|EAY05735.1| histone H4-3 [Trichomonas vaginalis G3]	gi|110347801|gb|DQ666499.1|	549	1e-153	Antheraea mylitta clone amfbc0021 lebocin-like protein mRNA, partial cds	sp|Q8T7J8|H4_EIMTE	95.9	2e-20	Histone H4 OS=Eimeria tenella PE=3 SV=3
Unigene32211_All	1015	2	143738	0.0623	13218.1	17.6949	Up	0	0	--	--	--	--	--	--	--	--	--	--	--	--
Unigene30674_All	595	1	71679	0.0531	11244.5	17.6921	Up	0	0	gi|190702232|gb|ACE75130.1|	71.6	2e-11	conserved hypothetical protein [Glyptapanteles flavicoxis]	--	--	--	--	--	--	--	--
Unigene31280_All	479	2	138022	0.132	26895.3	17.6365	Up	0	0	--	--	--	--	gi|695312|gb|M23449.1|DDICNPA	93.7	7e-16	Dictyoselium discoideum cyclic nucleotide phosphodiesterase gene, complete cds	--	--	--	--
Unigene32176_All	380	2	133266	0.1664	32734.1	17.5858	Up	0	0	gi|74820081|sp|Q8WQK0.2|VN46_COTRU	65.1	1e-09	RecName: Full=Venom protein Vn4.6; Flags: Precursor >gi|22830568|gb|AAL58518.2| venom protein Vn4.6 [Cotesia rubecula]	gi|22830567|gb|AY069984.2|	129	1e-26	Cotesia rubecula venom protein Vn4.6 mRNA, complete cds	sp|Q8WQK0|VN46_COTRU	65.1	3e-11	Venom protein Vn4.6 OS=Cotesia rubecula PE=1 SV=2
Unigene32356_All	1139	0	2236	0	183.237	17.4833	Up	0	0	gi|403333060|gb|EJY65597.1|	69.7	3e-10	hypothetical protein OXYTRI_14248 [Oxytricha trifallax]	gi|459323981|gb|GAFX01014991.1|	1203	0	TSA: Dendroctonus ponderosae Dendroctonus_ponderosae_Newbler_isotig13935 transcribed RNA sequence	--	--	--	--
Unigene32478_All	206	0	387	0	175.351	17.4199	Up	5.02212e-232	9.47268e-231	--	--	--	--	--	--	--	--	--	--	--	--
Unigene32492_All	344	0	624	0	169.313	17.3693	Up	0	0	--	--	--	--	gi|389614861|dbj|AK405026.1|	585	1e-164	Papilio polytes mRNA, putative 3'UTR of hypothetical protein, sequence id: Pp-0537, expressed in epidermis	--	--	--	--
Unigene31281_All	419	10	531331	0.7544	118363	17.2595	Up	0	0	--	--	--	--	--	--	--	--	--	--	--	--
Unigene32203_All	425	0	683	0	150.002	17.1946	Up	0	0	--	--	--	--	--	--	--	--	--	--	--	--
Unigene31266_All	317	0	505	0	148.695	17.182	Up	1.84414e-302	4.51819e-301	--	--	--	--	gi|125716820|emb|AL953868.25|	69.9	7e-09	Zebrafish DNA sequence from clone DKEY-68E16 in linkage group 12, complete sequence	--	--	--	--
Unigene31729_All	239	0	369	0	144.109	17.1368	Up	2.78756e-221	5.08136e-220	--	--	--	--	gi|9886764|gb|AF136753.1|AF136753	73.8	3e-10	Dictyostelium discoideum pyridoxal kinase gene, complete cds	--	--	--	--
Unigene31254_All	365	0	535	0	136.812	17.0618	Up	0	0	--	--	--	--	gi|395743761|ref|XR_150583.1|	60	8e-06	PREDICTED: Pongo abelii uncharacterized LOC100935720 (LOC100935720), misc_RNA	--	--	--	--
Unigene32177_All	348	0	508	0	136.254	17.0559	Up	2e-304	4.91391e-303	--	--	--	--	--	--	--	--	--	--	--	--
Unigene30929_All	259	0	365	0	131.54	17.0051	Up	6.80542e-219	1.22919e-217	--	--	--	--	gi|223587757|emb|FM212912.1|	67.9	2e-08	Cotesia congregata LEF-8 and HzNVORF128-like region	--	--	--	--
Unigene31279_All	558	3	125808	0.1699	21044.5	16.9184	Up	0	0	gi|118784777|ref|XP_313928.3|	57.8	3e-07	AGAP005055-PA [Anopheles gambiae str. PEST] >gi|116128207|gb|EAA09451.4| AGAP005055-PA [Anopheles gambiae str. PEST]	--	--	--	--	sp|Q26492|ITPL_SCHGR	55.1	9e-08	Ion transport peptide-like OS=Schistocerca gregaria PE=2 SV=1
Unigene32261_All	460	0	599	0	121.544	16.8911	Up	0	0	gi|389615151|dbj|BAM20566.1|	280.4	1e-74	histone H3.3B, partial [Papilio polytes]	gi|389615150|dbj|AK405186.1|	888	0	Papilio polytes mRNA for histone H3.3B, partial cds, sequence id: Pp-0750, expressed in epidermis	sp|Q10453|H331_CAEEL	147	9e-36	Histone H3.3 type 1 OS=Caenorhabditis elegans GN=his-71 PE=2 SV=2
CL1935.Contig3_All	352	0	454	0	120.386	16.8773	Up	5.10598e-272	1.12303e-270	--	--	--	--	--	--	--	--	--	--	--	--
Unigene32495_All	317	0	406	0	119.545	16.8672	Up	2.28898e-243	4.50934e-242	gi|443733916|gb|ELU18100.1|	24.6	4e-06	hypothetical protein CAPTEDRAFT_60885, partial [Capitella teleta]	gi|381139237|emb|HE655044.1|	65.9	1e-07	Echinostelium minutum partial 28S rRNA gene, strain ATCC 22345 >gi|381139270|emb|HE655087.1| Echinostelium minutum partial 28S rRNA gene, strain ATCC22345	--	--	--	--
Unigene32391_All	329	0	412	0	116.887	16.8348	Up	6.00064e-247	1.19789e-245	gi|1864155|gb|AAB48625.1|	63.9	2e-09	ribosomal protein P1 homolog [Caenorhabditis elegans]	--	--	--	--	sp|P91913|RLA1_CAEEL	63.2	1e-10	60S acidic ribosomal protein P1 OS=Caenorhabditis elegans GN=rla-1 PE=3 SV=2
Unigene30622_All	362	0	448	0	115.514	16.8177	Up	1.94771e-268	4.21139e-267	--	--	--	--	--	--	--	--	--	--	--	--
Unigene32436_All	414	0	484	0	109.121	16.7356	Up	6.32196e-290	1.49088e-288	gi|20138105|sp|P90543.3|H3_EUPCR	142.5	5e-33	RecName: Full=Histone H3 >gi|21667244|gb|AAM73998.1|AF466825_1 histone H3v [Euplotes octocarinatus] >gi|1763308|gb|AAB39721.1| histone H3 [Moneuplotes crassus]	gi|459300774|gb|GAFW01013979.1|	319	6e-84	TSA: Dendroctonus ponderosae Dendroctonus_ponderosae_CAP3_Contig13983 transcribed RNA sequence	sp|P90543|H3_EUPCR	142	2e-34	Histone H3 OS=Euplotes crassus PE=3 SV=3
CL3280.Contig3_All	224	0	255	0	106.257	16.6972	Up	3.10948e-153	4.2677e-152	--	--	--	--	--	--	--	--	--	--	--	--
Unigene32221_All	475	0	532	0	104.54	16.6737	Up	0	0	--	--	--	--	--	--	--	--	--	--	--	--
Unigene32501_All	237	0	260	0	102.397	16.6438	Up	3.22218e-156	4.49192e-155	gi|389615669|dbj|BAM20786.1|	150.6	2e-35	unknown secreted protein, partial [Papilio polytes]	gi|389615668|dbj|AK405484.1|	454	1e-125	Papilio polytes mRNA for unknown secreted protein, partial cds, sequence id: Pp-1141, expressed in epidermis	--	--	--	--
Unigene30933_All	550	0	559	0	94.8666	16.5336	Up	0	0	--	--	--	--	--	--	--	--	--	--	--	--
CL1627.Contig1_All	555	0	557	0	93.6756	16.5154	Up	0	0	gi|389614718|dbj|BAM20385.1|	332.4	6e-90	unknown protein, partial [Papilio polytes]	gi|123389009|ref|XM_001299653.1|	73.8	8e-10	Trichomonas vaginalis G3 TolA protein (TVAG_223050) mRNA, complete cds	sp|P35662|CYLC1_BOVIN	63.2	3e-10	Cylicin-1 OS=Bos taurus GN=CYLC1 PE=1 SV=1
Unigene32147_All	418	0	407	0	90.8829	16.4717	Up	5.79076e-244	1.14547e-242	gi|281203434|gb|EFA77634.1|	56.6	4e-07	histone H2B domain-containing protein [Polysphondylium pallidum PN500]	gi|459300784|gb|GAFW01013969.1|	416	1e-113	TSA: Dendroctonus ponderosae Dendroctonus_ponderosae_CAP3_Contig13973 transcribed RNA sequence	sp|Q54LP8|H2BV3_DICDI	50.4	1e-06	Histone H2B.v3 OS=Dictyostelium discoideum GN=H2Bv3 PE=3 SV=1
CL3938.Contig1_All	347	0	326	0	87.6904	16.4201	Up	1.29494e-195	2.1685e-194	--	--	--	--	--	--	--	--	--	--	--	--
Unigene32499_All	331	0	308	0	86.8534	16.4063	Up	7.18764e-185	1.14242e-183	--	--	--	--	gi|40642907|emb|AJ535987.1|	69.9	7e-09	Cotesia hyphantriae partial LW-Rh gene for long-wavelength rhodopsin, exons 1 and 2	--	--	--	--
Unigene32550_All	602	0	541	0	83.8813	16.3561	Up	0	0	gi|302353413|gb|ADL27914.1|	392.9	5e-108	argonaute protein [Helicoverpa armigera]	gi|302353412|gb|HM012573.1|	1154	0	Helicoverpa armigera argonaute protein mRNA, partial cds	sp|O77503|AGO2_RABIT	164	1e-40	Protein argonaute-2 (Fragment) OS=Oryctolagus cuniculus GN=EIF2C2 PE=1 SV=2
Unigene32407_All	395	0	348	0	82.233	16.3274	Up	9.55616e-209	1.67248e-207	gi|90085317|dbj|BAE91399.1|	65.5	8e-10	unnamed protein product [Macaca fascicularis]	--	--	--	--	sp|Q8CCK0|H2AW_MOUSE	64.3	6e-11	Core histone macro-H2A.2 OS=Mus musculus GN=H2afy2 PE=1 SV=3
Unigene32285_All	470	0	407	0	80.8278	16.3026	Up	5.79076e-244	1.14599e-242	--	--	--	--	--	--	--	--	--	--	--	--
Unigene31655_All	2135	3	80447	0.0444	3517.03	16.2734	Up	0	0	gi|322790855|gb|EFZ15540.1|	103.2	5e-20	hypothetical protein SINV_05654 [Solenopsis invicta]	--	--	--	--	--	--	--	--
Unigene30928_All	916	1	26368	0.0345	2686.86	16.249	Up	0	0	--	--	--	--	--	--	--	--	--	--	--	--
Unigene32380_All	583	0	479	0	76.6886	16.2267	Up	6.10084e-287	1.42865e-285	--	--	--	--	--	--	--	--	--	--	--	--
Unigene32252_All	237	0	192	0	75.6166	16.2064	Up	1.25276e-115	1.38964e-114	gi|218117092|emb|CAQ37783.1|	96.7	3e-19	60S ribosomal protein L37 [Echinorhynchus truttae]	--	--	--	--	sp|Q962S7|RL37_SPOFR	95.5	2e-20	60S ribosomal protein L37 OS=Spodoptera frugiperda GN=RpL37 PE=3 SV=3
Unigene32529_All	341	0	254	0	69.5254	16.0853	Up	1.22913e-152	1.68058e-151	--	--	--	--	gi|30409923|gb|AC132095.3|	63.9	5e-07	Mus musculus BAC clone RP24-381M10 from chromosome 17, complete sequence	--	--	--	--
CL1340.Contig1_All	554	0	406	0	68.4038	16.0618	Up	2.28898e-243	4.5073e-242	--	--	--	--	gi|223587757|emb|FM212912.1|	61.9	3e-06	Cotesia congregata LEF-8 and HzNVORF128-like region	--	--	--	--
CL2071.Contig1_All	233	0	170	0	68.1016	16.0554	Up	1.69759e-102	1.71852e-101	gi|471232195|ref|XP_004037214.1|	52.4	7e-06	hypothetical protein IMG5_058710, partial [Ichthyophthirius multifiliis] >gi|340507231|gb|EGR33228.1| hypothetical protein IMG5_058710 [Ichthyophthirius multifiliis]	gi|389615776|dbj|AK405566.1|	97.6	2e-17	Papilio polytes mRNA, putative 3'UTR of hypothetical protein, sequence id: Pp-1226, expressed in epidermis	sp|A0ZSF5|MAP2_MIZYE	52.8	2e-07	Nacrein-like protein P2 OS=Mizuhopecten yessoensis PE=1 SV=1
Unigene32310_All	1332	9	195760	0.2136	13717.8	15.9708	Up	0	0	gi|315131325|emb|CBM69271.1|	89.4	4e-16	venom protein Ci-48a [Chelonus inanitus]	--	--	--	--	--	--	--	--
Unigene32533_All	266	0	182	0	63.8637	15.9627	Up	1.16665e-109	1.23726e-108	gi|223587759|emb|CAR82250.1|	138.3	1e-31	hypothetical protein [Cotesia congregata]	--	--	--	--	--	--	--	--
Unigene32359_All	323	0	221	0	63.8637	15.9627	Up	6.13122e-133	7.5406e-132	--	--	--	--	gi|411343692|gb|JX661363.1|	69.9	7e-09	Paramecium undecaurelia strain 306 18S ribosomal RNA gene, partial sequence; internal transcribed spacer 1, 5.8S ribosomal RNA gene, and internal transcribed spacer 2, complete sequence; and 28S ribosomal RNA gene, partial sequence	--	--	--	--
Unigene31008_All	288	0	197	0	63.8466	15.9623	Up	1.29816e-118	1.46813e-117	--	--	--	--	--	--	--	--	--	--	--	--
Unigene32298_All	354	0	239	0	63.0172	15.9435	Up	1.10461e-143	1.44354e-142	gi|149642675|ref|NP_001092680.1|	101.3	1e-20	40S ribosomal protein S17 [Bos taurus] >gi|166219437|sp|A5PK63.1|RS17_BOVIN RecName: Full=40S ribosomal protein S17 >gi|148745739|gb|AAI42375.1| RPS17 protein [Bos taurus]	--	--	--	--	sp|A5PK63|RS17_BOVIN	101	4e-22	40S ribosomal protein S17 OS=Bos taurus GN=RPS17 PE=2 SV=1
Unigene32045_All	286	0	193	0	62.9876	15.9428	Up	3.16926e-116	3.5318e-115	--	--	--	--	--	--	--	--	--	--	--	--
Unigene32309_All	592	4	83383	0.2136	13146.8	15.9094	Up	0	0	gi|190702232|gb|ACE75130.1|	58.2	2e-07	conserved hypothetical protein [Glyptapanteles flavicoxis]	gi|193808712|emb|AM910990.1|	61.9	3e-06	Plasmodium knowlesi strain H chromosome 8, complete genome	--	--	--	--
Unigene32346_All	1333	2	40930	0.0474	2866	15.8838	Up	0	0	gi|347971772|ref|XP_313650.5|	58.2	1e-06	AGAP004367-PA [Anopheles gambiae str. PEST] >gi|333469022|gb|EAA09199.6| AGAP004367-PA [Anopheles gambiae str. PEST]	--	--	--	--	sp|Q54UA9|CLKA_DICDI	79	2e-14	Probable serine/threonine-protein kinase clkA OS=Dictyostelium discoideum GN=clkA PE=3 SV=1
CL4083.Contig1_All	2622	0	1689	0	60.1258	15.8757	Up	0	0	--	--	--	--	gi|223587757|emb|FM212912.1|	262	8e-66	Cotesia congregata LEF-8 and HzNVORF128-like region	--	--	--	--
Unigene32074_All	1682	1	20304	0.0188	1126.73	15.871	Up	0	0	gi|345480600|ref|XP_001602876.2|	209.1	5e-52	PREDICTED: hypothetical protein LOC100119025 [Nasonia vitripennis]	--	--	--	--	sp|P49369|PA1_VESVU	124	8e-28	Phospholipase A1 OS=Vespula vulgaris PE=1 SV=1
CL2071.Contig3_All	215	0	125	0	54.267	15.7278	Up	1.23218e-75	1.01991e-74	--	--	--	--	gi|389615776|dbj|AK405566.1|	109	5e-21	Papilio polytes mRNA, putative 3'UTR of hypothetical protein, sequence id: Pp-1226, expressed in epidermis	--	--	--	--
Unigene32371_All	1045	0	604	0	53.9492	15.7193	Up	0	0	gi|123445169|ref|XP_001311347.1|	72	5e-11	hypothetical protein [Trichomonas vaginalis G3] >gi|121893153|gb|EAX98417.1| hypothetical protein TVAG_264660 [Trichomonas vaginalis G3]	--	--	--	--	sp|Q28092|CYLC2_BOVIN	131	2e-30	Cylicin-2 OS=Bos taurus GN=CYLC2 PE=1 SV=1
Unigene32157_All	264	0	152	0	53.7408	15.7137	Up	9.42258e-92	8.87869e-91	gi|443682962|gb|ELT87377.1|	52.8	6e-06	hypothetical protein CAPTEDRAFT_151982 [Capitella teleta]	--	--	--	--	sp|P61354|RL27_RAT	48.5	3e-06	60S ribosomal protein L27 OS=Rattus norvegicus GN=Rpl27 PE=2 SV=2
Unigene32444_All	667	0	367	0	51.3576	15.6483	Up	4.35552e-220	7.89977e-219	gi|68073159|ref|XP_678494.1|	54.7	4e-06	hypothetical protein [Plasmodium berghei strain ANKA] >gi|56498980|emb|CAH97193.1| hypothetical protein PB000133.02.0 [Plasmodium berghei]	gi|346715949|dbj|AK381717.1|	65.9	2e-07	Bombyx mori mRNA, clone: fwgP12M16	sp|P15205|MAP1B_RAT	50.8	2e-06	Microtubule-associated protein 1B OS=Rattus norvegicus GN=Map1b PE=1 SV=2
CL1545.Contig4_All	661	2	34654	0.0956	4893.46	15.6435	Up	0	0	--	--	--	--	gi|112421410|gb|BT028147.1|	67.9	6e-08	Gasterosteus aculeatus clone CNB142-A07 mRNA sequence	--	--	--	--
Unigene31272_All	1283	4	68530	0.0986	4985.61	15.6258	Up	0	0	gi|383858830|ref|XP_003704902.1|	193.4	2e-47	PREDICTED: annexin-B9-like [Megachile rotundata]	gi|119220595|ref|NM_016260.2|	67.9	1e-07	Homo sapiens IKAROS family zinc finger 2 (Helios) (IKZF2), transcript variant 1, mRNA	sp|P22464|ANXB9_DROME	174	4e-43	Annexin-B9 OS=Drosophila melanogaster GN=AnnIX PE=2 SV=2
Unigene30506_All	478	0	256	0	49.9892	15.6093	Up	7.8665e-154	1.08103e-152	--	--	--	--	--	--	--	--	--	--	--	--
Unigene32482_All	299	0	160	0	49.9474	15.6081	Up	1.58092e-96	1.5346e-95	--	--	--	--	--	--	--	--	--	--	--	--
Unigene31870_All	206	0	106	0	48.0289	15.5516	Up	2.70346e-64	2.0047e-63	--	--	--	--	--	--	--	--	--	--	--	--
Unigene32445_All	457	0	223	0	45.5463	15.475	Up	3.92402e-134	4.86044e-133	--	--	--	--	--	--	--	--	--	--	--	--
Unigene32170_All	313	0	151	0	45.0295	15.4586	Up	3.72458e-91	3.49141e-90	--	--	--	--	--	--	--	--	--	--	--	--
Unigene30936_All	266	0	128	0	44.9151	15.4549	Up	1.99504e-77	1.67626e-76	--	--	--	--	gi|190702461|gb|EF710654.1|	67.9	2e-08	Glyptapanteles indiensis clone BAC 10J2, complete sequence	--	--	--	--
Unigene32417_All	927	10	147179	0.341	14819.4	15.4074	Up	0	0	--	--	--	--	--	--	--	--	--	--	--	--
Unigene32502_All	1023	0	474	0	43.2481	15.4003	Up	5.88746e-284	1.36252e-282	gi|389615669|dbj|BAM20786.1|	311.6	4e-83	unknown secreted protein, partial [Papilio polytes]	gi|389615668|dbj|AK405484.1|	870	0	Papilio polytes mRNA for unknown secreted protein, partial cds, sequence id: Pp-1141, expressed in epidermis	sp|Q62203|SF3A2_MOUSE	68.9	2e-11	Splicing factor 3A subunit 2 OS=Mus musculus GN=Sf3a2 PE=2 SV=2
Unigene32497_All	621	0	287	0	43.1374	15.3967	Up	2.46402e-172	3.6883e-171	gi|443429410|gb|AGC92695.1|	146.7	6e-34	thymidylate kinase-like protein [Heliconius erato]	--	--	--	--	sp|Q54GN2|KTHY_DICDI	138	1e-32	Thymidylate kinase OS=Dictyostelium discoideum GN=dtymk PE=3 SV=1
Unigene32507_All	381	0	175	0	42.8723	15.3878	Up	1.75912e-105	1.81292e-104	--	--	--	--	--	--	--	--	--	--	--	--
Unigene32506_All	515	0	236	0	42.7729	15.3844	Up	6.82232e-142	8.82008e-141	--	--	--	--	--	--	--	--	--	--	--	--
Unigene32403_All	442	0	200	0	42.2349	15.3661	Up	2.10186e-120	2.4046e-119	gi|39840928|dbj|BAD05031.1|	176.8	2e-43	ubiquitin [Antheraea yamamai]	gi|459300722|gb|GAFW01014031.1|	190	4e-45	TSA: Dendroctonus ponderosae Dendroctonus_ponderosae_CAP3_Contig14035 transcribed RNA sequence	sp|P68203|RS27A_SPOFR	175	4e-44	Ubiquitin-40S ribosomal protein S27a OS=Spodoptera frugiperda PE=2 SV=2
Unigene32496_All	1005	0	450	0	41.7937	15.351	Up	1.24655e-269	2.70609e-268	gi|199600274|tpg|DAA05874.1|	213.8	1e-53	TPA_inf: eukaryotic translation elongation factor 1A [Strongyloides stercoralis]	--	--	--	--	sp|P27592|EF1A_ONCVO	203	6e-52	Elongation factor 1-alpha OS=Onchocerca volvulus PE=2 SV=1
Unigene30930_All	274	0	122	0	41.5598	15.3429	Up	7.61022e-74	6.20808e-73	--	--	--	--	--	--	--	--	--	--	--	--
Unigene31728_All	333	0	145	0	40.6432	15.3107	Up	1.42077e-87	1.29602e-86	--	--	--	--	--	--	--	--	--	--	--	--
Unigene32347_All	917	0	399	0	40.6132	15.3097	Up	3.45142e-239	6.69314e-238	--	--	--	--	--	--	--	--	--	--	--	--
Unigene31652_All	1550	12	164095	0.2447	9881.61	15.3014	Up	0	0	gi|345485473|ref|XP_001606111.2|	238.4	7e-61	PREDICTED: serine protease inhibitor 3/4 [Nasonia vitripennis]	--	--	--	--	sp|Q60854|SPB6_MOUSE	195	2e-49	Serpin B6 OS=Mus musculus GN=Serpinb6 PE=2 SV=1
Unigene31949_All	376	0	162	0	40.2153	15.2955	Up	1.0118e-97	9.91909e-97	--	--	--	--	--	--	--	--	--	--	--	--
Unigene32269_All	354	0	151	0	39.8142	15.281	Up	3.72458e-91	3.48991e-90	--	--	--	--	--	--	--	--	--	--	--	--
Unigene32554_All	205	0	87	0	39.6123	15.2737	Up	5.93148e-53	3.90805e-52	--	--	--	--	--	--	--	--	--	--	--	--
Unigene32301_All	1910	3	39452	0.0496	1927.97	15.2464	Up	0	0	gi|383851625|ref|XP_003701332.1|	89	1e-15	PREDICTED: tolloid-like protein 2-like [Megachile rotundata]	gi|190702332|gb|EF710648.1|	250	2e-62	Glyptapanteles flavicoxis clone BAC 15M14, complete sequence	sp|P25723|TLD_DROME	317	5e-86	Dorsal-ventral patterning protein tolloid OS=Drosophila melanogaster GN=tld PE=2 SV=2
Unigene32525_All	757	0	315	0	38.84	15.2453	Up	4.76688e-189	7.74957e-188	--	--	--	--	--	--	--	--	--	--	--	--
Unigene32250_All	435	0	181	0	38.8377	15.2452	Up	4.61158e-109	4.87047e-108	gi|344249636|gb|EGW05740.1|	54.7	1e-06	hypothetical protein I79_009792 [Cricetulus griseus]	--	--	--	--	sp|Q9EPQ2|RPGR1_MOUSE	50.1	2e-06	X-linked retinitis pigmentosa GTPase regulator-interacting protein 1 OS=Mus musculus GN=Rpgrip1 PE=1 SV=1
CL2071.Contig2_All	249	0	101	0	37.8605	15.2084	Up	2.6089e-61	1.87909e-60	gi|1778846|gb|AAB40930.1|	52.8	6e-06	rsc12, partial [Dictyostelium discoideum]	gi|389615776|dbj|AK405566.1|	95.6	9e-17	Papilio polytes mRNA, putative 3'UTR of hypothetical protein, sequence id: Pp-1226, expressed in epidermis	sp|A0ZSF3|MAM_PINMA	60.8	6e-10	Nacrein-like protein M OS=Pinctada maxima PE=1 SV=1
Unigene31359_All	412	0	166	0	37.6075	15.1987	Up	4.14442e-100	4.12817e-99	--	--	--	--	gi|223587757|emb|FM212912.1|	89.7	1e-14	Cotesia congregata LEF-8 and HzNVORF128-like region	--	--	--	--
Unigene32367_All	807	0	320	0	37.0118	15.1757	Up	4.93964e-192	8.13701e-191	--	--	--	--	--	--	--	--	--	--	--	--
Unigene32191_All	555	0	220	0	36.9993	15.1752	Up	2.42356e-132	2.97225e-131	gi|383848524|ref|XP_003699899.1|	82.8	9e-15	PREDICTED: protein transport protein SFT2-like [Megachile rotundata]	gi|459303658|gb|GAFW01011095.1|	283	4e-73	TSA: Dendroctonus ponderosae Dendroctonus_ponderosae_CAP3_Contig11096 transcribed RNA sequence	--	--	--	--
Unigene32494_All	789	0	304	0	35.9634	15.1342	Up	1.75476e-182	2.75977e-181	--	--	--	--	--	--	--	--	--	--	--	--
Unigene30637_All	379	0	146	0	35.9565	15.134	Up	3.5943e-88	3.29464e-87	--	--	--	--	--	--	--	--	--	--	--	--
Unigene32365_All	330	0	127	0	35.9215	15.1326	Up	7.88604e-77	6.59533e-76	gi|154422508|ref|XP_001584266.1|	83.2	4e-15	ribosomal protein L35Ae [Trichomonas vaginalis G3]	--	--	--	--	sp|Q90YT3|RL35A_ICTPU	72.4	2e-13	60S ribosomal protein L35a OS=Ictalurus punctatus GN=rpl35a PE=3 SV=1
Unigene31654_All	370	0	142	0	35.8221	15.1286	Up	8.77496e-86	7.87553e-85	--	--	--	--	--	--	--	--	--	--	--	--
Unigene32159_All	259	0	97	0	34.9572	15.0933	Up	6.36922e-59	4.47473e-58	gi|391332470|ref|XP_003740657.1|	61.2	1e-08	PREDICTED: small ubiquitin-related modifier 3-like [Metaseiulus occidentalis]	--	--	--	--	sp|Q6DK72|SUMO3_XENTR	58.2	4e-09	Small ubiquitin-related modifier 3 OS=Xenopus tropicalis GN=sumo3 PE=3 SV=1
Unigene30581_All	307	0	114	0	34.6602	15.081	Up	4.53584e-69	3.53105e-68	gi|326432185|gb|EGD77755.1|	74.3	1e-12	hypothetical protein PTSG_08844 [Salpingoeca sp. ATCC 50818]	--	--	--	--	sp|Q791N7|RPA12_MOUSE	56.6	1e-08	DNA-directed RNA polymerase I subunit RPA12 OS=Mus musculus GN=Znrd1 PE=2 SV=1
Unigene32398_All	531	0	191	0	33.574	15.0351	Up	4.95192e-115	5.47345e-114	gi|66804809|ref|XP_636137.1|	65.1	1e-09	hypothetical protein DDB_G0289621 [Dictyostelium discoideum AX4] >gi|60464482|gb|EAL62628.1| hypothetical protein DDB_G0289621 [Dictyostelium discoideum AX4]	--	--	--	--	--	--	--	--
Unigene31645_All	1332	5	56672	0.1187	3971.26	15.03	Up	0	0	gi|443702031|gb|ELU00193.1|	90.9	1e-16	hypothetical protein CAPTEDRAFT_100553 [Capitella teleta]	gi|112419988|gb|BT026805.1|	61.9	7e-06	Gasterosteus aculeatus clone CFW53-E09 mRNA sequence	sp|Q8IWY4|SCUB1_HUMAN	69.3	2e-11	Signal peptide, CUB and EGF-like domain-containing protein 1 OS=Homo sapiens GN=SCUBE1 PE=1 SV=3
Unigene31984_All	246	0	88	0	33.3896	15.0271	Up	1.50057e-53	9.94858e-53	gi|392920154|ref|NP_001256171.1|	57.8	1e-07	Protein LEA-1, isoform a [Caenorhabditis elegans] >gi|2353333|gb|AAB69446.1| Ce-LEA [Caenorhabditis elegans] >gi|3924819|emb|CAB05543.1| Protein LEA-1, isoform a [Caenorhabditis elegans]	--	--	--	--	--	--	--	--
Unigene32363_All	242	0	85	0	32.7844	15.0007	Up	9.26782e-52	6.02582e-51	--	--	--	--	--	--	--	--	--	--	--	--
CL3705.Contig2_All	646	0	222	0	32.0763	14.9692	Up	1.5511e-133	1.91578e-132	gi|223587759|emb|CAR82250.1|	27.7	1e-67	hypothetical protein [Cotesia congregata]	gi|223587757|emb|FM212912.1|	63.9	9e-07	Cotesia congregata LEF-8 and HzNVORF128-like region	--	--	--	--
Unigene30702_All	696	0	238	0	31.9177	14.9621	Up	4.36634e-143	5.69578e-142	--	--	--	--	--	--	--	--	--	--	--	--
Unigene32393_All	929	0	315	0	31.6489	14.9499	Up	4.76688e-189	7.74667e-188	gi|470265382|ref|XP_004361485.1|	259.2	2e-67	heat shock protein [Dictyostelium fasciculatum] >gi|328875269|gb|EGG23634.1| heat shock protein [Dictyostelium fasciculatum]	gi|118396568|ref|XM_001030623.1|	61.9	5e-06	Tetrahymena thermophila dnaK protein, mRNA	sp|Q71U34|HSP7C_SAGOE	255	1e-67	Heat shock cognate 71 kDa protein OS=Saguinus oedipus GN=HSPA8 PE=2 SV=1
Unigene32551_All	1776	0	599	0	31.481	14.9422	Up	0	0	gi|302353413|gb|ADL27914.1|	1172.5	0	argonaute protein [Helicoverpa armigera]	gi|302353412|gb|HM012573.1|	3384	0	Helicoverpa armigera argonaute protein mRNA, partial cds	sp|Q6DCX2|AGO2_XENLA	194	7e-49	Protein argonaute-2 OS=Xenopus laevis GN=eif2c2 PE=2 SV=1
CL2857.Contig2_All	1029	0	343	0	31.1131	14.9252	Up	9.22192e-206	1.59853e-204	--	--	--	--	gi|190702578|gb|EF710659.1|	113	2e-21	Glyptapanteles indiensis clone BAC 9I20, complete sequence	--	--	--	--
Unigene32437_All	596	0	198	0	31.0087	14.9204	Up	3.28414e-119	3.72674e-118	gi|290462137|gb|ADD24116.1|	151.8	1e-35	60S ribosomal protein L7a [Lepeophtheirus salmonis]	--	--	--	--	sp|Q966C6|RL7A_CAEEL	137	1e-32	60S ribosomal protein L7a OS=Caenorhabditis elegans GN=rpl-7A PE=1 SV=3
CL2947.Contig2_All	232	0	77	0	30.979	14.919	Up	5.5238e-47	3.38671e-46	--	--	--	--	--	--	--	--	--	--	--	--
Unigene32539_All	1145	0	380	0	30.9772	14.9189	Up	7.57252e-228	1.41238e-226	gi|455714677|gb|AGG36337.1|	592.8	1e-167	actin-like protein, partial [Stylophora pistillata]	gi|374718484|gb|JF326460.1|	167	1e-37	Strongyloides papillosus actin variant 1 mRNA, complete cds	sp|P12716|ACTC_PISOC	592	4e-169	Actin, cytoplasmic OS=Pisaster ochraceus PE=3 SV=1
Unigene31355_All	794	0	263	0	30.9171	14.9161	Up	5.21708e-158	7.34364e-157	--	--	--	--	--	--	--	--	--	--	--	--
Unigene32283_All	281	0	92	0	30.5595	14.8993	Up	6.14646e-56	4.17638e-55	gi|157690728|tpe|CAL69091.1|	119.8	3e-26	TPA: putative 60S ribosomal protein L44/L36a [Spadella cephaloptera]	--	--	--	--	sp|P90702|RL44_BRUMA	114	6e-26	60S ribosomal protein L44 OS=Brugia malayi GN=rpl-44 PE=3 SV=3
Unigene30672_All	200	0	64	0	29.8685	14.8663	Up	3.17714e-39	1.75209e-38	--	--	--	--	--	--	--	--	--	--	--	--
Unigene32418_All	688	8	80551	0.3676	10928.1	14.8596	Up	0	0	--	--	--	--	--	--	--	--	--	--	--	--
Unigene32511_All	234	0	74	0	29.5175	14.8493	Up	3.41162e-45	2.04213e-44	--	--	--	--	--	--	--	--	--	--	--	--
CL2748.Contig1_All	508	0	158	0	29.0307	14.8253	Up	2.47016e-95	2.38024e-94	gi|389614718|dbj|BAM20385.1|	293.5	2e-78	unknown protein, partial [Papilio polytes]	gi|389614717|dbj|AK404934.1|	628	1e-177	Papilio polytes mRNA for unknown protein, partial cds, sequence id: Pp-0390, expressed in epidermis	sp|Q55FI4|NOP58_DICDI	67.4	1e-11	Nucleolar protein 58 OS=Dictyostelium discoideum GN=nop58 PE=3 SV=1
Unigene30611_All	1011	0	310	0	28.6203	14.8048	Up	4.60014e-186	7.37091e-185	gi|307207449|gb|EFN85164.1|	85.9	3e-15	Sugar transporter ERD6-like 6 [Harpegnathos saltator]	gi|346715683|dbj|AK385062.1|	95.6	4e-16	Bombyx mori mRNA, clone: fcaL49I18	--	--	--	--
Unigene32549_All	1140	0	347	0	28.4111	14.7942	Up	3.77738e-208	6.6057e-207	gi|241672125|ref|XP_002411450.1|	487.6	4e-136	ribonucleotide reductase, alpha subunit, putative [Ixodes scapularis] >gi|215504101|gb|EEC13595.1| ribonucleotide reductase, alpha subunit, putative [Ixodes scapularis]	gi|308501412|ref|XM_003112843.1|	67.9	1e-07	Caenorhabditis remanei CRE-RNR-1 protein (Cre-rnr-1) mRNA, complete cds	sp|P07742|RIR1_MOUSE	478	8e-135	Ribonucleoside-diphosphate reductase large subunit OS=Mus musculus GN=Rrm1 PE=1 SV=2
Unigene30697_All	711	0	215	0	28.2249	14.7847	Up	2.3388e-129	2.82287e-128	gi|428673313|gb|EKX74226.1|	207.6	4e-52	60S ribosomal protein L2/L8, putative [Babesia equi]	--	--	--	--	sp|P41116|RL8_XENLA	193	3e-49	60S ribosomal protein L8 OS=Xenopus laevis GN=rpl8 PE=2 SV=3
Unigene32463_All	619	0	187	0	28.1978	14.7833	Up	1.20894e-112	1.30993e-111	gi|290561262|gb|ADD38033.1|	231.5	2e-59	60S ribosomal protein L15 [Lepeophtheirus salmonis]	--	--	--	--	sp|P52818|RL15_ANOGA	223	3e-58	60S ribosomal protein L15 OS=Anopheles gambiae GN=RpL15 PE=2 SV=3
Unigene32402_All	510	0	154	0	28.1848	14.7826	Up	6.03052e-93	5.72339e-92	gi|313227691|emb|CBY22839.1|	153.3	4e-36	unnamed protein product [Oikopleura dioica]	--	--	--	--	sp|Q6P5L3|RL19_DANRE	145	3e-35	60S ribosomal protein L19 OS=Danio rerio GN=rpl19 PE=2 SV=1
Unigene32148_All	290	0	87	0	28.0018	14.7732	Up	5.93148e-53	3.90627e-52	--	--	--	--	--	--	--	--	--	--	--	--
CL2099.Contig2_All	895	0	267	0	27.8453	14.7651	Up	2.13696e-160	3.03258e-159	--	--	--	--	--	--	--	--	--	--	--	--
Unigene32358_All	393	0	117	0	27.788	14.7622	Up	7.34404e-71	5.81619e-70	gi|194244949|gb|ACF35258.1|	104.8	1e-21	ribosomal protein S16 [Plutella xylostella]	--	--	--	--	sp|Q95V31|RS16_SPOFR	101	4e-22	40S ribosomal protein S16 OS=Spodoptera frugiperda GN=RpS16 PE=2 SV=1
Unigene32357_All	321	0	94	0	27.333	14.7384	Up	3.93378e-57	2.70936e-56	--	--	--	--	--	--	--	--	--	--	--	--
Unigene32379_All	291	0	85	0	27.264	14.7347	Up	9.26782e-52	6.02762e-51	gi|70950044|ref|XP_744378.1|	87.8	1e-16	ribosomal protein L10 [Plasmodium chabaudi chabaudi]	--	--	--	--	sp|A8D8X1|RL10_SHEEP	75.9	2e-14	60S ribosomal protein L10 OS=Ovis aries GN=RPL10 PE=2 SV=1
Unigene32303_All	285	0	81	0	26.528	14.6952	Up	2.2626e-49	1.43085e-48	gi|358339569|dbj|GAA47606.1|	53.1	4e-06	hypothetical protein CLF_100574 [Clonorchis sinensis]	--	--	--	--	sp|Q9EPQ2|RPGR1_MOUSE	50.4	9e-07	X-linked retinitis pigmentosa GTPase regulator-interacting protein 1 OS=Mus musculus GN=Rpgrip1 PE=1 SV=1
CL2791.Contig1_All	681	0	191	0	26.1788	14.6761	Up	4.95192e-115	5.47205e-114	gi|117935431|gb|ABK57056.1|	293.9	4e-78	N-myristoyltransferase, putative [Glyptapanteles indiensis]	gi|328785077|ref|XM_624858.2|	81.8	4e-12	PREDICTED: Apis mellifera N-myristoyl transferase (Nmt), mRNA	sp|O61613|NMT_DROME	222	6e-58	Glycylpeptide N-tetradecanoyltransferase OS=Drosophila melanogaster GN=Nmt PE=2 SV=2
Unigene30626_All	484	0	135	0	26.0347	14.6681	Up	1.32312e-81	1.15296e-80	--	--	--	--	--	--	--	--	--	--	--	--
Unigene32081_All	287	0	80	0	26.0179	14.6672	Up	8.94366e-49	5.61178e-48	gi|457878675|ref|XP_004225400.1|	114	2e-24	eIF-4A-like DEAD family RNA helicase [Plasmodium cynomolgi strain B] >gi|390371118|dbj|GAB64999.1| eIF-4A-like DEAD family RNA helicase [Plasmodium cynomolgi strain B]	--	--	--	--	sp|Q18212|DX39B_CAEEL	98.6	3e-21	Spliceosome RNA helicase DDX39B homolog OS=Caenorhabditis elegans GN=hel-1 PE=2 SV=1
Unigene32243_All	310	0	85	0	25.593	14.6435	Up	9.26782e-52	6.02492e-51	gi|123409002|ref|XP_001303308.1|	58.5	1e-07	ribosomal protein L24 [Trichomonas vaginalis G3] >gi|123431781|ref|XP_001308290.1| ribosomal protein L24 [Trichomonas vaginalis G3] >gi|154419331|ref|XP_001582682.1| ribosomal protein L24 [Trichomonas vaginalis G3]	--	--	--	--	sp|Q95WA0|RL26_LITLI	50.1	1e-06	60S ribosomal protein L26 OS=Littorina littorea GN=RPL26 PE=2 SV=1
Unigene30931_All	399	0	109	0	25.4987	14.6381	Up	4.3772e-66	3.30221e-65	--	--	--	--	--	--	--	--	--	--	--	--
Unigene32538_All	928	0	250	0	25.1453	14.618	Up	3.00072e-150	4.06323e-149	--	--	--	--	--	--	--	--	sp|O97159|CHDM_DROME	50.4	5e-06	Chromodomain-helicase-DNA-binding protein Mi-2 homolog OS=Drosophila melanogaster GN=Mi-2 PE=1 SV=2
Unigene31715_All	574	0	154	0	25.0422	14.6121	Up	6.03052e-93	5.72465e-92	--	--	--	--	--	--	--	--	--	--	--	--
Unigene30644_All	973	0	261	0	25.0375	14.6118	Up	8.1516e-157	1.14299e-155	gi|123437181|ref|XP_001309389.1|	130.2	1e-28	isoleucyl-tRNA synthetase family protein [Trichomonas vaginalis G3] >gi|121891114|gb|EAX96459.1| isoleucyl-tRNA synthetase family protein [Trichomonas vaginalis G3]	--	--	--	--	sp|Q54YD4|SYIC_DICDI	114	4e-25	Probable isoleucine--tRNA ligase, cytoplasmic OS=Dictyostelium discoideum GN=ileS PE=3 SV=1
Unigene32523_All	819	0	219	0	24.9588	14.6073	Up	9.57992e-132	1.16992e-130	gi|443683128|gb|ELT87496.1|	98.2	4e-19	hypothetical protein CAPTEDRAFT_155471 [Capitella teleta]	--	--	--	--	sp|Q6PFR5|TRA2A_MOUSE	87.8	2e-17	Transformer-2 protein homolog alpha OS=Mus musculus GN=Tra2a PE=1 SV=1
Unigene30439_All	365	0	97	0	24.8052	14.5984	Up	6.36922e-59	4.47401e-58	--	--	--	--	gi|190702332|gb|EF710648.1|	75.8	1e-10	Glyptapanteles flavicoxis clone BAC 15M14, complete sequence	--	--	--	--
Unigene30676_All	490	0	130	0	24.7635	14.5959	Up	1.27684e-78	1.08478e-77	--	--	--	--	--	--	--	--	--	--	--	--
Unigene31666_All	215	0	57	0	24.7457	14.5949	Up	4.7906e-35	2.48684e-34	--	--	--	--	gi|11038597|gb|AC007403.4|	61.9	1e-06	Homo sapiens BAC clone RP11-547F18 from 2, complete sequence	--	--	--	--
CL1340.Contig2_All	495	0	131	0	24.7019	14.5923	Up	3.2302e-79	2.76214e-78	--	--	--	--	gi|223587757|emb|FM212912.1|	61.9	3e-06	Cotesia congregata LEF-8 and HzNVORF128-like region	--	--	--	--
Unigene32376_All	574	0	151	0	24.5544	14.5837	Up	3.72458e-91	3.49217e-90	gi|123440240|ref|XP_001310883.1|	55.5	1e-06	hypothetical protein [Trichomonas vaginalis G3] >gi|121892671|gb|EAX97953.1| conserved hypothetical protein [Trichomonas vaginalis G3]	--	--	--	--	sp|P15771|NUCL_CHICK	50.1	3e-06	Nucleolin OS=Gallus gallus GN=NCL PE=1 SV=1
Unigene32258_All	312	0	82	0	24.5315	14.5823	Up	5.72402e-50	3.64049e-49	--	--	--	--	--	--	--	--	--	--	--	--
CL1545.Contig3_All	876	5	41427	0.1804	4414.11	14.5786	Up	0	0	--	--	--	--	--	--	--	--	--	--	--	--
Unigene32422_All	527	0	136	0	24.0875	14.556	Up	3.34728e-82	2.93268e-81	gi|164608822|gb|ABY62742.1|	169.5	6e-41	ribosomal protein S23e [Artemia franciscana]	--	--	--	--	sp|P90707|RS23_BRUMA	167	9e-42	40S ribosomal protein S23 OS=Brugia malayi GN=rps-23 PE=2 SV=1
Unigene32565_All	214	0	55	0	23.989	14.5501	Up	7.48524e-34	3.82081e-33	--	--	--	--	--	--	--	--	--	--	--	--
Unigene32040_All	407	0	104	0	23.8508	14.5418	Up	4.2241e-63	3.09532e-62	gi|403220723|dbj|BAM38856.1|	197.6	1e-49	60S ribosomal protein L11a [Theileria orientalis strain Shintoku]	gi|459300663|gb|GAFW01014090.1|	381	1e-102	TSA: Dendroctonus ponderosae Dendroctonus_ponderosae_CAP3_Contig14094 transcribed RNA sequence	sp|Q90YV7|RL11_ICTPU	176	1e-44	60S ribosomal protein L11 OS=Ictalurus punctatus GN=rpl11 PE=2 SV=3
Unigene32308_All	3428	47	377925	0.4334	10290.3	14.5352	Up	0	0	gi|307210591|gb|EFN87059.1|	307	4e-81	Aminopeptidase N [Harpegnathos saltator]	gi|223587772|emb|FM212915.1|	77.8	3e-10	Cotesia congregata HzNVORF140-like region	sp|P91885|AMPN_MANSE	204	8e-52	Aminopeptidase N OS=Manduca sexta GN=APN2 PE=1 SV=2
Unigene32349_All	308	0	78	0	23.6379	14.5288	Up	1.39743e-47	8.6324e-47	gi|5478275|dbj|BAA82447.1|	71.6	1e-11	RNA (guanine-N7-) methyltransferase [Homo sapiens]	--	--	--	--	sp|Q4R7K1|MCES_MACFA	70.9	6e-13	mRNA cap guanine-N7 methyltransferase OS=Macaca fascicularis GN=RNMT PE=2 SV=1
Unigene32305_All	472	0	119	0	23.5326	14.5224	Up	4.70024e-72	3.76635e-71	gi|332376023|gb|AEE63152.1|	124.4	1e-27	unknown [Dendroctonus ponderosae]	--	--	--	--	sp|Q4UFS9|RS8_THEAN	115	4e-26	40S ribosomal protein S8 OS=Theileria annulata GN=RPS8 PE=3 SV=1
Unigene32561_All	246	0	62	0	23.5245	14.5219	Up	4.96424e-38	2.68947e-37	--	--	--	--	--	--	--	--	--	--	--	--
Unigene32061_All	212	0	53	0	23.3348	14.5102	Up	1.16955e-32	5.85842e-32	--	--	--	--	--	--	--	--	--	--	--	--
Unigene31257_All	297	0	74	0	23.2562	14.5053	Up	3.41162e-45	2.04157e-44	gi|403221325|dbj|BAM39458.1|	63.2	4e-09	60S ribosomal protein L35 [Theileria orientalis strain Shintoku]	--	--	--	--	sp|Q4N756|RL35_THEPA	61.6	4e-10	60S ribosomal protein L35 OS=Theileria parva GN=RPL35 PE=3 SV=1
Unigene32178_All	2601	12	94427	0.1458	3388.6	14.5044	Up	0	0	gi|340727078|ref|XP_003401878.1|	63.9	5e-08	PREDICTED: hemocytin-like [Bombus terrestris]	--	--	--	--	sp|P98092|HMCT_BOMMO	420	7e-117	Hemocytin OS=Bombyx mori PE=2 SV=1
CL996.Contig2_All	355	0	88	0	23.1376	14.498	Up	1.50057e-53	9.94554e-53	--	--	--	--	--	--	--	--	--	--	--	--
Unigene32083_All	467	0	114	0	22.7852	14.4758	Up	4.53584e-69	3.53168e-68	gi|71407226|ref|XP_806096.1|	86.3	4e-16	histone H3 variant [Trypanosoma cruzi strain CL Brener]	--	--	--	--	sp|Q9U7D1|H3_MASBA	75.5	4e-14	Histone H3 OS=Mastigamoeba balamuthi PE=2 SV=1
Unigene31684_All	226	0	55	0	22.7153	14.4714	Up	7.48524e-34	3.82171e-33	gi|432864667|ref|XP_004070400.1|	67.4	2e-10	PREDICTED: transcription initiation factor TFIID subunit 10-like [Oryzias latipes]	--	--	--	--	sp|Q8K0H5|TAF10_MOUSE	63.5	1e-10	Transcription initiation factor TFIID subunit 10 OS=Mus musculus GN=Taf10 PE=1 SV=1
Unigene32196_All	334	0	81	0	22.6362	14.4663	Up	2.2626e-49	1.43064e-48	gi|68071911|ref|XP_677869.1|	56.2	5e-07	ribosomal protein S25 [Plasmodium berghei strain ANKA]	--	--	--	--	--	--	--	--
Unigene31982_All	865	0	209	0	22.5525	14.461	Up	8.9215e-126	1.05053e-124	--	--	--	--	--	--	--	--	--	--	--	--
Unigene30689_All	382	0	92	0	22.4796	14.4563	Up	6.14646e-56	4.17573e-55	gi|470521440|ref|XP_004353717.1|	53.9	2e-06	late embryogenesis abundant domain containing protein [Acanthamoeba castellanii str. Neff] >gi|440803281|gb|ELR24189.1| late embryogenesis abundant domain containing protein [Acanthamoeba castellanii str. Neff]	--	--	--	--	sp|Q95V77|LEA1_APHAV	54.3	6e-08	Late embryogenesis abundant protein 1 OS=Aphelenchus avenae PE=2 SV=1
Unigene32522_All	732	0	176	0	22.4422	14.4539	Up	4.45028e-106	4.60934e-105	gi|146231294|gb|ABQ12818.1|	142.1	2e-32	heat shock protein 70kDa, partial [Plectreurys tecate]	--	--	--	--	sp|P27541|HSP70_BRUMA	136	4e-32	Heat shock 70 kDa protein OS=Brugia malayi GN=HSP70 PE=3 SV=1
Unigene32361_All	330	0	79	0	22.3448	14.4477	Up	3.53528e-48	2.19981e-47	--	--	--	--	--	--	--	--	--	--	--	--
Unigene32381_All	419	0	100	0	22.2767	14.4432	Up	1.03125e-60	7.3739e-60	gi|410924045|ref|XP_003975492.1|	110.5	2e-23	PREDICTED: myosin regulatory light polypeptide 9-like [Takifugu rubripes]	--	--	--	--	sp|Q5E9E2|MYL9_BOVIN	106	2e-23	Myosin regulatory light polypeptide 9 OS=Bos taurus GN=MYL9 PE=2 SV=3
Unigene31852_All	254	0	60	0	22.0486	14.4284	Up	7.75652e-37	4.13114e-36	--	--	--	--	--	--	--	--	--	--	--	--
Unigene32105_All	441	0	104	0	22.012	14.426	Up	4.2241e-63	3.0948e-62	--	--	--	--	gi|223587767|emb|FM212914.1|	89.7	1e-14	Cotesia congregata P74 region	--	--	--	--
Unigene32537_All	975	0	229	0	21.9227	14.4201	Up	1.02869e-137	1.29824e-136	gi|471199877|ref|XP_004256800.1|	97.8	8e-19	ubiquilin-1, putative [Entamoeba invadens IP1] >gi|440297335|gb|ELP90029.1| ubiquilin-1, putative [Entamoeba invadens IP1]	--	--	--	--	sp|Q32L53|LFG1_BOVIN	60.8	4e-09	Protein lifeguard 1 OS=Bos taurus GN=GRINA PE=2 SV=1
Unigene32222_All	320	0	75	0	21.8764	14.4171	Up	8.63086e-46	5.20211e-45	gi|457872308|ref|XP_004223073.1|	53.9	2e-06	ubiquitin/ribosomal putative [Plasmodium cynomolgi strain B] >gi|389584394|dbj|GAB67126.1| ubiquitin/ribosomal putative [Plasmodium cynomolgi strain B]	gi|459300783|gb|GAFW01013970.1|	155	2e-34	TSA: Dendroctonus ponderosae Dendroctonus_ponderosae_CAP3_Contig13974 transcribed RNA sequence	sp|P69201|RL40_LEIMA	52	3e-07	Ubiquitin-60S ribosomal protein L40 OS=Leishmania major GN=UB-EP52 PE=3 SV=2
Unigene32334_All	713	0	167	0	21.8621	14.4161	Up	1.04847e-100	1.04796e-99	gi|123455589|ref|XP_001315537.1|	262.3	1e-68	DEAD/DEAH box helicase family protein [Trichomonas vaginalis G3] >gi|121898217|gb|EAY03314.1| DEAD/DEAH box helicase family protein [Trichomonas vaginalis G3]	gi|383863317|ref|XM_003707080.1|	101	5e-18	PREDICTED: Megachile rotundata probable ATP-dependent RNA helicase DDX17-like (LOC100881729), mRNA	sp|Q501J6|DDX17_MOUSE	252	5e-67	Probable ATP-dependent RNA helicase DDX17 OS=Mus musculus GN=Ddx17 PE=2 SV=1
Unigene31882_All	300	0	70	0	21.7791	14.4107	Up	8.32898e-43	4.83241e-42	gi|268565561|ref|XP_002639482.1|	87	2e-16	C. briggsae CBR-RPL-25.2 protein [Caenorhabditis briggsae]	--	--	--	--	sp|Q20647|R23A2_CAEEL	85.5	2e-17	60S ribosomal protein L23a 2 OS=Caenorhabditis elegans GN=rpl-25.2 PE=3 SV=1
Unigene32136_All	343	0	80	0	21.7701	14.4101	Up	8.94366e-49	5.61259e-48	gi|307207787|gb|EFN85405.1|	55.5	9e-07	Protein disulfide-isomerase [Harpegnathos saltator]	--	--	--	--	--	--	--	--
Unigene31922_All	233	0	54	0	21.6323	14.4009	Up	2.95878e-33	1.49502e-32	--	--	--	--	--	--	--	--	--	--	--	--
Unigene32411_All	376	0	87	0	21.5971	14.3985	Up	5.93148e-53	3.90568e-52	--	--	--	--	--	--	--	--	--	--	--	--
Unigene32375_All	549	0	127	0	21.5921	14.3982	Up	7.88604e-77	6.5966e-76	gi|391332331|ref|XP_003740589.1|	120.9	3e-26	PREDICTED: 40S ribosomal protein S9-like [Metaseiulus occidentalis]	--	--	--	--	sp|P55935|RS9_DROME	111	1e-24	40S ribosomal protein S9 OS=Drosophila melanogaster GN=RpS9 PE=2 SV=2
Unigene32425_All	381	0	87	0	21.3137	14.3795	Up	5.93148e-53	3.90509e-52	gi|341884093|gb|EGT40028.1|	70.9	2e-11	CBN-RPS-24 protein [Caenorhabditis brenneri]	--	--	--	--	sp|Q962Q6|RS24_SPOFR	58.2	4e-09	40S ribosomal protein S24 OS=Spodoptera frugiperda GN=RpS24 PE=2 SV=1
Unigene32336_All	565	0	129	0	21.3111	14.3793	Up	5.04712e-78	4.26458e-77	--	--	--	--	--	--	--	--	--	--	--	--
Unigene32353_All	540	0	123	0	21.2606	14.3759	Up	1.92526e-74	1.57885e-73	gi|290998589|ref|XP_002681863.1|	59.3	1e-07	hypothetical protein NAEGRDRAFT_82958 [Naegleria gruberi] >gi|284095488|gb|EFC49119.1| hypothetical protein NAEGRDRAFT_82958 [Naegleria gruberi]	--	--	--	--	sp|Q6AZF8|HM20A_XENLA	63.2	3e-10	High mobility group protein 20A OS=Xenopus laevis GN=hmg20a PE=2 SV=1
Unigene31669_All	382	0	87	0	21.2579	14.3757	Up	5.93148e-53	3.90686e-52	gi|170580394|ref|XP_001895245.1|	108.6	9e-23	40S ribosomal protein S13 [Brugia malayi]	--	--	--	--	sp|P62300|RS13_WUCBA	107	5e-24	40S ribosomal protein S13 OS=Wuchereria bancrofti GN=RPS13 PE=3 SV=2
Unigene32287_All	291	0	66	0	21.1697	14.3697	Up	2.0334e-40	1.14209e-39	--	--	--	--	--	--	--	--	--	--	--	--
Unigene30557_All	931	0	211	0	21.1542	14.3687	Up	5.70982e-127	6.78045e-126	gi|223587758|emb|CAR82249.1|	27.7	2e-14	hypothetical protein [Cotesia congregata]	gi|190702286|gb|EF710646.1|	159	3e-35	Glyptapanteles flavicoxis clone BAC 3F13, complete sequence	--	--	--	--
Unigene32449_All	1027	0	229	0	20.8127	14.3452	Up	1.02869e-137	1.29862e-136	gi|41054233|ref|NP_956089.1|	531.6	2e-149	tubulin alpha-2 chain [Danio rerio] >gi|37681859|gb|AAQ97807.1| alpha tubulin-like protein [Danio rerio] >gi|37681973|gb|AAQ97864.1| tubulin, alpha 3 [Danio rerio] >gi|42542855|gb|AAH66482.1| Tubulin, alpha 4 like [Danio rerio]	gi|6505819|dbj|AB035413.1|	119	3e-23	Paramecium caudatum Pc_alphaPT2 mRNA for alpha-tubulin, complete cds	sp|Q25008|TBA1_HOMAM	530	2e-150	Tubulin alpha-1 chain OS=Homarus americanus PE=2 SV=1
Unigene32288_All	395	0	87	0	20.5583	14.3274	Up	5.93148e-53	3.90449e-52	--	--	--	--	--	--	--	--	--	--	--	--
Unigene32238_All	458	0	100	0	20.3797	14.3148	Up	1.03125e-60	7.37269e-60	gi|353678102|sp|P0DJ56.1|RL6_TETTS	89.7	4e-17	RecName: Full=60S ribosomal protein L6 >gi|358440115|pdb|4A18|E Chain E, T.Thermophila 60s Ribosomal Subunit In Complex With Initiation Factor 6. This File Contains 26s Rrna And Proteins Of Molecule 1 >gi|358440161|pdb|4A1B|E Chain E, T.Thermophila 60s Ribosomal Subunit In Complex With Initiation Factor 6. This File Contains 26s Rrna And Proteins Of Molecule 3. >gi|358440207|pdb|4A1D|E Chain E, T…	--	--	--	--	sp|P0DJ56|RL6_TETTS	89.7	2e-18	60S ribosomal protein L6 OS=Tetrahymena thermophila (strain SB210) GN=RPL6 PE=1 SV=1
CL2748.Contig2_All	475	0	103	0	20.2399	14.3049	Up	1.66971e-62	1.21675e-61	gi|389614718|dbj|BAM20385.1|	263.8	1e-69	unknown protein, partial [Papilio polytes]	gi|389614717|dbj|AK404934.1|	595	1e-167	Papilio polytes mRNA for unknown protein, partial cds, sequence id: Pp-0390, expressed in epidermis	sp|Q55FI4|NOP58_DICDI	63.2	2e-10	Nucleolar protein 58 OS=Dictyostelium discoideum GN=nop58 PE=3 SV=1
Unigene32360_All	821	0	178	0	20.2368	14.3047	Up	2.84822e-107	2.97699e-106	gi|145286314|gb|ABP52061.1|	216.5	1e-54	ribosomal protein s4a [Ancylostoma caninum]	gi|459304798|gb|GAFW01009955.1|	694	0	TSA: Dendroctonus ponderosae Dendroctonus_ponderosae_CAP3_Contig9956 transcribed RNA sequence	sp|P51405|RS4_DICDI	208	1e-53	40S ribosomal protein S4 OS=Dictyostelium discoideum GN=rps4 PE=1 SV=3
CL2791.Contig2_All	783	0	169	0	20.146	14.2982	Up	6.71028e-102	6.75836e-101	gi|117935431|gb|ABK57056.1|	294.3	4e-78	N-myristoyltransferase, putative [Glyptapanteles indiensis]	gi|328785077|ref|XM_624858.2|	81.8	5e-12	PREDICTED: Apis mellifera N-myristoyl transferase (Nmt), mRNA	sp|O61613|NMT_DROME	220	3e-57	Glycylpeptide N-tetradecanoyltransferase OS=Drosophila melanogaster GN=Nmt PE=2 SV=2
Unigene32108_All	558	0	120	0	20.0729	14.293	Up	1.18908e-72	9.58305e-72	--	--	--	--	--	--	--	--	--	--	--	--
Unigene31295_All	221	0	47	0	19.8504	14.2769	Up	4.46134e-29	2.10214e-28	--	--	--	--	--	--	--	--	--	--	--	--
Unigene32503_All	602	0	128	0	19.8462	14.2766	Up	1.99504e-77	1.67593e-76	gi|395818124|ref|XP_003782487.1|	307	3e-82	PREDICTED: ribonucleoside-diphosphate reductase subunit M2 B [Otolemur garnettii]	gi|459300661|gb|GAFW01014092.1|	285	1e-73	TSA: Dendroctonus ponderosae Dendroctonus_ponderosae_CAP3_Contig14096 transcribed RNA sequence	sp|Q5R9G0|RIR2B_PONAB	303	1e-82	Ribonucleoside-diphosphate reductase subunit M2 B OS=Pongo abelii GN=RRM2B PE=2 SV=1
Unigene32231_All	401	0	85	0	19.7851	14.2721	Up	9.26782e-52	6.02401e-51	gi|391340471|ref|XP_003744564.1|	115.2	1e-24	PREDICTED: 40S ribosomal protein S11-like [Metaseiulus occidentalis]	gi|459304778|gb|GAFW01009975.1|	430	1e-117	TSA: Dendroctonus ponderosae Dendroctonus_ponderosae_CAP3_Contig9976 transcribed RNA sequence	sp|Q9XSU4|RS11_CANFA	112	2e-25	40S ribosomal protein S11 OS=Canis familiaris GN=RPS11 PE=1 SV=2
Unigene32341_All	374	0	79	0	19.716	14.2671	Up	3.53528e-48	2.20013e-47	gi|156539278|gb|ABU80569.1|	68.6	1e-10	60S ribosomal protein L7 [Sterkiella histriomuscorum]	--	--	--	--	sp|O01802|RL7_CAEEL	65.5	3e-11	60S ribosomal protein L7 OS=Caenorhabditis elegans GN=rpl-7 PE=1 SV=1
Unigene31459_All	455	0	96	0	19.6935	14.2654	Up	2.51764e-58	1.75403e-57	--	--	--	--	--	--	--	--	--	--	--	--
Unigene30699_All	261	0	55	0	19.6692	14.2637	Up	7.48524e-34	3.81992e-33	--	--	--	--	gi|459323235|gb|GAFX01015737.1|	73.8	4e-10	TSA: Dendroctonus ponderosae Dendroctonus_ponderosae_Newbler_isotig14681 transcribed RNA sequence	--	--	--	--
Unigene32372_All	483	0	101	0	19.5181	14.2525	Up	2.6089e-61	1.87847e-60	gi|157690672|tpe|CAL69063.1|	140.6	2e-32	TPA: putative 60S ribosomal protein L13 [Spadella cephaloptera]	--	--	--	--	sp|Q962U1|RL13_SPOFR	130	2e-30	60S ribosomal protein L13 OS=Spodoptera frugiperda GN=RpL13 PE=2 SV=1
Unigene32133_All	201	0	42	0	19.5037	14.2515	Up	4.3053e-26	1.91813e-25	gi|354500112|ref|XP_003512146.1|	98.6	9e-20	PREDICTED: ubiquitin-conjugating enzyme E2 D4-like [Cricetulus griseus]	--	--	--	--	sp|P25867|UBCD1_DROME	95.5	2e-20	Ubiquitin-conjugating enzyme E2-17 kDa OS=Drosophila melanogaster GN=eff PE=2 SV=1
Unigene32570_All	276	0	57	0	19.2766	14.2346	Up	4.7906e-35	2.48654e-34	--	--	--	--	--	--	--	--	--	--	--	--
Unigene32569_All	247	0	51	0	19.2725	14.2343	Up	1.82741e-31	8.96654e-31	--	--	--	--	--	--	--	--	--	--	--	--
Unigene32126_All	286	0	59	0	19.2553	14.233	Up	3.06602e-36	1.6177e-35	--	--	--	--	--	--	--	--	--	--	--	--
CL363.Contig1_All	715	0	146	0	19.0595	14.2182	Up	3.5943e-88	3.29394e-87	--	--	--	--	gi|459431922|gb|GAGF01010350.1|	73.8	1e-09	TSA: Chrysopa pallens CL4756.Contig1_dacaoling transcribed RNA sequence	--	--	--	--
Unigene32199_All	325	0	66	0	18.955	14.2103	Up	2.0334e-40	1.14194e-39	gi|340382565|ref|XP_003389789.1|	83.2	4e-15	PREDICTED: 60S ribosomal protein L30-like [Amphimedon queenslandica]	--	--	--	--	sp|P49153|RL30_TRYBB	79	2e-15	60S ribosomal protein L30 OS=Trypanosoma brucei brucei GN=RPL30 PE=3 SV=1
Unigene31316_All	276	0	56	0	18.9384	14.209	Up	1.89364e-34	9.75082e-34	--	--	--	--	--	--	--	--	--	--	--	--
Unigene32571_All	227	0	46	0	18.9146	14.2072	Up	1.76349e-28	8.20878e-28	--	--	--	--	--	--	--	--	--	--	--	--
Unigene30911_All	326	0	66	0	18.8969	14.2059	Up	2.0334e-40	1.14164e-39	--	--	--	--	--	--	--	--	--	--	--	--
Unigene32345_All	657	1	6366	0.0481	904.41	14.1987	Up	0	0	--	--	--	--	--	--	--	--	--	--	--	--
Unigene30921_All	242	0	48	0	18.5136	14.1763	Up	1.12865e-29	5.38171e-29	--	--	--	--	--	--	--	--	--	--	--	--
Unigene31894_All	310	0	61	0	18.3667	14.1648	Up	1.96227e-37	1.05572e-36	--	--	--	--	--	--	--	--	sp|P0CD63|Y5729_DICDI	47.4	7e-06	J domain-containing protein DDB_G0295729 OS=Dictyostelium discoideum GN=DDB_G0295729 PE=4 SV=1
Unigene31845_All	219	0	43	0	18.3269	14.1617	Up	1.08917e-26	4.90692e-26	--	--	--	--	--	--	--	--	--	--	--	--
Unigene31288_All	479	0	93	0	18.1222	14.1455	Up	1.55495e-56	1.06287e-55	--	--	--	--	--	--	--	--	--	--	--	--
Unigene30690_All	620	0	120	0	18.0657	14.141	Up	1.18908e-72	9.58482e-72	gi|470243818|ref|XP_004355641.1|	116.7	7e-25	hypothetical protein DFA_08140 [Dictyostelium fasciculatum] >gi|328868779|gb|EGG17157.1| hypothetical protein DFA_08140 [Dictyostelium fasciculatum]	--	--	--	--	sp|P84082|ARF2_RAT	110	3e-24	ADP-ribosylation factor 2 OS=Rattus norvegicus GN=Arf2 PE=2 SV=1
Unigene32129_All	272	0	52	0	17.8443	14.1232	Up	4.62304e-32	2.29116e-31	--	--	--	--	--	--	--	--	--	--	--	--
Unigene31356_All	236	0	45	0	17.7977	14.1194	Up	6.97078e-28	3.20835e-27	--	--	--	--	--	--	--	--	--	--	--	--
Unigene32362_All	289	0	55	0	17.7635	14.1166	Up	7.48524e-34	3.81902e-33	--	--	--	--	--	--	--	--	--	--	--	--
CL3705.Contig1_All	538	0	102	0	17.6963	14.1112	Up	6.60008e-62	4.78393e-61	gi|223587759|emb|CAR82250.1|	27.7	3e-50	hypothetical protein [Cotesia congregata]	gi|223587757|emb|FM212912.1|	63.9	7e-07	Cotesia congregata LEF-8 and HzNVORF128-like region	--	--	--	--
Unigene32429_All	382	0	72	0	17.5927	14.1027	Up	5.3306e-44	3.13761e-43	gi|118358377|ref|XP_001012434.1|	58.9	8e-08	TB2/DP1, HVA22 family protein [Tetrahymena thermophila] >gi|89294201|gb|EAR92189.1| TB2/DP1, HVA22 family protein [Tetrahymena thermophila SB210]	--	--	--	--	sp|Q60870|REEP5_MOUSE	47.4	7e-06	Receptor expression-enhancing protein 5 OS=Mus musculus GN=Reep5 PE=1 SV=1
Unigene32169_All	278	0	52	0	17.4591	14.0917	Up	4.62304e-32	2.29064e-31	gi|373249006|dbj|BAL46013.1|	66.2	5e-10	Ras-related nuclear protein [Mizuhopecten yessoensis]	--	--	--	--	sp|Q9VZ23|RAN_DROME	61.2	5e-10	GTP-binding nuclear protein Ran OS=Drosophila melanogaster GN=ran PE=1 SV=1
Unigene31301_All	318	0	59	0	17.3177	14.08	Up	3.06602e-36	1.61809e-35	--	--	--	--	--	--	--	--	--	--	--	--
Unigene31877_All	232	0	43	0	17.2999	14.0785	Up	1.08917e-26	4.90641e-26	--	--	--	--	gi|223587757|emb|FM212912.1|	246	4e-62	Cotesia congregata LEF-8 and HzNVORF128-like region	--	--	--	--
Unigene32039_All	270	0	50	0	17.285	14.0772	Up	7.22342e-31	3.51297e-30	gi|392920154|ref|NP_001256171.1|	53.5	3e-06	Protein LEA-1, isoform a [Caenorhabditis elegans] >gi|2353333|gb|AAB69446.1| Ce-LEA [Caenorhabditis elegans] >gi|3924819|emb|CAB05543.1| Protein LEA-1, isoform a [Caenorhabditis elegans]	--	--	--	--	--	--	--	--
CL2974.Contig1_All	257	0	47	0	17.0698	14.0592	Up	4.46134e-29	2.10191e-28	--	--	--	--	--	--	--	--	--	--	--	--
CL599.Contig2_All	531	0	97	0	17.0507	14.0575	Up	6.36922e-59	4.47545e-58	--	--	--	--	--	--	--	--	--	--	--	--
Unigene32300_All	318	0	58	0	17.0241	14.0553	Up	1.21194e-35	6.34591e-35	gi|118372074|ref|XP_001019234.1|	68.9	8e-11	small GTP-binding protein domain containing protein [Tetrahymena thermophila] >gi|89301001|gb|EAR98989.1| small GTP-binding protein domain containing protein [Tetrahymena thermophila SB210]	--	--	--	--	sp|Q8MQT8|SAR1_GIAIN	61.2	5e-10	GTP-binding protein Sar1 OS=Giardia intestinalis GN=SAR1 PE=3 SV=1
CL2668.Contig2_All	292	0	53	0	16.9417	14.0483	Up	1.16955e-32	5.85707e-32	--	--	--	--	--	--	--	--	--	--	--	--
Unigene32215_All	1302	0	235	0	16.8469	14.0402	Up	2.69674e-141	3.46887e-140	gi|321477015|gb|EFX87974.1|	736.1	0	hypothetical protein DAPPUDRAFT_305638 [Daphnia pulex]	gi|290973566|ref|XM_002669473.1|	155	7e-34	Naegleria gruberi beta-tubulin, mRNA	sp|Q9NFZ6|TBB2_ECHMU	728	0	Tubulin beta-2 chain OS=Echinococcus multilocularis GN=TUB-2 PE=3 SV=1
Unigene32324_All	610	0	110	0	16.8317	14.0389	Up	1.10736e-66	8.40366e-66	gi|344266725|ref|XP_003405430.1|	53.9	5e-06	PREDICTED: hypothetical protein LOC100676107 [Loxodonta africana]	--	--	--	--	sp|Q8WML4|MUC1_BOVIN	56.2	5e-08	Mucin-1 OS=Bos taurus GN=MUC1 PE=1 SV=1
Unigene32342_All	344	0	62	0	16.8228	14.0381	Up	4.96424e-38	2.69014e-37	gi|449672186|ref|XP_002166340.2|	80.9	2e-14	PREDICTED: 60S ribosomal protein L7-like [Hydra magnipapillata]	--	--	--	--	sp|P05426|RL7_RAT	72.8	2e-13	60S ribosomal protein L7 OS=Rattus norvegicus GN=Rpl7 PE=1 SV=2
Unigene32086_All	394	0	71	0	16.82	14.0379	Up	2.1071e-43	1.23058e-42	--	--	--	--	--	--	--	--	--	--	--	--
Unigene32395_All	333	0	60	0	16.8179	14.0377	Up	7.75652e-37	4.13215e-36	gi|150983308|gb|ABR87356.1|	128.3	1e-28	large subunit ribosomal protein 32 [Pristionchus lheritieri] >gi|150983312|gb|ABR87358.1| large subunit ribosomal protein 32 [Pristionchus uniformis] >gi|150983316|gb|ABR87360.1| large subunit ribosomal protein 32 [Pristionchus sp. 4 RS5050] >gi|150983334|gb|ABR87369.1| large subunit ribosomal protein 32 [Pristionchus sp. 13 RS5231]	--	--	--	--	sp|P84323|RL32_DROPS	114	4e-26	60S ribosomal protein L32 OS=Drosophila pseudoobscura pseudoobscura GN=RpL32 PE=3 SV=1
Unigene32246_All	312	0	56	0	16.7532	14.0321	Up	1.89364e-34	9.75313e-34	gi|225711522|gb|ACO11607.1|	115.9	5e-25	40S ribosomal protein S15Aa [Caligus rogercresseyi]	--	--	--	--	sp|Q6XIM8|RS15A_DROYA	112	2e-25	40S ribosomal protein S15a OS=Drosophila yakuba GN=RpS15Aa PE=2 SV=3
CL2936.Contig3_All	223	0	40	0	16.7425	14.0312	Up	6.72696e-25	2.92915e-24	gi|334849960|gb|AEH05032.1|	134.4	1e-30	cytochrome c oxidase subunit I [Plutella xylostella]	gi|459931480|gb|KC510136.1|	442	1e-121	Plutella xylostella isolate KOR-L3-001 cytochrome oxidase subunit I (COI) gene, partial cds; mitochondrial	sp|Q9B840|COX1_OSTNU	131	3e-31	Cytochrome c oxidase subunit 1 OS=Ostrinia nubilalis GN=COI PE=3 SV=1
Unigene31760_All	449	0	80	0	16.6306	14.0216	Up	8.94366e-49	5.61097e-48	gi|332374100|gb|AEE62191.1|	309.3	3e-83	unknown [Dendroctonus ponderosae]	gi|459320286|gb|GAFX01018686.1|	293	4e-76	TSA: Dendroctonus ponderosae Dendroctonus_ponderosae_Newbler_isotig17630 transcribed RNA sequence	sp|P25867|UBCD1_DROME	166	2e-41	Ubiquitin-conjugating enzyme E2-17 kDa OS=Drosophila melanogaster GN=eff PE=2 SV=1
Unigene32100_All	474	0	84	0	16.5411	14.0138	Up	3.6634e-51	2.36631e-50	--	--	--	--	--	--	--	--	--	--	--	--
Unigene5633_All	2699	20	112008	0.2342	3873.56	14.0136	Up	0	0	gi|307210591|gb|EFN87059.1|	330.5	3e-88	Aminopeptidase N [Harpegnathos saltator]	--	--	--	--	sp|P91885|AMPN_MANSE	252	3e-66	Aminopeptidase N OS=Manduca sexta GN=APN2 PE=1 SV=2
Unigene32055_All	576	0	102	0	16.5288	14.0127	Up	6.60008e-62	4.78473e-61	gi|340374631|ref|XP_003385841.1|	156	9e-37	PREDICTED: 40S ribosomal protein S3a-like [Amphimedon queenslandica]	--	--	--	--	sp|A7S3J7|RS3A_NEMVE	148	6e-36	40S ribosomal protein S3a OS=Nematostella vectensis GN=v1g242621 PE=3 SV=1
Unigene30518_All	317	0	56	0	16.4889	14.0092	Up	1.89364e-34	9.74851e-34	gi|70950932|ref|XP_744747.1|	70.9	2e-11	60S ribosomal subunit protein L31 [Plasmodium chabaudi chabaudi]	--	--	--	--	sp|Q9U332|RL31_CAEEL	60.8	6e-10	60S ribosomal protein L31 OS=Caenorhabditis elegans GN=rpl-31 PE=3 SV=1
Unigene31366_All	621	0	109	0	16.3832	13.9999	Up	4.3772e-66	3.30278e-65	--	--	--	--	--	--	--	--	--	--	--	--
Unigene32562_All	342	0	60	0	16.3753	13.9992	Up	7.75652e-37	4.13164e-36	--	--	--	--	--	--	--	--	--	--	--	--
Unigene31977_All	274	0	48	0	16.3514	13.9971	Up	1.12865e-29	5.38052e-29	gi|403356945|gb|EJY78082.1|	89	7e-17	40S ribosomal protein S6 [Oxytricha trifallax]	--	--	--	--	sp|Q2PQM1|RS6_GLOMM	82.4	2e-16	40S ribosomal protein S6 OS=Glossina morsitans morsitans GN=RpS6 PE=2 SV=1
Unigene32409_All	504	0	88	0	16.2973	13.9923	Up	1.50057e-53	9.94706e-53	gi|321474219|gb|EFX85184.1|	147.9	1e-34	hypothetical protein DAPPUDRAFT_300212 [Daphnia pulex]	--	--	--	--	sp|Q5UAS2|RL17_BOMMO	139	4e-33	60S ribosomal protein L17 OS=Bombyx mori GN=RpL17 PE=2 SV=1
CL199.Contig12_All	493	0	86	0	16.2823	13.991	Up	2.3446e-52	1.53315e-51	--	--	--	--	gi|223587757|emb|FM212912.1|	208	2e-50	Cotesia congregata LEF-8 and HzNVORF128-like region	--	--	--	--
Unigene32453_All	694	0	121	0	16.2738	13.9903	Up	3.00818e-73	2.43928e-72	gi|471206327|ref|XP_004259916.1|	141.7	2e-32	proteasome subunit alpha type-2, putative [Entamoeba invadens IP1] >gi|440300698|gb|ELP93145.1| proteasome subunit alpha type-2, putative [Entamoeba invadens IP1]	--	--	--	--	sp|Q27488|PSA2_CAEEL	124	2e-28	Proteasome subunit alpha type-2 OS=Caenorhabditis elegans GN=pas-2 PE=1 SV=1
Unigene30909_All	287	0	50	0	16.2612	13.9891	Up	7.22342e-31	3.51336e-30	--	--	--	--	--	--	--	--	--	--	--	--
Unigene31268_All	559	0	97	0	16.1966	13.9834	Up	6.36922e-59	4.47328e-58	--	--	--	--	--	--	--	--	--	--	--	--
Unigene30687_All	317	0	55	0	16.1945	13.9832	Up	7.48524e-34	3.81857e-33	gi|391339881|ref|XP_003744275.1|	69.7	4e-11	PREDICTED: 26S proteasome non-ATPase regulatory subunit 2-like [Metaseiulus occidentalis]	--	--	--	--	sp|Q54BC6|PSMD2_DICDI	57.8	5e-09	26S proteasome non-ATPase regulatory subunit 2 OS=Dictyostelium discoideum GN=psmD2 PE=1 SV=1
Unigene32378_All	364	0	63	0	16.1549	13.9797	Up	1.25587e-38	6.87334e-38	gi|159145708|gb|ABW90391.1|	185.3	7e-46	putative ribosomal protein L10 [Barentsia elongata]	gi|307135365|gb|HM629785.1|	65.9	1e-07	Strongyloides papillosus polymorphic marker ytP130(3) genomic sequence	sp|Q09533|RL10_CAEEL	179	1e-45	60S ribosomal protein L10 OS=Caenorhabditis elegans GN=rpl-10 PE=3 SV=1
Unigene32276_All	454	0	78	0	16.0363	13.9691	Up	1.39743e-47	8.62995e-47	gi|256709242|gb|ACV21000.1|	159.8	3e-38	small subunit ribosomal protein 14 [Micoletzkya sp. WEM-2009]	gi|402697658|gb|JN864505.1|	61.9	2e-06	Fejervarya limnocharis voucher MVZ251769 ribosomal protein S14 (RPS14) mRNA, partial cds	sp|P48150|RS14_CAEEL	150	1e-36	40S ribosomal protein S14 OS=Caenorhabditis elegans GN=rps-14 PE=3 SV=1
Unigene32348_All	492	0	84	0	15.936	13.96	Up	3.6634e-51	2.36596e-50	--	--	--	--	--	--	--	--	--	--	--	--
Unigene32024_All	341	0	58	0	15.8759	13.9546	Up	1.21194e-35	6.34514e-35	--	--	--	--	--	--	--	--	--	--	--	--
Unigene31976_All	365	0	62	0	15.8549	13.9526	Up	4.96424e-38	2.6888e-37	gi|471224527|ref|XP_004031011.1|	70.1	3e-11	hypothetical protein IMG5_148560, partial [Ichthyophthirius multifiliis] >gi|340503161|gb|EGR29775.1| hypothetical protein IMG5_148560 [Ichthyophthirius multifiliis]	--	--	--	--	sp|P47838|RS6_CHICK	66.6	1e-11	40S ribosomal protein S6 OS=Gallus gallus GN=RPS6 PE=2 SV=1
Unigene32241_All	260	0	44	0	15.7959	13.9473	Up	2.75542e-27	1.25425e-26	gi|347969054|ref|XP_003436353.1|	83.2	4e-15	AGAP003008-PB [Anopheles gambiae str. PEST] >gi|347969056|ref|XP_311871.4| AGAP003008-PA [Anopheles gambiae str. PEST] >gi|333467717|gb|EAA44836.4| AGAP003008-PA [Anopheles gambiae str. PEST] >gi|333467718|gb|EGK96659.1| AGAP003008-PB [Anopheles gambiae str. PEST]	gi|459303609|gb|GAFW01011144.1|	123	4e-25	TSA: Dendroctonus ponderosae Dendroctonus_ponderosae_CAP3_Contig11145 transcribed RNA sequence	sp|Q63570|PRS6B_RAT	78.6	3e-15	26S protease regulatory subunit 6B OS=Rattus norvegicus GN=Psmc4 PE=1 SV=1
Unigene32354_All	520	0	88	0	15.7959	13.9473	Up	1.50057e-53	9.94403e-53	--	--	--	--	gi|459311630|gb|GAFW01003123.1|	155	3e-34	TSA: Dendroctonus ponderosae Dendroctonus_ponderosae_CAP3_Contig3123 transcribed RNA sequence	--	--	--	--
Unigene31252_All	739	0	125	0	15.7881	13.9465	Up	1.23218e-75	1.01971e-74	gi|156547213|ref|XP_001604483.1|	100.9	6e-20	PREDICTED: homogentisate 1,2-dioxygenase-like [Nasonia vitripennis]	--	--	--	--	sp|Q93099|HGD_HUMAN	93.2	5e-19	Homogentisate 1,2-dioxygenase OS=Homo sapiens GN=HGD PE=1 SV=2
Unigene32384_All	491	0	83	0	15.7783	13.9457	Up	1.44808e-50	9.2805e-50	gi|470459157|ref|XP_004341325.1|	204.9	1e-51	ribosomal protein L3, putative [Acanthamoeba castellanii str. Neff] >gi|440798172|gb|ELR19240.1| ribosomal protein L3, putative [Acanthamoeba castellanii str. Neff]	gi|62083394|gb|AY961520.1|	69.9	1e-08	Lysiphlebus testaceipes ribosomal protein L3 variant 1 (RpL3) mRNA, complete cds	sp|O96774|RL3_TETTH	204	5e-53	Ribosomal protein L3 OS=Tetrahymena thermophila GN=RPL3 PE=1 SV=1
Unigene32295_All	444	0	75	0	15.7668	13.9446	Up	8.63086e-46	5.20355e-45	gi|471195891|ref|XP_004254904.1|	160.2	2e-38	60S ribosomal protein L23, putative [Entamoeba invadens IP1] >gi|471200728|ref|XP_004257204.1| 60S ribosomal protein L23, putative [Entamoeba invadens IP1] >gi|440295220|gb|ELP88133.1| 60S ribosomal protein L23, putative [Entamoeba invadens IP1] >gi|440297792|gb|ELP90433.1| 60S ribosomal protein L23, putative [Entamoeba invadens IP1]	--	--	--	--	sp|Q6PC14|RL23_DANRE	153	1e-37	60S ribosomal protein L23 OS=Danio rerio GN=rpl23 PE=2 SV=1
Unigene32050_All	759	0	128	0	15.741	13.9422	Up	1.99504e-77	1.67658e-76	--	--	--	--	--	--	--	--	--	--	--	--
Unigene30623_All	209	0	35	0	15.631	13.9321	Up	6.49168e-22	2.65404e-21	--	--	--	--	--	--	--	--	--	--	--	--
Unigene32498_All	861	0	144	0	15.6107	13.9302	Up	5.61604e-87	5.09407e-86	gi|67597151|ref|XP_666127.1|	228.8	2e-58	ribosomal protein L5A [Cryptosporidium hominis TU502] >gi|54657057|gb|EAL35897.1| ribosomal protein L5A [Cryptosporidium hominis]	--	--	--	--	sp|Q5EY89|RL5_EIMTE	217	2e-56	60S ribosomal protein L5 OS=Eimeria tenella GN=RPL5 PE=2 SV=1
Unigene31344_All	365	0	61	0	15.5992	13.9292	Up	1.96227e-37	1.05586e-36	--	--	--	--	--	--	--	--	--	--	--	--
Unigene32468_All	339	0	56	0	15.4189	13.9124	Up	1.89364e-34	9.75198e-34	--	--	--	--	--	--	--	--	--	--	--	--
Unigene32182_All	420	0	69	0	15.3343	13.9045	Up	3.2923e-42	1.89724e-41	gi|465995853|gb|EMP39883.1|	224.6	1e-57	26S protease regulatory subunit 4 [Chelonia mydas]	gi|254922366|gb|AE014185.2|	125	2e-25	Plasmodium falciparum 3D7 chromosome 10, complete sequence	sp|P62193|PRS4_RAT	223	8e-59	26S protease regulatory subunit 4 OS=Rattus norvegicus GN=Psmc1 PE=2 SV=1
Unigene30711_All	420	0	69	0	15.3343	13.9045	Up	3.2923e-42	1.89624e-41	--	--	--	--	--	--	--	--	--	--	--	--
Unigene32049_All	256	0	42	0	15.3135	13.9025	Up	4.3053e-26	1.91794e-25	--	--	--	--	--	--	--	--	--	--	--	--
Unigene30914_All	281	0	46	0	15.2797	13.8993	Up	1.76349e-28	8.20702e-28	--	--	--	--	--	--	--	--	--	--	--	--
Unigene32267_All	436	0	71	0	15.1997	13.8918	Up	2.1071e-43	1.23025e-42	gi|403331366|gb|EJY64627.1|	115.5	7e-25	Ribosomal protein L21 [Oxytricha trifallax]	--	--	--	--	sp|Q54X53|RL21_DICDI	111	5e-25	60S ribosomal protein L21 OS=Dictyostelium discoideum GN=rpl21 PE=3 SV=1
Unigene32389_All	277	0	45	0	15.1634	13.8883	Up	6.97078e-28	3.20869e-27	--	--	--	--	--	--	--	--	--	--	--	--
Unigene32311_All	477	0	77	0	15.0673	13.8791	Up	5.5238e-47	3.38719e-46	gi|66362666|ref|XP_628299.1|	80.1	3e-14	protein with 2 bromo domains [Cryptosporidium parvum Iowa II] >gi|46229766|gb|EAK90584.1| protein with 2 bromo domains [Cryptosporidium parvum Iowa II]	--	--	--	--	sp|Q9W0T1|NU301_DROME	68.9	4e-12	Nucleosome-remodeling factor subunit NURF301 OS=Drosophila melanogaster GN=E(bx) PE=1 SV=2
Unigene30686_All	572	0	92	0	15.0126	13.8739	Up	6.14646e-56	4.17508e-55	gi|294887071|ref|XP_002771969.1|	96.3	8e-19	60S ribosomal protein L18, putative [Perkinsus marinus ATCC 50983] >gi|294897140|ref|XP_002775843.1| 60S ribosomal protein L18, putative [Perkinsus marinus ATCC 50983] >gi|294932565|ref|XP_002780336.1| 60S ribosomal protein L18, putative [Perkinsus marinus ATCC 50983] >gi|239875821|gb|EER03785.1| 60S ribosomal protein L18, putative [Perkinsus marinus ATCC 50983] >gi|239882196|gb|EER07659.1| 60S r…	--	--	--	--	sp|Q1HR62|RL18_AEDAE	86.7	3e-17	60S ribosomal protein L18 OS=Aedes aegypti GN=RpL18 PE=2 SV=1
Unigene31956_All	255	0	41	0	15.0075	13.8734	Up	1.70181e-25	7.48987e-25	--	--	--	--	--	--	--	--	--	--	--	--
Unigene32192_All	299	0	48	0	14.9842	13.8712	Up	1.12865e-29	5.38289e-29	--	--	--	--	--	--	--	--	--	--	--	--
Unigene32446_All	718	0	115	0	14.9499	13.8678	Up	1.14749e-69	8.9845e-69	gi|196000424|ref|XP_002110080.1|	238	3e-61	expressed hypothetical protein [Trichoplax adhaerens] >gi|190588204|gb|EDV28246.1| expressed hypothetical protein [Trichoplax adhaerens]	--	--	--	--	sp|P49154|RS2_URECA	223	2e-58	40S ribosomal protein S2 OS=Urechis caupo GN=RPS2 PE=2 SV=1
CL829.Contig1_All	550	0	88	0	14.9343	13.8663	Up	1.50057e-53	9.9501e-53	gi|432883127|ref|XP_004074218.1|	21.6	6e-23	PREDICTED: LOW QUALITY PROTEIN: valine--tRNA ligase, mitochondrial-like [Oryzias latipes]	--	--	--	--	sp|Q9U1Q4|SYV_CAEEL	67	5e-20	Valine--tRNA ligase OS=Caenorhabditis elegans GN=vrs-2 PE=1 SV=1
Unigene32155_All	372	0	59	0	14.8038	13.8537	Up	3.06602e-36	1.61828e-35	gi|345485146|ref|XP_003425202.1|	80.9	2e-14	PREDICTED: hypothetical protein LOC100121748 [Nasonia vitripennis]	--	--	--	--	--	--	--	--
Unigene32414_All	298	0	47	0	14.7213	13.8456	Up	4.46134e-29	2.10237e-28	gi|11890402|gb|AAG41119.1|AF115331_1	168.7	7e-41	26S protease regulatory subunit [Amblyomma americanum]	gi|389609224|dbj|AK401602.1|	95.6	1e-16	Papilio xuthus mRNA for 26S protease regulatory subunit, complete cds, sequence id: Px-0901	sp|P54814|PRS8_MANSE	167	6e-42	26S protease regulatory subunit 8 OS=Manduca sexta PE=2 SV=1
Unigene30650_All	569	0	89	0	14.5996	13.8336	Up	3.79618e-54	2.53228e-53	gi|330805727|ref|XP_003290830.1|	113.2	6e-24	cell division cycle protein 48 [Dictyostelium purpureum] >gi|325079040|gb|EGC32661.1| cell division cycle protein 48 [Dictyostelium purpureum]	--	--	--	--	sp|P54812|TERA2_CAEEL	251	7e-67	Transitional endoplasmic reticulum ATPase homolog 2 OS=Caenorhabditis elegans GN=cdc-48.2 PE=1 SV=2
Unigene32036_All	391	0	61	0	14.5619	13.8299	Up	1.96227e-37	1.05612e-36	--	--	--	--	--	--	--	--	--	--	--	--
Unigene32488_All	263	0	41	0	14.551	13.8288	Up	1.70181e-25	7.49139e-25	--	--	--	--	gi|25809446|emb|AL671923.15|	73.8	4e-10	Mouse DNA sequence from clone RP23-322C16 on chromosome X, complete sequence	--	--	--	--
Unigene32168_All	353	0	55	0	14.5429	13.828	Up	7.48524e-34	3.81767e-33	gi|198430274|ref|XP_002128496.1|	113.2	3e-24	PREDICTED: GTP-binding nuclear protein Ran-like [Ciona intestinalis]	--	--	--	--	sp|Q61820|RANT_MOUSE	112	1e-25	GTP-binding nuclear protein Ran, testis-specific isoform OS=Mus musculus GN=Rasl2-9 PE=2 SV=1
Unigene30894_All	270	0	42	0	14.5194	13.8257	Up	4.3053e-26	1.91892e-25	--	--	--	--	--	--	--	--	--	--	--	--
Unigene32010_All	709	0	110	0	14.4814	13.8219	Up	1.10736e-66	8.40219e-66	gi|145693236|gb|ABP93404.1|	171.8	2e-41	heat shock protein 90 [Omphisa fuscidentalis]	--	--	--	--	sp|O61998|HSP90_BRUPA	164	1e-40	Heat shock protein 90 OS=Brugia pahangi GN=HSP90 PE=2 SV=2
Unigene31791_All	445	0	69	0	14.4728	13.8211	Up	3.2923e-42	1.89699e-41	--	--	--	--	--	--	--	--	--	--	--	--
Unigene30629_All	969	0	150	0	14.4488	13.8187	Up	1.47226e-90	1.37535e-89	gi|466305537|gb|EMP42701.1|	102.4	3e-20	hypothetical protein UY3_00024 [Chelonia mydas]	--	--	--	--	sp|Q869E1|DNLI1_DICDI	92	2e-18	DNA ligase 1 OS=Dictyostelium discoideum GN=lig1 PE=3 SV=1
Unigene32167_All	305	0	47	0	14.3834	13.8121	Up	4.46134e-29	2.10259e-28	gi|159492355|gb|ABW97364.1|	124.8	1e-27	chloroplast ribulose-1,5-bisphosphate carboxylase/oxygenase small subunit 2 [Lotharella amoeboformis]	gi|159492356|gb|EU137054.1|	61.9	2e-06	Lotharella amoeboformis chloroplast ribulose-1,5-bisphosphate carboxylase/oxygenase small subunit 3 mRNA, partial cds; nuclear gene for chloroplast product	--	--	--	--
Unigene30989_All	228	0	35	0	14.3284	13.8066	Up	6.49168e-22	2.65354e-21	--	--	--	--	gi|459303472|gb|GAFW01011281.1|	107	2e-20	TSA: Dendroctonus ponderosae Dendroctonus_ponderosae_CAP3_Contig11282 transcribed RNA sequence	--	--	--	--
Unigene32217_All	419	0	64	0	14.2571	13.7994	Up	3.17714e-39	1.75253e-38	gi|444728046|gb|ELW68510.1|	56.2	5e-07	hypothetical protein TREES_T100008813 [Tupaia chinensis]	--	--	--	--	sp|Q54G21|FKBP5_DICDI	49.7	2e-06	FK506-binding protein 5 OS=Dictyostelium discoideum GN=fkbp5 PE=1 SV=1
CL1094.Contig2_All	452	0	69	0	14.2487	13.7985	Up	3.2923e-42	1.89573e-41	--	--	--	--	gi|190702578|gb|EF710659.1|	159	1e-35	Glyptapanteles indiensis clone BAC 9I20, complete sequence	--	--	--	--
CL2978.Contig2_All	488	0	74	0	14.1539	13.7889	Up	3.41162e-45	2.04185e-44	gi|383857988|ref|XP_003704485.1|	249.2	5e-65	PREDICTED: low-density lipoprotein receptor-related protein 6 [Megachile rotundata]	gi|383857987|ref|XM_003704437.1|	135	2e-28	PREDICTED: Megachile rotundata low density lipoprotein receptor-related protein 6 (Lrp6), mRNA	sp|O75197|LRP5_HUMAN	102	4e-22	Low-density lipoprotein receptor-related protein 5 OS=Homo sapiens GN=LRP5 PE=1 SV=2
Unigene30684_All	451	0	68	0	14.0733	13.7807	Up	1.30139e-41	7.42559e-41	--	--	--	--	--	--	--	--	--	--	--	--
Unigene31853_All	200	0	30	0	14.0009	13.7732	Up	6.26462e-19	2.38375e-18	--	--	--	--	--	--	--	--	--	--	--	--
Unigene32307_All	688	0	103	0	13.9737	13.7704	Up	1.66971e-62	1.21696e-61	gi|100913263|gb|ABF69531.1|	163.3	8e-39	acidic ribosomal protein P0 [Strongyloides ratti]	--	--	--	--	sp|Q93572|RLA0_CAEEL	152	6e-37	60S acidic ribosomal protein P0 OS=Caenorhabditis elegans GN=rpa-0 PE=1 SV=3
Unigene31806_All	268	0	40	0	13.9312	13.766	Up	6.72696e-25	2.93004e-24	gi|123406922|ref|XP_001302891.1|	101.3	1e-20	hypothetical protein [Trichomonas vaginalis G3] >gi|123470416|ref|XP_001318414.1| hypothetical protein [Trichomonas vaginalis G3] >gi|123489039|ref|XP_001325303.1| hypothetical protein [Trichomonas vaginalis G3] >gi|154412939|ref|XP_001579501.1| hypothetical protein [Trichomonas vaginalis G3] >gi|154412943|ref|XP_001579503.1| hypothetical protein [Trichomonas vaginalis G3] >gi|154418243|ref|XP_00…	--	--	--	--	sp|O17307|RL37A_SCHMA	95.9	2e-20	60S ribosomal protein L37a (Fragment) OS=Schistosoma mansoni PE=3 SV=1
Unigene32344_All	322	0	48	0	13.9139	13.7642	Up	1.12865e-29	5.37993e-29	gi|471208592|ref|XP_004260891.1|	75.9	6e-13	40S ribosomal protein S3-1, putative [Entamoeba invadens IP1] >gi|440301734|gb|ELP94120.1| 40S ribosomal protein S3-1, putative [Entamoeba invadens IP1]	--	--	--	--	sp|P48153|RS3_MANSE	70.5	8e-13	40S ribosomal protein S3 OS=Manduca sexta GN=RpS3 PE=2 SV=1
Unigene32275_All	289	0	43	0	13.8878	13.7615	Up	1.08917e-26	4.90896e-26	gi|403366395|gb|EJY83000.1|	54.7	1e-06	hypothetical protein OXYTRI_19382 [Oxytricha trifallax]	--	--	--	--	--	--	--	--
Unigene32574_All	459	0	68	0	13.828	13.7553	Up	1.30139e-41	7.42364e-41	--	--	--	--	gi|190702578|gb|EF710659.1|	60	1e-05	Glyptapanteles indiensis clone BAC 9I20, complete sequence	--	--	--	--
Unigene32377_All	1620	6	28016	0.1171	1614.19	13.7508	Up	0	0	gi|345495274|ref|XP_003427473.1|	73.2	4e-11	PREDICTED: tolloid-like protein 2-like [Nasonia vitripennis]	--	--	--	--	sp|O43897|TLL1_HUMAN	307	4e-83	Tolloid-like protein 1 OS=Homo sapiens GN=TLL1 PE=1 SV=1
Unigene31817_All	244	0	36	0	13.7714	13.7494	Up	1.64229e-22	6.81369e-22	--	--	--	--	gi|13879587|gb|BC006775.1|	61.9	1e-06	Mus musculus rearranged L-myc fusion sequence, mRNA (cDNA clone IMAGE:3588599), partial cds	--	--	--	--
Unigene31337_All	251	0	37	0	13.7592	13.7481	Up	4.15472e-23	1.74694e-22	--	--	--	--	--	--	--	--	--	--	--	--
Unigene32043_All	421	0	62	0	13.7459	13.7467	Up	4.96424e-38	2.68913e-37	gi|160550135|gb|ABX44772.1|	120.6	2e-26	putative 40S ribosomal protein RPSA [Flustra foliacea]	--	--	--	--	sp|B3RPX6|RSSA_TRIAD	119	2e-27	40S ribosomal protein SA OS=Trichoplax adhaerens GN=TRIADDRAFT_49917 PE=3 SV=1
Unigene31259_All	435	0	64	0	13.7327	13.7453	Up	3.17714e-39	1.75231e-38	gi|328813889|gb|AEB52075.1|	107.1	2e-22	heat shock protein 70 [Microdera dzhungarica punctipennis]	gi|380030031|ref|XM_003698615.1|	63.9	6e-07	PREDICTED: Apis florea heat shock 70 kDa protein cognate 3-like (LOC100870126), mRNA	sp|O97125|HSP68_DROME	105	3e-23	Heat shock protein 68 OS=Drosophila melanogaster GN=Hsp68 PE=1 SV=1
Unigene32532_All	260	0	38	0	13.6419	13.7358	Up	1.05108e-23	4.46836e-23	--	--	--	--	gi|223587757|emb|FM212912.1|	107	3e-20	Cotesia congregata LEF-8 and HzNVORF128-like region	--	--	--	--
Unigene32504_All	337	0	49	0	13.5716	13.7283	Up	2.8553e-30	1.374e-29	gi|291388369|ref|XP_002710634.1|	170.2	2e-41	PREDICTED: ribonucleotide reductase M2 polypeptide-like [Oryctolagus cuniculus]	gi|459300661|gb|GAFW01014092.1|	208	1e-50	TSA: Dendroctonus ponderosae Dendroctonus_ponderosae_CAP3_Contig14096 transcribed RNA sequence	sp|Q4R7Q7|RIR2_MACFA	167	5e-42	Ribonucleoside-diphosphate reductase subunit M2 OS=Macaca fascicularis GN=RRM2 PE=2 SV=1
Unigene30628_All	531	0	77	0	13.5351	13.7244	Up	5.5238e-47	3.38623e-46	gi|281202567|gb|EFA76769.1|	108.2	1e-22	hypothetical protein PPL_09520 [Polysphondylium pallidum PN500]	--	--	--	--	sp|Q54H38|ABHD_DICDI	90.9	1e-18	Abhydrolase domain-containing protein OS=Dictyostelium discoideum GN=abhd PE=1 SV=1
Unigene32584_All	202	0	29	0	13.4002	13.71	Up	2.4763e-18	9.26831e-18	--	--	--	--	--	--	--	--	--	--	--	--
Unigene31857_All	294	0	42	0	13.3342	13.7028	Up	4.3053e-26	1.91912e-25	gi|156098875|ref|XP_001615453.1|	54.7	1e-06	hypothetical protein [Plasmodium vivax Sal-1] >gi|148804327|gb|EDL45726.1| hypothetical protein, conserved [Plasmodium vivax]	gi|467291|gb|U07817.1|DDU07817	65.9	1e-07	Dictyostelium discoideum AX3 glutamine-asparagine rich protein gene, partial cds	sp|Q869E1|DNLI1_DICDI	52.4	2e-07	DNA ligase 1 OS=Dictyostelium discoideum GN=lig1 PE=3 SV=1
Unigene32080_All	515	0	73	0	13.2306	13.6916	Up	1.34856e-44	8.00163e-44	gi|145517226|ref|XP_001444496.1|	120.6	3e-26	hypothetical protein [Paramecium tetraurelia strain d4-2] >gi|124411918|emb|CAK77099.1| unnamed protein product [Paramecium tetraurelia]	--	--	--	--	sp|Q4R8K5|IF4A1_MACFA	119	4e-27	Eukaryotic initiation factor 4A-I OS=Macaca fascicularis GN=EIF4A1 PE=2 SV=1
Unigene32419_All	537	0	76	0	13.21	13.6893	Up	2.18346e-46	1.32579e-45	gi|328710631|ref|XP_001948775.2|	59.3	1e-07	PREDICTED: IQ motif containing GTPase activating protein 2 [Acyrthosiphon pisum]	--	--	--	--	--	--	--	--
Unigene32299_All	237	0	33	0	12.9966	13.6658	Up	1.01431e-20	4.04116e-20	gi|330794983|ref|XP_003285555.1|	67	3e-10	GTP-binding protein Sar1A [Dictyostelium purpureum] >gi|325084468|gb|EGC37895.1| GTP-binding protein Sar1A [Dictyostelium purpureum]	--	--	--	--	sp|Q559R0|SAR1A_DICDI	65.9	2e-11	GTP-binding protein Sar1A OS=Dictyostelium discoideum GN=sarA PE=1 SV=1
Unigene32297_All	332	0	46	0	12.9325	13.6587	Up	1.76349e-28	8.2079e-28	gi|389615677|dbj|BAM20790.1|	189.9	3e-47	unknown unsecreted protein [Papilio polytes]	gi|389615676|dbj|AK405488.1|	509	1e-141	Papilio polytes mRNA for unknown unsecreted protein, complete cds, sequence id: Pp-1145, expressed in epidermis	sp|Q9TW28|MYOM_DICDI	47.4	7e-06	Myosin-M heavy chain OS=Dictyostelium discoideum GN=myoM PE=1 SV=1
Unigene32331_All	441	0	61	0	12.9109	13.6563	Up	1.96227e-37	1.05638e-36	--	--	--	--	--	--	--	--	--	--	--	--
Unigene30609_All	297	0	41	0	12.8852	13.6534	Up	1.70181e-25	7.49823e-25	gi|455294|gb|AAA53526.1|	132.1	7e-30	CTP:phosphocholine cytidylyltransferase, partial [Mus musculus]	--	--	--	--	sp|P49586|PCY1A_MOUSE	132	2e-31	Choline-phosphate cytidylyltransferase A OS=Mus musculus GN=Pcyt1a PE=1 SV=1
Unigene32585_All	269	0	37	0	12.8385	13.6482	Up	4.15472e-23	1.74627e-22	--	--	--	--	gi|190702359|gb|EF710649.1|	73.8	4e-10	Glyptapanteles flavicoxis clone BAC 16K15, complete sequence	--	--	--	--
Unigene31327_All	618	0	85	0	12.8379	13.6481	Up	9.26782e-52	6.02672e-51	--	--	--	--	--	--	--	--	--	--	--	--
Unigene32206_All	473	0	65	0	12.8267	13.6469	Up	8.03766e-40	4.47453e-39	gi|470510788|ref|XP_004351577.1|	164.1	1e-39	ribosomal protein S7p/S5e, putative [Acanthamoeba castellanii str. Neff] >gi|440801795|gb|ELR22800.1| ribosomal protein S7p/S5e, putative [Acanthamoeba castellanii str. Neff]	--	--	--	--	sp|P46782|RS5_HUMAN	159	2e-39	40S ribosomal protein S5 OS=Homo sapiens GN=RPS5 PE=1 SV=4
Unigene32016_All	212	0	29	0	12.7681	13.6403	Up	2.4763e-18	9.2723e-18	--	--	--	--	--	--	--	--	--	--	--	--
Unigene31263_All	242	0	33	0	12.7281	13.6357	Up	1.01431e-20	4.04413e-20	gi|49065350|emb|CAG38493.1|	116.7	3e-25	RAB1B [Homo sapiens]	gi|399163166|gb|JQ235195.1|	69.9	5e-09	Caenorhabditis elegans isolate MEL4-1 rab-30 (rab-30) mRNA, partial cds	sp|P34140|RAB1B_DICDI	116	1e-26	Ras-related protein Rab-1B OS=Dictyostelium discoideum GN=rab1B PE=2 SV=2
Unigene32254_All	536	0	73	0	12.7122	13.6339	Up	1.34856e-44	8.00272e-44	gi|148709777|gb|EDL41723.1|	125.6	1e-27	mCG130981 [Mus musculus]	--	--	--	--	sp|P51410|RL9_MOUSE	125	7e-29	60S ribosomal protein L9 OS=Mus musculus GN=Rpl9 PE=2 SV=2
Unigene32140_All	492	0	67	0	12.7108	13.6338	Up	5.14416e-41	2.91225e-40	gi|67594705|ref|XP_665842.1|	77	3e-13	thymidine kinase [Cryptosporidium hominis TU502] >gi|54656690|gb|EAL35611.1| thymidine kinase [Cryptosporidium hominis]	--	--	--	--	--	--	--	--
CL2940.Contig1_All	742	0	101	0	12.7052	13.6331	Up	2.6089e-61	1.87878e-60	--	--	--	--	--	--	--	--	--	--	--	--
Unigene31091_All	360	0	49	0	12.7045	13.6331	Up	2.8553e-30	1.37446e-29	gi|457873551|ref|XP_004223694.1|	113.6	2e-24	microsomal signal peptidase 21 kDa subunit [Plasmodium cynomolgi strain B] >gi|389585016|dbj|GAB67747.1| microsomal signal peptidase 21 kDa subunit [Plasmodium cynomolgi strain B]	--	--	--	--	sp|P42667|SC11A_RAT	105	2e-23	Signal peptidase complex catalytic subunit SEC11A OS=Rattus norvegicus GN=Sec11a PE=2 SV=1
Unigene32187_All	430	1	4260	0.0735	924.709	13.619	Up	0	0	gi|195329400|ref|XP_002031399.1|	62.8	5e-09	GM25971 [Drosophila sechellia] >gi|194120342|gb|EDW42385.1| GM25971 [Drosophila sechellia]	--	--	--	--	--	--	--	--
Unigene32075_All	416	0	56	0	12.5649	13.6171	Up	1.89364e-34	9.74966e-34	gi|350416579|ref|XP_003491001.1|	142.9	4e-33	PREDICTED: 60S ribosomal protein L27a-like [Bombus impatiens]	--	--	--	--	sp|P47830|RL27A_XENLA	139	2e-33	60S ribosomal protein L27a OS=Xenopus laevis GN=rpl27a PE=2 SV=2
Unigene32138_All	253	0	34	0	12.5436	13.6147	Up	2.56604e-21	1.03449e-20	--	--	--	--	--	--	--	--	--	--	--	--
CL1436.Contig1_All	268	0	36	0	12.5381	13.614	Up	1.64229e-22	6.81499e-22	--	--	--	--	gi|223587772|emb|FM212915.1|	65.9	9e-08	Cotesia congregata HzNVORF140-like region	--	--	--	--
Unigene32335_All	396	0	53	0	12.4924	13.6088	Up	1.16955e-32	5.8591e-32	gi|340369244|ref|XP_003383158.1|	87.8	1e-16	PREDICTED: choline-phosphate cytidylyltransferase A-like [Amphimedon queenslandica]	--	--	--	--	sp|Q9Y5K3|PCY1B_HUMAN	80.1	1e-15	Choline-phosphate cytidylyltransferase B OS=Homo sapiens GN=PCYT1B PE=1 SV=1
Unigene32524_All	307	0	41	0	12.4655	13.6057	Up	1.70181e-25	7.49215e-25	--	--	--	--	--	--	--	--	--	--	--	--
Unigene32462_All	1132	0	151	0	12.4507	13.6039	Up	3.72458e-91	3.49066e-90	gi|123445169|ref|XP_001311347.1|	68.6	7e-10	hypothetical protein [Trichomonas vaginalis G3] >gi|121893153|gb|EAX98417.1| hypothetical protein TVAG_264660 [Trichomonas vaginalis G3]	gi|459303414|gb|GAFW01011339.1|	95.6	5e-16	TSA: Dendroctonus ponderosae Dendroctonus_ponderosae_CAP3_Contig11340 transcribed RNA sequence	sp|Q869E1|DNLI1_DICDI	86.3	1e-16	DNA ligase 1 OS=Dictyostelium discoideum GN=lig1 PE=3 SV=1
Unigene32273_All	272	0	36	0	12.3537	13.5927	Up	1.64229e-22	6.81239e-22	gi|68074947|ref|XP_679390.1|	56.2	5e-07	snornp protein gar1 [Plasmodium berghei strain ANKA]	--	--	--	--	--	--	--	--
Unigene32235_All	493	0	65	0	12.3064	13.5871	Up	8.03766e-40	4.47568e-39	gi|242020424|ref|XP_002430655.1|	132.1	9e-30	60S ribosomal protein L13A, putative [Pediculus humanus corporis] >gi|212515827|gb|EEB17917.1| 60S ribosomal protein L13A, putative [Pediculus humanus corporis]	--	--	--	--	sp|Q962U0|RL13A_SPOFR	124	9e-29	60S ribosomal protein L13a OS=Spodoptera frugiperda GN=RpL13A PE=2 SV=1
Unigene32026_All	372	0	49	0	12.2947	13.5857	Up	2.8553e-30	1.37431e-29	gi|156084974|ref|XP_001609970.1|	133.3	3e-30	p68-like protein [Babesia bovis] >gi|154797222|gb|EDO06402.1| p68-like protein [Babesia bovis]	gi|346706018|dbj|AK381999.1|	65.9	1e-07	Bombyx mori mRNA, clone: fdpe03L18	sp|Q5R4I9|DDX5_PONAB	124	6e-29	Probable ATP-dependent RNA helicase DDX5 OS=Pongo abelii GN=DDX5 PE=2 SV=1
Unigene32142_All	205	0	27	0	12.2935	13.5856	Up	3.86916e-17	1.39932e-16	--	--	--	--	--	--	--	--	--	--	--	--
Unigene31930_All	304	0	40	0	12.2815	13.5842	Up	6.72696e-25	2.92945e-24	gi|118395799|ref|XP_001030245.1|	66.6	4e-10	Protein kinase domain containing protein [Tetrahymena thermophila] >gi|89284541|gb|EAR82582.1| Protein kinase domain containing protein [Tetrahymena thermophila SB210]	--	--	--	--	sp|Q7RAH3|CDPK1_PLAYO	54.7	5e-08	Calcium-dependent protein kinase 1 OS=Plasmodium yoelii yoelii GN=CPK1 PE=3 SV=3
Unigene32189_All	404	0	53	0	12.245	13.5799	Up	1.16955e-32	5.85978e-32	gi|108877530|gb|EAT41755.1|	52.8	6e-06	AAEL006632-PB [Aedes aegypti]	--	--	--	--	--	--	--	--
Unigene31369_All	237	0	31	0	12.2089	13.5756	Up	1.58485e-19	6.11513e-19	--	--	--	--	--	--	--	--	--	--	--	--
Unigene32047_All	352	0	46	0	12.1977	13.5743	Up	1.76349e-28	8.20966e-28	gi|152013701|gb|ABS19966.1|	53.1	4e-06	ribosomal protein S12 [Artemia franciscana]	--	--	--	--	sp|P46405|RS12_PIG	48.5	3e-06	40S ribosomal protein S12 OS=Sus scrofa GN=RPS12 PE=2 SV=2
Unigene32366_All	354	0	46	0	12.1288	13.5661	Up	1.76349e-28	8.20614e-28	gi|348516647|ref|XP_003445849.1|	58.2	1e-07	PREDICTED: hypothetical protein LOC100698318 [Oreochromis niloticus]	--	--	--	--	--	--	--	--
CL199.Contig3_All	639	0	83	0	12.1239	13.5656	Up	1.44808e-50	9.28187e-50	--	--	--	--	gi|223587757|emb|FM212912.1|	236	1e-58	Cotesia congregata LEF-8 and HzNVORF128-like region	--	--	--	--
Unigene32343_All	316	0	41	0	12.1105	13.564	Up	1.70181e-25	7.49367e-25	gi|403223989|dbj|BAM42119.1|	106.7	3e-22	40S ribosomal protein S3 [Theileria orientalis strain Shintoku]	--	--	--	--	sp|Q06559|RS3_DROME	95.5	2e-20	40S ribosomal protein S3 OS=Drosophila melanogaster GN=RpS3 PE=1 SV=1
Unigene31367_All	293	0	38	0	12.1054	13.5634	Up	1.05108e-23	4.47055e-23	gi|391341420|ref|XP_003745028.1|	83.2	4e-15	PREDICTED: 60S ribosomal protein L34-like [Metaseiulus occidentalis]	gi|459303586|gb|GAFW01011167.1|	319	4e-84	TSA: Dendroctonus ponderosae Dendroctonus_ponderosae_CAP3_Contig11168 transcribed RNA sequence	sp|Q9NB34|RL34_AEDTR	72	3e-13	60S ribosomal protein L34 OS=Aedes triseriatus GN=RpL34 PE=2 SV=3
[truncated: 22,700 more rows]
