# Supplementary material for: Comparative transcriptome analysis of venom glands from Cotesia vestalis and Diadromus collaris, two endoparasitoids of the host Plutella xylostella
Source: Sci Rep. 2017 May 2;7:1298. doi: 10.1038/s41598-017-01383-2 (PMC5431001; doi:10.1038/s41598-017-01383-2)
Supplement: Supplementary file 7 — Suppl Table S6 [file 41598_2017_1383_MOESM7_ESM.xls]

## Sheet: manuscript title
Comparative transcriptome analysis of venom glands from Cotesia vestalis and Diadromus collaris, two endoparasitoids of the host Plutella xylostella
Wei Zhao a,b, Min Shi a,b, Xi-qian Ye a,b, Fei Li a,b, Xiao-wei Wang a,b, Xue-xin Chen a,b,c,*
a Institute of Insect Sciences, Zhejiang University, 866 Yuhangtang Road, Hangzhou 310058, China
b Ministry of Agriculture Key Lab of Molecular Biology of Crop Pathogens and Insect Pests, Zhejiang University, 866 Yuhangtang Road, Hangzhou 310058, China
c State Key Lab of Rice Biology, Zhejiang University, 866 Yuhangtang Road, Hangzhou 310058, China
*Corresponding author: xxchen@zju.edu.cn, phone number: +86 571 88982868

## Sheet: D.collaris VG specific genes
geneID	Gene length	Diadromus_collaris_body_without_venom_gland_rawfragments(30549983)	Diadromus_collaris_venom_gland_rawfragments(9159028)	Diadromus_collaris_body_without_venom_gland_FPKM	Diadromus_collaris_venom_gland_FPKM	log2 Ratio(Diadromus_collaris_venom_gland/Diadromus_collaris_body_without_venom_gland)	Up-Down-Regulation(Diadromus_collaris_venom_gland/Diadromus_collaris_body_without_venom_gland)	P-value	FDR	Nr-ID	Nr-Score	Nr-Evalue	Nr-annotation
CL2424.Contig1_All	573	0	481714	0	91787.9	26.4518	Up	0	0	--	--	--	--
Unigene34703_All	725	0	321773	0	48457.6	25.5302	Up	0	0	--	--	--	--
CL1476.Contig2_All	399	0	118951	0	32549.6	24.9561	Up	0	0	--	--	--	--
CL1476.Contig1_All	515	0	61900	0	13123	23.6456	Up	0	0	--	--	--	--
CL3939.Contig3_All	507	0	57875	0	12463.3	23.5712	Up	0	0	gi|345326445|ref|XP_001512521.2|	69.7	6e-11	PREDICTED: eppin-like [Ornithorhynchus anatinus]
CL2038.Contig3_All	294	0	21672	0	8048.27	22.9402	Up	0	0	--	--	--	--
CL1555.Contig1_All	459	0	26039	0	6193.87	22.5624	Up	0	0	--	--	--	--
CL4548.Contig2_All	237	0	11313	0	5211.71	22.3133	Up	0	0	--	--	--	--
Unigene36430_All	344	0	15034	0	4771.63	22.1861	Up	0	0	--	--	--	--
CL2086.Contig3_All	692	0	27944	0	4408.93	22.072	Up	0	0	gi|14530165|emb|CAC42231.1|	86.3	1e-15	putative serine protease [Pimpla hypochondriaca]
Unigene34806_All	2012	0	76719	0	4163.18	21.9893	Up	0	0	gi|156547311|ref|XP_001601664.1|	76.3	7e-12	PREDICTED: vacuolar protein sorting-associated protein 37A-like [Nasonia vitripennis]
CL135.Contig10_All	451	0	14494	0	3508.83	21.7426	Up	0	0	--	--	--	--
CL4518.Contig1_All	997	0	30909	0	3384.86	21.6907	Up	0	0	gi|307207675|gb|EFN85312.1|	117.5	1e-24	hypothetical protein EAI_15996 [Harpegnathos saltator]
Unigene34697_All	373	0	10388	0	3040.7	21.536	Up	0	0	gi|442624584|ref|NP_001261158.1|	67	3e-10	CG9850, isoform F [Drosophila melanogaster] >gi|440214609|gb|AGB93688.1| CG9850, isoform F [Drosophila melanogaster]
CL2424.Contig3_All	217	0	5477	0	2755.71	21.394	Up	0	0	--	--	--	--
CL887.Contig1_All	297	0	7284	0	2677.71	21.3526	Up	0	0	--	--	--	--
CL1810.Contig2_All	708	0	13817	0	2130.74	21.0229	Up	0	0	gi|307180318|gb|EFN68351.1|	127.1	7e-28	A disintegrin and metalloproteinase with thrombospondin motifs 1 [Camponotus floridanus]
Unigene36226_All	673	0	12562	0	2037.95	20.9587	Up	0	0	gi|380084990|gb|AFD34174.1|	60.8	5e-08	antennal binding protein X [Argyresthia conjugella]
Unigene35108_All	516	0	9461	0	2001.88	20.9329	Up	0	0	--	--	--	--
CL3078.Contig1_All	842	0	15201	0	1971.11	20.9106	Up	0	0	gi|156543048|ref|XP_001604431.1|	108.6	3e-22	PREDICTED: A disintegrin and metalloproteinase with thrombospondin motifs 16-like [Nasonia vitripennis]
CL2424.Contig2_All	217	0	3915	0	1969.8	20.9096	Up	0	0	--	--	--	--
CL3939.Contig1_All	499	0	8162	0	1785.86	20.7682	Up	0	0	gi|327284191|ref|XP_003226822.1|	94.4	2e-18	PREDICTED: kunitz protease inhibitor 4-like [Anolis carolinensis]
Unigene36526_All	366	0	5633	0	1680.39	20.6804	Up	0	0	gi|307196540|gb|EFN78070.1|	145.6	6e-34	Testicular acid phosphatase-like protein [Harpegnathos saltator]
Unigene35976_All	365	0	5560	0	1663.15	20.6655	Up	0	0	--	--	--	--
CL4345.Contig1_All	322	0	4787	0	1623.15	20.6304	Up	0	0	--	--	--	--
CL135.Contig1_All	410	0	5951	0	1584.74	20.5958	Up	0	0	--	--	--	--
Unigene36404_All	482	0	5713	0	1294.1	20.3035	Up	0	0	gi|156553713|ref|XP_001600486.1|	66.6	4e-10	PREDICTED: chymotrypsin-1 [Nasonia vitripennis]
CL2707.Contig1_All	868	0	9911	0	1246.66	20.2496	Up	0	0	gi|332016614|gb|EGI57486.1|	113.2	1e-23	A disintegrin and metalloproteinase with thrombospondin motifs 1 [Acromyrmex echinatior]
CL365.Contig2_All	647	0	7335	0	1237.79	20.2393	Up	0	0	gi|389609873|dbj|BAM18548.1|	114.4	4e-24	lipase [Papilio xuthus]
Unigene34980_All	518	0	5639	0	1188.57	20.1808	Up	0	0	gi|108877580|gb|EAT41805.1|	41.6	1e-11	AAEL006598-PA [Aedes aegypti]
Unigene36467_All	547	0	5880	0	1173.66	20.1626	Up	0	0	gi|307180318|gb|EFN68351.1|	100.5	4e-20	A disintegrin and metalloproteinase with thrombospondin motifs 1 [Camponotus floridanus]
CL1694.Contig4_All	917	0	9140	0	1088.25	20.0536	Up	0	0	--	--	--	--
CL1694.Contig2_All	846	0	8399	0	1083.95	20.0479	Up	0	0	--	--	--	--
CL365.Contig1_All	568	0	5485	0	1054.34	20.0079	Up	0	0	gi|389609873|dbj|BAM18548.1|	116.7	6e-25	lipase [Papilio xuthus]
Unigene36435_All	2173	0	20922	0	1051.22	20.0036	Up	0	0	gi|332016614|gb|EGI57486.1|	258.1	1e-66	A disintegrin and metalloproteinase with thrombospondin motifs 1 [Acromyrmex echinatior]
CL3939.Contig4_All	339	0	3260	0	1049.95	20.0019	Up	0	0	gi|239977259|sp|A8Y7N9.1|IVB6C_DABRU	84	2e-15	RecName: Full=Protease inhibitor C6; AltName: Full=BPTI-6; AltName: Full=Trypsin inhibitor 6; AltName: Full=Trypsin inhibitor C6; Flags: Precursor >gi|159883528|emb|CAL69607.1| trypsin inhibitor-6 precursor [Daboia russellii siamensis]
Unigene36487_All	495	0	4705	0	1037.78	19.9851	Up	0	0	gi|350420188|ref|XP_003492428.1|	85.5	1e-15	PREDICTED: chymotrypsin-2-like [Bombus impatiens]
Unigene36447_All	609	0	5686	0	1019.39	19.9593	Up	0	0	--	--	--	--
CL630.Contig2_All	2252	0	20284	0	983.413	19.9074	Up	0	0	gi|307207675|gb|EFN85312.1|	198.4	1e-48	hypothetical protein EAI_15996 [Harpegnathos saltator]
Unigene36434_All	1835	0	16480	0	980.554	19.9032	Up	0	0	gi|332016614|gb|EGI57486.1|	252.7	5e-65	A disintegrin and metalloproteinase with thrombospondin motifs 1 [Acromyrmex echinatior]
Unigene35102_All	1141	0	10243	0	980.149	19.9026	Up	0	0	gi|307180319|gb|EFN68352.1|	92.4	4e-17	A disintegrin and metalloproteinase with thrombospondin motifs 16 [Camponotus floridanus]
CL3064.Contig1_All	690	0	6176	0	977.257	19.8984	Up	0	0	--	--	--	--
CL2728.Contig3_All	1157	0	10332	0	974.993	19.895	Up	0	0	gi|156550075|ref|XP_001605452.1|	337.8	6e-91	PREDICTED: venom acid phosphatase Acph-1-like isoform 1 [Nasonia vitripennis] >gi|345488198|ref|XP_003425857.1| PREDICTED: venom acid phosphatase Acph-1-like isoform 2 [Nasonia vitripennis]
Unigene35977_All	292	0	2605	0	974.037	19.8936	Up	0	0	--	--	--	--
CL135.Contig4_All	233	0	1864	0	873.455	19.7364	Up	0	0	--	--	--	--
CL135.Contig6_All	932	0	7406	0	867.598	19.7267	Up	0	0	--	--	--	--
CL135.Contig11_All	285	0	2227	0	853.151	19.7024	Up	0	0	--	--	--	--
CL2540.Contig5_All	529	0	4028	0	831.351	19.6651	Up	0	0	--	--	--	--
CL1774.Contig2_All	282	0	2040	0	789.826	19.5912	Up	0	0	--	--	--	--
CL3106.Contig2_All	204	0	1469	0	786.217	19.5846	Up	0	0	--	--	--	--
CL1932.Contig2_All	341	0	2444	0	782.524	19.5778	Up	0	0	--	--	--	--
Unigene35130_All	551	0	3784	0	749.808	19.5162	Up	0	0	gi|307209129|gb|EFN86271.1|	82.4	1e-14	Prostatic acid phosphatase [Harpegnathos saltator]
CL135.Contig7_All	356	0	2444	0	749.552	19.5157	Up	0	0	--	--	--	--
Unigene36488_All	249	0	1687	0	739.718	19.4966	Up	0	0	--	--	--	--
Unigene34879_All	217	0	1443	0	726.034	19.4697	Up	0	0	--	--	--	--
Unigene35536_All	215	0	1370	0	695.717	19.4081	Up	0	0	--	--	--	--
Unigene36515_All	443	0	2642	0	651.148	19.3126	Up	0	0	gi|307207675|gb|EFN85312.1|	65.9	6e-10	hypothetical protein EAI_15996 [Harpegnathos saltator]
CL1975.Contig2_All	532	0	3140	0	644.419	19.2976	Up	0	0	gi|328706357|ref|XP_001949655.2|	66.2	7e-10	PREDICTED: A disintegrin and metalloproteinase with thrombospondin motifs 16-like isoform 1 [Acyrthosiphon pisum]
CL5155.Contig1_All	1808	0	10668	0	644.221	19.2972	Up	0	0	gi|332016614|gb|EGI57486.1|	252.3	6e-65	A disintegrin and metalloproteinase with thrombospondin motifs 1 [Acromyrmex echinatior]
Unigene34846_All	441	0	2573	0	637.018	19.281	Up	0	0	gi|124015206|sp|P84875.1|PCPI_SABMA	58.5	1e-07	RecName: Full=Carboxypeptidase inhibitor SmCI
CL2038.Contig1_All	213	0	1177	0	603.32	19.2026	Up	0	0	--	--	--	--
CL2204.Contig2_All	686	0	3775	0	600.819	19.1966	Up	0	0	gi|332016614|gb|EGI57486.1|	145.2	2e-33	A disintegrin and metalloproteinase with thrombospondin motifs 1 [Acromyrmex echinatior]
Unigene36344_All	264	0	1378	0	569.896	19.1203	Up	0	0	gi|297595480|gb|ADI48181.1|	97.4	2e-19	membrane alanyl aminopeptidase 1 [Chrysomela tremula]
CL1555.Contig2_All	295	0	1502	0	555.902	19.0845	Up	0	0	--	--	--	--
Unigene36448_All	516	0	2623	0	555.008	19.0821	Up	0	0	--	--	--	--
Unigene36437_All	490	0	2465	0	549.252	19.0671	Up	0	0	--	--	--	--
Unigene34792_All	1151	0	5680	0	538.795	19.0394	Up	0	0	gi|322787031|gb|EFZ13255.1|	209.1	3e-52	hypothetical protein SINV_10430 [Solenopsis invicta]
Unigene34898_All	630	0	2969	0	514.541	18.9729	Up	0	0	--	--	--	--
CL848.Contig3_All	519	0	2423	0	509.726	18.9594	Up	0	0	gi|322791716|gb|EFZ15992.1|	80.1	4e-14	hypothetical protein SINV_08292 [Solenopsis invicta]
Unigene36270_All	604	0	2780	0	502.526	18.9388	Up	0	0	gi|307175763|gb|EFN65598.1|	99.8	9e-20	Aminopeptidase N [Camponotus floridanus]
Unigene35315_All	763	0	3468	0	496.255	18.9207	Up	0	0	--	--	--	--
CL698.Contig2_All	534	0	2392	0	489.069	18.8997	Up	0	0	--	--	--	--
Unigene34966_All	313	0	1349	0	470.563	18.844	Up	0	0	gi|156124994|gb|ABU50815.1|	66.6	4e-10	Tyr p 3 allergen [Tyrophagus putrescentiae]
Unigene34793_All	261	0	1122	0	469.357	18.8403	Up	0	0	--	--	--	--
CL2949.Contig3_All	1549	0	6642	0	468.164	18.8367	Up	0	0	gi|332016614|gb|EGI57486.1|	63.5	3e-08	A disintegrin and metalloproteinase with thrombospondin motifs 1 [Acromyrmex echinatior]
Unigene36366_All	230	0	962	0	456.665	18.8008	Up	0	0	--	--	--	--
CL1975.Contig4_All	343	0	1410	0	448.824	18.7758	Up	0	0	--	--	--	--
CL1065.Contig1_All	359	0	1471	0	447.372	18.7711	Up	0	0	--	--	--	--
Unigene34676_All	596	0	2266	0	415.111	18.6631	Up	0	0	gi|189234860|ref|XP_972951.2|	89.7	9e-17	PREDICTED: similar to membrane alanyl aminopeptidase [Tribolium castaneum]
Unigene36468_All	548	0	2077	0	413.815	18.6586	Up	0	0	gi|332016614|gb|EGI57486.1|	92	1e-17	A disintegrin and metalloproteinase with thrombospondin motifs 1 [Acromyrmex echinatior]
CL2653.Contig1_All	718	0	2652	0	403.274	18.6214	Up	0	0	--	--	--	--
Unigene36235_All	1000	0	3686	0	402.445	18.6184	Up	0	0	--	--	--	--
CL2486.Contig1_All	406	0	1471	0	395.583	18.5936	Up	0	0	gi|332016614|gb|EGI57486.1|	71.2	1e-11	A disintegrin and metalloproteinase with thrombospondin motifs 1 [Acromyrmex echinatior]
CL1094.Contig2_All	408	0	1476	0	394.981	18.5914	Up	0	0	gi|289328253|ref|NP_001166071.1|	57.8	1e-07	serine protease 133 precursor [Nasonia vitripennis]
Unigene34777_All	545	0	1959	0	392.454	18.5822	Up	0	0	gi|383847659|ref|XP_003699470.1|	61.2	2e-08	PREDICTED: uncharacterized protein LOC100879989 [Megachile rotundata]
Unigene36429_All	265	0	914	0	376.575	18.5226	Up	0	0	--	--	--	--
CL191.Contig2_All	611	0	2071	0	370.075	18.4975	Up	0	0	gi|307196540|gb|EFN78070.1|	66.2	1e-09	Testicular acid phosphatase-like protein [Harpegnathos saltator]
Unigene34903_All	723	0	2447	0	369.527	18.4953	Up	0	0	gi|158300986|ref|XP_552509.3|	126.3	1e-27	AGAP011737-PA [Anopheles gambiae str. PEST] >gi|157013423|gb|EAL38880.3| AGAP011737-PA [Anopheles gambiae str. PEST]
Unigene36223_All	302	0	997	0	360.445	18.4594	Up	0	0	--	--	--	--
CL848.Contig1_All	385	0	1250	0	354.487	18.4354	Up	0	0	--	--	--	--
CL1975.Contig3_All	530	0	1719	0	354.12	18.4339	Up	0	0	gi|328706357|ref|XP_001949655.2|	73.6	4e-12	PREDICTED: A disintegrin and metalloproteinase with thrombospondin motifs 16-like isoform 1 [Acyrthosiphon pisum]
Unigene34684_All	818	0	2601	0	347.166	18.4053	Up	0	0	--	--	--	--
CL698.Contig3_All	932	0	2903	0	340.08	18.3755	Up	0	0	--	--	--	--
CL2540.Contig3_All	1233	0	3771	0	333.921	18.3491	Up	0	0	gi|330793574|ref|XP_003284858.1|	76.3	3e-12	expressed protein [Dictyostelium purpureum] >gi|325085167|gb|EGC38579.1| expressed protein [Dictyostelium purpureum]
Unigene36202_All	820	0	2436	0	324.35	18.3072	Up	0	0	gi|307195888|gb|EFN77667.1|	193.7	8e-48	Antichymotrypsin-2 [Harpegnathos saltator]
Unigene36365_All	307	0	897	0	319.01	18.2832	Up	0	0	gi|332016614|gb|EGI57486.1|	65.1	1e-09	A disintegrin and metalloproteinase with thrombospondin motifs 1 [Acromyrmex echinatior]
Unigene35997_All	399	0	1115	0	305.107	18.219	Up	0	0	--	--	--	--
Unigene34862_All	1641	0	4577	0	304.525	18.2162	Up	0	0	--	--	--	--
Unigene34942_All	771	0	2112	0	299.082	18.1902	Up	0	0	gi|307207675|gb|EFN85312.1|	68.2	4e-10	hypothetical protein EAI_15996 [Harpegnathos saltator]
Unigene34945_All	225	0	603	0	292.608	18.1586	Up	0	0	--	--	--	--
Unigene34884_All	594	0	1570	0	288.578	18.1386	Up	0	0	gi|312377656|gb|EFR24434.1|	79	1e-13	hypothetical protein AND_10976 [Anopheles darlingi]
CL630.Contig3_All	710	0	1786	0	274.646	18.0672	Up	0	0	gi|307207675|gb|EFN85312.1|	84.7	4e-15	hypothetical protein EAI_15996 [Harpegnathos saltator]
Unigene34774_All	426	0	1032	0	264.497	18.0129	Up	0	0	gi|432863197|ref|XP_004070018.1|	56.2	5e-07	PREDICTED: mucin-2-like [Oryzias latipes]
CL1644.Contig2_All	1551	0	3750	0	263.979	18.0101	Up	0	0	gi|345487237|ref|XP_001601730.2|	110.9	1e-22	PREDICTED: LIRP-like [Nasonia vitripennis]
CL813.Contig3_All	984	0	2377	0	263.745	18.0088	Up	0	0	gi|156543048|ref|XP_001604431.1|	107.5	1e-21	PREDICTED: A disintegrin and metalloproteinase with thrombospondin motifs 16-like [Nasonia vitripennis]
Unigene36377_All	273	0	658	0	263.156	18.0056	Up	0	0	gi|260080623|gb|ACX31150.1|	71.6	1e-11	chymotrypsin [Ctenocephalides felis]
Unigene36454_All	2326	0	5559	0	260.938	17.9933	Up	0	0	gi|339237873|ref|XP_003380491.1|	66.2	8e-09	peptidase family M13 [Trichinella spiralis] >gi|316976646|gb|EFV59893.1| peptidase family M13 [Trichinella spiralis]
Unigene34889_All	336	0	800	0	259.957	17.9879	Up	0	0	--	--	--	--
Unigene35303_All	390	0	891	0	249.439	17.9283	Up	0	0	--	--	--	--
Unigene36264_All	314	0	713	0	247.919	17.9195	Up	0	0	--	--	--	--
CL2575.Contig2_All	626	0	1403	0	244.7	17.9007	Up	0	0	gi|308469856|ref|XP_003097164.1|	60.1	8e-08	hypothetical protein CRE_18105 [Caenorhabditis remanei] >gi|308240505|gb|EFO84457.1| hypothetical protein CRE_18105 [Caenorhabditis remanei]
CL3911.Contig2_All	479	0	1063	0	242.297	17.8864	Up	0	0	--	--	--	--
CL4548.Contig1_All	284	0	626	0	240.661	17.8766	Up	0	0	--	--	--	--
Unigene36232_All	233	0	506	0	237.107	17.8552	Up	0	0	--	--	--	--
CL1065.Contig2_All	515	0	1118	0	237.02	17.8546	Up	0	0	--	--	--	--
Unigene36522_All	594	0	1200	0	220.57	17.7509	Up	0	0	gi|156538621|ref|XP_001607602.1|	78.2	2e-13	PREDICTED: hypothetical protein LOC100123845 [Nasonia vitripennis]
Unigene36063_All	502	0	1007	0	219.016	17.7407	Up	0	0	gi|91075984|ref|XP_970026.1|	78.6	1e-13	PREDICTED: similar to AGAP011683-PA [Tribolium castaneum] >gi|270014613|gb|EFA11061.1| hypothetical protein TcasGA2_TC004656 [Tribolium castaneum]
Unigene36554_All	515	0	1027	0	217.728	17.7322	Up	0	0	--	--	--	--
Unigene35015_All	211	0	420	0	217.329	17.7295	Up	1.28033e-268	4.68064e-267	--	--	--	--
Unigene35118_All	556	0	1037	0	203.636	17.6356	Up	0	0	--	--	--	--
CL1154.Contig2_All	876	0	1611	0	200.79	17.6153	Up	0	0	--	--	--	--
Unigene36321_All	2527	0	4544	0	196.329	17.5829	Up	0	0	gi|307192072|gb|EFN75431.1|	60.1	7e-07	Endothelin-converting enzyme-like 1 [Harpegnathos saltator]
CL1150.Contig5_All	260	0	465	0	195.268	17.5751	Up	2.75764e-297	1.09116e-295	--	--	--	--
Unigene35560_All	369	0	658	0	194.693	17.5708	Up	0	0	--	--	--	--
Unigene36415_All	219	0	383	0	190.944	17.5428	Up	4.76202e-245	1.63431e-243	gi|332030476|gb|EGI70164.1|	52.4	7e-06	Aminopeptidase N [Acromyrmex echinatior]
CL5134.Contig2_All	346	0	600	0	189.333	17.5306	Up	0	0	gi|332026341|gb|EGI66470.1|	73.9	2e-12	Apolipoprotein D [Acromyrmex echinatior]
CL1170.Contig1_All	1751	0	3034	0	189.182	17.5294	Up	0	0	gi|357609966|gb|EHJ66762.1|	60.8	2e-07	cysteine-rich/pacifastin venom protein 2 [Danaus plexippus]
CL2728.Contig2_All	1159	0	1996	0	188.03	17.5206	Up	0	0	gi|307196540|gb|EFN78070.1|	327.8	6e-88	Testicular acid phosphatase-like protein [Harpegnathos saltator]
Unigene35009_All	1419	0	2395	0	184.278	17.4915	Up	0	0	gi|156538621|ref|XP_001607602.1|	85.1	1e-14	PREDICTED: hypothetical protein LOC100123845 [Nasonia vitripennis]
CL3866.Contig2_All	478	0	786	0	179.533	17.4539	Up	0	0	--	--	--	--
CL3866.Contig1_All	206	0	337	0	178.613	17.4465	Up	9.58554e-216	2.97777e-214	--	--	--	--
Unigene34673_All	246	0	400	0	177.531	17.4377	Up	7.04882e-256	2.50079e-254	gi|307210584|gb|EFN87052.1|	83.2	4e-15	Aminopeptidase N [Harpegnathos saltator]
Unigene36312_All	442	0	714	0	176.371	17.4283	Up	0	0	gi|307193999|gb|EFN76530.1|	53.1	4e-06	hypothetical protein EAI_00969 [Harpegnathos saltator]
CL4518.Contig2_All	695	0	1114	0	175.005	17.417	Up	0	0	gi|307207675|gb|EFN85312.1|	111.3	4e-23	hypothetical protein EAI_15996 [Harpegnathos saltator]
Unigene36266_All	260	0	416	0	174.691	17.4144	Up	4.52358e-266	1.64301e-264	--	--	--	--
CL2197.Contig1_All	1626	0	2595	0	174.248	17.4108	Up	0	0	gi|48094723|ref|XP_394252.1|	372.5	3e-101	PREDICTED: protein 60A [Apis mellifera]
CL4252.Contig2_All	418	0	663	0	173.176	17.4019	Up	0	0	--	--	--	--
CL1154.Contig1_All	974	0	1535	0	172.068	17.3926	Up	0	0	--	--	--	--
CL1170.Contig2_All	1665	0	2623	0	172.002	17.3921	Up	0	0	gi|357609966|gb|EHJ66762.1|	60.8	2e-07	cysteine-rich/pacifastin venom protein 2 [Danaus plexippus]
Unigene35022_All	523	0	820	0	171.184	17.3852	Up	0	0	--	--	--	--
Unigene36397_All	626	0	969	0	169.005	17.3667	Up	0	0	--	--	--	--
Unigene35528_All	314	0	485	0	168.641	17.3636	Up	0	0	--	--	--	--
Unigene36378_All	561	0	856	0	166.595	17.346	Up	0	0	gi|289328518|ref|NP_001166072.1|	95.1	1e-18	serine protease 135 precursor [Nasonia vitripennis]
CL2794.Contig2_All	414	0	615	0	162.19	17.3073	Up	0	0	gi|345486424|ref|XP_001607047.2|	59.7	4e-08	PREDICTED: chymotrypsin-1 [Nasonia vitripennis]
Unigene36311_All	336	0	498	0	161.823	17.3041	Up	0	0	gi|350414781|ref|XP_003490416.1|	77.8	1e-13	PREDICTED: hypothetical protein LOC100742394 [Bombus impatiens]
Unigene36299_All	395	0	576	0	159.212	17.2806	Up	0	0	--	--	--	--
CL1327.Contig2_All	2135	0	3071	0	157.048	17.2608	Up	0	0	--	--	--	--
CL1694.Contig3_All	836	0	1184	0	154.631	17.2385	Up	0	0	--	--	--	--
Unigene35085_All	855	0	1203	0	153.621	17.229	Up	0	0	--	--	--	--
Unigene34711_All	384	0	537	0	152.684	17.2202	Up	0	0	gi|312377656|gb|EFR24434.1|	62	9e-09	hypothetical protein AND_10976 [Anopheles darlingi]
Unigene34677_All	632	0	877	0	151.507	17.209	Up	0	0	gi|189234860|ref|XP_972951.2|	78.6	2e-13	PREDICTED: similar to membrane alanyl aminopeptidase [Tribolium castaneum]
Unigene36451_All	477	0	634	0	145.118	17.1469	Up	0	0	--	--	--	--
CL642.Contig1_All	776	0	1017	0	143.09	17.1266	Up	0	0	--	--	--	--
Unigene34753_All	467	0	601	0	140.51	17.1003	Up	0	0	gi|340721561|ref|XP_003399187.1|	66.6	4e-10	PREDICTED: alaserpin-like [Bombus terrestris]
Unigene35142_All	1133	0	1452	0	139.922	17.0943	Up	0	0	--	--	--	--
CL3276.Contig3_All	277	0	353	0	139.138	17.0862	Up	6.15152e-226	1.99578e-224	--	--	--	--
Unigene35045_All	853	0	1076	0	137.725	17.0714	Up	0	0	gi|328792896|ref|XP_624680.3|	98.2	5e-19	PREDICTED: chymotrypsin-2 [Apis mellifera]
CL3276.Contig2_All	248	0	311	0	136.918	17.0629	Up	3.50468e-199	1.02857e-197	--	--	--	--
CL36.Contig8_All	226	0	275	0	132.854	17.0195	Up	3.00662e-176	7.92912e-175	--	--	--	--
Unigene35148_All	372	0	452	0	132.662	17.0174	Up	5.27294e-289	2.04788e-287	gi|383862055|ref|XP_003706499.1|	109.4	5e-23	PREDICTED: aminopeptidase N-like [Megachile rotundata]
Unigene36108_All	366	0	442	0	131.853	17.0086	Up	1.23723e-282	4.69663e-281	--	--	--	--
CL378.Contig2_All	402	0	485	0	131.724	17.0072	Up	0	0	gi|383861561|ref|XP_003706254.1|	109	7e-23	PREDICTED: neuroserpin-like [Megachile rotundata]
Unigene34679_All	334	0	396	0	129.449	16.982	Up	2.49044e-253	8.76169e-252	--	--	--	--
Unigene35008_All	319	0	377	0	129.033	16.9774	Up	3.1625e-241	1.07876e-239	--	--	--	--
CL1991.Contig2_All	211	0	245	0	126.775	16.9519	Up	3.8839e-157	9.44758e-156	--	--	--	--
CL467.Contig3_All	997	0	1156	0	126.594	16.9498	Up	0	0	--	--	--	--
Unigene36032_All	383	0	442	0	126.001	16.9431	Up	1.23723e-282	4.70016e-281	gi|386764338|ref|NP_727652.3|	54.7	1e-06	mucin related 11Da [Drosophila melanogaster] >gi|383293364|gb|AAN09644.3| mucin related 11Da [Drosophila melanogaster]
CL2707.Contig2_All	837	0	961	0	125.357	16.9357	Up	0	0	gi|332016614|gb|EGI57486.1|	110.2	1e-22	A disintegrin and metalloproteinase with thrombospondin motifs 1 [Acromyrmex echinatior]
Unigene34690_All	306	0	351	0	125.238	16.9343	Up	1.15628e-224	3.73458e-223	--	--	--	--
CL3064.Contig3_All	305	0	348	0	124.575	16.9267	Up	9.4228e-223	3.01446e-221	--	--	--	--
Unigene35122_All	273	0	308	0	123.18	16.9104	Up	2.85606e-197	8.31918e-196	--	--	--	--
Unigene35868_All	224	0	252	0	122.83	16.9063	Up	1.34893e-161	3.36566e-160	--	--	--	--
CL478.Contig1_All	429	0	478	0	121.653	16.8924	Up	1.4e-305	5.65946e-304	--	--	--	--
CL3230.Contig4_All	598	0	666	0	121.597	16.8918	Up	0	0	--	--	--	--
CL3276.Contig1_All	282	0	311	0	120.41	16.8776	Up	3.50468e-199	1.02917e-197	--	--	--	--
Unigene36180_All	257	0	279	0	118.528	16.8549	Up	8.50978e-179	2.26912e-177	--	--	--	--
CL813.Contig1_All	424	0	449	0	115.62	16.819	Up	4.29706e-287	1.65739e-285	gi|332016614|gb|EGI57486.1|	91.3	1e-17	A disintegrin and metalloproteinase with thrombospondin motifs 1 [Acromyrmex echinatior]
CL788.Contig2_All	420	0	443	0	115.161	16.8133	Up	2.85372e-283	1.08739e-281	--	--	--	--
Unigene36265_All	738	0	761	0	112.585	16.7806	Up	0	0	--	--	--	--
Unigene35086_All	291	0	300	0	112.559	16.7803	Up	3.56522e-192	1.01619e-190	--	--	--	--
CL698.Contig1_All	982	0	996	0	110.739	16.7568	Up	0	0	--	--	--	--
Unigene36003_All	239	0	242	0	110.552	16.7544	Up	3.1651e-155	7.61102e-154	--	--	--	--
Unigene35100_All	612	0	617	0	110.074	16.7481	Up	0	0	gi|307169266|gb|EFN62042.1|	176	1e-42	Puromycin-sensitive aminopeptidase [Camponotus floridanus]
CL919.Contig3_All	339	0	339	0	109.182	16.7364	Up	5.09962e-217	1.59205e-215	--	--	--	--
Unigene36171_All	225	0	220	0	106.756	16.704	Up	3.27536e-141	7.36372e-140	gi|307196540|gb|EFN78070.1|	97.4	2e-19	Testicular acid phosphatase-like protein [Harpegnathos saltator]
Unigene34678_All	1657	0	1584	0	104.372	16.6714	Up	0	0	gi|189234860|ref|XP_972951.2|	102.4	7e-20	PREDICTED: similar to membrane alanyl aminopeptidase [Tribolium castaneum]
Unigene36372_All	219	0	209	0	104.196	16.6689	Up	3.33194e-134	7.17135e-133	--	--	--	--
CL5117.Contig5_All	910	0	860	0	103.183	16.6548	Up	0	0	--	--	--	--
Unigene35593_All	249	0	229	0	100.412	16.6156	Up	6.05206e-147	1.39801e-145	--	--	--	--
Unigene36551_All	200	0	183	0	99.9014	16.6082	Up	1.21823e-117	2.36474e-116	gi|383851641|ref|XP_003701340.1|	110.5	2e-23	PREDICTED: membrane metallo-endopeptidase-like 1-like [Megachile rotundata]
CL1932.Contig1_All	233	0	210	0	98.4043	16.5864	Up	7.68522e-135	1.65976e-133	--	--	--	--
CL3078.Contig2_All	218	0	189	0	94.6577	16.5304	Up	1.83438e-121	3.65356e-120	--	--	--	--
Unigene36396_All	214	0	184	0	93.876	16.5185	Up	2.80988e-118	5.47541e-117	--	--	--	--
Unigene36166_All	282	0	241	0	93.3079	16.5097	Up	1.37223e-154	3.29035e-153	gi|345481925|ref|XP_001606222.2|	129.4	5e-29	PREDICTED: aminopeptidase N-like [Nasonia vitripennis]
CL5126.Contig1_All	1198	0	997	0	90.8634	16.4714	Up	0	0	gi|332016614|gb|EGI57486.1|	150.2	2e-34	A disintegrin and metalloproteinase with thrombospondin motifs 1 [Acromyrmex echinatior]
CL1031.Contig2_All	413	0	341	0	90.1478	16.46	Up	2.71306e-218	8.52266e-217	gi|332027030|gb|EGI67126.1|	95.1	1e-18	Pancreatic triacylglycerol lipase [Acromyrmex echinatior]
CL528.Contig1_All	650	0	534	0	89.6971	16.4528	Up	0	0	gi|328792896|ref|XP_624680.3|	97.8	4e-19	PREDICTED: chymotrypsin-2 [Apis mellifera]
Unigene36339_All	212	0	174	0	89.6116	16.4514	Up	6.59304e-112	1.22964e-110	gi|19568929|gb|AAL91975.1|AF483275_1	102.8	5e-21	neprilysin-like protein [Venturia canescens]
Unigene36439_All	756	0	619	0	89.3963	16.4479	Up	0	0	--	--	--	--
Unigene35913_All	391	0	320	0	89.356	16.4473	Up	6.47578e-205	1.94235e-203	gi|350418742|ref|XP_003491952.1|	105.1	1e-21	PREDICTED: membrane metallo-endopeptidase-like 1-like [Bombus impatiens]
Unigene35126_All	439	0	357	0	88.788	16.4381	Up	1.7411e-228	5.7075e-227	--	--	--	--
CL4797.Contig4_All	480	0	386	0	87.8004	16.4219	Up	5.8435e-247	2.01507e-245	gi|383849171|ref|XP_003700219.1|	97.1	3e-19	PREDICTED: pancreatic triacylglycerol lipase-like [Megachile rotundata]
CL4519.Contig4_All	528	0	424	0	87.6764	16.4199	Up	3.6238e-271	1.33739e-269	--	--	--	--
Unigene35143_All	1118	0	894	0	87.3064	16.4138	Up	0	0	--	--	--	--
Unigene36261_All	316	0	248	0	85.6871	16.3868	Up	4.76594e-159	1.17117e-157	gi|380011365|ref|XP_003689778.1|	72.8	5e-12	PREDICTED: chymotrypsin-2-like [Apis florea]
CL135.Contig9_All	420	0	327	0	85.0059	16.3753	Up	2.24912e-209	6.8272e-208	--	--	--	--
Unigene36260_All	394	0	306	0	84.7961	16.3717	Up	5.36842e-196	1.55385e-194	gi|156543048|ref|XP_001604431.1|	57.8	1e-07	PREDICTED: A disintegrin and metalloproteinase with thrombospondin motifs 16-like [Nasonia vitripennis]
Unigene35155_All	467	0	359	0	83.9321	16.3569	Up	9.26284e-230	3.04635e-228	--	--	--	--
Unigene34762_All	205	0	157	0	83.6174	16.3515	Up	4.4541e-101	7.6562e-100	--	--	--	--
CL528.Contig4_All	245	0	187	0	83.3347	16.3466	Up	3.44802e-120	6.80566e-119	--	--	--	--
CL3388.Contig1_All	493	0	374	0	82.8276	16.3378	Up	2.5772e-239	8.73789e-238	gi|119888038|gb|ABM05970.1|	59.7	5e-08	odorant-binding protein 3 [Microplitis mediator]
Unigene36267_All	378	0	282	0	81.4532	16.3137	Up	1.04424e-180	2.81721e-179	--	--	--	--
Unigene36234_All	494	0	368	0	81.3339	16.3116	Up	1.71154e-235	5.74116e-234	--	--	--	--
Unigene35073_All	290	0	216	0	81.3217	16.3114	Up	1.15723e-138	2.56062e-137	--	--	--	--
Unigene36060_All	280	0	205	0	79.9367	16.2866	Up	1.17721e-131	2.50065e-130	--	--	--	--
CL4893.Contig1_All	204	0	149	0	79.7456	16.2831	Up	5.56004e-96	9.10136e-95	--	--	--	--
CL4833.Contig1_All	396	0	288	0	79.405	16.2769	Up	1.57239e-184	4.32773e-183	gi|350406184|ref|XP_003487683.1|	74.3	1e-12	PREDICTED: serine protease inhibitor 3-like [Bombus impatiens]
Unigene34675_All	749	0	543	0	79.1532	16.2724	Up	0	0	gi|189234860|ref|XP_972951.2|	90.1	1e-16	PREDICTED: similar to membrane alanyl aminopeptidase [Tribolium castaneum]
Unigene36371_All	721	0	515	0	77.9871	16.2509	Up	0	0	gi|283135226|ref|NP_001164368.1|	151.8	2e-35	lipase-like protein precursor [Nasonia vitripennis]
CL3064.Contig2_All	319	0	225	0	77.0092	16.2327	Up	2.13826e-144	4.88787e-143	--	--	--	--
Unigene36259_All	638	0	448	0	76.6669	16.2263	Up	1.863e-286	7.1692e-285	--	--	--	--
Unigene36465_All	469	0	329	0	76.5903	16.2249	Up	1.19656e-210	3.65193e-209	gi|18307516|emb|CAD21587.1|	62	9e-09	putative venom metalloprotease [Pimpla hypochondriaca]
Unigene35580_All	243	0	170	0	76.3824	16.221	Up	2.3294e-109	4.27184e-108	--	--	--	--
Unigene35076_All	444	0	308	0	75.7388	16.2087	Up	2.85606e-197	8.3288e-196	gi|345493677|ref|XP_003427126.1|	65.9	6e-10	PREDICTED: A disintegrin and metalloproteinase with thrombospondin motifs 18-like isoform 2 [Nasonia vitripennis]
CL135.Contig8_All	375	0	260	0	75.6994	16.208	Up	1.08062e-166	2.75757e-165	--	--	--	--
Unigene36349_All	629	0	427	0	74.1187	16.1775	Up	4.44678e-273	1.64956e-271	gi|307169266|gb|EFN62042.1|	183.7	5e-45	Puromycin-sensitive aminopeptidase [Camponotus floridanus]
Unigene35613_All	212	0	142	0	73.1313	16.1582	Up	1.60087e-91	2.53416e-90	--	--	--	--
Unigene36210_All	466	0	308	0	72.1631	16.139	Up	2.85606e-197	8.32399e-196	--	--	--	--
CL4893.Contig2_All	332	0	219	0	72.0206	16.1361	Up	1.42004e-140	3.17839e-139	--	--	--	--
CL1312.Contig2_All	232	0	153	0	72.0036	16.1358	Up	1.57369e-98	2.64466e-97	--	--	--	--
CL3488.Contig2_All	413	0	272	0	71.9067	16.1338	Up	2.45018e-174	6.41805e-173	--	--	--	--
Unigene35079_All	203	0	133	0	71.533	16.1263	Up	8.66388e-86	1.30165e-84	--	--	--	--
Unigene36220_All	230	0	150	0	71.2056	16.1197	Up	1.28244e-96	2.11643e-95	--	--	--	--
CL455.Contig23_All	474	0	303	0	69.7935	16.0908	Up	4.37488e-194	1.25476e-192	gi|321469418|gb|EFX80398.1|	122.5	6e-27	hypothetical protein DAPPUDRAFT_304104 [Daphnia pulex]
CL5126.Contig2_All	609	0	388	0	69.5609	16.086	Up	3.1088e-248	1.07719e-246	gi|332016614|gb|EGI57486.1|	98.2	2e-19	A disintegrin and metalloproteinase with thrombospondin motifs 1 [Acromyrmex echinatior]
CL3221.Contig2_All	230	0	144	0	68.3574	16.0608	Up	8.51678e-93	1.36015e-91	--	--	--	--
Unigene36277_All	513	0	320	0	68.1057	16.0555	Up	6.47578e-205	1.94119e-203	gi|156550075|ref|XP_001605452.1|	69.3	8e-11	PREDICTED: venom acid phosphatase Acph-1-like isoform 1 [Nasonia vitripennis] >gi|345488198|ref|XP_003425857.1| PREDICTED: venom acid phosphatase Acph-1-like isoform 2 [Nasonia vitripennis]
Unigene34987_All	548	0	338	0	67.3421	16.0392	Up	2.21094e-216	6.88956e-215	gi|307180318|gb|EFN68351.1|	57.8	3e-07	A disintegrin and metalloproteinase with thrombospondin motifs 1 [Camponotus floridanus]
CL2950.Contig1_All	1529	0	942	0	67.2658	16.0376	Up	0	0	gi|332016614|gb|EGI57486.1|	109.8	4e-22	A disintegrin and metalloproteinase with thrombospondin motifs 1 [Acromyrmex echinatior]
Unigene36376_All	251	0	154	0	66.9881	16.0316	Up	3.62976e-99	6.14089e-98	--	--	--	--
Unigene35889_All	201	0	123	0	66.8128	16.0278	Up	2.03286e-79	2.89303e-78	--	--	--	--
CL3939.Contig5_All	333	0	199	0	65.2468	15.9936	Up	7.81796e-128	1.61845e-126	gi|239977259|sp|A8Y7N9.1|IVB6C_DABRU	84	2e-15	RecName: Full=Protease inhibitor C6; AltName: Full=BPTI-6; AltName: Full=Trypsin inhibitor 6; AltName: Full=Trypsin inhibitor C6; Flags: Precursor >gi|159883528|emb|CAL69607.1| trypsin inhibitor-6 precursor [Daboia russellii siamensis]
Unigene36066_All	243	0	145	0	65.1497	15.9915	Up	1.96443e-93	3.1472e-92	gi|169639235|gb|ACA60733.1|	68.9	8e-11	venom acid phosphatase [Pteromalus puparum]
Unigene35907_All	217	0	128	0	64.4022	15.9748	Up	1.32712e-82	1.94236e-81	--	--	--	--
Unigene35057_All	311	0	182	0	63.8942	15.9634	Up	5.28162e-117	1.01857e-115	gi|66812610|ref|XP_640484.1|	59.7	4e-08	RabGAP/TBC domain-containing protein [Dictyostelium discoideum AX4] >gi|74855259|sp|Q54TA5.1|TBC5B_DICDI RecName: Full=TBC1 domain family member 5 homolog B >gi|60468501|gb|EAL66505.1| RabGAP/TBC domain-containing protein [Dictyostelium discoideum AX4]
Unigene36542_All	211	0	123	0	63.6463	15.9578	Up	2.03286e-79	2.89384e-78	--	--	--	--
CL36.Contig1_All	675	0	393	0	63.5681	15.956	Up	2.02952e-251	7.09558e-250	--	--	--	--
CL1031.Contig1_All	440	0	254	0	63.0277	15.9437	Up	7.17646e-163	1.80215e-161	gi|332027030|gb|EGI67126.1|	34.3	4e-15	Pancreatic triacylglycerol lipase [Acromyrmex echinatior]
CL1991.Contig1_All	212	0	122	0	62.8311	15.9392	Up	8.8135e-79	1.24759e-77	--	--	--	--
CL919.Contig1_All	343	0	196	0	62.3897	15.929	Up	6.37106e-126	1.30341e-124	--	--	--	--
Unigene34851_All	205	0	116	0	61.781	15.9149	Up	5.85312e-75	7.96359e-74	--	--	--	--
CL2708.Contig1_All	223	0	126	0	61.6902	15.9128	Up	2.49454e-81	3.61014e-80	--	--	--	--
Unigene34686_All	378	0	213	0	61.5231	15.9088	Up	9.43056e-137	2.05962e-135	gi|242016238|ref|XP_002428736.1|	111.7	1e-23	endothelin-converting enzyme, putative [Pediculus humanus corporis] >gi|212513421|gb|EEB15998.1| endothelin-converting enzyme, putative [Pediculus humanus corporis]
CL467.Contig4_All	206	0	116	0	61.4811	15.9079	Up	5.85312e-75	7.9593e-74	--	--	--	--
CL220.Contig1_All	213	0	119	0	60.9983	15.8965	Up	7.18238e-77	9.96017e-76	--	--	--	--
CL1094.Contig1_All	444	0	248	0	60.9845	15.8962	Up	4.76594e-159	1.17174e-157	gi|289328253|ref|NP_001166071.1|	59.3	6e-08	serine protease 133 precursor [Nasonia vitripennis]
CL135.Contig5_All	381	0	212	0	60.7521	15.8906	Up	4.08862e-136	8.89099e-135	--	--	--	--
Unigene36146_All	225	0	125	0	60.6566	15.8884	Up	1.08151e-80	1.55359e-79	--	--	--	--
Unigene34858_All	317	0	172	0	59.2406	15.8543	Up	1.23927e-110	2.29266e-109	--	--	--	--
Unigene36114_All	202	0	109	0	58.915	15.8463	Up	1.68525e-70	2.18338e-69	--	--	--	--
CL5021.Contig1_All	1671	0	895	0	58.4786	15.8356	Up	0	0	gi|401430395|ref|XP_003886575.1|	55.8	8e-06	unnamed protein product, partial [Leishmania mexicana MHOM/GT/2001/U1103] >gi|356491666|emb|CBZ40949.1| unnamed protein product, partial [Leishmania mexicana MHOM/GT/2001/U1103]
CL776.Contig3_All	905	0	483	0	58.2706	15.8305	Up	0	0	--	--	--	--
CL2540.Contig2_All	1186	0	631	0	58.0892	15.826	Up	0	0	gi|330793574|ref|XP_003284858.1|	76.3	3e-12	expressed protein [Dictyostelium purpureum] >gi|325085167|gb|EGC38579.1| expressed protein [Dictyostelium purpureum]
Unigene36356_All	1053	0	540	0	55.9907	15.7729	Up	0	0	--	--	--	--
Unigene36084_All	242	0	124	0	55.9444	15.7717	Up	4.68888e-80	6.70315e-79	--	--	--	--
CL36.Contig6_All	252	0	124	0	53.7244	15.7133	Up	4.68888e-80	6.70695e-79	--	--	--	--
CL2340.Contig2_All	393	0	191	0	53.063	15.6954	Up	9.75912e-123	1.9592e-121	gi|322790200|gb|EFZ15199.1|	58.9	8e-08	hypothetical protein SINV_03225 [Solenopsis invicta]
Unigene35035_All	231	0	112	0	52.9367	15.692	Up	2.06798e-72	2.74191e-71	--	--	--	--
CL4314.Contig1_All	257	0	124	0	52.6792	15.6849	Up	4.68888e-80	6.70125e-79	gi|345488894|ref|XP_003426006.1|	61.2	1e-08	PREDICTED: A disintegrin and metalloproteinase with thrombospondin motifs 16-like [Nasonia vitripennis]
Unigene36565_All	832	0	401	0	52.6225	15.6834	Up	1.62584e-256	5.77224e-255	gi|328699528|ref|XP_001952872.2|	195.3	3e-48	PREDICTED: endothelin-converting enzyme 1-like [Acyrthosiphon pisum]
Unigene36532_All	295	0	142	0	52.5554	15.6816	Up	1.60087e-91	2.53496e-90	--	--	--	--
CL3221.Contig1_All	380	0	182	0	52.2924	15.6743	Up	5.28162e-117	1.01896e-115	gi|119888038|gb|ABM05970.1|	56.2	5e-07	odorant-binding protein 3 [Microplitis mediator]
Unigene34733_All	370	0	175	0	51.6401	15.6562	Up	1.52071e-112	2.84886e-111	--	--	--	--
CL1419.Contig3_All	243	0	114	0	51.2211	15.6445	Up	1.10019e-73	1.47697e-72	--	--	--	--
Unigene35875_All	293	0	137	0	51.0509	15.6396	Up	2.45218e-88	3.76598e-87	--	--	--	--
CL2866.Contig2_All	258	0	120	0	50.7823	15.632	Up	1.65664e-77	2.31388e-76	--	--	--	--
Unigene34744_All	371	0	172	0	50.618	15.6274	Up	1.23927e-110	2.29351e-109	--	--	--	--
CL674.Contig4_All	808	0	374	0	50.5372	15.6251	Up	2.5772e-239	8.73202e-238	--	--	--	--
CL1013.Contig1_All	778	0	359	0	50.3808	15.6206	Up	9.26284e-230	3.04834e-228	--	--	--	--
Unigene36181_All	241	0	111	0	50.2871	15.6179	Up	8.96572e-72	1.18192e-70	--	--	--	--
CL630.Contig4_All	338	0	154	0	49.7456	15.6023	Up	3.62976e-99	6.14295e-98	--	--	--	--
CL3521.Contig2_All	256	0	116	0	49.473	15.5944	Up	5.85312e-75	7.96144e-74	--	--	--	--
Unigene36115_All	404	0	183	0	49.4562	15.5939	Up	1.21823e-117	2.36565e-116	--	--	--	--
CL2804.Contig1_All	831	0	368	0	48.3501	15.5612	Up	1.71154e-235	5.73735e-234	gi|307208495|gb|EFN85846.1|	146.7	1e-33	Ion transport peptide-like [Harpegnathos saltator] >gi|386642855|tpg|DAA35083.1| TPA_exp: ion transport peptide precursor [Harpegnathos saltator]
Unigene36141_All	244	0	107	0	47.8789	15.5471	Up	3.1677e-69	4.03256e-68	--	--	--	--
Unigene36129_All	315	0	138	0	47.8321	15.5457	Up	5.65606e-89	8.74765e-88	--	--	--	--
CL2794.Contig1_All	512	0	224	0	47.7671	15.5437	Up	9.27046e-144	2.11435e-142	--	--	--	--
Unigene34683_All	296	0	129	0	47.5826	15.5381	Up	3.06106e-83	4.49972e-82	--	--	--	--
Unigene36162_All	521	0	224	0	46.9419	15.5186	Up	9.27046e-144	2.1134e-142	gi|345498011|ref|XP_003428122.1|	142.5	8e-33	PREDICTED: venom allergen 5-like [Nasonia vitripennis]
CL4615.Contig1_All	837	0	355	0	46.3077	15.499	Up	3.27268e-227	1.06796e-225	gi|242008232|ref|XP_002424914.1|	68.9	3e-10	hypothetical protein Phum_PHUM161500 [Pediculus humanus corporis] >gi|212508502|gb|EEB12176.1| hypothetical protein Phum_PHUM161500 [Pediculus humanus corporis]
Unigene36192_All	287	0	120	0	45.651	15.4784	Up	1.65664e-77	2.31324e-76	--	--	--	--
Unigene35598_All	808	0	335	0	45.2672	15.4662	Up	1.80176e-214	5.55955e-213	--	--	--	--
CL2006.Contig3_All	606	0	251	0	45.2222	15.4647	Up	5.8483e-161	1.45487e-159	--	--	--	--
Unigene35876_All	293	0	120	0	44.7161	15.4485	Up	1.65664e-77	2.31517e-76	--	--	--	--
CL919.Contig2_All	337	0	138	0	44.7095	15.4483	Up	5.65606e-89	8.74229e-88	--	--	--	--
Unigene35049_All	404	0	165	0	44.5916	15.4445	Up	3.56814e-106	6.39023e-105	--	--	--	--
Unigene36273_All	978	0	389	0	43.4272	15.4063	Up	7.17056e-249	2.488e-247	--	--	--	--
Unigene34720_All	298	0	118	0	43.2331	15.3998	Up	3.11392e-76	4.28759e-75	--	--	--	--
Unigene36472_All	715	0	281	0	42.9092	15.389	Up	4.5273e-180	1.21815e-178	--	--	--	--
CL895.Contig4_All	1503	0	582	0	42.278	15.3676	Up	0	0	gi|350402806|ref|XP_003486610.1|	77	2e-12	PREDICTED: A disintegrin and metalloproteinase with thrombospondin motifs 3-like [Bombus impatiens]
CL3988.Contig2_All	1333	0	516	0	42.264	15.3671	Up	0	0	--	--	--	--
Unigene35089_All	863	0	332	0	42.0028	15.3582	Up	1.4683e-212	4.51132e-211	gi|307166006|gb|EFN60302.1|	56.2	2e-06	Ubiquitin-conjugating enzyme E2-22 kDa [Camponotus floridanus]
CL3488.Contig6_All	532	0	204	0	41.8667	15.3535	Up	5.10382e-131	1.07826e-129	--	--	--	--
CL1057.Contig1_All	1088	0	417	0	41.8464	15.3528	Up	1.04338e-266	3.80062e-265	--	--	--	--
Unigene36116_All	298	0	114	0	41.7676	15.3501	Up	1.10019e-73	1.47657e-72	gi|345481925|ref|XP_001606222.2|	69.3	6e-11	PREDICTED: aminopeptidase N-like [Nasonia vitripennis]
CL3788.Contig2_All	476	0	181	0	41.5166	15.3414	Up	2.28986e-116	4.40089e-115	--	--	--	--
Unigene36316_All	295	0	112	0	41.4521	15.3392	Up	2.06798e-72	2.74263e-71	--	--	--	--
Unigene36153_All	231	0	87	0	41.1205	15.3276	Up	1.74397e-56	1.90605e-55	--	--	--	--
Unigene36329_All	505	0	189	0	40.8621	15.3185	Up	1.83438e-121	3.655e-120	--	--	--	--
CL1836.Contig2_All	558	0	208	0	40.6986	15.3127	Up	1.44456e-133	3.09988e-132	--	--	--	--
Unigene34791_All	317	0	118	0	40.6418	15.3107	Up	3.11392e-76	4.28876e-75	gi|345480475|ref|XP_001602546.2|	137.9	1e-31	PREDICTED: proclotting enzyme [Nasonia vitripennis]
CL3903.Contig1_All	213	0	79	0	40.4947	15.3054	Up	2.17698e-51	2.21563e-50	--	--	--	--
Unigene36577_All	211	0	78	0	40.3611	15.3007	Up	9.43832e-51	9.4891e-50	--	--	--	--
CL2105.Contig1_All	793	0	290	0	39.9278	15.2851	Up	8.3653e-186	2.32139e-184	--	--	--	--
CL96.Contig6_All	343	0	125	0	39.7893	15.2801	Up	1.08151e-80	1.55226e-79	--	--	--	--
Unigene36250_All	219	0	79	0	39.3852	15.2654	Up	2.17698e-51	2.21429e-50	gi|380027416|ref|XP_003697420.1|	95.1	1e-18	PREDICTED: membrane metallo-endopeptidase-like 1-like [Apis florea]
Unigene36095_All	202	0	72	0	38.9163	15.2481	Up	6.26806e-47	5.94629e-46	--	--	--	--
CL200.Contig3_All	576	0	204	0	38.6686	15.2389	Up	5.10382e-131	1.07871e-129	--	--	--	--
Unigene36245_All	480	0	170	0	38.6686	15.2389	Up	2.3294e-109	4.27028e-108	--	--	--	--
Unigene36305_All	506	0	179	0	38.6236	15.2372	Up	4.30414e-115	8.2096e-114	--	--	--	--
Unigene36318_All	928	0	323	0	38.0019	15.2138	Up	7.94644e-207	2.39057e-205	--	--	--	--
Unigene36338_All	731	0	253	0	37.788	15.2056	Up	3.11136e-162	7.78226e-161	gi|383851641|ref|XP_003701340.1|	303.1	8e-81	PREDICTED: membrane metallo-endopeptidase-like 1-like [Megachile rotundata]
Unigene36172_All	238	0	82	0	37.6173	15.1991	Up	2.67138e-53	2.79492e-52	--	--	--	--
Unigene36151_All	256	0	88	0	37.5313	15.1958	Up	4.02252e-57	4.44353e-56	gi|380011179|ref|XP_003689688.1|	70.9	2e-11	PREDICTED: LOW QUALITY PROTEIN: venom protease-like [Apis florea]
CL2818.Contig3_All	1018	0	344	0	36.8945	15.1711	Up	3.3292e-220	1.05435e-218	gi|322787031|gb|EFZ13255.1|	328.2	4e-88	hypothetical protein SINV_10430 [Solenopsis invicta]
Unigene36268_All	219	0	74	0	36.8925	15.171	Up	3.33468e-48	3.22474e-47	--	--	--	--
CL431.Contig4_All	361	0	121	0	36.5956	15.1594	Up	3.8211e-78	5.37575e-77	gi|307180318|gb|EFN68351.1|	53.5	3e-06	A disintegrin and metalloproteinase with thrombospondin motifs 1 [Camponotus floridanus]
Unigene36182_All	301	0	100	0	36.2731	15.1466	Up	9.12056e-65	1.10343e-63	gi|332016614|gb|EGI57486.1|	64.3	2e-09	A disintegrin and metalloproteinase with thrombospondin motifs 1 [Acromyrmex echinatior]
Unigene34989_All	507	0	163	0	35.1019	15.0993	Up	6.7069e-105	1.18682e-103	gi|350402806|ref|XP_003486610.1|	64.7	2e-09	PREDICTED: A disintegrin and metalloproteinase with thrombospondin motifs 3-like [Bombus impatiens]
CL17.Contig2_All	586	0	187	0	34.8413	15.0885	Up	3.44802e-120	6.803e-119	--	--	--	--
CL4377.Contig1_All	426	0	135	0	34.5999	15.0785	Up	4.60928e-87	6.99573e-86	--	--	--	--
Unigene36139_All	791	0	249	0	34.3695	15.0688	Up	1.09928e-159	2.71458e-158	--	--	--	--
Unigene36543_All	392	0	122	0	33.9801	15.0524	Up	8.8135e-79	1.24864e-77	--	--	--	--
Unigene34685_All	296	0	92	0	33.9349	15.0505	Up	1.13852e-59	1.29365e-58	gi|242016238|ref|XP_002428736.1|	81.6	1e-14	endothelin-converting enzyme, putative [Pediculus humanus corporis] >gi|212513421|gb|EEB15998.1| endothelin-converting enzyme, putative [Pediculus humanus corporis]
Unigene34716_All	309	0	96	0	33.9206	15.0499	Up	3.2224e-62	3.77543e-61	--	--	--	--
Unigene36333_All	303	0	94	0	33.8716	15.0478	Up	6.05704e-61	6.99583e-60	--	--	--	--
CL5021.Contig2_All	433	0	133	0	33.5362	15.0334	Up	8.66388e-86	1.30203e-84	--	--	--	--
CL2379.Contig1_All	1579	0	484	0	33.4668	15.0304	Up	0	0	gi|383861561|ref|XP_003706254.1|	287	2e-75	PREDICTED: neuroserpin-like [Megachile rotundata]
Unigene36581_All	203	0	62	0	33.3462	15.0252	Up	1.47072e-40	1.2525e-39	--	--	--	--
CL3015.Contig6_All	207	0	63	0	33.2293	15.0202	Up	3.39226e-41	2.93047e-40	gi|383847350|ref|XP_003699317.1|	139	6e-32	PREDICTED: ATP-dependent RNA helicase p62-like [Megachile rotundata]
CL135.Contig3_All	333	0	100	0	32.7874	15.0009	Up	9.12056e-65	1.10449e-63	--	--	--	--
Unigene34790_All	251	0	75	0	32.6241	14.9937	Up	7.69156e-49	7.51431e-48	gi|322787031|gb|EFZ13255.1|	117.9	1e-25	hypothetical protein SINV_10430 [Solenopsis invicta]
CL1419.Contig2_All	231	0	69	0	32.6128	14.9932	Up	5.10802e-45	4.69655e-44	--	--	--	--
Unigene34764_All	550	0	163	0	32.3575	14.9818	Up	6.7069e-105	1.18724e-103	gi|166203551|gb|ABY84699.1|	94.4	3e-18	lipase [Bombus ignitus] >gi|168495543|gb|ACA25601.1| lipase [Bombus ignitus] >gi|169668011|gb|ACA64425.1| lipase [Bombus ignitus]
Unigene36019_All	297	0	88	0	32.3502	14.9815	Up	4.02252e-57	4.44256e-56	--	--	--	--
CL1644.Contig1_All	1439	0	422	0	32.0186	14.9666	Up	6.81152e-270	2.49921e-268	gi|345487237|ref|XP_001601730.2|	110.9	1e-22	PREDICTED: LIRP-like [Nasonia vitripennis]
Unigene36314_All	444	0	129	0	31.7218	14.9532	Up	3.06106e-83	4.49841e-82	--	--	--	--
CL1031.Contig3_All	221	0	64	0	31.6183	14.9485	Up	7.8244e-42	6.82589e-41	--	--	--	--
CL1749.Contig3_All	266	0	77	0	31.6053	14.9479	Up	4.092e-50	4.07987e-49	gi|383861444|ref|XP_003706196.1|	52.8	6e-06	PREDICTED: ribonuclease Oy-like [Megachile rotundata]
Unigene36482_All	879	0	253	0	31.4255	14.9396	Up	3.11136e-162	7.78612e-161	gi|383856834|ref|XP_003703912.1|	104.8	5e-21	PREDICTED: neprilysin-2-like [Megachile rotundata]
CL2096.Contig5_All	209	0	60	0	31.3441	14.9359	Up	2.76446e-39	2.30258e-38	gi|345497204|ref|XP_001599255.2|	66.2	5e-10	PREDICTED: venom carboxylesterase-6 isoform 1 [Nasonia vitripennis] >gi|345497206|ref|XP_003427935.1| PREDICTED: venom carboxylesterase-6 isoform 2 [Nasonia vitripennis]
Unigene36249_All	379	0	107	0	30.8244	14.9118	Up	3.1677e-69	4.03155e-68	gi|383851641|ref|XP_003701340.1|	67	3e-10	PREDICTED: membrane metallo-endopeptidase-like 1-like [Megachile rotundata]
CL431.Contig1_All	907	0	256	0	30.8165	14.9114	Up	3.81796e-164	9.62599e-163	gi|307180318|gb|EFN68351.1|	109	3e-22	A disintegrin and metalloproteinase with thrombospondin motifs 1 [Camponotus floridanus]
Unigene36018_All	252	0	71	0	30.7616	14.9088	Up	2.71752e-46	2.5502e-45	--	--	--	--
Unigene34821_All	575	0	162	0	30.7608	14.9088	Up	2.90778e-104	5.12212e-103	gi|322785037|gb|EFZ11794.1|	82.8	1e-14	hypothetical protein SINV_10094 [Solenopsis invicta]
CL2929.Contig1_All	370	0	104	0	30.689	14.9054	Up	2.58144e-67	3.21247e-66	--	--	--	--
Unigene36142_All	308	0	86	0	30.4859	14.8959	Up	7.56096e-56	8.17686e-55	--	--	--	--
CL1864.Contig1_All	209	0	58	0	30.2993	14.887	Up	5.19624e-38	4.22687e-37	--	--	--	--
CL3988.Contig1_All	444	0	122	0	30.0004	14.8727	Up	8.8135e-79	1.24829e-77	--	--	--	--
Unigene36103_All	262	0	71	0	29.5875	14.8527	Up	2.71752e-46	2.54925e-45	--	--	--	--
CL4077.Contig1_All	412	0	110	0	29.1505	14.8312	Up	3.8871e-71	5.08437e-70	gi|345487832|ref|XP_003425766.1|	52.8	6e-06	PREDICTED: hypothetical protein LOC100679142 [Nasonia vitripennis]
CL3672.Contig1_All	229	0	61	0	29.0834	14.8279	Up	6.37632e-40	5.36053e-39	--	--	--	--
Unigene36293_All	227	0	60	0	28.8586	14.8167	Up	2.76446e-39	2.3003e-38	--	--	--	--
CL112.Contig1_All	380	0	100	0	28.7321	14.8104	Up	9.12056e-65	1.10317e-63	--	--	--	--
CL776.Contig1_All	681	0	179	0	28.6983	14.8087	Up	4.30414e-115	8.2127e-114	--	--	--	--
Unigene36164_All	255	0	67	0	28.687	14.8081	Up	9.60134e-44	8.64823e-43	--	--	--	--
Unigene35866_All	484	0	127	0	28.649	14.8062	Up	5.75374e-82	8.35568e-81	gi|157115035|ref|XP_001652528.1|	98.6	1e-19	lipase [Aedes aegypti] >gi|108877062|gb|EAT41287.1| AAEL007044-PA [Aedes aegypti]
Unigene34918_All	271	0	71	0	28.6048	14.804	Up	2.71752e-46	2.55068e-45	--	--	--	--
Unigene34881_All	208	0	54	0	28.3453	14.7908	Up	1.83589e-35	1.4245e-34	--	--	--	--
CL3334.Contig1_All	228	0	59	0	28.2532	14.7861	Up	1.19853e-38	9.85588e-38	--	--	--	--
CL3226.Contig2_All	298	0	77	0	28.2114	14.784	Up	4.092e-50	4.08229e-49	--	--	--	--
CL3988.Contig3_All	1198	0	309	0	28.1613	14.7814	Up	6.58762e-198	1.92552e-196	--	--	--	--
CL3037.Contig3_All	222	0	57	0	28.0332	14.7748	Up	2.25282e-37	1.81383e-36	--	--	--	--
Unigene34724_All	235	0	60	0	27.8762	14.7667	Up	2.76446e-39	2.30372e-38	--	--	--	--
CL895.Contig3_All	1606	0	410	0	27.8733	14.7666	Up	3.00414e-262	1.08102e-260	gi|156538621|ref|XP_001607602.1|	78.2	1e-12	PREDICTED: hypothetical protein LOC100123845 [Nasonia vitripennis]
Unigene35129_All	220	0	56	0	27.7918	14.7624	Up	9.76716e-37	7.76601e-36	--	--	--	--
Unigene36443_All	1304	0	329	0	27.5467	14.7496	Up	1.19656e-210	3.64973e-209	--	--	--	--
Unigene36363_All	904	0	228	0	27.537	14.7491	Up	2.62388e-146	6.03899e-145	gi|383861107|ref|XP_003706028.1|	240	1e-61	PREDICTED: protein 60A-like [Megachile rotundata]
Unigene34718_All	485	0	122	0	27.4643	14.7453	Up	8.8135e-79	1.24794e-77	--	--	--	--
Unigene36240_All	549	0	138	0	27.4446	14.7442	Up	5.65606e-89	8.74497e-88	--	--	--	--
CL2392.Contig2_All	235	0	59	0	27.4116	14.7425	Up	1.19853e-38	9.85107e-38	--	--	--	--
Unigene35462_All	303	0	76	0	27.3856	14.7411	Up	1.77408e-49	1.75358e-48	--	--	--	--
CL670.Contig4_All	200	0	50	0	27.2955	14.7364	Up	6.48644e-33	4.78283e-32	--	--	--	--
Unigene36409_All	413	0	103	0	27.2294	14.7329	Up	1.11919e-66	1.3839e-65	--	--	--	--
Unigene34986_All	341	0	85	0	27.2154	14.7321	Up	3.27806e-55	3.51868e-54	--	--	--	--
CL2523.Contig1_All	329	0	82	0	27.2125	14.732	Up	2.67138e-53	2.7955e-52	--	--	--	--
CL5092.Contig2_All	1780	0	443	0	27.1728	14.7299	Up	2.85372e-283	1.08657e-281	gi|383856834|ref|XP_003703912.1|	270.4	2e-70	PREDICTED: neprilysin-2-like [Megachile rotundata]
Unigene36418_All	207	0	51	0	26.8999	14.7153	Up	1.49612e-33	1.11987e-32	--	--	--	--
Unigene36340_All	436	0	107	0	26.7946	14.7097	Up	3.1677e-69	4.03053e-68	--	--	--	--
Unigene35068_All	261	0	64	0	26.7726	14.7085	Up	7.8244e-42	6.82943e-41	--	--	--	--
Unigene36523_All	571	0	140	0	26.7696	14.7083	Up	3.00908e-90	4.71015e-89	gi|156538621|ref|XP_001607602.1|	80.1	6e-14	PREDICTED: hypothetical protein LOC100123845 [Nasonia vitripennis]
Unigene35082_All	241	0	59	0	26.7292	14.7061	Up	1.19853e-38	9.84946e-38	--	--	--	--
CL776.Contig4_All	711	0	173	0	26.5661	14.6973	Up	2.85842e-111	5.30759e-110	--	--	--	--
CL467.Contig2_All	531	0	129	0	26.5244	14.695	Up	3.06106e-83	4.50103e-82	--	--	--	--
Unigene36391_All	247	0	60	0	26.5219	14.6949	Up	2.76446e-39	2.30296e-38	--	--	--	--
CL36.Contig3_All	581	0	141	0	26.4968	14.6935	Up	6.94056e-91	1.09217e-89	--	--	--	--
Unigene34954_All	512	0	124	0	26.4425	14.6906	Up	4.68888e-80	6.70505e-79	--	--	--	--
Unigene36258_All	285	0	69	0	26.4335	14.6901	Up	5.10802e-45	4.6974e-44	gi|322784348|gb|EFZ11322.1|	104.4	1e-21	hypothetical protein SINV_06348 [Solenopsis invicta]
Unigene35914_All	201	0	48	0	26.0733	14.6703	Up	1.21923e-31	8.75091e-31	gi|383851641|ref|XP_003701340.1|	67.8	1e-10	PREDICTED: membrane metallo-endopeptidase-like 1-like [Megachile rotundata]
CL1213.Contig1_All	1014	0	242	0	26.0572	14.6694	Up	3.1651e-155	7.6074e-154	gi|190702283|gb|ACE75180.1|	153.7	1e-35	histidine acid phosphatase [Glyptapanteles flavicoxis]
CL4024.Contig3_All	239	0	57	0	26.0392	14.6684	Up	2.25282e-37	1.81441e-36	--	--	--	--
CL813.Contig2_All	345	0	82	0	25.9505	14.6635	Up	2.67138e-53	2.79434e-52	--	--	--	--
CL3926.Contig2_All	918	0	218	0	25.9277	14.6622	Up	6.15658e-140	1.37312e-138	--	--	--	--
Unigene35020_All	867	0	205	0	25.8158	14.656	Up	1.17721e-131	2.4996e-130	--	--	--	--
Unigene36133_All	280	0	66	0	25.7357	14.6515	Up	4.16266e-43	3.71101e-42	--	--	--	--
Unigene36257_All	492	0	115	0	25.5202	14.6394	Up	2.53762e-74	3.42857e-73	--	--	--	--
CL3005.Contig2_All	287	0	67	0	25.4885	14.6376	Up	9.60134e-44	8.64669e-43	--	--	--	--
Unigene34873_All	249	0	58	0	25.4319	14.6344	Up	5.19624e-38	4.22755e-37	--	--	--	--
CL204.Contig3_All	590	0	137	0	25.3524	14.6298	Up	2.45218e-88	3.76713e-87	gi|345492449|ref|XP_001600059.2|	62.4	1e-08	PREDICTED: neprilysin-2-like [Nasonia vitripennis]
CL4519.Contig3_All	541	0	125	0	25.2269	14.6227	Up	1.08151e-80	1.55271e-79	--	--	--	--
CL1403.Contig1_All	1244	0	287	0	25.1891	14.6205	Up	6.81712e-184	1.87118e-182	gi|270014457|gb|EFA10905.1|	55.8	5e-06	hypothetical protein TcasGA2_TC001731 [Tribolium castaneum]
CL3478.Contig1_All	239	0	55	0	25.1255	14.6169	Up	4.23456e-36	3.33178e-35	--	--	--	--
CL4260.Contig1_All	201	0	46	0	24.9869	14.6089	Up	2.29174e-30	1.59782e-29	--	--	--	--
Unigene34928_All	394	0	90	0	24.94	14.6062	Up	2.14002e-58	2.39707e-57	--	--	--	--
CL4001.Contig1_All	339	0	77	0	24.7994	14.598	Up	4.092e-50	4.08068e-49	--	--	--	--
Unigene34911_All	212	0	48	0	24.7204	14.5934	Up	1.21923e-31	8.74967e-31	gi|48096382|ref|XP_392446.1|	81.3	1e-14	PREDICTED: death-associated protein 1-like [Apis mellifera]
Unigene35298_All	444	0	100	0	24.5905	14.5858	Up	9.12056e-65	1.10396e-63	--	--	--	--
Unigene36150_All	271	0	61	0	24.576	14.585	Up	6.37632e-40	5.36679e-39	gi|322787031|gb|EFZ13255.1|	119.8	4e-26	hypothetical protein SINV_10430 [Solenopsis invicta]
Unigene36579_All	271	0	61	0	24.576	14.585	Up	6.37632e-40	5.3641e-39	--	--	--	--
Unigene35917_All	343	0	77	0	24.5102	14.5811	Up	4.092e-50	4.0831e-49	--	--	--	--
Unigene36200_All	205	0	46	0	24.4994	14.5805	Up	2.29174e-30	1.59694e-29	--	--	--	--
Unigene34828_All	273	0	61	0	24.396	14.5744	Up	6.37632e-40	5.365e-39	--	--	--	--
Unigene36069_All	296	0	65	0	23.9758	14.5493	Up	1.80472e-42	1.59231e-41	gi|195503441|ref|XP_002098653.1|	54.3	2e-06	GE10486 [Drosophila yakuba] >gi|194184754|gb|EDW98365.1| GE10486 [Drosophila yakuba]
Unigene35565_All	278	0	61	0	23.9572	14.5482	Up	6.37632e-40	5.36142e-39	gi|91084559|ref|XP_973465.1|	80.9	2e-14	PREDICTED: similar to AGAP007796-PA [Tribolium castaneum] >gi|270008659|gb|EFA05107.1| hypothetical protein TcasGA2_TC015207 [Tribolium castaneum]
CL970.Contig1_All	206	0	45	0	23.8504	14.5417	Up	9.93584e-30	6.82362e-29	--	--	--	--
Unigene36410_All	688	0	150	0	23.8042	14.5389	Up	1.28244e-96	2.11712e-95	--	--	--	--
Unigene34822_All	281	0	61	0	23.7014	14.5327	Up	6.37632e-40	5.36232e-39	gi|357628744|gb|EHJ77956.1|	53.5	3e-06	putative Endothelin-converting enzyme 1 [Danaus plexippus]
Unigene36578_All	222	0	48	0	23.6069	14.5269	Up	1.21923e-31	8.75216e-31	gi|358339569|dbj|GAA47606.1|	52.4	7e-06	hypothetical protein CLF_100574 [Clonorchis sinensis]
Unigene34996_All	529	0	114	0	23.5288	14.5221	Up	1.10019e-73	1.47736e-72	--	--	--	--
Unigene36092_All	205	0	44	0	23.4342	14.5163	Up	4.30768e-29	2.92454e-28	--	--	--	--
Unigene34687_All	1244	0	266	0	23.346	14.5109	Up	1.62718e-170	4.21628e-169	--	--	--	--
CL2489.Contig1_All	509	0	108	0	23.1663	14.4997	Up	7.30642e-70	9.36506e-69	--	--	--	--
Unigene34714_All	462	0	98	0	23.1598	14.4993	Up	1.71436e-63	2.03936e-62	--	--	--	--
Unigene35855_All	211	0	44	0	22.7678	14.4747	Up	4.30768e-29	2.92179e-28	--	--	--	--
CL4212.Contig1_All	497	0	102	0	22.4076	14.4517	Up	4.85224e-66	5.95754e-65	--	--	--	--
CL1382.Contig3_All	513	0	105	0	22.3472	14.4478	Up	5.9542e-68	7.45383e-67	gi|345489469|ref|XP_003426145.1|	123.2	4e-27	PREDICTED: pancreatic triacylglycerol lipase-like [Nasonia vitripennis]
Unigene34894_All	354	0	72	0	22.2065	14.4387	Up	6.26806e-47	5.94741e-46	--	--	--	--
CL625.Contig9_All	350	0	71	0	22.1483	14.4349	Up	2.71752e-46	2.54878e-45	--	--	--	--
Unigene35865_All	386	0	78	0	22.0627	14.4293	Up	9.43832e-51	9.48721e-50	--	--	--	--
Unigene34715_All	480	0	96	0	21.8364	14.4144	Up	3.2224e-62	3.77455e-61	--	--	--	--
Unigene34674_All	205	0	41	0	21.8364	14.4144	Up	3.51046e-27	2.27668e-26	--	--	--	--
CL1454.Contig3_All	1031	0	201	0	21.2857	14.3776	Up	4.15924e-129	8.69597e-128	--	--	--	--
Unigene35044_All	493	0	96	0	21.2606	14.3759	Up	3.2224e-62	3.77368e-61	gi|345480475|ref|XP_001602546.2|	76.6	4e-13	PREDICTED: proclotting enzyme [Nasonia vitripennis]
CL547.Contig1_All	1892	0	368	0	21.2362	14.3742	Up	1.71154e-235	5.74498e-234	gi|332016614|gb|EGI57486.1|	230.7	2e-58	A disintegrin and metalloproteinase with thrombospondin motifs 1 [Acromyrmex echinatior]
Unigene35573_All	402	0	78	0	21.1845	14.3707	Up	9.43832e-51	9.49289e-50	--	--	--	--
Unigene35018_All	557	0	108	0	21.1699	14.3697	Up	7.30642e-70	9.36982e-69	gi|383849171|ref|XP_003700219.1|	124.4	2e-27	PREDICTED: pancreatic triacylglycerol lipase-like [Megachile rotundata]
Unigene35107_All	294	0	57	0	21.1679	14.3696	Up	2.25282e-37	1.81296e-36	--	--	--	--
CL1382.Contig1_All	318	0	61	0	20.9437	14.3542	Up	6.37632e-40	5.35964e-39	--	--	--	--
Unigene35106_All	287	0	55	0	20.9234	14.3528	Up	4.23456e-36	3.33282e-35	--	--	--	--
CL4797.Contig5_All	300	0	57	0	20.7446	14.3404	Up	2.25282e-37	1.81354e-36	--	--	--	--
Unigene35064_All	213	0	40	0	20.5036	14.3236	Up	1.52196e-26	9.75145e-26	--	--	--	--
CL328.Contig1_All	203	0	38	0	20.438	14.319	Up	2.86076e-25	1.77587e-24	--	--	--	--
Unigene35030_All	321	0	60	0	20.4078	14.3168	Up	2.76446e-39	2.30144e-38	gi|327284191|ref|XP_003226822.1|	79	7e-14	PREDICTED: kunitz protease inhibitor 4-like [Anolis carolinensis]
CL481.Contig1_All	439	0	82	0	20.3939	14.3159	Up	2.67138e-53	2.79376e-52	--	--	--	--
Unigene34688_All	316	0	59	0	20.3852	14.3152	Up	1.19853e-38	9.85428e-38	--	--	--	--
CL1331.Contig2_All	1896	0	352	0	20.2701	14.3071	Up	2.667e-225	8.63054e-224	--	--	--	--
Unigene35293_All	388	0	72	0	20.2606	14.3064	Up	6.26806e-47	5.94517e-46	--	--	--	--
CL2444.Contig1_All	415	0	77	0	20.2578	14.3062	Up	4.092e-50	4.08148e-49	--	--	--	--
CL3488.Contig4_All	519	0	96	0	20.1955	14.3017	Up	3.2224e-62	3.77631e-61	--	--	--	--
CL3146.Contig1_All	408	0	75	0	20.0702	14.2928	Up	7.69156e-49	7.51723e-48	gi|322793445|gb|EFZ17004.1|	63.9	2e-09	hypothetical protein SINV_11875 [Solenopsis invicta]
Unigene34959_All	443	0	81	0	19.9633	14.2851	Up	1.15818e-52	1.20153e-51	gi|332028067|gb|EGI68118.1|	119	6e-26	Peptidoglycan-recognition protein SA [Acromyrmex echinatior]
Unigene36362_All	592	0	108	0	19.9183	14.2818	Up	7.30642e-70	9.36744e-69	gi|307201602|gb|EFN81357.1|	72.8	1e-11	Protein 60A [Harpegnathos saltator]
Unigene35571_All	353	0	64	0	19.795	14.2728	Up	7.8244e-42	6.82471e-41	--	--	--	--
Unigene35721_All	585	0	106	0	19.7834	14.272	Up	1.37336e-68	1.73215e-67	--	--	--	--
CL776.Contig5_All	665	0	120	0	19.702	14.2661	Up	1.65664e-77	2.31452e-76	--	--	--	--
Unigene34813_All	383	0	69	0	19.6698	14.2637	Up	5.10802e-45	4.69912e-44	--	--	--	--
CL2444.Contig2_All	430	0	77	0	19.5512	14.255	Up	4.092e-50	4.07906e-49	--	--	--	--
CL776.Contig2_All	596	0	106	0	19.4183	14.2451	Up	1.37336e-68	1.73171e-67	--	--	--	--
CL1131.Contig1_All	1076	0	191	0	19.3808	14.2423	Up	9.75912e-123	1.95998e-121	--	--	--	--
Unigene35607_All	356	0	63	0	19.3215	14.2379	Up	3.39226e-41	2.92997e-40	gi|270011296|gb|EFA07744.1|	94	2e-18	hypothetical protein TcasGA2_TC002224 [Tribolium castaneum]
Unigene36580_All	458	0	80	0	19.0711	14.2191	Up	5.0213e-52	5.16041e-51	--	--	--	--
Unigene34901_All	201	0	35	0	19.0118	14.2146	Up	2.33132e-23	1.3724e-22	--	--	--	--
Unigene34771_All	253	0	44	0	18.9882	14.2128	Up	4.30768e-29	2.92061e-28	--	--	--	--
Unigene34832_All	255	0	44	0	18.8392	14.2015	Up	4.30768e-29	2.92218e-28	--	--	--	--
Unigene36393_All	215	0	37	0	18.7894	14.1976	Up	1.24029e-24	7.56345e-24	--	--	--	--
Unigene36452_All	215	0	37	0	18.7894	14.1976	Up	1.24029e-24	7.55523e-24	--	--	--	--
Unigene36187_All	233	0	40	0	18.7437	14.1941	Up	1.52196e-26	9.74155e-26	--	--	--	--
Unigene36582_All	259	0	44	0	18.5483	14.179	Up	4.30768e-29	2.92022e-28	--	--	--	--
CL1454.Contig1_All	508	0	86	0	18.4835	14.174	Up	7.56096e-56	8.17861e-55	--	--	--	--
Unigene35322_All	361	0	61	0	18.449	14.1713	Up	6.37632e-40	5.36589e-39	--	--	--	--
Unigene34992_All	610	0	103	0	18.4356	14.1702	Up	1.11919e-66	1.38356e-65	--	--	--	--
CL3781.Contig1_All	385	0	65	0	18.4333	14.17	Up	1.80472e-42	1.59259e-41	--	--	--	--
Unigene34696_All	275	0	46	0	18.2632	14.1567	Up	2.29174e-30	1.59738e-29	--	--	--	--
Unigene36099_All	604	0	101	0	18.2572	14.1562	Up	2.1037e-65	2.56605e-64	--	--	--	--
Unigene34839_All	234	0	39	0	18.197	14.1514	Up	6.59846e-26	4.16115e-25	--	--	--	--
Unigene36091_All	211	0	35	0	18.1107	14.1446	Up	2.33132e-23	1.37369e-22	--	--	--	--
Unigene35083_All	263	0	43	0	17.851	14.1237	Up	1.8676e-28	1.24696e-27	--	--	--	--
CL4377.Contig2_All	337	0	55	0	17.819	14.1211	Up	4.23456e-36	3.3323e-35	--	--	--	--
CL2096.Contig4_All	266	0	43	0	17.6497	14.1074	Up	1.8676e-28	1.24729e-27	gi|345497204|ref|XP_001599255.2|	87	2e-16	PREDICTED: venom carboxylesterase-6 isoform 1 [Nasonia vitripennis] >gi|345497206|ref|XP_003427935.1| PREDICTED: venom carboxylesterase-6 isoform 2 [Nasonia vitripennis]
Unigene34932_All	774	0	125	0	17.6327	14.106	Up	1.08151e-80	1.55315e-79	--	--	--	--
CL1959.Contig2_All	384	0	62	0	17.6283	14.1056	Up	1.47072e-40	1.25292e-39	--	--	--	--
CL1294.Contig1_All	391	0	63	0	17.592	14.1026	Up	3.39226e-41	2.93097e-40	gi|94468538|gb|ABF18118.1|	73.2	4e-12	TIL domain-containing cysteine-rich salivary secreted peptide [Aedes aegypti]
CL2204.Contig1_All	405	0	65	0	17.523	14.097	Up	1.80472e-42	1.59148e-41	gi|332016614|gb|EGI57486.1|	80.9	2e-14	A disintegrin and metalloproteinase with thrombospondin motifs 1 [Acromyrmex echinatior]
Unigene36332_All	276	0	44	0	17.4058	14.0873	Up	4.30768e-29	2.92414e-28	--	--	--	--
Unigene36367_All	208	0	33	0	17.3221	14.0803	Up	4.38208e-22	2.48707e-21	--	--	--	--
Unigene36081_All	387	0	61	0	17.2095	14.0709	Up	6.37632e-40	5.36321e-39	--	--	--	--
CL5154.Contig1_All	587	0	92	0	17.112	14.0627	Up	1.13852e-59	1.29336e-58	--	--	--	--
CL993.Contig2_All	354	0	55	0	16.9633	14.0501	Up	4.23456e-36	3.3297e-35	--	--	--	--
CL440.Contig3_All	265	0	41	0	16.8923	14.0441	Up	3.51046e-27	2.27697e-26	--	--	--	--
Unigene36399_All	291	0	45	0	16.8838	14.0434	Up	9.93584e-30	6.82548e-29	--	--	--	--
CL3436.Contig2_All	602	0	93	0	16.867	14.0419	Up	2.62604e-60	3.01168e-59	gi|74876349|sp|Q76NV1.1|DYRK1_DICDI	53.1	9e-06	RecName: Full=Probable serine/threonine-protein kinase dyrk1; AltName: Full=Dual specificity tyrosine-phosphorylation regulated kinase 1
CL3939.Contig2_All	505	0	78	0	16.8637	14.0416	Up	9.43832e-51	9.491e-50	gi|327284191|ref|XP_003226822.1|	94.4	2e-18	PREDICTED: kunitz protease inhibitor 4-like [Anolis carolinensis]
CL2463.Contig2_All	214	0	33	0	16.8365	14.0393	Up	4.38208e-22	2.48847e-21	--	--	--	--
Unigene35120_All	824	0	127	0	16.8278	14.0386	Up	5.75374e-82	8.35808e-81	--	--	--	--
Unigene36043_All	292	0	45	0	16.826	14.0384	Up	9.93584e-30	6.82641e-29	--	--	--	--
Unigene34902_All	267	0	41	0	16.7658	14.0332	Up	3.51046e-27	2.27756e-26	--	--	--	--
Unigene34837_All	287	0	44	0	16.7387	14.0309	Up	4.30768e-29	2.92297e-28	--	--	--	--
Unigene36214_All	542	0	83	0	16.7197	14.0293	Up	6.16164e-54	6.51141e-53	--	--	--	--
Unigene35136_All	395	0	60	0	16.5846	14.0176	Up	2.76446e-39	2.30448e-38	--	--	--	--
CL3159.Contig1_All	758	0	115	0	16.5645	14.0158	Up	2.53762e-74	3.42766e-73	gi|345488117|ref|XP_003425840.1|	92.8	1e-17	PREDICTED: hypothetical protein LOC100679896 [Nasonia vitripennis]
CL431.Contig2_All	826	0	125	0	16.5227	14.0122	Up	1.08151e-80	1.55403e-79	gi|307180318|gb|EFN68351.1|	109	2e-22	A disintegrin and metalloproteinase with thrombospondin motifs 1 [Camponotus floridanus]
Unigene35050_All	440	0	66	0	16.3773	13.9994	Up	4.16266e-43	3.71036e-42	--	--	--	--
Unigene36591_All	214	0	32	0	16.3263	13.9949	Up	1.89985e-21	1.05757e-20	--	--	--	--
Unigene36225_All	462	0	69	0	16.3064	13.9932	Up	5.10802e-45	4.69569e-44	--	--	--	--
Unigene35970_All	201	0	30	0	16.2958	13.9922	Up	3.57108e-20	1.91254e-19	--	--	--	--
CL2204.Contig8_All	469	0	70	0	16.2958	13.9922	Up	1.17818e-45	1.09667e-44	gi|332016614|gb|EGI57486.1|	78.6	1e-13	A disintegrin and metalloproteinase with thrombospondin motifs 1 [Acromyrmex echinatior]
Unigene35032_All	372	0	55	0	16.1425	13.9786	Up	4.23456e-36	3.33334e-35	gi|383849171|ref|XP_003700219.1|	68.2	1e-10	PREDICTED: pancreatic triacylglycerol lipase-like [Megachile rotundata]
CL72.Contig1_All	468	0	69	0	16.0973	13.9745	Up	5.10802e-45	4.69826e-44	--	--	--	--
Unigene36381_All	441	0	65	0	16.0926	13.9741	Up	1.80472e-42	1.59175e-41	--	--	--	--
CL1213.Contig2_All	348	0	51	0	16.0008	13.9659	Up	1.49612e-33	1.12004e-32	--	--	--	--
Unigene36432_All	426	0	62	0	15.8903	13.9559	Up	1.47072e-40	1.25313e-39	--	--	--	--
Unigene35094_All	297	0	43	0	15.8075	13.9483	Up	1.8676e-28	1.24713e-27	--	--	--	--
CL82.Contig1_All	346	0	50	0	15.7777	13.9456	Up	6.48644e-33	4.78352e-32	--	--	--	--
CL5092.Contig5_All	374	0	54	0	15.7642	13.9444	Up	1.83589e-35	1.42428e-34	gi|348544309|ref|XP_003459624.1|	72.4	7e-12	PREDICTED: membrane metallo-endopeptidase-like 1 [Oreochromis niloticus]
CL993.Contig5_All	266	0	38	0	15.5974	13.929	Up	2.86076e-25	1.77762e-24	--	--	--	--
CL1131.Contig2_All	1060	0	151	0	15.5533	13.9249	Up	2.958e-97	4.90569e-96	--	--	--	--
Unigene36327_All	387	0	55	0	15.5168	13.9215	Up	4.23456e-36	3.33074e-35	gi|380011179|ref|XP_003689688.1|	116.3	4e-25	PREDICTED: LOW QUALITY PROTEIN: venom protease-like [Apis florea]
Unigene35084_All	205	0	29	0	15.4452	13.9149	Up	1.54824e-19	8.10847e-19	--	--	--	--
Unigene34878_All	411	0	58	0	15.4077	13.9114	Up	5.19624e-38	4.22823e-37	--	--	--	--
Unigene36017_All	220	0	31	0	15.3847	13.9092	Up	8.23684e-21	4.49825e-20	--	--	--	--
Unigene34994_All	271	0	38	0	15.3096	13.9021	Up	2.86076e-25	1.77784e-24	--	--	--	--
Unigene35954_All	207	0	29	0	15.296	13.9009	Up	1.54824e-19	8.11437e-19	--	--	--	--
Unigene35556_All	207	0	29	0	15.296	13.9009	Up	1.54824e-19	8.111e-19	--	--	--	--
Unigene36590_All	272	0	38	0	15.2534	13.8968	Up	2.86076e-25	1.77719e-24	--	--	--	--
Unigene36085_All	272	0	38	0	15.2534	13.8968	Up	2.86076e-25	1.77566e-24	--	--	--	--
Unigene36086_All	302	0	42	0	15.1842	13.8903	Up	8.09698e-28	5.33908e-27	--	--	--	--
CL2024.Contig2_All	562	0	78	0	15.1534	13.8874	Up	9.43832e-51	9.48532e-50	gi|332016614|gb|EGI57486.1|	92.8	9e-18	A disintegrin and metalloproteinase with thrombospondin motifs 1 [Acromyrmex echinatior]
CL5092.Contig3_All	1697	0	235	0	15.1195	13.8841	Up	9.11306e-151	2.14437e-149	gi|383856834|ref|XP_003703912.1|	277.7	1e-72	PREDICTED: neprilysin-2-like [Megachile rotundata]
CL2949.Contig2_All	377	0	52	0	15.0596	13.8784	Up	3.45086e-34	2.61444e-33	--	--	--	--
Unigene36405_All	955	0	131	0	14.9768	13.8704	Up	1.62851e-84	2.4207e-83	gi|156537757|ref|XP_001608012.1|	27.3	7e-09	PREDICTED: pancreatic lipase-related protein 1-like [Nasonia vitripennis]
CL949.Contig3_All	280	0	38	0	14.8175	13.855	Up	2.86076e-25	1.77609e-24	--	--	--	--
CL4609.Contig2_All	214	0	29	0	14.7957	13.8529	Up	1.54824e-19	8.11016e-19	--	--	--	--
Unigene35292_All	327	0	44	0	14.6911	13.8427	Up	4.30768e-29	2.92493e-28	gi|301619987|ref|XP_002939372.1|	91.7	1e-17	PREDICTED: copia protein-like [Xenopus (Silurana) tropicalis]
CL4603.Contig1_All	232	0	31	0	14.589	13.8326	Up	8.23684e-21	4.49679e-20	--	--	--	--
Unigene34721_All	442	0	59	0	14.5741	13.8311	Up	1.19853e-38	9.85267e-38	--	--	--	--
CL2024.Contig1_All	241	0	32	0	14.4972	13.8235	Up	1.89985e-21	1.05745e-20	--	--	--	--
CL2204.Contig6_All	1090	0	143	0	14.3239	13.8061	Up	3.69246e-92	5.87463e-91	gi|332016614|gb|EGI57486.1|	121.7	6e-26	A disintegrin and metalloproteinase with thrombospondin motifs 1 [Acromyrmex echinatior]
CL2147.Contig1_All	305	0	40	0	14.3189	13.8056	Up	1.52196e-26	9.74526e-26	--	--	--	--
CL1233.Contig2_All	352	0	46	0	14.2681	13.8005	Up	2.29174e-30	1.59804e-29	--	--	--	--
Unigene35929_All	614	0	80	0	14.2257	13.7962	Up	5.0213e-52	5.16146e-51	gi|270017210|gb|EFA13656.1|	113.2	8e-24	hypothetical protein TcasGA2_TC016129 [Tribolium castaneum]
Unigene35328_All	340	0	44	0	14.1294	13.7864	Up	4.30768e-29	2.92139e-28	gi|383862055|ref|XP_003706499.1|	65.5	9e-10	PREDICTED: aminopeptidase N-like [Megachile rotundata]
Unigene35055_All	287	0	37	0	14.0757	13.7809	Up	1.24029e-24	7.5598e-24	--	--	--	--
CL1765.Contig2_All	244	0	31	0	13.8715	13.7598	Up	8.23684e-21	4.5002e-20	--	--	--	--
Unigene36280_All	512	0	65	0	13.861	13.7587	Up	1.80472e-42	1.5912e-41	--	--	--	--
CL2520.Contig2_All	450	0	57	0	13.8297	13.7555	Up	2.25282e-37	1.81412e-36	gi|312379170|gb|EFR25536.1|	95.5	8e-19	hypothetical protein AND_09050 [Anopheles darlingi]
CL1532.Contig2_All	302	0	38	0	13.7381	13.7459	Up	2.86076e-25	1.77675e-24	--	--	--	--
CL103.Contig1_All	247	0	31	0	13.703	13.7422	Up	8.23684e-21	4.49728e-20	--	--	--	--
Unigene35295_All	271	0	34	0	13.6981	13.7417	Up	1.01074e-22	5.84302e-22	--	--	--	--
CL1042.Contig2_All	232	0	29	0	13.6477	13.7364	Up	1.54824e-19	8.11605e-19	--	--	--	--
CL3238.Contig1_All	361	0	45	0	13.6099	13.7324	Up	9.93584e-30	6.82083e-29	--	--	--	--
CL103.Contig2_All	274	0	34	0	13.5481	13.7258	Up	1.01074e-22	5.84034e-22	--	--	--	--
Unigene34826_All	323	0	40	0	13.521	13.7229	Up	1.52196e-26	9.74402e-26	--	--	--	--
Unigene35693_All	202	0	25	0	13.5126	13.722	Up	5.47014e-17	2.62128e-16	--	--	--	--
Unigene35117_All	291	0	36	0	13.507	13.7214	Up	5.37726e-24	3.22227e-23	--	--	--	--
Unigene34923_All	803	0	99	0	13.4608	13.7165	Up	3.95422e-64	4.74525e-63	--	--	--	--
Unigene36588_All	228	0	28	0	13.4083	13.7108	Up	6.71242e-19	3.44779e-18	--	--	--	--
Unigene35043_All	432	0	53	0	13.395	13.7094	Up	7.95952e-35	6.1092e-34	--	--	--	--
Unigene36222_All	361	0	44	0	13.3075	13.7	Up	4.30768e-29	2.92336e-28	--	--	--	--
Unigene35051_All	371	0	45	0	13.2431	13.693	Up	9.93584e-30	6.82455e-29	--	--	--	--
CL431.Contig3_All	999	0	121	0	13.2242	13.6909	Up	3.8211e-78	5.37725e-77	gi|307180318|gb|EFN68351.1|	109	3e-22	A disintegrin and metalloproteinase with thrombospondin motifs 1 [Camponotus floridanus]
Unigene36169_All	289	0	35	0	13.2227	13.6907	Up	2.33132e-23	1.37321e-22	--	--	--	--
CL2949.Contig1_All	373	0	45	0	13.1721	13.6852	Up	9.93584e-30	6.82827e-29	--	--	--	--
Unigene36073_All	456	0	55	0	13.1689	13.6848	Up	4.23456e-36	3.33126e-35	gi|328783101|ref|XP_003250235.1|	56.2	5e-07	PREDICTED: hypothetical protein LOC100577824 [Apis mellifera]
Unigene36033_All	216	0	26	0	13.1423	13.6819	Up	1.26171e-17	6.17812e-17	--	--	--	--
CL3616.Contig2_All	316	0	38	0	13.1295	13.6805	Up	2.86076e-25	1.77631e-24	--	--	--	--
CL2392.Contig1_All	208	0	25	0	13.1228	13.6798	Up	5.47014e-17	2.61879e-16	--	--	--	--
Unigene36584_All	225	0	27	0	13.1018	13.6775	Up	2.91018e-18	1.45957e-17	--	--	--	--
CL3230.Contig2_All	601	0	72	0	13.08	13.6751	Up	6.26806e-47	5.94405e-46	--	--	--	--
Unigene36505_All	277	0	33	0	13.0072	13.667	Up	4.38208e-22	2.48595e-21	--	--	--	--
Unigene35600_All	294	0	35	0	12.9978	13.666	Up	2.33132e-23	1.37289e-22	gi|465970425|gb|EMP32391.1|	55.5	9e-07	Serine/arginine-rich splicing factor 11, partial [Chelonia mydas]
CL5089.Contig2_All	211	0	25	0	12.9362	13.6591	Up	5.47014e-17	2.62054e-16	--	--	--	--
Unigene36463_All	574	0	68	0	12.9344	13.6589	Up	2.21458e-44	2.01453e-43	--	--	--	--
Unigene35893_All	424	0	50	0	12.8752	13.6523	Up	6.48644e-33	4.78842e-32	--	--	--	--
CL1774.Contig1_All	238	0	28	0	12.8449	13.6489	Up	6.71242e-19	3.45165e-18	--	--	--	--
Unigene36322_All	334	0	39	0	12.7488	13.6381	Up	6.59846e-26	4.16219e-25	gi|344196316|gb|AEM98353.1|	60.1	3e-08	venom serine protease [Bombus ardens ardens]
CL467.Contig5_All	302	0	35	0	12.6535	13.6272	Up	2.33132e-23	1.37353e-22	--	--	--	--
CL3317.Contig1_All	303	0	35	0	12.6118	13.6225	Up	2.33132e-23	1.37256e-22	--	--	--	--
Unigene35087_All	217	0	25	0	12.5786	13.6187	Up	5.47014e-17	2.61979e-16	--	--	--	--
Unigene35799_All	261	0	30	0	12.5496	13.6154	Up	3.57108e-20	1.91193e-19	--	--	--	--
CL4241.Contig2_All	377	0	43	0	12.4531	13.6042	Up	1.8676e-28	1.2468e-27	--	--	--	--
CL2950.Contig2_All	755	0	86	0	12.4366	13.6023	Up	7.56096e-56	8.17511e-55	gi|195489298|ref|XP_002092676.1|	63.2	1e-08	GE11535 [Drosophila yakuba] >gi|194178777|gb|EDW92388.1| GE11535 [Drosophila yakuba]
CL4674.Contig1_All	246	0	28	0	12.4272	13.6012	Up	6.71242e-19	3.44954e-18	--	--	--	--
CL1154.Contig3_All	211	0	24	0	12.4188	13.6002	Up	2.37158e-16	1.11133e-15	--	--	--	--
Unigene36503_All	625	0	71	0	12.4031	13.5984	Up	2.71752e-46	2.54973e-45	--	--	--	--
Unigene34769_All	388	0	44	0	12.3815	13.5959	Up	4.30768e-29	2.92375e-28	--	--	--	--
Unigene36494_All	221	0	25	0	12.3509	13.5923	Up	5.47014e-17	2.61855e-16	--	--	--	--
Unigene35706_All	283	0	32	0	12.3457	13.5917	Up	1.89985e-21	1.05699e-20	--	--	--	--
Unigene36395_All	1222	0	138	0	12.3299	13.5899	Up	5.65606e-89	8.73961e-88	gi|345488894|ref|XP_003426006.1|	75.9	4e-12	PREDICTED: A disintegrin and metalloproteinase with thrombospondin motifs 16-like [Nasonia vitripennis]
Unigene35310_All	399	0	45	0	12.3137	13.588	Up	9.93584e-30	6.82269e-29	--	--	--	--
CL103.Contig3_All	275	0	31	0	12.3078	13.5873	Up	8.23684e-21	4.49777e-20	--	--	--	--
Unigene35581_All	275	0	31	0	12.3078	13.5873	Up	8.23684e-21	4.49631e-20	--	--	--	--
Unigene34883_All	293	0	33	0	12.2969	13.586	Up	4.38208e-22	2.48791e-21	gi|18307516|emb|CAD21587.1|	60.8	2e-08	putative venom metalloprotease [Pimpla hypochondriaca]
CL116.Contig1_All	578	0	65	0	12.2782	13.5838	Up	1.80472e-42	1.59203e-41	--	--	--	--
Unigene34723_All	258	0	29	0	12.2724	13.5831	Up	1.54824e-19	8.1169e-19	--	--	--	--
CL4024.Contig2_All	538	0	60	0	12.1764	13.5718	Up	2.76446e-39	2.3041e-38	--	--	--	--
Unigene35849_All	207	0	23	0	12.1313	13.5664	Up	1.0282e-15	4.70074e-15	--	--	--	--
CL2952.Contig2_All	272	0	30	0	12.0421	13.5558	Up	3.57108e-20	1.91152e-19	--	--	--	--
CL5026.Contig2_All	391	0	43	0	12.0072	13.5516	Up	1.8676e-28	1.24663e-27	--	--	--	--
Unigene36119_All	292	0	32	0	11.9651	13.5465	Up	1.89985e-21	1.05722e-20	gi|350402730|ref|XP_003486583.1|	126.3	4e-28	PREDICTED: venom acid phosphatase Acph-1-like isoform 1 [Bombus impatiens] >gi|350402732|ref|XP_003486584.1| PREDICTED: venom acid phosphatase Acph-1-like isoform 2 [Bombus impatiens]
CL467.Contig1_All	201	0	22	0	11.9503	13.5448	Up	4.45776e-15	1.9811e-14	--	--	--	--
Unigene36262_All	321	0	35	0	11.9046	13.5392	Up	2.33132e-23	1.37273e-22	--	--	--	--
Unigene34997_All	551	0	60	0	11.8891	13.5374	Up	2.76446e-39	2.30106e-38	--	--	--	--
CL569.Contig1_All	250	0	27	0	11.7916	13.5255	Up	2.91018e-18	1.45928e-17	--	--	--	--
Unigene35024_All	317	0	34	0	11.7104	13.5155	Up	1.01074e-22	5.84168e-22	--	--	--	--
Unigene35052_All	299	0	32	0	11.685	13.5124	Up	1.89985e-21	1.05652e-20	--	--	--	--
CL2727.Contig1_All	374	0	40	0	11.6772	13.5114	Up	1.52196e-26	9.74897e-26	--	--	--	--
Unigene35019_All	636	0	68	0	11.6735	13.5109	Up	2.21458e-44	2.01416e-43	gi|383849171|ref|XP_003700219.1|	122.5	1e-26	PREDICTED: pancreatic triacylglycerol lipase-like [Megachile rotundata]
CL248.Contig1_All	516	0	55	0	11.6376	13.5065	Up	4.23456e-36	3.33386e-35	--	--	--	--
Unigene35300_All	367	0	39	0	11.6024	13.5021	Up	6.59846e-26	4.16063e-25	--	--	--	--
Unigene36462_All	565	0	60	0	11.5945	13.5012	Up	2.76446e-39	2.3022e-38	--	--	--	--
CL1749.Contig1_All	311	0	33	0	11.5852	13.5	Up	4.38208e-22	2.48651e-21	gi|328790007|ref|XP_003251356.1|	70.5	2e-11	PREDICTED: ribonuclease Oy [Apis mellifera]
Unigene35069_All	303	0	32	0	11.5308	13.4932	Up	1.89985e-21	1.05687e-20	--	--	--	--
CL455.Contig3_All	843	0	89	0	11.5269	13.4927	Up	9.27808e-58	1.03101e-56	gi|242016238|ref|XP_002428736.1|	28.5	7e-41	endothelin-converting enzyme, putative [Pediculus humanus corporis] >gi|212513421|gb|EEB15998.1| endothelin-converting enzyme, putative [Pediculus humanus corporis]
Unigene35594_All	209	0	22	0	11.4928	13.4884	Up	4.45776e-15	1.98232e-14	--	--	--	--
Unigene36587_All	314	0	33	0	11.4745	13.4861	Up	4.38208e-22	2.48735e-21	--	--	--	--
CL5021.Contig3_All	200	0	21	0	11.4641	13.4848	Up	1.93267e-14	8.37223e-14	--	--	--	--
Unigene36547_All	487	0	51	0	11.4338	13.481	Up	1.49612e-33	1.11954e-32	gi|328779271|ref|XP_001120705.2|	77.8	2e-13	PREDICTED: membrane metallo-endopeptidase-like 1-like [Apis mellifera]
CL1124.Contig8_All	432	0	45	0	11.3731	13.4733	Up	9.93584e-30	6.8292e-29	--	--	--	--
Unigene36208_All	618	0	64	0	11.3069	13.4649	Up	7.8244e-42	6.82825e-41	--	--	--	--
Unigene36105_All	213	0	22	0	11.277	13.4611	Up	4.45776e-15	1.9804e-14	--	--	--	--
Unigene35983_All	737	0	76	0	11.2589	13.4588	Up	1.77408e-49	1.75392e-48	gi|322796619|gb|EFZ19090.1|	26.9	2e-06	hypothetical protein SINV_05601 [Solenopsis invicta]
CL2137.Contig1_All	224	0	23	0	11.2106	13.4526	Up	1.0282e-15	4.69691e-15	--	--	--	--
CL5050.Contig1_All	302	0	31	0	11.2074	13.4522	Up	8.23684e-21	4.49874e-20	--	--	--	--
Unigene35982_All	449	0	46	0	11.1857	13.4494	Up	2.29174e-30	1.59716e-29	--	--	--	--
Unigene35095_All	469	0	48	0	11.1743	13.4479	Up	1.21923e-31	8.74842e-31	--	--	--	--
CL1760.Contig2_All	451	0	46	0	11.1361	13.443	Up	2.29174e-30	1.5976e-29	--	--	--	--
CL2006.Contig1_All	216	0	22	0	11.1204	13.4409	Up	4.45776e-15	1.98512e-14	--	--	--	--
CL4325.Contig7_All	394	0	40	0	11.0845	13.4363	Up	1.52196e-26	9.74649e-26	--	--	--	--
Unigene35526_All	611	0	62	0	11.079	13.4355	Up	1.47072e-40	1.25228e-39	--	--	--	--
Unigene35327_All	238	0	24	0	11.0099	13.4265	Up	2.37158e-16	1.10989e-15	--	--	--	--
Unigene36470_All	219	0	22	0	10.968	13.421	Up	4.45776e-15	1.98354e-14	--	--	--	--
Unigene35953_All	279	0	28	0	10.9573	13.4196	Up	6.71242e-19	3.45095e-18	--	--	--	--
Unigene36137_All	439	0	44	0	10.9431	13.4177	Up	4.30768e-29	2.92533e-28	--	--	--	--
Unigene36217_All	450	0	45	0	10.9182	13.4144	Up	9.93584e-30	6.83013e-29	--	--	--	--
Unigene36538_All	321	0	32	0	10.8842	13.4099	Up	1.89985e-21	1.05664e-20	--	--	--	--
Unigene35968_All	242	0	24	0	10.828	13.4025	Up	2.37158e-16	1.11051e-15	--	--	--	--
Unigene36313_All	242	0	24	0	10.828	13.4025	Up	2.37158e-16	1.10979e-15	--	--	--	--
CL5130.Contig1_All	1181	0	117	0	10.8165	13.4009	Up	1.35004e-75	1.84679e-74	gi|358332592|dbj|GAA31514.2|	90.1	2e-16	protein translocase subunit secA, partial [Clonorchis sinensis]
Unigene36414_All	529	0	52	0	10.7324	13.3897	Up	3.45086e-34	2.61484e-33	--	--	--	--
Unigene34717_All	713	0	70	0	10.7191	13.3879	Up	1.17818e-45	1.09687e-44	--	--	--	--
Unigene36090_All	286	0	28	0	10.6891	13.3839	Up	6.71242e-19	3.45025e-18	--	--	--	--
CL3032.Contig2_All	225	0	22	0	10.6756	13.382	Up	4.45776e-15	1.98494e-14	--	--	--	--
Unigene35063_All	225	0	22	0	10.6756	13.382	Up	4.45776e-15	1.98144e-14	--	--	--	--
Unigene36613_All	205	0	20	0	10.6519	13.3788	Up	8.37908e-14	3.52065e-13	--	--	--	--
Unigene36453_All	433	0	42	0	10.5904	13.3705	Up	8.09698e-28	5.33698e-27	--	--	--	--
Unigene35832_All	227	0	22	0	10.5815	13.3693	Up	4.45776e-15	1.98267e-14	--	--	--	--
CL455.Contig4_All	919	0	89	0	10.5737	13.3682	Up	9.27808e-58	1.03147e-56	gi|115772471|ref|XP_781407.2|	25.4	1e-34	PREDICTED: membrane metallo-endopeptidase-like 1 isoform 3 [Strongylocentrotus purpuratus] >gi|390344083|ref|XP_003726040.1| PREDICTED: membrane metallo-endopeptidase-like 1 isoform 1 [Strongylocentrotus purpuratus] >gi|390344085|ref|XP_003726041.1| PREDICTED: membrane metallo-endopeptidase-like 1 isoform 2 [Strongylocentrotus purpuratus]
Unigene36294_All	393	0	38	0	10.557	13.3659	Up	2.86076e-25	1.77806e-24	--	--	--	--
Unigene34874_All	332	0	32	0	10.5236	13.3613	Up	1.89985e-21	1.05734e-20	--	--	--	--
Unigene35218_All	249	0	24	0	10.5236	13.3613	Up	2.37158e-16	1.10917e-15	--	--	--	--
Unigene35507_All	366	0	35	0	10.4409	13.35	Up	2.33132e-23	1.37337e-22	--	--	--	--
CL1382.Contig2_All	493	0	47	0	10.4088	13.3455	Up	5.28598e-31	3.74284e-30	gi|307211739|gb|EFN87734.1|	92.4	8e-18	Pancreatic triacylglycerol lipase [Harpegnathos saltator]
CL4164.Contig1_All	326	0	31	0	10.3823	13.3418	Up	8.23684e-21	4.50069e-20	--	--	--	--
CL1739.Contig1_All	422	0	40	0	10.349	13.3372	Up	1.52196e-26	9.74773e-26	--	--	--	--
Unigene35306_All	319	0	30	0	10.2679	13.3259	Up	3.57108e-20	1.91173e-19	--	--	--	--
CL4615.Contig2_All	845	0	79	0	10.2075	13.3173	Up	2.17698e-51	2.21473e-50	gi|242008232|ref|XP_002424914.1|	68.9	3e-10	hypothetical protein Phum_PHUM161500 [Pediculus humanus corporis] >gi|212508502|gb|EEB12176.1| hypothetical protein Phum_PHUM161500 [Pediculus humanus corporis]
Unigene36594_All	396	0	37	0	10.2013	13.3165	Up	1.24029e-24	7.56162e-24	--	--	--	--
Unigene35851_All	225	0	21	0	10.1903	13.3149	Up	1.93267e-14	8.37799e-14	--	--	--	--
CL5117.Contig4_All	322	0	30	0	10.1722	13.3123	Up	3.57108e-20	1.91071e-19	--	--	--	--
Unigene35317_All	301	0	28	0	10.1565	13.3101	Up	6.71242e-19	3.44744e-18	--	--	--	--
Unigene35786_All	258	0	24	0	10.1565	13.3101	Up	2.37158e-16	1.10948e-15	--	--	--	--
CL455.Contig18_All	1077	0	100	0	10.1376	13.3074	Up	9.12056e-65	1.10423e-63	gi|242016238|ref|XP_002428736.1|	237.3	1e-60	endothelin-converting enzyme, putative [Pediculus humanus corporis] >gi|212513421|gb|EEB15998.1| endothelin-converting enzyme, putative [Pediculus humanus corporis]
CL1233.Contig1_All	302	0	28	0	10.1228	13.3053	Up	6.71242e-19	3.44989e-18	--	--	--	--
Unigene35932_All	820	0	76	0	10.1193	13.3048	Up	1.77408e-49	1.75323e-48	--	--	--	--
Unigene36351_All	498	0	46	0	10.0851	13.2999	Up	2.29174e-30	1.59848e-29	--	--	--	--
Unigene36585_All	240	0	22	0	10.0083	13.2889	Up	4.45776e-15	1.98319e-14	--	--	--	--
CL2818.Contig2_All	1200	0	110	0	10.0083	13.2889	Up	3.8871e-71	5.08042e-70	gi|345480475|ref|XP_001602546.2|	323.2	1e-86	PREDICTED: proclotting enzyme [Nasonia vitripennis]
CL2006.Contig2_All	371	0	34	0	10.0059	13.2886	Up	1.01074e-22	5.83967e-22	--	--	--	--
CL3515.Contig1_All	219	0	20	0	9.9709	13.2835	Up	8.37908e-14	3.52476e-13	--	--	--	--
CL3159.Contig2_All	800	0	73	0	9.9628	13.2823	Up	1.44575e-47	1.38481e-46	gi|345488117|ref|XP_003425840.1|	92.8	1e-17	PREDICTED: hypothetical protein LOC100679896 [Nasonia vitripennis]
Unigene36569_All	550	0	50	0	9.9256	13.2769	Up	6.48644e-33	4.78562e-32	--	--	--	--
Unigene34786_All	209	0	19	0	9.9256	13.2769	Up	3.63276e-13	1.48375e-12	--	--	--	--
Unigene35682_All	660	0	60	0	9.9256	13.2769	Up	2.76446e-39	2.30182e-38	gi|270011296|gb|EFA07744.1|	197.2	5e-49	hypothetical protein TcasGA2_TC002224 [Tribolium castaneum]
Unigene35901_All	243	0	22	0	9.8848	13.271	Up	4.45776e-15	1.98092e-14	--	--	--	--
Unigene34998_All	255	0	23	0	9.8478	13.2656	Up	1.0282e-15	4.69649e-15	--	--	--	--
Unigene34984_All	488	0	44	0	9.8443	13.2651	Up	4.30768e-29	2.92257e-28	--	--	--	--
CL455.Contig5_All	934	0	84	0	9.8194	13.2614	Up	1.42121e-54	1.51106e-53	gi|321469418|gb|EFX80398.1|	160.2	1e-37	hypothetical protein DAPPUDRAFT_304104 [Daphnia pulex]
Unigene35324_All	268	0	24	0	9.7775	13.2552	Up	2.37158e-16	1.11123e-15	--	--	--	--
Unigene36014_All	257	0	23	0	9.7711	13.2543	Up	1.0282e-15	4.69819e-15	--	--	--	--
Unigene36446_All	304	0	27	0	9.6971	13.2433	Up	2.91018e-18	1.45841e-17	--	--	--	--
Unigene35702_All	226	0	20	0	9.6621	13.2381	Up	8.37908e-14	3.51655e-13	gi|328705603|ref|XP_003242853.1|	81.3	1e-14	PREDICTED: zinc finger protein 62 homolog [Acyrthosiphon pisum]
CL4831.Contig6_All	238	0	21	0	9.6337	13.2339	Up	1.93267e-14	8.37727e-14	--	--	--	--
CL3994.Contig1_All	888	0	78	0	9.5903	13.2274	Up	9.43832e-51	9.49478e-50	--	--	--	--
CL455.Contig9_All	1015	0	89	0	9.5736	13.2248	Up	9.27808e-58	1.03124e-56	gi|321469418|gb|EFX80398.1|	136.7	1e-30	hypothetical protein DAPPUDRAFT_304104 [Daphnia pulex]
Unigene35973_All	206	0	18	0	9.5402	13.2198	Up	1.57498e-12	6.26294e-12	--	--	--	--
CL2006.Contig4_All	412	0	36	0	9.5402	13.2198	Up	5.37726e-24	3.22303e-23	--	--	--	--
Unigene36555_All	229	0	20	0	9.5355	13.2191	Up	8.37908e-14	3.5227e-13	--	--	--	--
Unigene34924_All	229	0	20	0	9.5355	13.2191	Up	8.37908e-14	3.5186e-13	--	--	--	--
Unigene34956_All	355	0	31	0	9.5342	13.2189	Up	8.23684e-21	4.50166e-20	--	--	--	--
Unigene36209_All	736	0	64	0	9.4941	13.2128	Up	7.8244e-42	6.82707e-41	--	--	--	--
CL513.Contig1_All	334	0	29	0	9.4799	13.2107	Up	1.54824e-19	8.11774e-19	--	--	--	--
CL455.Contig13_All	1153	0	100	0	9.4694	13.2091	Up	9.12056e-65	1.10291e-63	gi|242016238|ref|XP_002428736.1|	107.8	8e-56	endothelin-converting enzyme, putative [Pediculus humanus corporis] >gi|212513421|gb|EEB15998.1| endothelin-converting enzyme, putative [Pediculus humanus corporis]
Unigene36589_All	577	0	50	0	9.4612	13.2078	Up	6.48644e-33	4.78492e-32	--	--	--	--
Unigene35920_All	313	0	27	0	9.4182	13.2012	Up	2.91018e-18	1.45986e-17	--	--	--	--
Unigene36595_All	209	0	18	0	9.4032	13.1989	Up	1.57498e-12	6.25308e-12	--	--	--	--
Unigene35975_All	465	0	40	0	9.392	13.1972	Up	1.52196e-26	9.75021e-26	--	--	--	--
Unigene35797_All	221	0	19	0	9.3867	13.1964	Up	3.63276e-13	1.48363e-12	--	--	--	--
CL4024.Contig1_All	582	0	50	0	9.3799	13.1954	Up	6.48644e-33	4.78422e-32	--	--	--	--
Unigene36537_All	352	0	30	0	9.3053	13.1838	Up	3.57108e-20	1.91274e-19	--	--	--	--
Unigene36036_All	317	0	27	0	9.2994	13.1829	Up	2.91018e-18	1.45827e-17	--	--	--	--
Unigene36067_All	365	0	31	0	9.273	13.1788	Up	8.23684e-21	4.49971e-20	--	--	--	--
Unigene35486_All	354	0	30	0	9.2527	13.1757	Up	3.57108e-20	1.91112e-19	--	--	--	--
Unigene36461_All	213	0	18	0	9.2266	13.1716	Up	1.57498e-12	6.26245e-12	--	--	--	--
Unigene35026_All	320	0	27	0	9.2122	13.1693	Up	2.91018e-18	1.45812e-17	--	--	--	--
CL3781.Contig3_All	607	0	51	0	9.1734	13.1632	Up	1.49612e-33	1.1197e-32	gi|156552077|ref|XP_001604760.1|	219.9	6e-56	PREDICTED: arylsulfatase B-like [Nasonia vitripennis]
Unigene34796_All	203	0	17	0	9.1433	13.1585	Up	6.82834e-12	2.6315e-11	--	--	--	--
Unigene35972_All	514	0	43	0	9.1339	13.157	Up	1.8676e-28	1.24647e-27	--	--	--	--
CL204.Contig2_All	562	0	47	0	9.1309	13.1565	Up	5.28598e-31	3.74232e-30	gi|345492449|ref|XP_001600059.2|	62.4	1e-08	PREDICTED: neprilysin-2-like [Nasonia vitripennis]
Unigene36023_All	299	0	25	0	9.1289	13.1562	Up	5.47014e-17	2.61904e-16	--	--	--	--
Unigene34995_All	204	0	17	0	9.0985	13.1514	Up	6.82834e-12	2.63311e-11	--	--	--	--
Unigene34782_All	565	0	47	0	9.0824	13.1489	Up	5.28598e-31	3.74074e-30	gi|112984052|ref|NP_001036826.1|	381.7	1e-104	serine protease precursor [Bombyx mori] >gi|2116576|dbj|BAA20136.1| serine protease precursor [Bombyx mori]
CL455.Contig16_All	1010	0	84	0	9.0805	13.1486	Up	1.42121e-54	1.51042e-53	gi|321469418|gb|EFX80398.1|	145.6	3e-33	hypothetical protein DAPPUDRAFT_304104 [Daphnia pulex]
Unigene36611_All	265	0	22	0	9.0642	13.146	Up	4.45776e-15	1.98022e-14	--	--	--	--
Unigene35821_All	253	0	21	0	9.0625	13.1457	Up	1.93267e-14	8.38087e-14	--	--	--	--
Unigene35110_All	1326	0	110	0	9.0573	13.1449	Up	3.8871e-71	5.08305e-70	--	--	--	--
Unigene35811_All	339	0	28	0	9.018	13.1386	Up	6.71242e-19	3.44638e-18	--	--	--	--
Unigene35631_All	267	0	22	0	8.9963	13.1351	Up	4.45776e-15	1.98284e-14	--	--	--	--
Unigene36263_All	267	0	22	0	8.9963	13.1351	Up	4.45776e-15	1.98249e-14	--	--	--	--
Unigene36120_All	352	0	29	0	8.9951	13.1349	Up	1.54824e-19	8.11943e-19	--	--	--	--
Unigene35535_All	292	0	24	0	8.9739	13.1315	Up	2.37158e-16	1.11102e-15	--	--	--	--
CL1124.Contig9_All	414	0	34	0	8.9666	13.1303	Up	1.01074e-22	5.84101e-22	--	--	--	--
Unigene36021_All	221	0	18	0	8.8926	13.1184	Up	1.57498e-12	6.26146e-12	gi|307193847|gb|EFN76485.1|	94.7	1e-18	hypothetical protein EAI_05511 [Harpegnathos saltator]
Unigene35661_All	209	0	17	0	8.8808	13.1165	Up	6.82834e-12	2.6317e-11	--	--	--	--
CL455.Contig14_All	1168	0	95	0	8.8804	13.1164	Up	1.39708e-61	1.62365e-60	gi|242016238|ref|XP_002428736.1|	96.3	2e-56	endothelin-converting enzyme, putative [Pediculus humanus corporis] >gi|212513421|gb|EEB15998.1| endothelin-converting enzyme, putative [Pediculus humanus corporis]
Unigene36020_All	455	0	37	0	8.8785	13.1161	Up	1.24029e-24	7.55888e-24	gi|307178823|gb|EFN67397.1|	173.7	2e-42	hypothetical protein EAG_07631 [Camponotus floridanus]
CL2728.Contig1_All	517	0	42	0	8.8697	13.1147	Up	8.09698e-28	5.33838e-27	gi|156550075|ref|XP_001605452.1|	156.4	5e-37	PREDICTED: venom acid phosphatase Acph-1-like isoform 1 [Nasonia vitripennis] >gi|345488198|ref|XP_003425857.1| PREDICTED: venom acid phosphatase Acph-1-like isoform 2 [Nasonia vitripennis]
Unigene35525_All	210	0	17	0	8.8385	13.1096	Up	6.82834e-12	2.62769e-11	--	--	--	--
Unigene35869_All	311	0	25	0	8.7767	13.0995	Up	5.47014e-17	2.62103e-16	--	--	--	--
Unigene36286_All	274	0	22	0	8.7664	13.0978	Up	4.45776e-15	1.98442e-14	--	--	--	--
Unigene36195_All	412	0	33	0	8.7452	13.0943	Up	4.38208e-22	2.48763e-21	--	--	--	--
CL455.Contig10_All	1249	0	100	0	8.7415	13.0937	Up	9.12056e-65	1.1037e-63	gi|241594840|ref|XP_002404392.1|	52	3e-31	neprilysin, putative [Ixodes scapularis] >gi|215500386|gb|EEC09880.1| neprilysin, putative [Ixodes scapularis]
Unigene35806_All	300	0	24	0	8.7346	13.0925	Up	2.37158e-16	1.11144e-15	gi|307211739|gb|EFN87734.1|	85.9	6e-16	Pancreatic triacylglycerol lipase [Harpegnathos saltator]
Unigene35978_All	250	0	20	0	8.7346	13.0925	Up	8.37908e-14	3.52359e-13	--	--	--	--
CL159.Contig1_All	251	0	20	0	8.6998	13.0868	Up	8.37908e-14	3.52124e-13	gi|66510448|ref|XP_395444.2|	119.8	4e-26	PREDICTED: lactase-phlorizin hydrolase-like [Apis mellifera]
Unigene35305_All	416	0	33	0	8.6611	13.0803	Up	4.38208e-22	2.48819e-21	--	--	--	--
CL320.Contig3_All	316	0	25	0	8.6378	13.0764	Up	5.47014e-17	2.62029e-16	gi|380027637|ref|XP_003697527.1|	107.5	2e-22	PREDICTED: furin-like protease 1, isoforms 1/1-X/2-like [Apis florea]
Unigene35984_All	721	0	57	0	8.6316	13.0754	Up	2.25282e-37	1.81325e-36	--	--	--	--
Unigene35618_All	456	0	36	0	8.6196	13.0734	Up	5.37726e-24	3.22189e-23	--	--	--	--
CL2540.Contig1_All	596	0	47	0	8.61	13.0718	Up	5.28598e-31	3.74179e-30	gi|389594453|ref|XP_003722449.1|	53.1	9e-06	proteophosphoglycan 5 [Leishmania major strain Friedlin] >gi|323363677|emb|CBZ12682.1| proteophosphoglycan 5 [Leishmania major strain Friedlin]
Unigene34871_All	203	0	16	0	8.6055	13.071	Up	2.96044e-11	1.1051e-10	--	--	--	--
Unigene36040_All	216	0	17	0	8.593	13.0689	Up	6.82834e-12	2.62989e-11	--	--	--	--
Unigene36186_All	420	0	33	0	8.5786	13.0665	Up	4.38208e-22	2.48623e-21	--	--	--	--
Unigene34877_All	230	0	18	0	8.5447	13.0608	Up	1.57498e-12	6.26344e-12	--	--	--	--
Unigene35668_All	345	0	27	0	8.5447	13.0608	Up	2.91018e-18	1.45885e-17	--	--	--	--
CL4812.Contig1_All	307	0	24	0	8.5354	13.0592	Up	2.37158e-16	1.1103e-15	gi|215789165|gb|ACJ69612.1|	151.8	9e-36	cytochrome b [Venturia canescens]
CL3488.Contig5_All	219	0	17	0	8.4753	13.049	Up	6.82834e-12	2.62969e-11	--	--	--	--
CL4581.Contig1_All	297	0	23	0	8.4552	13.0456	Up	1.0282e-15	4.70202e-15	gi|339265685|ref|XP_003366033.1|	62	1e-08	conserved hypothetical protein [Trichinella spiralis] >gi|316956904|gb|EFV46954.1| conserved hypothetical protein [Trichinella spiralis]
Unigene35242_All	311	0	24	0	8.4256	13.0406	Up	2.37158e-16	1.11061e-15	--	--	--	--
CL144.Contig2_All	234	0	18	0	8.3986	13.0359	Up	1.57498e-12	6.26393e-12	gi|157361535|gb|ABV44725.1|	86.7	3e-16	9.2 kDa midgut protein [Phlebotomus papatasi]
Unigene34725_All	1081	0	83	0	8.3831	13.0333	Up	6.16164e-54	6.51005e-53	gi|383851641|ref|XP_003701340.1|	354.8	4e-96	PREDICTED: membrane metallo-endopeptidase-like 1-like [Megachile rotundata]
Unigene35402_All	484	0	37	0	8.3465	13.027	Up	1.24029e-24	7.55614e-24	--	--	--	--
CL455.Contig12_All	1244	0	95	0	8.3378	13.0255	Up	1.39708e-61	1.62327e-60	gi|321474641|gb|EFX85606.1|	24.3	6e-46	hypothetical protein DAPPUDRAFT_313895 [Daphnia pulex]
Unigene35217_All	249	0	19	0	8.3311	13.0243	Up	3.63276e-13	1.48399e-12	--	--	--	--
CL2540.Contig4_All	643	0	49	0	8.3202	13.0224	Up	2.8122e-32	2.04963e-31	gi|389594453|ref|XP_003722449.1|	53.5	8e-06	proteophosphoglycan 5 [Leishmania major strain Friedlin] >gi|323363677|emb|CBZ12682.1| proteophosphoglycan 5 [Leishmania major strain Friedlin]
CL5026.Contig1_All	289	0	22	0	8.3114	13.0209	Up	4.45776e-15	1.98477e-14	--	--	--	--
CL2134.Contig3_All	368	0	28	0	8.3073	13.0202	Up	6.71242e-19	3.4513e-18	gi|345496389|ref|XP_003427714.1|	118.6	9e-26	PREDICTED: hypothetical protein LOC100679488 [Nasonia vitripennis]
Unigene36599_All	276	0	21	0	8.3073	13.0202	Up	1.93267e-14	8.38303e-14	--	--	--	--
CL455.Contig8_All	1106	0	84	0	8.2923	13.0176	Up	1.42121e-54	1.51074e-53	gi|321469418|gb|EFX80398.1|	136.7	2e-30	hypothetical protein DAPPUDRAFT_304104 [Daphnia pulex]
Unigene36213_All	237	0	18	0	8.2923	13.0176	Up	1.57498e-12	6.25752e-12	--	--	--	--
CL4290.Contig2_All	211	0	16	0	8.2792	13.0153	Up	2.96044e-11	1.10592e-10	--	--	--	--
Unigene35933_All	424	0	32	0	8.2401	13.0084	Up	1.89985e-21	1.0571e-20	--	--	--	--
Unigene34713_All	729	0	55	0	8.2373	13.008	Up	4.23456e-36	3.33022e-35	--	--	--	--
CL455.Contig24_All	1340	0	101	0	8.2294	13.0066	Up	2.1037e-65	2.56543e-64	gi|321469418|gb|EFX80398.1|	63.9	2e-08	hypothetical protein DAPPUDRAFT_304104 [Daphnia pulex]
CL3764.Contig1_All	2404	0	181	0	8.2204	13.005	Up	2.28986e-116	4.39922e-115	gi|328782027|ref|XP_001122158.2|	353.2	3e-95	PREDICTED: membrane metallo-endopeptidase-like 1-like [Apis mellifera]
CL4717.Contig1_All	226	0	17	0	8.2128	13.0037	Up	6.82834e-12	2.63009e-11	--	--	--	--
CL2204.Contig7_All	493	0	37	0	8.1942	13.0004	Up	1.24029e-24	7.56254e-24	gi|332016614|gb|EGI57486.1|	78.6	1e-13	A disintegrin and metalloproteinase with thrombospondin motifs 1 [Acromyrmex echinatior]
Unigene34947_All	294	0	22	0	8.1701	12.9961	Up	4.45776e-15	1.98162e-14	--	--	--	--
Unigene35633_All	254	0	19	0	8.1671	12.9956	Up	3.63276e-13	1.48291e-12	--	--	--	--
Unigene35653_All	228	0	17	0	8.1408	12.991	Up	6.82834e-12	2.62829e-11	--	--	--	--
Unigene36612_All	322	0	24	0	8.1378	12.9904	Up	2.37158e-16	1.1102e-15	gi|459182851|ref|XP_004226972.1|	62.4	7e-09	PREDICTED: zinc finger BED domain-containing protein 1-like [Ciona intestinalis]
Unigene36606_All	349	0	26	0	8.1339	12.9897	Up	1.26171e-17	6.17752e-17	--	--	--	--
Unigene34848_All	271	0	20	0	8.0577	12.9762	Up	8.37908e-14	3.51831e-13	--	--	--	--
Unigene35746_All	531	0	39	0	8.019	12.9692	Up	6.59846e-26	4.16167e-25	--	--	--	--
CL3488.Contig1_All	464	0	34	0	8.0004	12.9659	Up	1.01074e-22	5.83901e-22	--	--	--	--
Unigene35285_All	273	0	20	0	7.9987	12.9655	Up	8.37908e-14	3.51801e-13	gi|156358777|ref|XP_001624691.1|	78.2	1e-13	predicted protein [Nematostella vectensis] >gi|156211486|gb|EDO32591.1| predicted protein [Nematostella vectensis]
Unigene36347_All	356	0	26	0	7.974	12.9611	Up	1.26171e-17	6.17992e-17	--	--	--	--
CL4849.Contig1_All	849	0	62	0	7.9732	12.9609	Up	1.47072e-40	1.25334e-39	--	--	--	--
Unigene35016_All	329	0	24	0	7.9646	12.9594	Up	2.37158e-16	1.10999e-15	--	--	--	--
Unigene36041_All	220	0	16	0	7.9405	12.955	Up	2.96044e-11	1.10543e-10	--	--	--	--
Unigene36627_All	455	0	33	0	7.9187	12.951	Up	4.38208e-22	2.48679e-21	--	--	--	--
Unigene35622_All	235	0	17	0	7.8983	12.9473	Up	6.82834e-12	2.6309e-11	--	--	--	--
Unigene35309_All	235	0	17	0	7.8983	12.9473	Up	6.82834e-12	2.62849e-11	gi|401417366|ref|XP_003873176.1|	72.4	7e-12	putative surface antigen, partial [Leishmania mexicana MHOM/GT/2001/U1103] >gi|322489404|emb|CBZ24663.1| putative surface antigen, partial [Leishmania mexicana MHOM/GT/2001/U1103]
Unigene36022_All	613	0	44	0	7.8369	12.9361	Up	4.30768e-29	2.91982e-28	gi|307199848|gb|EFN80255.1|	190.3	5e-47	hypothetical protein EAI_09007 [Harpegnathos saltator]
Unigene35459_All	223	0	16	0	7.8337	12.9355	Up	2.96044e-11	1.10641e-10	--	--	--	--
Unigene35814_All	363	0	26	0	7.8202	12.933	Up	1.26171e-17	6.17512e-17	--	--	--	--
CL4492.Contig4_All	322	0	23	0	7.7987	12.929	Up	1.0282e-15	4.70032e-15	--	--	--	--
Unigene34975_All	393	0	28	0	7.7789	12.9254	Up	6.71242e-19	3.44708e-18	--	--	--	--
Unigene35248_All	239	0	17	0	7.7661	12.923	Up	6.82834e-12	2.6307e-11	--	--	--	--
Unigene34722_All	240	0	17	0	7.7337	12.9169	Up	6.82834e-12	2.63291e-11	--	--	--	--
CL4659.Contig2_All	339	0	24	0	7.7297	12.9162	Up	2.37158e-16	1.10907e-15	--	--	--	--
Unigene35727_All	283	0	20	0	7.716	12.9136	Up	8.37908e-14	3.52094e-13	--	--	--	--
Unigene35698_All	255	0	18	0	7.707	12.912	Up	1.57498e-12	6.25653e-12	--	--	--	--
Unigene35800_All	312	0	22	0	7.6987	12.9104	Up	4.45776e-15	1.98057e-14	--	--	--	--
Unigene35053_All	851	0	60	0	7.6979	12.9102	Up	2.76446e-39	2.30068e-38	--	--	--	--
CL1975.Contig1_All	610	0	43	0	7.6964	12.91	Up	1.8676e-28	1.24746e-27	gi|328706357|ref|XP_001949655.2|	89.4	1e-16	PREDICTED: A disintegrin and metalloproteinase with thrombospondin motifs 16-like isoform 1 [Acyrthosiphon pisum]
Unigene36617_All	227	0	16	0	7.6956	12.9098	Up	2.96044e-11	1.10682e-10	--	--	--	--
Unigene35066_All	653	0	46	0	7.6912	12.909	Up	2.29174e-30	1.59826e-29	--	--	--	--
Unigene35710_All	258	0	18	0	7.6173	12.8951	Up	1.57498e-12	6.25555e-12	--	--	--	--
Unigene36269_All	301	0	21	0	7.6173	12.8951	Up	1.93267e-14	8.37295e-14	--	--	--	--
Unigene36094_All	588	0	41	0	7.613	12.8942	Up	3.51046e-27	2.27785e-26	--	--	--	--
CL4442.Contig1_All	201	0	14	0	7.6047	12.8927	Up	5.56462e-10	1.93397e-09	--	--	--	--
Unigene36158_All	490	0	34	0	7.5759	12.8872	Up	1.01074e-22	5.84235e-22	--	--	--	--
CL4571.Contig1_All	346	0	24	0	7.5733	12.8867	Up	2.37158e-16	1.11092e-15	--	--	--	--
Unigene35788_All	202	0	14	0	7.5671	12.8855	Up	5.56462e-10	1.93811e-09	--	--	--	--
Unigene36168_All	202	0	14	0	7.5671	12.8855	Up	5.56462e-10	1.93544e-09	--	--	--	--
Unigene35781_All	303	0	21	0	7.5671	12.8855	Up	1.93267e-14	8.37367e-14	gi|301619422|ref|XP_002939094.1|	129.8	3e-29	PREDICTED: uncharacterized protein K02A2.6-like [Xenopus (Silurana) tropicalis]
Unigene35314_All	232	0	16	0	7.5298	12.8784	Up	2.96044e-11	1.10633e-10	--	--	--	--
Unigene35842_All	1150	0	79	0	7.5003	12.8727	Up	2.17698e-51	2.21518e-50	gi|348533329|ref|XP_003454158.1|	108.2	8e-22	PREDICTED: uncharacterized protein K02A2.6-like [Oreochromis niloticus]
Unigene35125_All	364	0	25	0	7.4988	12.8724	Up	5.47014e-17	2.62153e-16	--	--	--	--
CL2556.Contig1_All	539	0	37	0	7.4949	12.8717	Up	1.24029e-24	7.55797e-24	--	--	--	--
Unigene36541_All	278	0	19	0	7.4621	12.8654	Up	3.63276e-13	1.48243e-12	--	--	--	--
Unigene36059_All	205	0	14	0	7.4563	12.8642	Up	5.56462e-10	1.93958e-09	--	--	--	--
Unigene36539_All	293	0	20	0	7.4527	12.8635	Up	8.37908e-14	3.52036e-13	--	--	--	--
Unigene35717_All	737	0	50	0	7.4072	12.8547	Up	6.48644e-33	4.78702e-32	--	--	--	--
Unigene35886_All	281	0	19	0	7.3824	12.8499	Up	3.63276e-13	1.48279e-12	--	--	--	--
Unigene35373_All	296	0	20	0	7.3772	12.8489	Up	8.37908e-14	3.51919e-13	--	--	--	--
Unigene35279_All	431	0	29	0	7.3463	12.8428	Up	1.54824e-19	8.10763e-19	--	--	--	--
CL4600.Contig2_All	342	0	23	0	7.3426	12.8421	Up	1.0282e-15	4.70159e-15	--	--	--	--
CL2818.Contig4_All	1638	0	110	0	7.3321	12.84	Up	3.8871e-71	5.08174e-70	gi|345480475|ref|XP_001602546.2|	323.2	2e-86	PREDICTED: proclotting enzyme [Nasonia vitripennis]
Unigene34964_All	432	0	29	0	7.3293	12.8395	Up	1.54824e-19	8.11268e-19	--	--	--	--
CL4314.Contig2_All	1238	0	83	0	7.3199	12.8376	Up	6.16164e-54	6.50868e-53	gi|332016614|gb|EGI57486.1|	159.5	3e-37	A disintegrin and metalloproteinase with thrombospondin motifs 1 [Acromyrmex echinatior]
CL754.Contig1_All	254	0	17	0	7.3074	12.8351	Up	6.82834e-12	2.62809e-11	--	--	--	--
Unigene35268_All	284	0	19	0	7.3044	12.8346	Up	3.63276e-13	1.48423e-12	--	--	--	--
Unigene36310_All	419	0	28	0	7.2962	12.8329	Up	6.71242e-19	3.44884e-18	--	--	--	--
Unigene35215_All	315	0	21	0	7.2788	12.8295	Up	1.93267e-14	8.37583e-14	--	--	--	--
CL2647.Contig2_All	435	0	29	0	7.2788	12.8295	Up	1.54824e-19	8.11184e-19	--	--	--	--
Unigene35643_All	436	0	29	0	7.2621	12.8262	Up	1.54824e-19	8.11353e-19	--	--	--	--
Unigene35999_All	256	0	17	0	7.2504	12.8238	Up	6.82834e-12	2.6311e-11	--	--	--	--
CL3607.Contig3_All	227	0	15	0	7.2147	12.8167	Up	1.2835e-10	4.64342e-10	--	--	--	--
Unigene35935_All	394	0	26	0	7.2049	12.8148	Up	1.26171e-17	6.18112e-17	--	--	--	--
Unigene36592_All	546	0	36	0	7.1988	12.8135	Up	5.37726e-24	3.22265e-23	--	--	--	--
Unigene35225_All	349	0	23	0	7.1954	12.8129	Up	1.0282e-15	4.69989e-15	--	--	--	--
Unigene35795_All	228	0	15	0	7.183	12.8104	Up	1.2835e-10	4.64009e-10	--	--	--	--
Unigene35934_All	213	0	14	0	7.1763	12.809	Up	5.56462e-10	1.9341e-09	--	--	--	--
Unigene35115_All	624	0	41	0	7.1738	12.8085	Up	3.51046e-27	2.27726e-26	--	--	--	--
Unigene35081_All	411	0	27	0	7.1725	12.8083	Up	2.91018e-18	1.45856e-17	--	--	--	--
CL4241.Contig1_All	381	0	25	0	7.1642	12.8066	Up	5.47014e-17	2.62203e-16	--	--	--	--
Unigene34979_All	260	0	17	0	7.1388	12.8015	Up	6.82834e-12	2.6303e-11	--	--	--	--
Unigene34824_All	306	0	20	0	7.1361	12.8009	Up	8.37908e-14	3.51714e-13	--	--	--	--
Unigene35918_All	352	0	23	0	7.134	12.8005	Up	1.0282e-15	4.69564e-15	--	--	--	--
Unigene36673_All	245	0	16	0	7.1302	12.7997	Up	2.96044e-11	1.10608e-10	--	--	--	--
Unigene36230_All	369	0	24	0	7.1013	12.7939	Up	2.37158e-16	1.11113e-15	--	--	--	--
Unigene35514_All	200	0	13	0	7.0968	12.793	Up	2.41254e-09	8.05991e-09	--	--	--	--
Unigene35476_All	231	0	15	0	7.0897	12.7915	Up	1.2835e-10	4.64309e-10	--	--	--	--
Unigene35680_All	339	0	22	0	7.0856	12.7907	Up	4.45776e-15	1.98407e-14	gi|270011296|gb|EFA07744.1|	91.3	1e-17	hypothetical protein TcasGA2_TC002224 [Tribolium castaneum]
Unigene36009_All	216	0	14	0	7.0766	12.7888	Up	5.56462e-10	1.93691e-09	--	--	--	--
CL4325.Contig8_All	463	0	30	0	7.0744	12.7884	Up	3.57108e-20	1.91132e-19	--	--	--	--
Unigene35681_All	355	0	23	0	7.0738	12.7883	Up	1.0282e-15	4.69734e-15	gi|270011295|gb|EFA07743.1|	109.8	4e-23	hypothetical protein TcasGA2_TC002223 [Tribolium castaneum]
Unigene36605_All	387	0	25	0	7.0531	12.784	Up	5.47014e-17	2.62004e-16	gi|301619422|ref|XP_002939094.1|	143.7	2e-33	PREDICTED: uncharacterized protein K02A2.6-like [Xenopus (Silurana) tropicalis]
Unigene35278_All	248	0	16	0	7.044	12.7822	Up	2.96044e-11	1.10567e-10	--	--	--	--
Unigene36107_All	248	0	16	0	7.044	12.7822	Up	2.96044e-11	1.10477e-10	gi|443701983|gb|ELU00146.1|	58.5	1e-07	hypothetical protein CAPTEDRAFT_200649 [Capitella teleta]
CL2818.Contig5_All	1690	0	109	0	7.0419	12.7817	Up	1.68525e-70	2.18282e-69	gi|345480475|ref|XP_001602546.2|	323.2	2e-86	PREDICTED: proclotting enzyme [Nasonia vitripennis]
Unigene35390_All	481	0	31	0	7.0367	12.7807	Up	8.23684e-21	4.49923e-20	gi|332016614|gb|EGI57486.1|	62.4	8e-09	A disintegrin and metalloproteinase with thrombospondin motifs 1 [Acromyrmex echinatior]
Unigene35708_All	358	0	23	0	7.0145	12.7761	Up	1.0282e-15	4.70287e-15	--	--	--	--
Unigene35231_All	218	0	14	0	7.0117	12.7755	Up	5.56462e-10	1.93717e-09	--	--	--	--
Unigene36012_All	343	0	22	0	7.0029	12.7737	Up	4.45776e-15	1.98302e-14	gi|299523107|ref|NP_001177431.1|	141.4	1e-32	odorant receptor 5 [Nasonia vitripennis]
Unigene36215_All	234	0	15	0	6.9988	12.7729	Up	1.2835e-10	4.64442e-10	--	--	--	--
CL2863.Contig1_All	281	0	18	0	6.9939	12.7719	Up	1.57498e-12	6.2585e-12	--	--	--	--
Unigene36433_All	579	0	37	0	6.9771	12.7684	Up	1.24029e-24	7.55706e-24	--	--	--	--
Unigene35011_All	251	0	16	0	6.9598	12.7648	Up	2.96044e-11	1.10526e-10	--	--	--	--
Unigene35227_All	251	0	16	0	6.9598	12.7648	Up	2.96044e-11	1.10494e-10	--	--	--	--
CL726.Contig1_All	4642	0	295	0	6.9385	12.7604	Up	5.46114e-189	1.54005e-187	gi|270009808|gb|EFA06256.1|	229.9	1e-57	hypothetical protein TcasGA2_TC009115 [Tribolium castaneum]
Unigene36649_All	205	0	13	0	6.9237	12.7573	Up	2.41254e-09	8.08024e-09	--	--	--	--
Unigene36015_All	316	0	20	0	6.9102	12.7545	Up	8.37908e-14	3.52006e-13	--	--	--	--
CL1461.Contig2_All	206	0	13	0	6.8901	12.7503	Up	2.41254e-09	8.07488e-09	--	--	--	--
Unigene35632_All	349	0	22	0	6.8825	12.7487	Up	4.45776e-15	1.98424e-14	--	--	--	--
CL2402.Contig2_All	476	0	30	0	6.8812	12.7484	Up	3.57108e-20	1.91091e-19	--	--	--	--
CL4609.Contig3_All	302	0	19	0	6.8691	12.7459	Up	3.63276e-13	1.48387e-12	--	--	--	--
Unigene35275_All	795	0	50	0	6.8668	12.7454	Up	6.48644e-33	4.78632e-32	--	--	--	--
CL142.Contig1_All	493	0	31	0	6.8654	12.7451	Up	8.23684e-21	4.50118e-20	gi|123913154|sp|Q2ES47.1|IVBI4_DABRR	67.8	2e-10	RecName: Full=Protease inhibitor 4; AltName: Full=Kunitz protease inhibitor 4; AltName: Full=Kunitz protease inhibitor IV; Flags: Precursor >gi|87130868|gb|ABD24043.1| Kunitz protease inhibitor-IV [Daboia russellii russellii]
CL4849.Contig2_All	748	0	47	0	6.8604	12.7441	Up	5.28598e-31	3.74127e-30	--	--	--	--
CL4067.Contig3_All	223	0	14	0	6.8545	12.7428	Up	5.56462e-10	1.94025e-09	--	--	--	--
Unigene35666_All	223	0	14	0	6.8545	12.7428	Up	5.56462e-10	1.93945e-09	--	--	--	--
Unigene35630_All	223	0	14	0	6.8545	12.7428	Up	5.56462e-10	1.93771e-09	--	--	--	--
Unigene36659_All	223	0	14	0	6.8545	12.7428	Up	5.56462e-10	1.93744e-09	--	--	--	--
CL5097.Contig1_All	223	0	14	0	6.8545	12.7428	Up	5.56462e-10	1.93664e-09	--	--	--	--
Unigene35221_All	335	0	21	0	6.8442	12.7407	Up	1.93267e-14	8.37655e-14	--	--	--	--
Unigene36355_All	224	0	14	0	6.8239	12.7364	Up	5.56462e-10	1.93905e-09	--	--	--	--
Unigene36546_All	289	0	18	0	6.8003	12.7314	Up	1.57498e-12	6.259e-12	--	--	--	--
Unigene34797_All	225	0	14	0	6.7935	12.7299	Up	5.56462e-10	1.9357e-09	--	--	--	--
CL4875.Contig2_All	563	0	35	0	6.7875	12.7287	Up	2.33132e-23	1.37224e-22	--	--	--	--
Unigene34973_All	290	0	18	0	6.7768	12.7264	Up	1.57498e-12	6.25801e-12	--	--	--	--
CL3427.Contig1_All	258	0	16	0	6.771	12.7252	Up	2.96044e-11	1.10584e-10	gi|170577631|ref|XP_001894081.1|	87.8	1e-16	hypothetical protein [Brugia malayi] >gi|158599502|gb|EDP37081.1| conserved hypothetical protein [Brugia malayi]
CL3991.Contig2_All	565	0	35	0	6.7635	12.7236	Up	2.33132e-23	1.37305e-22	--	--	--	--
Unigene35219_All	727	0	45	0	6.7582	12.7224	Up	9.93584e-30	6.82734e-29	--	--	--	--
CL4325.Contig6_All	356	0	22	0	6.7472	12.7201	Up	4.45776e-15	1.98197e-14	--	--	--	--
Unigene34982_All	243	0	15	0	6.7396	12.7184	Up	1.2835e-10	4.64508e-10	--	--	--	--
Unigene34787_All	324	0	20	0	6.7396	12.7184	Up	8.37908e-14	3.51977e-13	gi|350410181|ref|XP_003488973.1|	124	2e-27	PREDICTED: 2&apos;,5&apos;-phosphodiesterase 12-like [Bombus impatiens]
Unigene35697_All	292	0	18	0	6.7304	12.7165	Up	1.57498e-12	6.26097e-12	--	--	--	--
Unigene35723_All	390	0	24	0	6.7189	12.714	Up	2.37158e-16	1.11082e-15	--	--	--	--
Unigene35031_All	325	0	20	0	6.7189	12.714	Up	8.37908e-14	3.51684e-13	gi|283135226|ref|NP_001164368.1|	107.1	2e-22	lipase-like protein precursor [Nasonia vitripennis]
CL1124.Contig1_All	326	0	20	0	6.6983	12.7096	Up	8.37908e-14	3.52388e-13	--	--	--	--
Unigene35232_All	343	0	21	0	6.6846	12.7066	Up	1.93267e-14	8.38375e-14	--	--	--	--
Unigene35647_All	229	0	14	0	6.6749	12.7045	Up	5.56462e-10	1.93891e-09	--	--	--	--
Unigene36609_All	229	0	14	0	6.6749	12.7045	Up	5.56462e-10	1.93838e-09	--	--	--	--
Unigene35711_All	229	0	14	0	6.6749	12.7045	Up	5.56462e-10	1.93584e-09	--	--	--	--
Unigene36076_All	426	0	26	0	6.6637	12.7021	Up	1.26171e-17	6.17572e-17	--	--	--	--
Unigene36637_All	246	0	15	0	6.6574	12.7007	Up	1.2835e-10	4.64475e-10	--	--	--	--
Unigene35819_All	394	0	24	0	6.6507	12.6993	Up	2.37158e-16	1.1101e-15	--	--	--	--
CL40.Contig1_All	230	0	14	0	6.6459	12.6982	Up	5.56462e-10	1.93998e-09	--	--	--	--
Unigene35272_All	263	0	16	0	6.6422	12.6974	Up	2.96044e-11	1.10518e-10	--	--	--	--
Unigene36656_All	296	0	18	0	6.6394	12.6968	Up	1.57498e-12	6.25998e-12	--	--	--	--
CL4127.Contig1_All	678	0	41	0	6.6024	12.6888	Up	3.51046e-27	2.27638e-26	--	--	--	--
Unigene35785_All	232	0	14	0	6.5886	12.6858	Up	5.56462e-10	1.93985e-09	--	--	--	--
Unigene35701_All	315	0	19	0	6.5856	12.6851	Up	3.63276e-13	1.48351e-12	gi|307178441|gb|EFN67152.1|	121.7	1e-26	hypothetical protein EAG_09684 [Camponotus floridanus]
Unigene36608_All	233	0	14	0	6.5603	12.6795	Up	5.56462e-10	1.93851e-09	--	--	--	--
Unigene36375_All	217	0	13	0	6.5409	12.6753	Up	2.41254e-09	8.0797e-09	--	--	--	--
Unigene36140_All	568	0	34	0	6.5355	12.6741	Up	1.01074e-22	5.83767e-22	--	--	--	--
Unigene35590_All	201	0	12	0	6.5183	12.6703	Up	1.04596e-08	3.34741e-08	--	--	--	--
Unigene35652_All	235	0	14	0	6.5045	12.6672	Up	5.56462e-10	1.93931e-09	--	--	--	--
CL529.Contig2_All	235	0	14	0	6.5045	12.6672	Up	5.56462e-10	1.93424e-09	--	--	--	--
Unigene35838_All	471	0	28	0	6.4906	12.6641	Up	6.71242e-19	3.44814e-18	--	--	--	--
Unigene34765_All	505	0	30	0	6.4861	12.6631	Up	3.57108e-20	1.91233e-19	gi|166203551|gb|ABY84699.1|	94.4	2e-18	lipase [Bombus ignitus] >gi|168495543|gb|ACA25601.1| lipase [Bombus ignitus] >gi|169668011|gb|ACA64425.1| lipase [Bombus ignitus]
Unigene35491_All	236	0	14	0	6.4769	12.6611	Up	5.56462e-10	1.93824e-09	--	--	--	--
Unigene35214_All	338	0	20	0	6.4605	12.6574	Up	8.37908e-14	3.51948e-13	gi|339233654|ref|XP_003381944.1|	119	6e-26	reverse transcriptase family protein [Trichinella spiralis] >gi|316979131|gb|EFV61959.1| reverse transcriptase family protein [Trichinella spiralis]
Unigene35123_All	288	0	17	0	6.4448	12.6539	Up	6.82834e-12	2.62869e-11	--	--	--	--
Unigene35395_All	356	0	21	0	6.4405	12.653	Up	1.93267e-14	8.37511e-14	gi|270015548|gb|EFA11996.1|	73.6	3e-12	hypothetical protein TcasGA2_TC005146 [Tribolium castaneum]
CL4204.Contig1_All	373	0	22	0	6.4397	12.6528	Up	4.45776e-15	1.98564e-14	--	--	--	--
Unigene34958_All	204	0	12	0	6.4225	12.6489	Up	1.04596e-08	3.35039e-08	--	--	--	--
Unigene35841_All	324	0	19	0	6.4026	12.6444	Up	3.63276e-13	1.48255e-12	--	--	--	--
Unigene35873_All	256	0	15	0	6.3974	12.6433	Up	1.2835e-10	4.64275e-10	gi|332022215|gb|EGI62530.1|	131	1e-29	Transmembrane BAX inhibitor motif-containing protein 4 [Acromyrmex echinatior]
Unigene35776_All	291	0	17	0	6.3783	12.639	Up	6.82834e-12	2.62789e-11	--	--	--	--
Unigene34709_All	274	0	16	0	6.3756	12.6383	Up	2.96044e-11	1.10666e-10	--	--	--	--
Unigene36079_All	394	0	23	0	6.3736	12.6379	Up	1.0282e-15	4.69861e-15	--	--	--	--
Unigene36652_All	257	0	15	0	6.3725	12.6376	Up	1.2835e-10	4.64575e-10	--	--	--	--
Unigene35807_All	343	0	20	0	6.3663	12.6362	Up	8.37908e-14	3.52153e-13	--	--	--	--
Unigene36671_All	223	0	13	0	6.3649	12.6359	Up	2.41254e-09	8.07274e-09	--	--	--	--
CL238.Contig2_All	223	0	13	0	6.3649	12.6359	Up	2.41254e-09	8.06471e-09	--	--	--	--
CL104.Contig1_All	206	0	12	0	6.3601	12.6348	Up	1.04596e-08	3.3523e-08	--	--	--	--
Unigene35677_All	361	0	21	0	6.3513	12.6328	Up	1.93267e-14	8.37871e-14	--	--	--	--
Unigene35670_All	225	0	13	0	6.3083	12.623	Up	2.41254e-09	8.07006e-09	--	--	--	--
Unigene36062_All	225	0	13	0	6.3083	12.623	Up	2.41254e-09	8.06792e-09	--	--	--	--
Unigene35772_All	260	0	15	0	6.299	12.6209	Up	1.2835e-10	4.64408e-10	--	--	--	--
Unigene34930_All	260	0	15	0	6.299	12.6209	Up	1.2835e-10	4.64175e-10	--	--	--	--
Unigene35657_All	365	0	21	0	6.2817	12.6169	Up	1.93267e-14	8.38015e-14	--	--	--	--
Unigene35109_All	365	0	21	0	6.2817	12.6169	Up	1.93267e-14	8.37943e-14	--	--	--	--
Unigene35931_All	226	0	13	0	6.2804	12.6166	Up	2.41254e-09	8.07863e-09	--	--	--	--
CL16.Contig2_All	296	0	17	0	6.2706	12.6144	Up	6.82834e-12	2.63271e-11	gi|443694031|gb|ELT95266.1|	68.2	1e-10	hypothetical protein CAPTEDRAFT_227918 [Capitella teleta]
Unigene35724_All	296	0	17	0	6.2706	12.6144	Up	6.82834e-12	2.62889e-11	--	--	--	--
Unigene35796_All	209	0	12	0	6.2688	12.614	Up	1.04596e-08	3.35166e-08	--	--	--	--
CL1085.Contig3_All	244	0	14	0	6.2645	12.613	Up	5.56462e-10	1.9365e-09	--	--	--	--
Unigene36622_All	314	0	18	0	6.2588	12.6117	Up	1.57498e-12	6.26195e-12	--	--	--	--
Unigene35265_All	314	0	18	0	6.2588	12.6117	Up	1.57498e-12	6.25702e-12	--	--	--	--
Unigene35758_All	507	0	29	0	6.2451	12.6085	Up	1.54824e-19	8.10931e-19	--	--	--	--
Unigene35375_All	210	0	12	0	6.239	12.6071	Up	1.04596e-08	3.3455e-08	--	--	--	--
CL2899.Contig4_All	228	0	13	0	6.2253	12.6039	Up	2.41254e-09	8.06685e-09	--	--	--	--
Unigene35699_All	351	0	20	0	6.2212	12.603	Up	8.37908e-14	3.51889e-13	--	--	--	--
Unigene35658_All	334	0	19	0	6.2109	12.6006	Up	3.63276e-13	1.48339e-12	--	--	--	--
Unigene35752_All	247	0	14	0	6.1884	12.5954	Up	5.56462e-10	1.93864e-09	--	--	--	--
Unigene35791_All	671	0	38	0	6.1832	12.5941	Up	2.86076e-25	1.77697e-24	gi|242022148|ref|XP_002431503.1|	322	1e-86	enzymatic polyprotein; Endonuclease; Reverse transcriptase, putative [Pediculus humanus corporis] >gi|212516797|gb|EEB18765.1| enzymatic polyprotein; Endonuclease; Reverse transcriptase, putative [Pediculus humanus corporis]
CL1172.Contig3_All	212	0	12	0	6.1801	12.5934	Up	1.04596e-08	3.34592e-08	--	--	--	--
Unigene36165_All	869	0	49	0	6.1564	12.5879	Up	2.8122e-32	2.04934e-31	gi|307169750|gb|EFN62308.1|	69.3	2e-10	hypothetical protein EAG_11963 [Camponotus floridanus]
Unigene35490_All	214	0	12	0	6.1223	12.5799	Up	1.04596e-08	3.34444e-08	--	--	--	--
CL3238.Contig2_All	232	0	13	0	6.118	12.5788	Up	2.41254e-09	8.06204e-09	--	--	--	--
CL408.Contig4_All	250	0	14	0	6.1142	12.5779	Up	5.56462e-10	1.93677e-09	--	--	--	--
Unigene35673_All	448	0	25	0	6.0927	12.5729	Up	5.47014e-17	2.62178e-16	gi|326664467|ref|XP_003197819.1|	145.6	6e-34	PREDICTED: uncharacterized protein K02A2.6-like [Danio rerio]
CL995.Contig3_All	287	0	16	0	6.0868	12.5715	Up	2.96044e-11	1.10674e-10	--	--	--	--
CL4619.Contig1_All	395	0	22	0	6.081	12.5701	Up	4.45776e-15	1.98214e-14	--	--	--	--
Unigene36646_All	288	0	16	0	6.0657	12.5665	Up	2.96044e-11	1.10657e-10	gi|307181153|gb|EFN68871.1|	142.5	5e-33	hypothetical protein EAG_11855 [Camponotus floridanus]
Unigene35096_All	288	0	16	0	6.0657	12.5665	Up	2.96044e-11	1.10625e-10	--	--	--	--
Unigene36160_All	216	0	12	0	6.0657	12.5665	Up	1.04596e-08	3.34614e-08	--	--	--	--
Unigene36751_All	343	0	19	0	6.048	12.5622	Up	3.63276e-13	1.48327e-12	--	--	--	--
Unigene35945_All	343	0	19	0	6.048	12.5622	Up	3.63276e-13	1.48267e-12	--	--	--	--
Unigene36517_All	253	0	14	0	6.0417	12.5607	Up	5.56462e-10	1.93624e-09	gi|383848424|ref|XP_003699850.1|	64.7	1e-09	PREDICTED: uncharacterized protein LOC100875925 [Megachile rotundata]
Unigene35254_All	235	0	13	0	6.0398	12.5603	Up	2.41254e-09	8.08078e-09	--	--	--	--
Unigene35501_All	362	0	20	0	6.0321	12.5584	Up	8.37908e-14	3.52241e-13	gi|281211360|gb|EFA85525.1|	62.8	5e-09	hypothetical protein PPL_01482 [Polysphondylium pallidum PN500]
Unigene35099_All	200	0	11	0	6.005	12.5519	Up	4.53476e-08	1.39151e-07	--	--	--	--
Unigene36735_All	200	0	11	0	6.005	12.5519	Up	4.53476e-08	1.39143e-07	gi|307173122|gb|EFN64226.1|	73.9	2e-12	hypothetical protein EAG_00229 [Camponotus floridanus]
Unigene35751_All	291	0	16	0	6.0031	12.5515	Up	2.96044e-11	1.10551e-10	--	--	--	--
CL2980.Contig1_All	237	0	13	0	5.9889	12.5481	Up	2.41254e-09	8.06151e-09	gi|156548615|ref|XP_001608103.1|	94	2e-18	PREDICTED: superoxide dismutase [Cu-Zn]-like [Nasonia vitripennis]
Unigene36552_All	347	0	19	0	5.9783	12.5455	Up	3.63276e-13	1.48435e-12	gi|340385071|ref|XP_003391034.1|	39.7	8e-15	PREDICTED: zinc finger BED domain-containing protein 1-like [Amphimedon queenslandica]
Unigene35349_All	239	0	13	0	5.9388	12.536	Up	2.41254e-09	8.07809e-09	--	--	--	--
Unigene35669_All	350	0	19	0	5.927	12.5331	Up	3.63276e-13	1.48411e-12	--	--	--	--
Unigene36298_All	295	0	16	0	5.9217	12.5318	Up	2.96044e-11	1.10485e-10	--	--	--	--
Unigene36030_All	240	0	13	0	5.914	12.5299	Up	2.41254e-09	8.06525e-09	--	--	--	--
Unigene36207_All	500	0	27	0	5.8958	12.5255	Up	2.91018e-18	1.4587e-17	gi|322786895|gb|EFZ13148.1|	209.9	3e-53	hypothetical protein SINV_01286 [Solenopsis invicta]
Unigene34693_All	241	0	13	0	5.8895	12.5239	Up	2.41254e-09	8.07756e-09	--	--	--	--
CL1773.Contig2_All	241	0	13	0	5.8895	12.5239	Up	2.41254e-09	8.07702e-09	gi|322780828|gb|EFZ10057.1|	84.3	1e-15	hypothetical protein SINV_08253 [Solenopsis invicta]
Unigene35858_All	316	0	17	0	5.8737	12.5201	Up	6.82834e-12	2.62909e-11	--	--	--	--
Unigene36064_All	428	0	23	0	5.8673	12.5185	Up	1.0282e-15	4.69904e-15	--	--	--	--
Unigene36714_All	205	0	11	0	5.8585	12.5163	Up	4.53476e-08	1.39346e-07	--	--	--	--
Unigene35891_All	448	0	24	0	5.849	12.514	Up	2.37158e-16	1.10938e-15	--	--	--	--
Unigene35714_All	299	0	16	0	5.8425	12.5124	Up	2.96044e-11	1.10649e-10	--	--	--	--
Unigene35000_All	299	0	16	0	5.8425	12.5124	Up	2.96044e-11	1.106e-10	--	--	--	--
CL1760.Contig1_All	713	0	38	0	5.819	12.5066	Up	2.86076e-25	1.77653e-24	--	--	--	--
CL4840.Contig1_All	413	0	22	0	5.816	12.5058	Up	4.45776e-15	1.98529e-14	--	--	--	--
Unigene35638_All	226	0	12	0	5.7973	12.5012	Up	1.04596e-08	3.35102e-08	--	--	--	--
Unigene36645_All	358	0	19	0	5.7946	12.5005	Up	3.63276e-13	1.48315e-12	gi|190702367|gb|ACE75260.1|	141	1e-32	conserved hypothetical protein [Glyptapanteles flavicoxis]
CL1989.Contig4_All	245	0	13	0	5.7933	12.5002	Up	2.41254e-09	8.06632e-09	--	--	--	--
Unigene35449_All	396	0	21	0	5.7899	12.4993	Up	1.93267e-14	8.37439e-14	--	--	--	--
CL3071.Contig2_All	850	0	45	0	5.7802	12.4969	Up	9.93584e-30	6.82176e-29	gi|283135228|ref|NP_001164369.1|	82.4	2e-14	lipase-like protein precursor [Nasonia vitripennis]
Unigene35686_All	208	0	11	0	5.774	12.4954	Up	4.53476e-08	1.39287e-07	--	--	--	--
Unigene35713_All	284	0	15	0	5.7666	12.4935	Up	1.2835e-10	4.64242e-10	--	--	--	--
CL1324.Contig1_All	607	0	32	0	5.7559	12.4908	Up	1.89985e-21	1.05675e-20	--	--	--	--
Unigene35489_All	209	0	11	0	5.7464	12.4884	Up	4.53476e-08	1.39109e-07	--	--	--	--
Unigene35640_All	228	0	12	0	5.7464	12.4884	Up	1.04596e-08	3.3472e-08	--	--	--	--
Unigene36048_All	266	0	14	0	5.7464	12.4884	Up	5.56462e-10	1.9353e-09	gi|328701038|ref|XP_003241471.1|	141.4	1e-32	PREDICTED: jerky protein homolog-like [Acyrthosiphon pisum]
Unigene35379_All	209	0	11	0	5.7464	12.4884	Up	4.53476e-08	1.38965e-07	--	--	--	--
Unigene34760_All	954	0	50	0	5.7223	12.4824	Up	6.48644e-33	4.78772e-32	--	--	--	--
Unigene35980_All	516	0	27	0	5.713	12.48	Up	2.91018e-18	1.45972e-17	--	--	--	--
Unigene34864_All	556	0	29	0	5.6947	12.4754	Up	1.54824e-19	8.11521e-19	--	--	--	--
Unigene35750_All	211	0	11	0	5.6919	12.4747	Up	4.53476e-08	1.3894e-07	--	--	--	--
Unigene35419_All	384	0	20	0	5.6866	12.4734	Up	8.37908e-14	3.52329e-13	gi|332020624|gb|EGI61031.1|	148.7	8e-35	Tyrosine-protein phosphatase 69D [Acromyrmex echinatior]
Unigene34819_All	288	0	15	0	5.6866	12.4734	Up	1.2835e-10	4.64109e-10	--	--	--	--
Unigene36010_All	442	0	23	0	5.6814	12.472	Up	1.0282e-15	4.69946e-15	--	--	--	--
Unigene35853_All	212	0	11	0	5.6651	12.4679	Up	4.53476e-08	1.39278e-07	--	--	--	--
CL1523.Contig2_All	270	0	14	0	5.6613	12.4669	Up	5.56462e-10	1.93878e-09	--	--	--	--
Unigene36122_All	290	0	15	0	5.6473	12.4633	Up	1.2835e-10	4.64042e-10	--	--	--	--
Unigene35845_All	234	0	12	0	5.5991	12.451	Up	1.04596e-08	3.3489e-08	--	--	--	--
CL1102.Contig3_All	216	0	11	0	5.5602	12.4409	Up	4.53476e-08	1.38991e-07	--	--	--	--
Unigene35473_All	276	0	14	0	5.5382	12.4352	Up	5.56462e-10	1.93437e-09	--	--	--	--
CL1125.Contig1_All	3194	0	162	0	5.5377	12.4351	Up	2.90778e-104	5.12033e-103	gi|66513663|ref|XP_625263.1|	60.5	7e-07	PREDICTED: hypothetical protein LOC551717 [Apis mellifera]
Unigene35523_All	217	0	11	0	5.5346	12.4343	Up	4.53476e-08	1.3927e-07	--	--	--	--
Unigene36657_All	454	0	23	0	5.5312	12.4334	Up	1.0282e-15	4.70117e-15	--	--	--	--
Unigene36698_All	257	0	13	0	5.5228	12.4312	Up	2.41254e-09	8.07059e-09	--	--	--	--
CL4738.Contig1_All	297	0	15	0	5.5142	12.4289	Up	1.2835e-10	4.64142e-10	--	--	--	--
Unigene36699_All	396	0	20	0	5.5142	12.4289	Up	8.37908e-14	3.51772e-13	--	--	--	--
Unigene35415_All	238	0	12	0	5.505	12.4265	Up	1.04596e-08	3.34571e-08	gi|190702373|gb|ACE75266.1|	76.6	3e-13	conserved hypothetical protein [Glyptapanteles flavicoxis]
Unigene35416_All	219	0	11	0	5.484	12.421	Up	4.53476e-08	1.39312e-07	--	--	--	--
CL3390.Contig2_All	519	0	26	0	5.4696	12.4172	Up	1.26171e-17	6.17692e-17	--	--	--	--
Unigene36700_All	300	0	15	0	5.4591	12.4144	Up	1.2835e-10	4.64608e-10	gi|307185183|gb|EFN71322.1|	116.3	4e-25	Retrovirus-related Pol polyprotein from transposon TNT 1-94 [Camponotus floridanus]
Unigene35552_All	220	0	11	0	5.4591	12.4144	Up	4.53476e-08	1.39261e-07	--	--	--	--
CL4255.Contig1_All	340	0	17	0	5.4591	12.4144	Up	6.82834e-12	2.62729e-11	--	--	--	--
Unigene36614_All	521	0	26	0	5.4486	12.4117	Up	1.26171e-17	6.17632e-17	gi|115443582|ref|YP_778601.1|	313.5	2e-84	ribulose-1,5-bisphosphate carboxylase/oxygenase large subunit [Bigelowiella natans] >gi|122239916|sp|Q06J26.1|RBL_BIGNA RecName: Full=Ribulose bisphosphate carboxylase large chain; Short=RuBisCO large subunit >gi|110810227|gb|ABG91433.1| ribulose-1,5-bisphosphate carboxylase/oxygenase large subunit [Bigelowiella natans]
Unigene35625_All	421	0	21	0	5.4461	12.411	Up	1.93267e-14	8.38159e-14	--	--	--	--
CL4705.Contig1_All	261	0	13	0	5.4382	12.4089	Up	2.41254e-09	8.06044e-09	--	--	--	--
Unigene36038_All	221	0	11	0	5.4344	12.4079	Up	4.53476e-08	1.39126e-07	--	--	--	--
Unigene35251_All	201	0	10	0	5.4319	12.4072	Up	1.96605e-07	5.74065e-07	--	--	--	--
Unigene36121_All	444	0	22	0	5.4099	12.4014	Up	4.45776e-15	1.98337e-14	--	--	--	--
CL3464.Contig2_All	202	0	10	0	5.405	12.4001	Up	1.96605e-07	5.74598e-07	--	--	--	--
Unigene36692_All	303	0	15	0	5.405	12.4001	Up	1.2835e-10	4.64375e-10	--	--	--	--
Unigene35213_All	202	0	10	0	5.405	12.4001	Up	1.96605e-07	5.73137e-07	--	--	--	--
Unigene35502_All	243	0	12	0	5.3917	12.3965	Up	1.04596e-08	3.34869e-08	--	--	--	--
Unigene36832_All	243	0	12	0	5.3917	12.3965	Up	1.04596e-08	3.34677e-08	--	--	--	--
Unigene35273_All	446	0	22	0	5.3857	12.3949	Up	4.45776e-15	1.98179e-14	--	--	--	--
Unigene36725_All	264	0	13	0	5.3764	12.3924	Up	2.41254e-09	8.0722e-09	--	--	--	--
Unigene36675_All	305	0	15	0	5.3696	12.3906	Up	1.2835e-10	4.63943e-10	--	--	--	--
Unigene36679_All	346	0	17	0	5.3644	12.3892	Up	6.82834e-12	2.6313e-11	--	--	--	--
Unigene35844_All	326	0	16	0	5.3586	12.3876	Up	2.96044e-11	1.10575e-10	--	--	--	--
CL1663.Contig2_All	204	0	10	0	5.3521	12.3859	Up	1.96605e-07	5.73037e-07	--	--	--	--
Unigene34836_All	245	0	12	0	5.3477	12.3847	Up	1.04596e-08	3.34699e-08	--	--	--	--
Unigene35246_All	225	0	11	0	5.3378	12.382	Up	4.53476e-08	1.3916e-07	--	--	--	--
Unigene35705_All	225	0	11	0	5.3378	12.382	Up	4.53476e-08	1.39033e-07	--	--	--	--
CL5092.Contig4_All	451	0	22	0	5.3259	12.3788	Up	4.45776e-15	1.98075e-14	gi|348544309|ref|XP_003459624.1|	79.3	5e-14	PREDICTED: membrane metallo-endopeptidase-like 1 [Oreochromis niloticus]
Unigene36635_All	349	0	17	0	5.3183	12.3767	Up	6.82834e-12	2.63251e-11	--	--	--	--
Unigene36697_All	288	0	14	0	5.3075	12.3738	Up	5.56462e-10	1.94012e-09	--	--	--	--
CL1901.Contig1_All	639	0	31	0	5.2968	12.3709	Up	8.23684e-21	4.49582e-20	--	--	--	--
Unigene35859_All	227	0	11	0	5.2908	12.3693	Up	4.53476e-08	1.38982e-07	--	--	--	--
Unigene35281_All	248	0	12	0	5.283	12.3671	Up	1.04596e-08	3.34465e-08	--	--	--	--
Unigene35737_All	269	0	13	0	5.2764	12.3653	Up	2.41254e-09	8.07917e-09	--	--	--	--
CL4624.Contig2_All	269	0	13	0	5.2764	12.3653	Up	2.41254e-09	8.06845e-09	--	--	--	--
Unigene34910_All	456	0	22	0	5.2675	12.3629	Up	4.45776e-15	1.98372e-14	--	--	--	--
Unigene35428_All	249	0	12	0	5.2618	12.3613	Up	1.04596e-08	3.34975e-08	gi|332029696|gb|EGI69575.1|	57	3e-07	Lipase 3 [Acromyrmex echinatior]
Unigene35648_All	478	0	23	0	5.2535	12.3591	Up	1.0282e-15	4.69776e-15	--	--	--	--
Unigene35769_All	291	0	14	0	5.2527	12.3588	Up	5.56462e-10	1.93757e-09	--	--	--	--
Unigene35991_All	395	0	19	0	5.2518	12.3586	Up	3.63276e-13	1.48231e-12	--	--	--	--
Unigene35794_All	208	0	10	0	5.2491	12.3579	Up	1.96605e-07	5.738e-07	--	--	--	--
Unigene34857_All	208	0	10	0	5.2491	12.3579	Up	1.96605e-07	5.72971e-07	--	--	--	--
Unigene36516_All	333	0	16	0	5.246	12.357	Up	2.96044e-11	1.10534e-10	--	--	--	--
Unigene36670_All	230	0	11	0	5.2217	12.3503	Up	4.53476e-08	1.3938e-07	--	--	--	--
Unigene35537_All	230	0	11	0	5.2217	12.3503	Up	4.53476e-08	1.38999e-07	--	--	--	--
Unigene36625_All	419	0	20	0	5.2115	12.3475	Up	8.37908e-14	3.523e-13	--	--	--	--
CL4089.Contig2_All	566	0	27	0	5.2083	12.3466	Up	2.91018e-18	1.45943e-17	gi|380028510|ref|XP_003697942.1|	68.2	2e-10	PREDICTED: uncharacterized protein LOC100864733 [Apis florea]
Unigene36910_All	210	0	10	0	5.1991	12.344	Up	1.96605e-07	5.73435e-07	--	--	--	--
Unigene35333_All	273	0	13	0	5.1991	12.344	Up	2.41254e-09	8.06258e-09	--	--	--	--
Unigene36726_All	231	0	11	0	5.1991	12.344	Up	4.53476e-08	1.38957e-07	gi|391327049|ref|XP_003738020.1|	77.8	1e-13	PREDICTED: uncharacterized protein LOC100902669 [Metaseiulus occidentalis]
Unigene35989_All	316	0	15	0	5.1827	12.3395	Up	1.2835e-10	4.63909e-10	--	--	--	--
Unigene35782_All	274	0	13	0	5.1802	12.3388	Up	2.41254e-09	8.07434e-09	--	--	--	--
Unigene36677_All	232	0	11	0	5.1767	12.3378	Up	4.53476e-08	1.39321e-07	--	--	--	--
CL4246.Contig2_All	296	0	14	0	5.164	12.3343	Up	5.56462e-10	1.93704e-09	gi|156537474|ref|XP_001607183.1|	105.9	6e-22	PREDICTED: nuclear pore complex protein Nup93-like [Nasonia vitripennis]
Unigene36684_All	381	0	18	0	5.1582	12.3327	Up	1.57498e-12	6.25358e-12	--	--	--	--
Unigene36693_All	233	0	11	0	5.1545	12.3316	Up	4.53476e-08	1.39194e-07	--	--	--	--
CL1632.Contig1_All	212	0	10	0	5.1501	12.3304	Up	1.96605e-07	5.73203e-07	--	--	--	--
Unigene34789_All	297	0	14	0	5.1466	12.3294	Up	5.56462e-10	1.93918e-09	--	--	--	--
Unigene35468_All	276	0	13	0	5.1426	12.3283	Up	2.41254e-09	8.07167e-09	--	--	--	--
CL2463.Contig1_All	298	0	14	0	5.1294	12.3246	Up	5.56462e-10	1.93477e-09	--	--	--	--
Unigene36827_All	256	0	12	0	5.1179	12.3213	Up	1.04596e-08	3.35188e-08	--	--	--	--
Unigene35577_All	235	0	11	0	5.1106	12.3193	Up	4.53476e-08	1.39092e-07	--	--	--	--
Unigene35659_All	235	0	11	0	5.1106	12.3193	Up	4.53476e-08	1.39058e-07	--	--	--	--
Unigene35604_All	235	0	11	0	5.1106	12.3193	Up	4.53476e-08	1.38915e-07	--	--	--	--
Unigene36755_All	278	0	13	0	5.1056	12.3179	Up	2.41254e-09	8.05831e-09	--	--	--	--
Unigene36049_All	214	0	10	0	5.102	12.3168	Up	1.96605e-07	5.72938e-07	gi|383847821|ref|XP_003699551.1|	56.6	4e-07	PREDICTED: arylsulfatase B-like [Megachile rotundata]
CL4703.Contig2_All	257	0	12	0	5.098	12.3157	Up	1.04596e-08	3.35017e-08	gi|288856345|ref|NP_001165823.1|	90.5	2e-17	ATP synthase subunit O, mitochondrial [Nasonia vitripennis]
Unigene35511_All	322	0	15	0	5.0861	12.3123	Up	1.2835e-10	4.64542e-10	--	--	--	--
Unigene36778_All	281	0	13	0	5.0511	12.3024	Up	2.41254e-09	8.06739e-09	--	--	--	--
Unigene35930_All	282	0	13	0	5.0332	12.2973	Up	2.41254e-09	8.08185e-09	--	--	--	--
Unigene35587_All	282	0	13	0	5.0332	12.2973	Up	2.41254e-09	8.05937e-09	gi|383866400|ref|XP_003708658.1|	162.5	5e-39	PREDICTED: dynein beta chain, ciliary-like [Megachile rotundata]
Unigene36861_All	217	0	10	0	5.0314	12.2967	Up	1.96605e-07	5.74132e-07	--	--	--	--
Unigene35090_All	217	0	10	0	5.0314	12.2967	Up	1.96605e-07	5.73601e-07	--	--	--	--
CL1051.Contig1_All	521	0	24	0	5.0295	12.2962	Up	2.37158e-16	1.10927e-15	--	--	--	--
Unigene36765_All	261	0	12	0	5.0199	12.2934	Up	1.04596e-08	3.35081e-08	--	--	--	--
Unigene36799_All	283	0	13	0	5.0154	12.2921	Up	2.41254e-09	8.07113e-09	--	--	--	--
Unigene35540_All	218	0	10	0	5.0083	12.2901	Up	1.96605e-07	5.74631e-07	--	--	--	--
Unigene35777_All	218	0	10	0	5.0083	12.2901	Up	1.96605e-07	5.73833e-07	--	--	--	--
Unigene36779_All	240	0	11	0	5.0042	12.2889	Up	4.53476e-08	1.39372e-07	--	--	--	--
Unigene35260_All	393	0	18	0	5.0007	12.2879	Up	1.57498e-12	6.26047e-12	gi|350420188|ref|XP_003492428.1|	66.2	5e-10	PREDICTED: chymotrypsin-2-like [Bombus impatiens]
CL4496.Contig2_All	284	0	13	0	4.9978	12.2871	Up	2.41254e-09	8.06952e-09	gi|322801475|gb|EFZ22136.1|	161	1e-38	hypothetical protein SINV_09815 [Solenopsis invicta]
Unigene35744_All	306	0	14	0	4.9952	12.2863	Up	5.56462e-10	1.93597e-09	--	--	--	--
Unigene35519_All	219	0	10	0	4.9855	12.2835	Up	1.96605e-07	5.74431e-07	--	--	--	--
Unigene35601_All	241	0	11	0	4.9834	12.2829	Up	4.53476e-08	1.39244e-07	--	--	--	--
Unigene35890_All	287	0	13	0	4.9455	12.2719	Up	2.41254e-09	8.06364e-09	--	--	--	--
Unigene36746_All	311	0	14	0	4.9149	12.2629	Up	5.56462e-10	1.93731e-09	--	--	--	--
Unigene35238_All	311	0	14	0	4.9149	12.2629	Up	5.56462e-10	1.93504e-09	--	--	--	--
CL1280.Contig2_All	824	0	37	0	4.9026	12.2593	Up	1.24029e-24	7.56071e-24	--	--	--	--
Unigene35916_All	223	0	10	0	4.896	12.2574	Up	1.96605e-07	5.74564e-07	--	--	--	--
Unigene35427_All	268	0	12	0	4.8887	12.2552	Up	1.04596e-08	3.34847e-08	--	--	--	--
Unigene35771_All	335	0	15	0	4.8887	12.2552	Up	1.2835e-10	4.64076e-10	--	--	--	--
Unigene36304_All	246	0	11	0	4.8821	12.2533	Up	4.53476e-08	1.39117e-07	--	--	--	--
Unigene35747_All	246	0	11	0	4.8821	12.2533	Up	4.53476e-08	1.39075e-07	--	--	--	--
CL72.Contig2_All	224	0	10	0	4.8742	12.2509	Up	1.96605e-07	5.74232e-07	--	--	--	--
CL1055.Contig1_All	225	0	10	0	4.8525	12.2445	Up	1.96605e-07	5.74165e-07	--	--	--	--
CL1092.Contig1_All	225	0	10	0	4.8525	12.2445	Up	1.96605e-07	5.73966e-07	--	--	--	--
CL210.Contig2_All	270	0	12	0	4.8525	12.2445	Up	1.04596e-08	3.34996e-08	gi|328697220|ref|XP_001949504.2|	78.6	1e-13	PREDICTED: hypothetical protein LOC100162931 [Acyrthosiphon pisum]
Unigene36761_All	270	0	12	0	4.8525	12.2445	Up	1.04596e-08	3.34402e-08	gi|383865164|ref|XP_003708045.1|	68.2	1e-10	PREDICTED: uncharacterized protein LOC100876067 [Megachile rotundata]
Unigene35332_All	248	0	11	0	4.8427	12.2416	Up	4.53476e-08	1.39185e-07	--	--	--	--
CL4571.Contig2_All	226	0	10	0	4.8311	12.2381	Up	1.96605e-07	5.74099e-07	--	--	--	--
Unigene35743_All	294	0	13	0	4.8278	12.2372	Up	2.41254e-09	8.06899e-09	--	--	--	--
Unigene35450_All	296	0	13	0	4.7952	12.2274	Up	2.41254e-09	8.07381e-09	--	--	--	--
Unigene35635_All	205	0	9	0	4.7934	12.2268	Up	8.5238e-07	2.35553e-06	--	--	--	--
Unigene35338_All	205	0	9	0	4.7934	12.2268	Up	8.5238e-07	2.3491e-06	gi|191500|gb|AAA37114.1|	63.2	4e-09	steroid 21 hydroxylase A [Mus musculus]
Unigene35348_All	524	0	23	0	4.7923	12.2265	Up	1.0282e-15	4.70245e-15	gi|194400543|gb|ACF70482.1|	364	1e-99	arylphorin-type storage protein [Pieris rapae]
Unigene36736_All	228	0	10	0	4.7887	12.2254	Up	1.96605e-07	5.74398e-07	--	--	--	--
Unigene35878_All	274	0	12	0	4.7817	12.2233	Up	1.04596e-08	3.34784e-08	--	--	--	--
CL1349.Contig2_All	206	0	9	0	4.7701	12.2198	Up	8.5238e-07	2.35077e-06	--	--	--	--
Unigene35113_All	229	0	10	0	4.7678	12.2191	Up	1.96605e-07	5.73866e-07	gi|307189383|gb|EFN73793.1|	77	2e-13	Alpha-1,2-mannosyltransferase ALG9 [Camponotus floridanus]
Unigene35456_All	207	0	9	0	4.747	12.2128	Up	8.5238e-07	2.35334e-06	--	--	--	--
Unigene35755_All	299	0	13	0	4.747	12.2128	Up	2.41254e-09	8.05777e-09	--	--	--	--
Unigene35146_All	392	0	17	0	4.7349	12.2091	Up	6.82834e-12	2.62749e-11	--	--	--	--
Unigene36228_All	232	0	10	0	4.7061	12.2003	Up	1.96605e-07	5.73999e-07	--	--	--	--
Unigene35863_All	348	0	15	0	4.7061	12.2003	Up	1.2835e-10	4.64209e-10	gi|383865164|ref|XP_003708045.1|	108.2	1e-22	PREDICTED: uncharacterized protein LOC100876067 [Megachile rotundata]
CL2389.Contig1_All	209	0	9	0	4.7016	12.1989	Up	8.5238e-07	2.35501e-06	--	--	--	--
Unigene36951_All	209	0	9	0	4.7016	12.1989	Up	8.5238e-07	2.34897e-06	--	--	--	--
Unigene35517_All	256	0	11	0	4.6914	12.1958	Up	4.53476e-08	1.39168e-07	--	--	--	--
Unigene35981_All	303	0	13	0	4.6844	12.1936	Up	2.41254e-09	8.08239e-09	--	--	--	--
Unigene35257_All	443	0	19	0	4.6827	12.1931	Up	3.63276e-13	1.48303e-12	--	--	--	--
CL3390.Contig1_All	517	0	22	0	4.646	12.1818	Up	4.45776e-15	1.98547e-14	--	--	--	--
Unigene35088_All	235	0	10	0	4.646	12.1818	Up	1.96605e-07	5.74032e-07	--	--	--	--
Unigene35337_All	306	0	13	0	4.6384	12.1794	Up	2.41254e-09	8.06418e-09	gi|322792601|gb|EFZ16502.1|	73.9	2e-12	hypothetical protein SINV_01354 [Solenopsis invicta]
CL5071.Contig3_All	1601	0	68	0	4.6373	12.1791	Up	2.21458e-44	2.0138e-43	gi|383851641|ref|XP_003701340.1|	395.6	4e-108	PREDICTED: membrane metallo-endopeptidase-like 1-like [Megachile rotundata]
Unigene35399_All	330	0	14	0	4.632	12.1774	Up	5.56462e-10	1.93972e-09	gi|116283512|gb|AAH29790.1|	161	1e-38	Unknown (protein for MGC:35458) [Homo sapiens]
Unigene35392_All	236	0	10	0	4.6264	12.1757	Up	1.96605e-07	5.73302e-07	--	--	--	--
Unigene36818_All	260	0	11	0	4.6192	12.1734	Up	4.53476e-08	1.39355e-07	--	--	--	--
Unigene36819_All	213	0	9	0	4.6133	12.1716	Up	8.5238e-07	2.35592e-06	--	--	--	--
Unigene36842_All	309	0	13	0	4.5934	12.1653	Up	2.41254e-09	8.06311e-09	--	--	--	--
Unigene36715_All	262	0	11	0	4.584	12.1624	Up	4.53476e-08	1.39219e-07	--	--	--	--
Unigene35444_All	477	0	20	0	4.5779	12.1605	Up	8.37908e-14	3.52182e-13	--	--	--	--
Unigene36968_All	215	0	9	0	4.5704	12.1581	Up	8.5238e-07	2.35398e-06	gi|332030842|gb|EGI70483.1|	137.9	1e-31	2-oxoglutarate dehydrogenase E1 component, mitochondrial [Acromyrmex echinatior]
Unigene35381_All	288	0	12	0	4.5492	12.1514	Up	1.04596e-08	3.3506e-08	--	--	--	--
CL40.Contig2_All	264	0	11	0	4.5492	12.1514	Up	4.53476e-08	1.39202e-07	--	--	--	--
Unigene36770_All	264	0	11	0	4.5492	12.1514	Up	4.53476e-08	1.39101e-07	--	--	--	--
Unigene36838_All	216	0	9	0	4.5492	12.1514	Up	8.5238e-07	2.35192e-06	--	--	--	--
Unigene35384_All	288	0	12	0	4.5492	12.1514	Up	1.04596e-08	3.34529e-08	--	--	--	--
Unigene36887_All	216	0	9	0	4.5492	12.1514	Up	8.5238e-07	2.34871e-06	--	--	--	--
Unigene36178_All	290	0	12	0	4.5179	12.1414	Up	1.04596e-08	3.34805e-08	--	--	--	--
Unigene36004_All	266	0	11	0	4.515	12.1405	Up	4.53476e-08	1.39134e-07	--	--	--	--
Unigene36850_All	218	0	9	0	4.5075	12.1381	Up	8.5238e-07	2.35205e-06	--	--	--	--
Unigene36780_All	243	0	10	0	4.4931	12.1335	Up	1.96605e-07	5.73733e-07	--	--	--	--
Unigene36788_All	341	0	14	0	4.4825	12.1301	Up	5.56462e-10	1.93557e-09	--	--	--	--
Unigene35244_All	317	0	13	0	4.4775	12.1285	Up	2.41254e-09	8.07595e-09	--	--	--	--
CL5117.Contig2_All	439	0	18	0	4.4767	12.1282	Up	1.57498e-12	6.25604e-12	--	--	--	--
Unigene35833_All	244	0	10	0	4.4747	12.1276	Up	1.96605e-07	5.73236e-07	--	--	--	--
CL2301.Contig2_All	220	0	9	0	4.4665	12.1249	Up	8.5238e-07	2.35128e-06	--	--	--	--
Unigene35341_All	220	0	9	0	4.4665	12.1249	Up	8.5238e-07	2.35038e-06	--	--	--	--
Unigene35524_All	220	0	9	0	4.4665	12.1249	Up	8.5238e-07	2.34948e-06	gi|301631326|ref|XP_002944749.1|	98.6	9e-20	PREDICTED: transposon Ty3-I Gag-Pol polyprotein-like [Xenopus (Silurana) tropicalis]
Unigene35826_All	222	0	9	0	4.4263	12.1119	Up	8.5238e-07	2.34846e-06	--	--	--	--
Unigene34747_All	989	0	40	0	4.4159	12.1085	Up	1.52196e-26	9.75268e-26	gi|322783941|gb|EFZ11121.1|	177.2	1e-42	hypothetical protein SINV_09112 [Solenopsis invicta]
Unigene36125_All	495	0	20	0	4.4114	12.107	Up	8.37908e-14	3.51743e-13	--	--	--	--
Unigene35503_All	322	0	13	0	4.408	12.1059	Up	2.41254e-09	8.06097e-09	--	--	--	--
Unigene37047_All	223	0	9	0	4.4064	12.1054	Up	8.5238e-07	2.35089e-06	gi|339240821|ref|XP_003376336.1|	96.3	4e-19	retrovirus-related Pol polyprotein from transposon TNT 1-94 [Trichinella spiralis] >gi|316974954|gb|EFV58419.1| retrovirus-related Pol polyprotein from transposon TNT 1-94 [Trichinella spiralis]
Unigene35645_All	223	0	9	0	4.4064	12.1054	Up	8.5238e-07	2.34935e-06	--	--	--	--
Unigene34746_All	1017	0	41	0	4.4016	12.1038	Up	3.51046e-27	2.27814e-26	gi|322783941|gb|EFZ11121.1|	177.2	1e-42	hypothetical protein SINV_09112 [Solenopsis invicta]
CL5117.Contig3_All	323	0	13	0	4.3943	12.1014	Up	2.41254e-09	8.06578e-09	--	--	--	--
CL3958.Contig2_All	224	0	9	0	4.3868	12.099	Up	8.5238e-07	2.35605e-06	--	--	--	--
Unigene36833_All	224	0	9	0	4.3868	12.099	Up	8.5238e-07	2.3554e-06	--	--	--	--
Unigene35947_All	224	0	9	0	4.3868	12.099	Up	8.5238e-07	2.3536e-06	--	--	--	--
Unigene35578_All	349	0	14	0	4.3798	12.0966	Up	5.56462e-10	1.9361e-09	--	--	--	--
Unigene35472_All	250	0	10	0	4.3673	12.0925	Up	1.96605e-07	5.73899e-07	--	--	--	--
CL4497.Contig1_All	425	0	17	0	4.3673	12.0925	Up	6.82834e-12	2.62929e-11	gi|11323019|emb|CAC16871.1|	84	2e-15	pol [Drosophila melanogaster]
Unigene35662_All	200	0	8	0	4.3673	12.0925	Up	3.6955e-06	9.64052e-06	--	--	--	--
Unigene35330_All	251	0	10	0	4.3499	12.0868	Up	1.96605e-07	5.73335e-07	--	--	--	--
Unigene35986_All	226	0	9	0	4.348	12.0861	Up	8.5238e-07	2.35e-06	--	--	--	--
Unigene35470_All	277	0	11	0	4.3357	12.082	Up	4.53476e-08	1.39084e-07	gi|194400543|gb|ACF70482.1|	192.6	4e-48	arylphorin-type storage protein [Pieris rapae]
Unigene36774_All	202	0	8	0	4.324	12.0782	Up	3.6955e-06	9.66902e-06	--	--	--	--
CL49.Contig2_All	354	0	14	0	4.3179	12.0761	Up	5.56462e-10	1.94039e-09	--	--	--	--
CL2456.Contig2_All	279	0	11	0	4.3047	12.0717	Up	4.53476e-08	1.39329e-07	--	--	--	--
Unigene36773_All	279	0	11	0	4.3047	12.0717	Up	4.53476e-08	1.39295e-07	gi|262034615|gb|ACY06932.1|	74.3	1e-12	putative cuticle protein CPH37 [Bombyx mori]
Unigene35401_All	203	0	8	0	4.3027	12.071	Up	3.6955e-06	9.664e-06	--	--	--	--
CL958.Contig1_All	203	0	8	0	4.3027	12.071	Up	3.6955e-06	9.6515e-06	--	--	--	--
CL3764.Contig2_All	2362	0	93	0	4.2989	12.0698	Up	2.62604e-60	3.01236e-59	gi|328782027|ref|XP_001122158.2|	360.5	2e-97	PREDICTED: membrane metallo-endopeptidase-like 1-like [Apis mellifera]
CL3507.Contig1_All	508	0	20	0	4.2985	12.0696	Up	8.37908e-14	3.52447e-13	--	--	--	--
Unigene35354_All	254	0	10	0	4.2985	12.0696	Up	1.96605e-07	5.74265e-07	--	--	--	--
Unigene35987_All	229	0	9	0	4.291	12.0671	Up	8.5238e-07	2.35025e-06	--	--	--	--
Unigene36502_All	204	0	8	0	4.2816	12.0639	Up	3.6955e-06	9.6595e-06	--	--	--	--
Unigene35726_All	230	0	9	0	4.2723	12.0608	Up	8.5238e-07	2.34858e-06	--	--	--	--
Unigene35703_All	256	0	10	0	4.2649	12.0583	Up	1.96605e-07	5.73468e-07	--	--	--	--
Unigene36754_All	282	0	11	0	4.2589	12.0563	Up	4.53476e-08	1.38932e-07	gi|345488894|ref|XP_003426006.1|	58.9	8e-08	PREDICTED: A disintegrin and metalloproteinase with thrombospondin motifs 16-like [Nasonia vitripennis]
Unigene35843_All	359	0	14	0	4.2578	12.0559	Up	5.56462e-10	1.93784e-09	gi|301619341|ref|XP_002939052.1|	117.1	2e-25	PREDICTED: uncharacterized protein K02A2.6-like [Xenopus (Silurana) tropicalis]
Unigene36776_All	308	0	12	0	4.2538	12.0545	Up	1.04596e-08	3.35124e-08	--	--	--	--
Unigene36865_All	231	0	9	0	4.2538	12.0545	Up	8.5238e-07	2.35489e-06	--	--	--	--
Unigene35704_All	206	0	8	0	4.2401	12.0499	Up	3.6955e-06	9.659e-06	--	--	--	--
Unigene35754_All	206	0	8	0	4.2401	12.0499	Up	3.6955e-06	9.64401e-06	--	--	--	--
Unigene36798_All	206	0	8	0	4.2401	12.0499	Up	3.6955e-06	9.63803e-06	--	--	--	--
Unigene36864_All	258	0	10	0	4.2319	12.0471	Up	1.96605e-07	5.7317e-07	--	--	--	--
Unigene36194_All	284	0	11	0	4.2289	12.0461	Up	4.53476e-08	1.39363e-07	--	--	--	--
Unigene36797_All	207	0	8	0	4.2196	12.0429	Up	3.6955e-06	9.66801e-06	--	--	--	--
Unigene36846_All	233	0	9	0	4.2173	12.0421	Up	8.5238e-07	2.35218e-06	--	--	--	--
Unigene36729_All	285	0	11	0	4.214	12.041	Up	4.53476e-08	1.39008e-07	--	--	--	--
CL3436.Contig1_All	572	0	22	0	4.1993	12.0359	Up	4.45776e-15	1.98459e-14	gi|74876349|sp|Q76NV1.1|DYRK1_DICDI	53.1	8e-06	RecName: Full=Probable serine/threonine-protein kinase dyrk1; AltName: Full=Dual specificity tyrosine-phosphorylation regulated kinase 1
CL3726.Contig1_All	260	0	10	0	4.1993	12.0359	Up	1.96605e-07	5.74365e-07	--	--	--	--
Unigene36703_All	650	0	25	0	4.1993	12.0359	Up	5.47014e-17	2.62078e-16	--	--	--	--
Unigene36919_All	208	0	8	0	4.1993	12.0359	Up	3.6955e-06	9.63504e-06	--	--	--	--
Unigene35178_All	261	0	10	0	4.1832	12.0304	Up	1.96605e-07	5.74464e-07	--	--	--	--
Unigene34842_All	1098	0	42	0	4.1764	12.028	Up	8.09698e-28	5.33768e-27	gi|307178046|gb|EFN66891.1|	424.5	4e-117	Beta-1,3-galactosyltransferase 1 [Camponotus floridanus]
CL1595.Contig3_All	262	0	10	0	4.1672	12.0249	Up	1.96605e-07	5.74331e-07	--	--	--	--
Unigene36883_All	289	0	11	0	4.1557	12.0209	Up	4.53476e-08	1.39211e-07	--	--	--	--
CL1072.Contig1_All	290	0	11	0	4.1414	12.0159	Up	4.53476e-08	1.38974e-07	--	--	--	--
Unigene34823_All	211	0	8	0	4.1396	12.0153	Up	3.6955e-06	9.63554e-06	--	--	--	--
Unigene35882_All	264	0	10	0	4.1357	12.0139	Up	1.96605e-07	5.73667e-07	--	--	--	--
Unigene35391_All	238	0	9	0	4.1287	12.0115	Up	8.5238e-07	2.35244e-06	--	--	--	--
Unigene35183_All	212	0	8	0	4.1201	12.0085	Up	3.6955e-06	9.65e-06	--	--	--	--
Unigene36678_All	371	0	14	0	4.1201	12.0085	Up	5.56462e-10	1.9349e-09	--	--	--	--
Unigene35541_All	239	0	9	0	4.1115	12.0054	Up	8.5238e-07	2.35527e-06	--	--	--	--
Unigene35207_All	213	0	8	0	4.1007	12.0017	Up	3.6955e-06	9.66852e-06	--	--	--	--
Unigene35403_All	213	0	8	0	4.1007	12.0017	Up	3.6955e-06	9.6575e-06	gi|470261708|ref|XP_004360479.1|	95.9	6e-19	S-adenosylmethionine synthetase [Dictyostelium fasciculatum] >gi|328874262|gb|EGG22628.1| S-adenosylmethionine synthetase [Dictyostelium fasciculatum]
Unigene36328_All	240	0	9	0	4.0943	11.9994	Up	8.5238e-07	2.35437e-06	--	--	--	--
Unigene36767_All	240	0	9	0	4.0943	11.9994	Up	8.5238e-07	2.35308e-06	--	--	--	--
Unigene35534_All	214	0	8	0	4.0816	11.9949	Up	3.6955e-06	9.64151e-06	--	--	--	--
Unigene36908_All	241	0	9	0	4.0773	11.9934	Up	8.5238e-07	2.35385e-06	--	--	--	--
Unigene35654_All	241	0	9	0	4.0773	11.9934	Up	8.5238e-07	2.35321e-06	--	--	--	--
Unigene35675_All	268	0	10	0	4.074	11.9922	Up	1.96605e-07	5.74697e-07	--	--	--	--
Unigene36716_All	322	0	12	0	4.0689	11.9904	Up	1.04596e-08	3.34635e-08	--	--	--	--
Unigene35617_All	215	0	8	0	4.0626	11.9882	Up	3.6955e-06	9.63952e-06	--	--	--	--
Unigene36872_All	216	0	8	0	4.0438	11.9815	Up	3.6955e-06	9.66701e-06	--	--	--	--
Unigene35397_All	271	0	10	0	4.0289	11.9762	Up	1.96605e-07	5.73269e-07	gi|194400543|gb|ACF70482.1|	201.1	1e-50	arylphorin-type storage protein [Pieris rapae]
CL429.Contig2_All	244	0	9	0	4.0272	11.9756	Up	8.5238e-07	2.35514e-06	--	--	--	--
Unigene36878_All	217	0	8	0	4.0251	11.9748	Up	3.6955e-06	9.658e-06	--	--	--	--
Unigene34860_All	217	0	8	0	4.0251	11.9748	Up	3.6955e-06	9.64551e-06	--	--	--	--
CL3689.Contig2_All	381	0	14	0	4.0119	11.9701	Up	5.56462e-10	1.93798e-09	--	--	--	--
Unigene36123_All	300	0	11	0	4.0033	11.967	Up	4.53476e-08	1.39253e-07	--	--	--	--
CL1053.Contig3_All	273	0	10	0	3.9993	11.9655	Up	1.96605e-07	5.74498e-07	--	--	--	--
CL620.Contig3_All	219	0	8	0	3.9884	11.9616	Up	3.6955e-06	9.63454e-06	--	--	--	--
CL3016.Contig2_All	220	0	8	0	3.9703	11.955	Up	3.6955e-06	9.66501e-06	--	--	--	--
CL104.Contig2_All	303	0	11	0	3.9637	11.9526	Up	4.53476e-08	1.39016e-07	--	--	--	--
Unigene36907_All	248	0	9	0	3.9622	11.9521	Up	8.5238e-07	2.3545e-06	--	--	--	--
CL505.Contig3_All	689	0	25	0	3.9616	11.9519	Up	5.47014e-17	2.61954e-16	gi|307210680|gb|EFN87103.1|	42.7	2e-85	Heat shock protein 75 kDa, mitochondrial [Harpegnathos saltator]
Unigene35389_All	276	0	10	0	3.9559	11.9498	Up	1.96605e-07	5.73634e-07	--	--	--	--
Unigene36855_All	276	0	10	0	3.9559	11.9498	Up	1.96605e-07	5.73103e-07	--	--	--	--
Unigene35006_All	221	0	8	0	3.9523	11.9485	Up	3.6955e-06	9.649e-06	--	--	--	--
Unigene36781_All	249	0	9	0	3.9463	11.9463	Up	8.5238e-07	2.35424e-06	--	--	--	--
CL5160.Contig3_All	2077	0	75	0	3.9425	11.9449	Up	7.69156e-49	7.51577e-48	--	--	--	--
Unigene35230_All	222	0	8	0	3.9345	11.942	Up	3.6955e-06	9.6605e-06	gi|322795777|gb|EFZ18456.1|	67.8	1e-10	hypothetical protein SINV_10672 [Solenopsis invicta]
CL421.Contig5_All	223	0	8	0	3.9168	11.9355	Up	3.6955e-06	9.6545e-06	--	--	--	--
Unigene35512_All	251	0	9	0	3.9149	11.9348	Up	8.5238e-07	2.35102e-06	--	--	--	--
CL3844.Contig1_All	476	0	17	0	3.8994	11.929	Up	6.82834e-12	2.62949e-11	--	--	--	--
Unigene36829_All	280	0	10	0	3.8994	11.929	Up	1.96605e-07	5.73004e-07	--	--	--	--
CL2402.Contig8_All	393	0	14	0	3.8894	11.9253	Up	5.56462e-10	1.93517e-09	--	--	--	--
CL1280.Contig1_All	846	0	30	0	3.8717	11.9188	Up	3.57108e-20	1.91051e-19	--	--	--	--
Unigene36995_All	339	0	12	0	3.8648	11.9162	Up	1.04596e-08	3.34423e-08	--	--	--	--
Unigene36946_All	255	0	9	0	3.8535	11.912	Up	8.5238e-07	2.35463e-06	--	--	--	--
Unigene35426_All	255	0	9	0	3.8535	11.912	Up	8.5238e-07	2.3527e-06	--	--	--	--
CL4118.Contig3_All	1248	0	44	0	3.8494	11.9104	Up	4.30768e-29	2.921e-28	--	--	--	--
CL116.Contig9_All	227	0	8	0	3.8478	11.9098	Up	3.6955e-06	9.656e-06	--	--	--	--
Unigene36804_All	256	0	9	0	3.8384	11.9063	Up	8.5238e-07	2.34923e-06	--	--	--	--
CL1827.Contig2_All	228	0	8	0	3.8309	11.9035	Up	3.6955e-06	9.6585e-06	--	--	--	--
Unigene36771_All	285	0	10	0	3.8309	11.9035	Up	1.96605e-07	5.73501e-07	--	--	--	--
Unigene35454_All	228	0	8	0	3.8309	11.9035	Up	3.6955e-06	9.6505e-06	--	--	--	--
Unigene36927_All	257	0	9	0	3.8235	11.9007	Up	8.5238e-07	2.35179e-06	--	--	--	--
Unigene35013_All	257	0	9	0	3.8235	11.9007	Up	8.5238e-07	2.34884e-06	gi|383856834|ref|XP_003703912.1|	62.4	7e-09	PREDICTED: neprilysin-2-like [Megachile rotundata]
CL676.Contig1_All	229	0	8	0	3.8142	11.8972	Up	3.6955e-06	9.66601e-06	--	--	--	--
Unigene35575_All	315	0	11	0	3.8127	11.8966	Up	4.53476e-08	1.39177e-07	--	--	--	--
Unigene36840_All	344	0	12	0	3.8087	11.8951	Up	1.04596e-08	3.34762e-08	--	--	--	--
Unigene35164_All	287	0	10	0	3.8042	11.8934	Up	1.96605e-07	5.73369e-07	--	--	--	--
CL241.Contig3_All	201	0	7	0	3.8024	11.8927	Up	1.60218e-05	3.9299e-05	gi|332024734|gb|EGI64923.1|	98.6	9e-20	Carbohydrate sulfotransferase 5 [Acromyrmex echinatior]
Unigene37007_All	201	0	7	0	3.8024	11.8927	Up	1.60218e-05	3.92608e-05	--	--	--	--
CL2757.Contig2_All	230	0	8	0	3.7976	11.8909	Up	3.6955e-06	9.6465e-06	--	--	--	--
Unigene36918_All	230	0	8	0	3.7976	11.8909	Up	3.6955e-06	9.63603e-06	gi|322792533|gb|EFZ16484.1|	57.4	2e-07	hypothetical protein SINV_03881 [Solenopsis invicta]
Unigene36868_All	317	0	11	0	3.7886	11.8874	Up	4.53476e-08	1.38948e-07	--	--	--	--
Unigene34770_All	202	0	7	0	3.7835	11.8855	Up	1.60218e-05	3.92914e-05	--	--	--	--
Unigene37029_All	202	0	7	0	3.7835	11.8855	Up	1.60218e-05	3.9238e-05	--	--	--	--
CL4798.Contig2_All	202	0	7	0	3.7835	11.8855	Up	1.60218e-05	3.9236e-05	--	--	--	--
CL1236.Contig2_All	231	0	8	0	3.7812	11.8846	Up	3.6955e-06	9.657e-06	--	--	--	--
Unigene36782_All	376	0	13	0	3.7749	11.8822	Up	2.41254e-09	8.08131e-09	gi|190702470|gb|ACE75357.1|	61.6	1e-08	hypothetical protein GIP_L2_0080 [Glyptapanteles indiensis]
CL4135.Contig1_All	232	0	8	0	3.7649	11.8784	Up	3.6955e-06	9.66751e-06	gi|156553805|ref|XP_001603051.1|	74.3	1e-12	PREDICTED: transcription factor A, mitochondrial-like [Nasonia vitripennis]
Unigene35846_All	203	0	7	0	3.7649	11.8784	Up	1.60218e-05	3.9278e-05	--	--	--	--
Unigene36056_All	203	0	7	0	3.7649	11.8784	Up	1.60218e-05	3.92685e-05	--	--	--	--
Unigene35203_All	203	0	7	0	3.7649	11.8784	Up	1.60218e-05	3.92303e-05	--	--	--	--
Unigene36669_All	203	0	7	0	3.7649	11.8784	Up	1.60218e-05	3.92132e-05	--	--	--	--
Unigene36942_All	203	0	7	0	3.7649	11.8784	Up	1.60218e-05	3.91714e-05	gi|350412618|ref|XP_003489706.1|	58.2	1e-07	PREDICTED: transcription elongation factor SPT6-like [Bombus impatiens]
CL2223.Contig4_All	639	0	22	0	3.759	11.8761	Up	4.45776e-15	1.98127e-14	gi|340719558|ref|XP_003398217.1|	60.1	3e-52	PREDICTED: kinesin-like protein KIF14-like [Bombus terrestris]
Unigene34922_All	757	0	26	0	3.75	11.8727	Up	1.26171e-17	6.18052e-17	--	--	--	--
CL3926.Contig1_All	233	0	8	0	3.7487	11.8722	Up	3.6955e-06	9.647e-06	--	--	--	--
Unigene34927_All	204	0	7	0	3.7464	11.8713	Up	1.60218e-05	3.93066e-05	--	--	--	--
CL1964.Contig2_All	204	0	7	0	3.7464	11.8713	Up	1.60218e-05	3.92723e-05	--	--	--	--
Unigene37009_All	204	0	7	0	3.7464	11.8713	Up	1.60218e-05	3.92627e-05	gi|332030073|gb|EGI69898.1|	114.4	1e-24	Beta-1,3-galactosyltransferase 1 [Acromyrmex echinatior]
Unigene35446_All	204	0	7	0	3.7464	11.8713	Up	1.60218e-05	3.92418e-05	gi|242022144|ref|XP_002431501.1|	66.2	5e-10	enzymatic polyprotein, putative [Pediculus humanus corporis] >gi|212516795|gb|EEB18763.1| enzymatic polyprotein, putative [Pediculus humanus corporis]
Unigene36745_All	408	0	14	0	3.7464	11.8713	Up	5.56462e-10	1.9345e-09	--	--	--	--
Unigene37140_All	205	0	7	0	3.7282	11.8643	Up	1.60218e-05	3.92933e-05	--	--	--	--
CL2432.Contig1_All	205	0	7	0	3.7282	11.8643	Up	1.60218e-05	3.92665e-05	--	--	--	--
CL3324.Contig2_All	205	0	7	0	3.7282	11.8643	Up	1.60218e-05	3.92532e-05	--	--	--	--
Unigene35311_All	205	0	7	0	3.7282	11.8643	Up	1.60218e-05	3.92037e-05	--	--	--	--
Unigene35467_All	205	0	7	0	3.7282	11.8643	Up	1.60218e-05	3.91904e-05	--	--	--	--
CL438.Contig2_All	1818	0	62	0	3.7235	11.8624	Up	1.47072e-40	1.25271e-39	gi|307178046|gb|EFN66891.1|	495.4	4e-138	Beta-1,3-galactosyltransferase 1 [Camponotus floridanus]
Unigene36867_All	264	0	9	0	3.7221	11.8619	Up	8.5238e-07	2.34987e-06	--	--	--	--
Unigene34834_All	323	0	11	0	3.7183	11.8604	Up	4.53476e-08	1.39041e-07	--	--	--	--
Unigene36805_All	266	0	9	0	3.6941	11.851	Up	8.5238e-07	2.35141e-06	--	--	--	--
CL3843.Contig2_All	237	0	8	0	3.6855	11.8476	Up	3.6955e-06	9.6535e-06	--	--	--	--
Unigene36959_All	208	0	7	0	3.6744	11.8433	Up	1.60218e-05	3.92094e-05	--	--	--	--
Unigene36879_All	208	0	7	0	3.6744	11.8433	Up	1.60218e-05	3.9179e-05	--	--	--	--
CL1966.Contig1_All	268	0	9	0	3.6666	11.8402	Up	8.5238e-07	2.35476e-06	--	--	--	--
Unigene36958_All	209	0	7	0	3.6568	11.8364	Up	1.60218e-05	3.92227e-05	--	--	--	--
CL434.Contig1_All	209	0	7	0	3.6568	11.8364	Up	1.60218e-05	3.91885e-05	--	--	--	--
Unigene36138_All	209	0	7	0	3.6568	11.8364	Up	1.60218e-05	3.91733e-05	--	--	--	--
Unigene36890_All	239	0	8	0	3.6546	11.8355	Up	3.6955e-06	9.6495e-06	--	--	--	--
Unigene36816_All	269	0	9	0	3.6529	11.8348	Up	8.5238e-07	2.34833e-06	--	--	--	--
Unigene35010_All	270	0	9	0	3.6394	11.8295	Up	8.5238e-07	2.35566e-06	--	--	--	--
Unigene445_All	483	0	16	0	3.6168	11.8205	Up	2.96044e-11	1.10502e-10	--	--	--	--
CL394.Contig1_All	302	0	10	0	3.6153	11.8199	Up	1.96605e-07	5.737e-07	--	--	--	--
Unigene36977_All	272	0	9	0	3.6126	11.8188	Up	8.5238e-07	2.35282e-06	gi|383865821|ref|XP_003708371.1|	112.5	6e-24	PREDICTED: uncharacterized protein K02A2.6-like [Megachile rotundata]
Unigene35172_All	212	0	7	0	3.6051	11.8158	Up	1.60218e-05	3.9217e-05	gi|241068677|ref|XP_002408506.1|	98.2	1e-19	conserved hypothetical protein [Ixodes scapularis] >gi|215492494|gb|EEC02135.1| conserved hypothetical protein [Ixodes scapularis]
Unigene36967_All	213	0	7	0	3.5881	11.809	Up	1.60218e-05	3.92761e-05	--	--	--	--
Unigene37069_All	213	0	7	0	3.5881	11.809	Up	1.60218e-05	3.92475e-05	--	--	--	--
Unigene36870_All	214	0	7	0	3.5714	11.8023	Up	1.60218e-05	3.92399e-05	--	--	--	--
Unigene36545_All	214	0	7	0	3.5714	11.8023	Up	1.60218e-05	3.92246e-05	--	--	--	--
CL850.Contig2_All	245	0	8	0	3.5651	11.7997	Up	3.6955e-06	9.66651e-06	--	--	--	--
Unigene36794_All	215	0	7	0	3.5548	11.7956	Up	1.60218e-05	3.92075e-05	--	--	--	--
Unigene36880_All	246	0	8	0	3.5506	11.7938	Up	3.6955e-06	9.63404e-06	--	--	--	--
CL5092.Contig7_All	247	0	8	0	3.5363	11.788	Up	3.6955e-06	9.63902e-06	gi|383856834|ref|XP_003703912.1|	79.7	4e-14	PREDICTED: neprilysin-2-like [Megachile rotundata]
CL2610.Contig1_All	340	0	11	0	3.5324	11.7864	Up	4.53476e-08	1.39067e-07	--	--	--	--
Unigene35344_All	248	0	8	0	3.522	11.7822	Up	3.6955e-06	9.66551e-06	--	--	--	--
Unigene36938_All	217	0	7	0	3.522	11.7822	Up	1.60218e-05	3.92456e-05	--	--	--	--
Unigene35241_All	248	0	8	0	3.522	11.7822	Up	3.6955e-06	9.651e-06	gi|449675066|ref|XP_002161185.2|	53.1	4e-06	PREDICTED: uncharacterized protein LOC100208015 [Hydra magnipapillata]
Unigene35440_All	279	0	9	0	3.522	11.7822	Up	8.5238e-07	2.35115e-06	gi|443693473|gb|ELT94824.1|	125.2	9e-28	hypothetical protein CAPTEDRAFT_122939, partial [Capitella teleta]
Unigene36970_All	249	0	8	0	3.5079	11.7764	Up	3.6955e-06	9.6625e-06	--	--	--	--
Unigene35429_All	249	0	8	0	3.5079	11.7764	Up	3.6955e-06	9.6555e-06	--	--	--	--
Unigene35460_All	219	0	7	0	3.4898	11.7689	Up	1.60218e-05	3.92189e-05	--	--	--	--
Unigene36945_All	251	0	8	0	3.4799	11.7648	Up	3.6955e-06	9.661e-06	gi|156615294|ref|XP_001647514.1|	62	1e-08	predicted protein [Nematostella vectensis] >gi|156214747|gb|EDO35725.1| predicted protein [Nematostella vectensis]
Unigene36874_All	251	0	8	0	3.4799	11.7648	Up	3.6955e-06	9.6485e-06	--	--	--	--
Unigene35558_All	251	0	8	0	3.4799	11.7648	Up	3.6955e-06	9.64102e-06	--	--	--	--
Unigene35187_All	220	0	7	0	3.474	11.7624	Up	1.60218e-05	3.92875e-05	--	--	--	--
Unigene35039_All	252	0	8	0	3.4661	11.7591	Up	3.6955e-06	9.662e-06	--	--	--	--
Unigene35185_All	252	0	8	0	3.4661	11.7591	Up	3.6955e-06	9.64201e-06	--	--	--	--
Unigene36891_All	284	0	9	0	3.46	11.7566	Up	8.5238e-07	2.35257e-06	gi|345543|pir||JC1348	58.2	1e-07	hypothetical 18K protein - goldfish mitochondrion
CL5160.Contig4_All	1073	0	34	0	3.4596	11.7564	Up	1.01074e-22	5.83834e-22	--	--	--	--
CL3796.Contig2_All	351	0	11	0	3.4217	11.7405	Up	4.53476e-08	1.3905e-07	gi|380019955|ref|XP_003693866.1|	147.1	2e-34	PREDICTED: uncharacterized protein LOC100870982 [Apis florea]
Unigene35463_All	224	0	7	0	3.4119	11.7364	Up	1.60218e-05	3.93028e-05	--	--	--	--
Unigene35877_All	224	0	7	0	3.4119	11.7364	Up	1.60218e-05	3.91828e-05	--	--	--	--
Unigene35761_All	290	0	9	0	3.3884	11.7264	Up	8.5238e-07	2.35154e-06	--	--	--	--
Unigene35589_All	227	0	7	0	3.3668	11.7172	Up	1.60218e-05	3.92742e-05	--	--	--	--
Unigene36987_All	227	0	7	0	3.3668	11.7172	Up	1.60218e-05	3.92151e-05	--	--	--	--
CL455.Contig19_All	1233	0	38	0	3.3649	11.7163	Up	2.86076e-25	1.77544e-24	gi|321474641|gb|EFX85606.1|	24.3	7e-43	hypothetical protein DAPPUDRAFT_313895 [Daphnia pulex]
Unigene34757_All	651	0	20	0	3.3543	11.7118	Up	8.37908e-14	3.52417e-13	--	--	--	--
Unigene35161_All	294	0	9	0	3.3423	11.7066	Up	8.5238e-07	2.34961e-06	--	--	--	--
CL4601.Contig1_All	327	0	10	0	3.3389	11.7052	Up	1.96605e-07	5.73933e-07	gi|340725243|ref|XP_003400982.1|	76.3	5e-13	PREDICTED: LOW QUALITY PROTEIN: sphingosine-1-phosphate lyase-like [Bombus terrestris]
Unigene34783_All	229	0	7	0	3.3374	11.7045	Up	1.60218e-05	3.91752e-05	--	--	--	--
Unigene36980_All	230	0	7	0	3.3229	11.6982	Up	1.60218e-05	3.92551e-05	--	--	--	--
Unigene35023_All	263	0	8	0	3.3211	11.6974	Up	3.6955e-06	9.63753e-06	--	--	--	--
CL3643.Contig2_All	395	0	12	0	3.3169	11.6956	Up	1.04596e-08	3.34486e-08	--	--	--	--
Unigene37059_All	231	0	7	0	3.3085	11.692	Up	1.60218e-05	3.92856e-05	gi|189242082|ref|XP_001809963.1|	76.3	5e-13	PREDICTED: similar to BEL12_AG transposon polyprotein [Tribolium castaneum] >gi|270017009|gb|EFA13455.1| hypothetical protein TcasGA2_TC010686 [Tribolium castaneum]
Unigene36981_All	265	0	8	0	3.2961	11.6865	Up	3.6955e-06	9.653e-06	--	--	--	--
CL2137.Contig2_All	265	0	8	0	3.2961	11.6865	Up	3.6955e-06	9.6475e-06	--	--	--	--
CL3160.Contig1_All	265	0	8	0	3.2961	11.6865	Up	3.6955e-06	9.63852e-06	gi|82568430|dbj|BAE48505.1|	105.9	6e-22	juvenile hormone epoxide hydrolase [Athalia rosae]
Unigene35202_All	266	0	8	0	3.2837	11.6811	Up	3.6955e-06	9.63653e-06	--	--	--	--
CL2086.Contig2_All	666	0	20	0	3.2787	11.6789	Up	8.37908e-14	3.52212e-13	gi|156548958|ref|XP_001607083.1|	82	2e-14	PREDICTED: chymotrypsin-1 [Nasonia vitripennis]
Unigene35179_All	333	0	10	0	3.2787	11.6789	Up	1.96605e-07	5.73767e-07	gi|345494745|ref|XP_003427360.1|	60.1	3e-08	PREDICTED: hypothetical protein LOC100679238 [Nasonia vitripennis]
Unigene36953_All	201	0	6	0	3.2592	11.6703	Up	6.94628e-05	0.000159342	--	--	--	--
CL3029.Contig2_All	201	0	6	0	3.2592	11.6703	Up	6.94628e-05	0.000159226	--	--	--	--
CL592.Contig2_All	571	0	17	0	3.2506	11.6665	Up	6.82834e-12	2.6305e-11	--	--	--	--
Unigene35208_All	202	0	6	0	3.243	11.6631	Up	6.94628e-05	0.000159378	--	--	--	--
CL3222.Contig2_All	202	0	6	0	3.243	11.6631	Up	6.94628e-05	0.000159211	--	--	--	--
Unigene37032_All	236	0	7	0	3.2384	11.6611	Up	1.60218e-05	3.91809e-05	--	--	--	--
Unigene37072_All	338	0	10	0	3.2302	11.6574	Up	1.96605e-07	5.74198e-07	gi|3599936|gb|AAC35428.1|	169.9	3e-41	diapause associated protein 1 [Choristoneura fumiferana]
Unigene35404_All	237	0	7	0	3.2248	11.655	Up	1.60218e-05	3.92284e-05	--	--	--	--
Unigene34776_All	237	0	7	0	3.2248	11.655	Up	1.60218e-05	3.91999e-05	--	--	--	--
Unigene36935_All	271	0	8	0	3.2231	11.6542	Up	3.6955e-06	9.6565e-06	--	--	--	--
Unigene37071_All	271	0	8	0	3.2231	11.6542	Up	3.6955e-06	9.63703e-06	--	--	--	--
Unigene35176_All	305	0	9	0	3.2218	11.6537	Up	8.5238e-07	2.34974e-06	--	--	--	--
Unigene36873_All	306	0	9	0	3.2112	11.6489	Up	8.5238e-07	2.35347e-06	gi|2133676|pir||S70430	53.5	3e-06	hypothetical protein 4 - fruit fly (Drosophila melanogaster) retrotransposon mgd1
Unigene37104_All	238	0	7	0	3.2112	11.6489	Up	1.60218e-05	3.92056e-05	--	--	--	--
Unigene35157_All	205	0	6	0	3.1956	11.6419	Up	6.94628e-05	0.000159204	--	--	--	--
Unigene37037_All	205	0	6	0	3.1956	11.6419	Up	6.94628e-05	0.00015919	--	--	--	--
CL2364.Contig1_All	240	0	7	0	3.1845	11.6369	Up	1.60218e-05	3.91866e-05	gi|345481370|ref|XP_003424351.1|	91.7	1e-17	PREDICTED: transcription elongation factor SPT6 [Nasonia vitripennis]
Unigene37054_All	206	0	6	0	3.1801	11.6349	Up	6.94628e-05	0.000159414	--	--	--	--
Unigene35168_All	206	0	6	0	3.1801	11.6349	Up	6.94628e-05	0.000159313	--	--	--	--
Unigene36747_All	344	0	10	0	3.1739	11.632	Up	1.96605e-07	5.74664e-07	--	--	--	--
CL5035.Contig2_All	208	0	6	0	3.1495	11.6209	Up	6.94628e-05	0.000159334	--	--	--	--
Unigene36943_All	243	0	7	0	3.1452	11.6189	Up	1.60218e-05	3.91771e-05	--	--	--	--
Unigene36807_All	417	0	12	0	3.1419	11.6174	Up	1.04596e-08	3.35145e-08	--	--	--	--
Unigene35639_All	210	0	6	0	3.1195	11.6071	Up	6.94628e-05	0.000159472	--	--	--	--
Unigene37025_All	210	0	6	0	3.1195	11.6071	Up	6.94628e-05	0.000159327	--	--	--	--
Unigene37049_All	210	0	6	0	3.1195	11.6071	Up	6.94628e-05	0.000159276	--	--	--	--
Unigene35192_All	211	0	6	0	3.1047	11.6002	Up	6.94628e-05	0.000159516	--	--	--	--
Unigene36929_All	317	0	9	0	3.0998	11.598	Up	8.5238e-07	2.35579e-06	--	--	--	--
Unigene36947_All	282	0	8	0	3.0974	11.5968	Up	3.6955e-06	9.663e-06	--	--	--	--
Unigene36948_All	282	0	8	0	3.0974	11.5968	Up	3.6955e-06	9.66e-06	gi|449687745|ref|XP_004211531.1|	33.1	1e-06	PREDICTED: uncharacterized protein LOC100209599 [Hydra magnipapillata]
Unigene36904_All	248	0	7	0	3.0817	11.5895	Up	1.60218e-05	3.92513e-05	--	--	--	--
Unigene37043_All	213	0	6	0	3.0755	11.5866	Up	6.94628e-05	0.000159421	--	--	--	--
Unigene37004_All	249	0	7	0	3.0694	11.5837	Up	1.60218e-05	3.93009e-05	--	--	--	--
Unigene36976_All	249	0	7	0	3.0694	11.5837	Up	1.60218e-05	3.91961e-05	gi|290988766|ref|XP_002677064.1|	157.9	1e-37	alpha-tubulin [Naegleria gruberi] >gi|284090669|gb|EFC44320.1| alpha-tubulin [Naegleria gruberi]
Unigene36903_All	214	0	6	0	3.0612	11.5799	Up	6.94628e-05	0.000159269	--	--	--	--
Unigene36997_All	286	0	8	0	3.054	11.5765	Up	3.6955e-06	9.66952e-06	gi|170819702|gb|ACB38664.1|	56.6	4e-07	reverse transcriptase [Daphnia pulex]
Unigene35206_All	286	0	8	0	3.054	11.5765	Up	3.6955e-06	9.64251e-06	gi|470252808|ref|XP_004359501.1|	136.7	3e-31	glycine dehydrogenase [Dictyostelium fasciculatum] >gi|328873284|gb|EGG21651.1| glycine dehydrogenase [Dictyostelium fasciculatum]
CL2204.Contig5_All	1011	0	28	0	3.0238	11.5621	Up	6.71242e-19	3.44673e-18	gi|332016614|gb|EGI57486.1|	126.3	2e-27	A disintegrin and metalloproteinase with thrombospondin motifs 1 [Acromyrmex echinatior]
CL1811.Contig2_All	217	0	6	0	3.0189	11.5598	Up	6.94628e-05	0.000159429	--	--	--	--
Unigene37093_All	290	0	8	0	3.0119	11.5565	Up	3.6955e-06	9.66451e-06	--	--	--	--
Unigene36889_All	257	0	7	0	2.9738	11.5381	Up	1.60218e-05	3.93086e-05	--	--	--	--
Unigene37035_All	221	0	6	0	2.9642	11.5334	Up	6.94628e-05	0.000159494	--	--	--	--
Unigene35194_All	221	0	6	0	2.9642	11.5334	Up	6.94628e-05	0.00015932	gi|291239901|ref|XP_002739860.1|	55.1	1e-06	PREDICTED: hypothetical protein [Saccoglossus kowalevskii]
Unigene35210_All	258	0	7	0	2.9623	11.5325	Up	1.60218e-05	3.92799e-05	--	--	--	--
CL2260.Contig2_All	628	0	17	0	2.9556	11.5292	Up	6.82834e-12	2.6323e-11	--	--	--	--
CL4204.Contig2_All	296	0	8	0	2.9509	11.5269	Up	3.6955e-06	9.6635e-06	--	--	--	--
CL3156.Contig2_All	446	0	12	0	2.9376	11.5204	Up	1.04596e-08	3.34826e-08	--	--	--	--
Unigene37033_All	261	0	7	0	2.9282	11.5158	Up	1.60218e-05	3.92837e-05	gi|146076646|ref|XP_001462967.1|	57.4	2e-07	putative ras-like small GTPases [Leishmania infantum JPCM5] >gi|398009984|ref|XP_003858190.1| ras-like small GTPases, putative [Leishmania donovani] >gi|134067049|emb|CAM65312.1| putative ras-like small GTPases [Leishmania infantum JPCM5] >gi|322496396|emb|CBZ31466.1| ras-like small GTPases, putative [Leishmania donovani]
CL2686.Contig2_All	783	0	21	0	2.9282	11.5158	Up	1.93267e-14	8.38231e-14	gi|383860714|ref|XP_003705834.1|	135.2	3e-30	PREDICTED: uncharacterized protein LOC100882893 [Megachile rotundata]
Unigene37063_All	261	0	7	0	2.9282	11.5158	Up	1.60218e-05	3.92265e-05	--	--	--	--
Unigene34730_All	373	0	10	0	2.9271	11.5153	Up	1.96605e-07	5.73567e-07	gi|307198066|gb|EFN79119.1|	97.4	2e-19	Tetraspanin-9 [Harpegnathos saltator]
CL3232.Contig2_All	1009	0	27	0	2.9216	11.5125	Up	2.91018e-18	1.45899e-17	--	--	--	--
CL1965.Contig1_All	412	0	11	0	2.9151	11.5093	Up	4.53476e-08	1.39304e-07	--	--	--	--
Unigene37019_All	225	0	6	0	2.9115	11.5075	Up	6.94628e-05	0.000159487	--	--	--	--
Unigene36982_All	225	0	6	0	2.9115	11.5075	Up	6.94628e-05	0.000159349	--	--	--	--
CL739.Contig1_All	300	0	8	0	2.9115	11.5075	Up	3.6955e-06	9.64002e-06	gi|380013717|ref|XP_003690896.1|	125.2	9e-28	PREDICTED: LOW QUALITY PROTEIN: gamma-glutamyltranspeptidase 1-like [Apis florea]
Unigene35366_All	263	0	7	0	2.906	11.5048	Up	1.60218e-05	3.92818e-05	--	--	--	--
Unigene37000_All	227	0	6	0	2.8859	11.4948	Up	6.94628e-05	0.000159501	--	--	--	--
Unigene36118_All	227	0	6	0	2.8859	11.4948	Up	6.94628e-05	0.000159363	--	--	--	--
Unigene37065_All	265	0	7	0	2.884	11.4939	Up	1.60218e-05	3.92704e-05	gi|45360388|gb|AAS59277.1|	169.1	5e-41	ribulose-1,5-bisphosphate carboxylase/oxygenase large subunit [Strombidium sp. HZ-2009b]
Unigene35676_All	266	0	7	0	2.8732	11.4884	Up	1.60218e-05	3.92322e-05	gi|307192787|gb|EFN75876.1|	70.5	2e-11	hypothetical protein EAI_03061 [Harpegnathos saltator]
Unigene37016_All	266	0	7	0	2.8732	11.4884	Up	1.60218e-05	3.92208e-05	--	--	--	--
Unigene37124_All	266	0	7	0	2.8732	11.4884	Up	1.60218e-05	3.91942e-05	--	--	--	--
CL455.Contig20_All	1066	0	28	0	2.8678	11.4857	Up	6.71242e-19	3.44849e-18	gi|242016238|ref|XP_002428736.1|	219.9	1e-55	endothelin-converting enzyme, putative [Pediculus humanus corporis] >gi|212513421|gb|EEB15998.1| endothelin-converting enzyme, putative [Pediculus humanus corporis]
Unigene37064_All	230	0	6	0	2.8482	11.4758	Up	6.94628e-05	0.00015953	--	--	--	--
Unigene37078_All	230	0	6	0	2.8482	11.4758	Up	6.94628e-05	0.000159305	--	--	--	--
Unigene37106_All	270	0	7	0	2.8306	11.4669	Up	1.60218e-05	3.92113e-05	--	--	--	--
CL4206.Contig1_All	1086	0	28	0	2.815	11.4589	Up	6.71242e-19	3.4506e-18	--	--	--	--
Unigene36498_All	427	0	11	0	2.8126	11.4577	Up	4.53476e-08	1.38923e-07	--	--	--	--
CL1124.Contig2_All	350	0	9	0	2.8075	11.4551	Up	8.5238e-07	2.35051e-06	--	--	--	--
CL4840.Contig2_All	235	0	6	0	2.7876	11.4448	Up	6.94628e-05	0.000159392	--	--	--	--
Unigene35455_All	314	0	8	0	2.7817	11.4418	Up	3.6955e-06	9.646e-06	--	--	--	--
Unigene36994_All	275	0	7	0	2.7792	11.4405	Up	1.60218e-05	3.93047e-05	--	--	--	--
Unigene37095_All	237	0	6	0	2.7641	11.4326	Up	6.94628e-05	0.0001594	gi|1542877|emb|CAA65152.1|	20.8	1e-14	orf [Drosophila melanogaster]
Unigene37021_All	316	0	8	0	2.7641	11.4326	Up	3.6955e-06	9.648e-06	gi|312375264|gb|EFR22670.1|	79	7e-14	hypothetical protein AND_14376 [Anopheles darlingi]
Unigene34970_All	237	0	6	0	2.7641	11.4326	Up	6.94628e-05	0.000159233	--	--	--	--
Unigene37048_All	277	0	7	0	2.7591	11.43	Up	1.60218e-05	3.9257e-05	--	--	--	--
Unigene35499_All	200	0	5	0	2.7295	11.4144	Up	0.000301156	0.000639665	--	--	--	--
CL1584.Contig1_All	202	0	5	0	2.7025	11.4001	Up	0.000301156	0.000639261	--	--	--	--
Unigene37149_All	202	0	5	0	2.7025	11.4001	Up	0.000301156	0.000639127	--	--	--	--
CL455.Contig22_All	1142	0	28	0	2.677	11.3864	Up	6.71242e-19	3.44919e-18	gi|242016238|ref|XP_002428736.1|	107.8	1e-50	endothelin-converting enzyme, putative [Pediculus humanus corporis] >gi|212513421|gb|EEB15998.1| endothelin-converting enzyme, putative [Pediculus humanus corporis]
CL4879.Contig2_All	245	0	6	0	2.6738	11.3847	Up	6.94628e-05	0.000159291	--	--	--	--
CL1248.Contig2_All	736	0	18	0	2.6702	11.3827	Up	1.57498e-12	6.25505e-12	--	--	--	--
Unigene37031_All	247	0	6	0	2.6522	11.373	Up	6.94628e-05	0.000159197	--	--	--	--
Unigene35196_All	206	0	5	0	2.65	11.3718	Up	0.000301156	0.000639073	--	--	--	--
CL1262.Contig4_All	372	0	9	0	2.6415	11.3671	Up	8.5238e-07	2.35411e-06	--	--	--	--
Unigene35188_All	248	0	6	0	2.6415	11.3671	Up	6.94628e-05	0.000159371	--	--	--	--
CL3301.Contig1_All	208	0	5	0	2.6246	11.3579	Up	0.000301156	0.00063945	--	--	--	--
Unigene37109_All	208	0	5	0	2.6246	11.3579	Up	0.000301156	0.000639019	--	--	--	--
CL592.Contig1_All	542	0	13	0	2.6188	11.3547	Up	2.41254e-09	8.07327e-09	--	--	--	--
Unigene36975_All	251	0	6	0	2.6099	11.3498	Up	6.94628e-05	0.000159298	--	--	--	--
Unigene37067_All	252	0	6	0	2.5996	11.3441	Up	6.94628e-05	0.000159407	--	--	--	--
Unigene37036_All	253	0	6	0	2.5893	11.3383	Up	6.94628e-05	0.000159385	--	--	--	--
Unigene37139_All	211	0	5	0	2.5872	11.3372	Up	0.000301156	0.000639046	--	--	--	--
CL4325.Contig1_All	2554	0	60	0	2.565	11.3247	Up	2.76446e-39	2.30334e-38	--	--	--	--
Unigene37096_All	257	0	6	0	2.549	11.3157	Up	6.94628e-05	0.000159255	--	--	--	--
Unigene35620_All	258	0	6	0	2.5391	11.3101	Up	6.94628e-05	0.000159523	--	--	--	--
Unigene35678_All	215	0	5	0	2.5391	11.3101	Up	0.000301156	0.000639288	--	--	--	--
CL4349.Contig1_All	388	0	9	0	2.5326	11.3064	Up	8.5238e-07	2.35167e-06	--	--	--	--
Unigene37062_All	259	0	6	0	2.5293	11.3045	Up	6.94628e-05	0.000159436	--	--	--	--
CL379.Contig3_All	260	0	6	0	2.5196	11.299	Up	6.94628e-05	0.00015924	--	--	--	--
CL1532.Contig1_All	217	0	5	0	2.5157	11.2967	Up	0.000301156	0.000639584	--	--	--	--
CL3425.Contig2_All	218	0	5	0	2.5042	11.2901	Up	0.000301156	0.000639988	--	--	--	--
CL3183.Contig1_All	350	0	8	0	2.4956	11.2852	Up	3.6955e-06	9.652e-06	gi|328709452|ref|XP_003243964.1|	62	9e-09	PREDICTED: hypothetical protein LOC100568954 [Acyrthosiphon pisum]
Unigene36940_All	219	0	5	0	2.4927	11.2835	Up	0.000301156	0.000639154	--	--	--	--
Unigene36956_All	308	0	7	0	2.4814	11.2769	Up	1.60218e-05	3.92971e-05	--	--	--	--
Unigene37143_All	221	0	5	0	2.4702	11.2704	Up	0.000301156	0.000639719	--	--	--	--
Unigene37155_All	221	0	5	0	2.4702	11.2704	Up	0.000301156	0.000638885	--	--	--	--
CL455.Contig21_All	1329	0	30	0	2.4646	11.2671	Up	3.57108e-20	1.91213e-19	gi|405974203|gb|EKC38866.1|	59.3	5e-07	Neprilysin [Crassostrea gigas]
CL2402.Contig1_All	1156	0	26	0	2.4556	11.2619	Up	1.26171e-17	6.17872e-17	--	--	--	--
Unigene37114_All	223	0	5	0	2.448	11.2574	Up	0.000301156	0.000639611	--	--	--	--
Unigene35500_All	225	0	5	0	2.4263	11.2445	Up	0.000301156	0.000639396	--	--	--	--
CL1903.Contig3_All	270	0	6	0	2.4263	11.2445	Up	6.94628e-05	0.000159218	gi|345483859|ref|XP_001599682.2|	77	2e-13	PREDICTED: neuferricin-like [Nasonia vitripennis]
Unigene34955_All	271	0	6	0	2.4173	11.2392	Up	6.94628e-05	0.000159356	--	--	--	--
Unigene36965_All	226	0	5	0	2.4155	11.2381	Up	0.000301156	0.000639638	--	--	--	--
CL1404.Contig2_All	453	0	10	0	2.4102	11.2349	Up	1.96605e-07	5.73402e-07	--	--	--	--
Unigene37129_All	272	0	6	0	2.4084	11.2339	Up	6.94628e-05	0.000159443	--	--	--	--
CL4619.Contig2_All	367	0	8	0	2.38	11.2167	Up	3.6955e-06	9.64351e-06	--	--	--	--
Unigene37126_All	230	0	5	0	2.3735	11.2128	Up	0.000301156	0.000639773	--	--	--	--
CL3156.Contig1_All	416	0	9	0	2.3621	11.2059	Up	8.5238e-07	2.35295e-06	--	--	--	--
CL4686.Contig2_All	465	0	10	0	2.348	11.1972	Up	1.96605e-07	5.74531e-07	--	--	--	--
Unigene37112_All	279	0	6	0	2.348	11.1972	Up	6.94628e-05	0.000159262	--	--	--	--
Unigene36334_All	514	0	11	0	2.3366	11.1902	Up	4.53476e-08	1.39024e-07	gi|380019955|ref|XP_003693866.1|	158.3	1e-37	PREDICTED: uncharacterized protein LOC100870982 [Apis florea]
Unigene37127_All	234	0	5	0	2.3329	11.1879	Up	0.000301156	0.000638939	gi|260823639|ref|XP_002606188.1|	93.2	4e-18	hypothetical protein BRAFLDRAFT_126506 [Branchiostoma floridae] >gi|229291527|gb|EEN62198.1| hypothetical protein BRAFLDRAFT_126506 [Branchiostoma floridae]
Unigene36936_All	235	0	5	0	2.323	11.1818	Up	0.000301156	0.000639557	--	--	--	--
CL1440.Contig2_All	331	0	7	0	2.309	11.1731	Up	1.60218e-05	3.92894e-05	--	--	--	--
Unigene37074_All	238	0	5	0	2.2937	11.1635	Up	0.000301156	0.000638912	--	--	--	--
Unigene37150_All	240	0	5	0	2.2746	11.1514	Up	0.000301156	0.000639827	gi|61207272|gb|AAX40361.1|	137.5	1e-31	elongation factor 1-alpha [Trypanosoma cruzi] >gi|61207274|gb|AAX40362.1| elongation factor 1-alpha [Trypanosoma cruzi]
Unigene35553_All	241	0	5	0	2.2652	11.1454	Up	0.000301156	0.000638858	gi|383859812|ref|XP_003705386.1|	102.8	5e-21	PREDICTED: tyrosine-protein phosphatase 69D-like [Megachile rotundata]
CL4260.Contig2_All	242	0	5	0	2.2558	11.1394	Up	0.000301156	0.000639369	--	--	--	--
CL4310.Contig1_All	437	0	9	0	2.2486	11.1348	Up	8.5238e-07	2.35012e-06	gi|148706589|gb|EDL38536.1|	62	1e-08	mCG15884, isoform CRA_b [Mus musculus]
Unigene36508_All	1415	0	29	0	2.2377	11.1278	Up	1.54824e-19	8.11859e-19	gi|383851641|ref|XP_003701340.1|	332.4	3e-89	PREDICTED: membrane metallo-endopeptidase-like 1-like [Megachile rotundata]
CL3782.Contig3_All	244	0	5	0	2.2373	11.1275	Up	0.000301156	0.0006398	--	--	--	--
Unigene37164_All	244	0	5	0	2.2373	11.1275	Up	0.000301156	0.000638965	gi|328696864|ref|XP_003240154.1|	85.5	8e-16	PREDICTED: uncharacterized protein K02A2.6-like [Acyrthosiphon pisum]
CL4118.Contig2_All	1173	0	24	0	2.2339	11.1253	Up	2.37158e-16	1.10968e-15	--	--	--	--
CL455.Contig1_All	832	0	17	0	2.2309	11.1234	Up	6.82834e-12	2.6319e-11	gi|242016238|ref|XP_002428736.1|	28.5	1e-35	endothelin-converting enzyme, putative [Pediculus humanus corporis] >gi|212513421|gb|EEB15998.1| endothelin-converting enzyme, putative [Pediculus humanus corporis]
CL3441.Contig1_All	248	0	5	0	2.2012	11.1041	Up	0.000301156	0.00063918	--	--	--	--
Unigene37111_All	248	0	5	0	2.2012	11.1041	Up	0.000301156	0.000638992	gi|357608265|gb|EHJ65899.1|	133.7	2e-30	moderately methionine rich storage protein [Danaus plexippus]
CL455.Contig11_All	1157	0	23	0	2.1704	11.0837	Up	1.0282e-15	4.69606e-15	gi|242016238|ref|XP_002428736.1|	96.3	3e-51	endothelin-converting enzyme, putative [Pediculus humanus corporis] >gi|212513421|gb|EEB15998.1| endothelin-converting enzyme, putative [Pediculus humanus corporis]
CL5160.Contig1_All	1931	0	38	0	2.1486	11.0692	Up	2.86076e-25	1.77741e-24	--	--	--	--
CL4430.Contig1_All	257	0	5	0	2.1242	11.0527	Up	0.000301156	0.000639315	--	--	--	--
CL3994.Contig2_All	672	0	13	0	2.1121	11.0445	Up	2.41254e-09	8.05884e-09	--	--	--	--
Unigene36497_All	259	0	5	0	2.1078	11.0415	Up	0.000301156	0.000639692	gi|383855622|ref|XP_003703309.1|	94.4	1e-18	PREDICTED: neurobeachin-like [Megachile rotundata]
Unigene36507_All	1313	0	25	0	2.0789	11.0216	Up	5.47014e-17	2.61929e-16	gi|383851641|ref|XP_003701340.1|	332.4	3e-89	PREDICTED: membrane metallo-endopeptidase-like 1-like [Megachile rotundata]
CL277.Contig1_All	1269	0	24	0	2.0649	11.0119	Up	2.37158e-16	1.10958e-15	gi|332029868|gb|EGI69737.1|	87.8	1e-15	hypothetical protein G5I_01644 [Acromyrmex echinatior]
CL873.Contig2_All	531	0	10	0	2.0562	11.0058	Up	1.96605e-07	5.73534e-07	gi|332026341|gb|EGI66470.1|	75.9	9e-13	Apolipoprotein D [Acromyrmex echinatior]
Unigene34758_All	1173	0	22	0	2.0477	10.9998	Up	4.45776e-15	1.98389e-14	--	--	--	--
CL455.Contig7_All	908	0	17	0	2.0442	10.9973	Up	6.82834e-12	2.6321e-11	gi|383863402|ref|XP_003707170.1|	21.2	1e-30	PREDICTED: endothelin-converting enzyme 1-like [Megachile rotundata]
CL1248.Contig3_All	706	0	13	0	2.0104	10.9733	Up	2.41254e-09	8.07541e-09	--	--	--	--
CL1836.Contig1_All	278	0	5	0	1.9637	10.9394	Up	0.000301156	0.000639342	--	--	--	--
CL3855.Contig1_All	447	0	8	0	1.954	10.9322	Up	3.6955e-06	9.64301e-06	--	--	--	--
CL4816.Contig1_All	517	0	9	0	1.9007	10.8923	Up	8.5238e-07	2.35231e-06	gi|322785464|gb|EFZ12135.1|	123.2	5e-27	hypothetical protein SINV_15010 [Solenopsis invicta]
CL5062.Contig1_All	520	0	9	0	1.8897	10.8839	Up	8.5238e-07	2.35064e-06	--	--	--	--
CL1901.Contig2_All	636	0	11	0	1.8884	10.8829	Up	4.53476e-08	1.39338e-07	--	--	--	--
CL2260.Contig1_All	676	0	11	0	1.7766	10.7949	Up	4.53476e-08	1.39236e-07	--	--	--	--
Unigene36149_All	311	0	5	0	1.7553	10.7775	Up	0.000301156	0.000639934	gi|380014016|ref|XP_003691040.1|	110.2	3e-23	PREDICTED: zinc finger protein 395-like [Apis florea]
CL4325.Contig2_All	2590	0	40	0	1.6862	10.7196	Up	1.52196e-26	9.74278e-26	--	--	--	--
CL547.Contig4_All	1176	0	18	0	1.6712	10.7067	Up	1.57498e-12	6.25949e-12	gi|332016614|gb|EGI57486.1|	159.5	3e-37	A disintegrin and metalloproteinase with thrombospondin motifs 1 [Acromyrmex echinatior]
CL1726.Contig2_All	334	0	5	0	1.6345	10.6746	Up	0.000301156	0.000639234	--	--	--	--
CL3072.Contig1_All	1609	0	24	0	1.6286	10.6694	Up	2.37158e-16	1.11071e-15	gi|380028710|ref|XP_003698033.1|	219.6	4e-55	PREDICTED: uncharacterized protein LOC100867419 [Apis florea]
CL1205.Contig8_All	1231	0	18	0	1.5965	10.6407	Up	1.57498e-12	6.26442e-12	gi|383861266|ref|XP_003706107.1|	96.7	4e-52	PREDICTED: venom acid phosphatase Acph-1-like [Megachile rotundata]
CL726.Contig2_All	4656	0	68	0	1.5946	10.639	Up	2.21458e-44	2.01489e-43	gi|270009808|gb|EFA06256.1|	229.9	1e-57	hypothetical protein TcasGA2_TC009115 [Tribolium castaneum]
Unigene34863_All	414	0	6	0	1.5823	10.6278	Up	6.94628e-05	0.000159479	--	--	--	--
CL1953.Contig2_All	983	0	14	0	1.555	10.6027	Up	5.56462e-10	1.93464e-09	gi|116283512|gb|AAH29790.1|	458.8	1e-127	Unknown (protein for MGC:35458) [Homo sapiens]
CL4637.Contig2_All	356	0	5	0	1.5335	10.5826	Up	0.000301156	0.000639476	--	--	--	--
CL3474.Contig2_All	571	0	8	0	1.5297	10.579	Up	3.6955e-06	9.6615e-06	--	--	--	--
CL4842.Contig2_All	1287	0	18	0	1.527	10.5765	Up	1.57498e-12	6.25456e-12	gi|307211739|gb|EFN87734.1|	191.8	6e-47	Pancreatic triacylglycerol lipase [Harpegnathos saltator]
CL3991.Contig1_All	503	0	7	0	1.5194	10.5693	Up	1.60218e-05	3.9198e-05	--	--	--	--
Unigene34761_All	1738	0	24	0	1.5077	10.5581	Up	2.37158e-16	1.11041e-15	--	--	--	--
CL1887.Contig1_All	881	0	12	0	1.4872	10.5384	Up	1.04596e-08	3.34954e-08	--	--	--	--
CL217.Contig17_All	2005	0	27	0	1.4703	10.5219	Up	2.91018e-18	1.45914e-17	gi|299522880|ref|NP_001177576.1|	42	2e-59	odorant receptor 204 [Nasonia vitripennis]
CL142.Contig2_All	454	0	6	0	1.4429	10.4948	Up	6.94628e-05	0.000159247	--	--	--	--
CL455.Contig2_All	923	0	12	0	1.4195	10.4712	Up	1.04596e-08	3.34932e-08	gi|17533333|ref|NP_494538.1|	140.6	1e-31	Protein NEP-11, isoform a [Caenorhabditis elegans] >gi|74957125|sp|O16796.2|NEPL2_CAEEL RecName: Full=Neprilysin-2 >gi|351058116|emb|CCD64733.1| Protein NEP-11, isoform a [Caenorhabditis elegans]
CL729.Contig2_All	469	0	6	0	1.3968	10.4479	Up	6.94628e-05	0.000159508	--	--	--	--
CL4842.Contig1_All	1287	0	16	0	1.3574	10.4066	Up	2.96044e-11	1.10616e-10	gi|307211739|gb|EFN87734.1|	191.8	6e-47	Pancreatic triacylglycerol lipase [Harpegnathos saltator]
CL2204.Contig3_All	1161	0	14	0	1.3166	10.3626	Up	5.56462e-10	1.93637e-09	gi|332016614|gb|EGI57486.1|	44.3	1e-22	A disintegrin and metalloproteinase with thrombospondin motifs 1 [Acromyrmex echinatior]
CL455.Contig17_All	999	0	12	0	1.3115	10.357	Up	1.04596e-08	3.35209e-08	gi|17533333|ref|NP_494538.1|	127.5	1e-27	Protein NEP-11, isoform a [Caenorhabditis elegans] >gi|74957125|sp|O16796.2|NEPL2_CAEEL RecName: Full=Neprilysin-2 >gi|351058116|emb|CCD64733.1| Protein NEP-11, isoform a [Caenorhabditis elegans]
CL455.Contig6_All	878	0	10	0	1.2435	10.2802	Up	1.96605e-07	5.74298e-07	gi|405974203|gb|EKC38866.1|	116.3	1e-24	Neprilysin [Crassostrea gigas]
CL2961.Contig2_All	528	0	6	0	1.2407	10.2769	Up	6.94628e-05	0.000159465	--	--	--	--
CL455.Contig15_All	1095	0	12	0	1.1965	10.2246	Up	1.04596e-08	3.34508e-08	gi|405974203|gb|EKC38866.1|	116.3	2e-24	Neprilysin [Crassostrea gigas]
CL528.Contig3_All	650	0	7	0	1.1758	10.1994	Up	1.60218e-05	3.91923e-05	gi|345497649|ref|XP_001600520.2|	93.2	1e-17	PREDICTED: chymotrypsin-1 [Nasonia vitripennis]
Unigene8890_All	1115	0	12	0	1.1751	10.1986	Up	1.04596e-08	3.34911e-08	--	--	--	--
CL5071.Contig4_All	564	0	6	0	1.1615	10.1818	Up	6.94628e-05	0.000159458	gi|383851641|ref|XP_003701340.1|	55.5	1e-06	PREDICTED: membrane metallo-endopeptidase-like 1-like [Megachile rotundata]
CL108.Contig1_All	475	0	5	0	1.1493	10.1665	Up	0.000301156	0.000640015	--	--	--	--
CL1931.Contig1_All	2528	0	26	0	1.1229	10.133	Up	1.26171e-17	6.17932e-17	gi|322787682|gb|EFZ13694.1|	745.7	0	hypothetical protein SINV_03923 [Solenopsis invicta]
CL1248.Contig4_All	682	0	7	0	1.1206	10.1301	Up	1.60218e-05	3.92589e-05	--	--	--	--
CL212.Contig1_All	830	0	8	0	1.0524	10.0395	Up	3.6955e-06	9.64501e-06	--	--	--	--
CL5071.Contig1_All	651	0	6	0	1.0063	9.97484	Up	6.94628e-05	0.00015945	gi|383851641|ref|XP_003701340.1|	55.5	2e-06	PREDICTED: membrane metallo-endopeptidase-like 1-like [Megachile rotundata]
CL217.Contig19_All	1986	0	18	0	0.9896	9.9507	Up	1.57498e-12	6.25407e-12	gi|299522880|ref|NP_001177576.1|	42	2e-59	odorant receptor 204 [Nasonia vitripennis]
CL866.Contig1_All	1364	0	12	0	0.9605	9.90764	Up	1.04596e-08	3.3438e-08	gi|284172475|ref|NP_001164387.2|	153.7	2e-35	gustatory receptor 5 [Nasonia vitripennis]
CL453.Contig1_All	586	0	5	0	0.9316	9.86357	Up	0.000301156	0.000639907	--	--	--	--
CL866.Contig4_All	1346	0	11	0	0.8923	9.80139	Up	4.53476e-08	1.39228e-07	gi|299523084|ref|NP_001177424.1|	172.9	3e-41	gustatory receptor 4 [Nasonia vitripennis]
CL4206.Contig3_All	1201	0	9	0	0.8182	9.67631	Up	8.5238e-07	2.35373e-06	--	--	--	--
Unigene34727_All	1351	0	10	0	0.8082	9.65857	Up	1.96605e-07	5.7307e-07	gi|383851641|ref|XP_003701340.1|	395.6	3e-108	PREDICTED: membrane metallo-endopeptidase-like 1-like [Megachile rotundata]
CL5071.Contig2_All	814	0	6	0	0.8048	9.65249	Up	6.94628e-05	0.000159284	gi|383851641|ref|XP_003701340.1|	55.5	3e-06	PREDICTED: membrane metallo-endopeptidase-like 1-like [Megachile rotundata]
Unigene34759_All	1639	0	12	0	0.7994	9.64277	Up	1.04596e-08	3.34656e-08	--	--	--	--
CL217.Contig8_All	2059	0	15	0	0.7954	9.63554	Up	1.2835e-10	4.63976e-10	gi|299522880|ref|NP_001177576.1|	42	2e-59	odorant receptor 204 [Nasonia vitripennis]
CL277.Contig2_All	964	0	7	0	0.7928	9.63081	Up	1.60218e-05	3.92494e-05	gi|322788921|gb|EFZ14445.1|	128.3	5e-28	hypothetical protein SINV_03215 [Solenopsis invicta]
CL1248.Contig1_All	712	0	5	0	0.7667	9.58252	Up	0.000301156	0.000639961	--	--	--	--
CL4325.Contig4_All	2521	0	16	0	0.6929	9.4365	Up	2.96044e-11	1.10559e-10	--	--	--	--
CL217.Contig11_All	2075	0	13	0	0.684	9.41785	Up	2.41254e-09	8.07649e-09	gi|299522880|ref|NP_001177576.1|	194.5	1e-47	odorant receptor 204 [Nasonia vitripennis]
Unigene34728_All	1438	0	9	0	0.6833	9.41638	Up	8.5238e-07	2.35618e-06	gi|383851641|ref|XP_003701340.1|	395.6	3e-108	PREDICTED: membrane metallo-endopeptidase-like 1-like [Megachile rotundata]
CL3232.Contig1_All	800	0	5	0	0.6824	9.41447	Up	0.000301156	0.0006391	--	--	--	--
CL866.Contig3_All	1298	0	8	0	0.6729	9.39425	Up	3.6955e-06	9.64451e-06	gi|299523084|ref|NP_001177424.1|	157.9	1e-36	gustatory receptor 4 [Nasonia vitripennis]
CL4206.Contig4_All	1209	0	7	0	0.6322	9.30424	Up	1.60218e-05	3.92341e-05	--	--	--	--
CL277.Contig4_All	1069	0	6	0	0.6128	9.25927	Up	6.94628e-05	0.000159182	gi|322788921|gb|EFZ14445.1|	128.3	6e-28	hypothetical protein SINV_03215 [Solenopsis invicta]
CL2790.Contig3_All	1025	0	5	0	0.5326	9.05691	Up	0.000301156	0.00063988	--	--	--	--
CL217.Contig5_All	1477	0	7	0	0.5174	9.01514	Up	1.60218e-05	3.92437e-05	gi|299522880|ref|NP_001177576.1|	213.8	1e-53	odorant receptor 204 [Nasonia vitripennis]
CL3620.Contig2_All	1695	0	8	0	0.5153	9.00927	Up	3.6955e-06	9.654e-06	gi|270013375|gb|EFA09823.1|	189.9	3e-46	hypothetical protein TcasGA2_TC011970 [Tribolium castaneum]
CL4206.Contig2_All	1078	0	5	0	0.5064	8.98413	Up	0.000301156	0.000639207	--	--	--	--
CL2204.Contig4_All	1082	0	5	0	0.5045	8.97871	Up	0.000301156	0.000639853	gi|332016614|gb|EGI57486.1|	44.3	4e-24	A disintegrin and metalloproteinase with thrombospondin motifs 1 [Acromyrmex echinatior]
Unigene34800_All	1577	0	7	0	0.4846	8.92065	Up	1.60218e-05	3.92952e-05	gi|307201136|gb|EFN81047.1|	549.7	1e-154	GPI transamidase component PIG-T [Harpegnathos saltator]
CL217.Contig21_All	1135	0	5	0	0.481	8.90989	Up	0.000301156	0.000639746	gi|299522878|ref|NP_001177575.1|	136	3e-30	odorant receptor 203 [Nasonia vitripennis]
Unigene34804_All	1651	0	7	0	0.4629	8.85456	Up	1.60218e-05	3.92646e-05	gi|332023512|gb|EGI63749.1|	152.1	4e-145	GPI transamidase component PIG-T [Acromyrmex echinatior]
CL217.Contig6_All	1224	0	5	0	0.446	8.8009	Up	0.000301156	0.000639423	gi|299522878|ref|NP_001177575.1|	114.8	9e-24	odorant receptor 203 [Nasonia vitripennis]
CL1704.Contig1_All	2094	0	8	0	0.4171	8.70425	Up	3.6955e-06	9.6525e-06	gi|195144998|ref|XP_002013483.1|	97.8	6e-59	GL24163 [Drosophila persimilis] >gi|198452463|ref|XP_001358785.2| GA18802, isoform A [Drosophila pseudoobscura pseudoobscura] >gi|194102426|gb|EDW24469.1| GL24163 [Drosophila persimilis] >gi|198131942|gb|EAL27928.2| GA18802, isoform A [Drosophila pseudoobscura pseudoobscura]
CL217.Contig20_All	1941	0	7	0	0.3938	8.62132	Up	1.60218e-05	3.91847e-05	gi|299522880|ref|NP_001177576.1|	42	1e-54	odorant receptor 204 [Nasonia vitripennis]
CL866.Contig2_All	1412	0	5	0	0.3866	8.5947	Up	0.000301156	0.000639503	gi|299523084|ref|NP_001177424.1|	165.6	5e-39	gustatory receptor 4 [Nasonia vitripennis]
CL217.Contig22_All	1995	0	7	0	0.3831	8.58158	Up	1.60218e-05	3.92018e-05	gi|299522880|ref|NP_001177576.1|	42	1e-54	odorant receptor 204 [Nasonia vitripennis]
CL217.Contig13_All	1609	0	5	0	0.3393	8.40642	Up	0.000301156	0.00063953	gi|307199150|gb|EFN79860.1|	117.5	2e-24	Odorant receptor 22b [Harpegnathos saltator]
CL4325.Contig3_All	2623	0	8	0	0.333	8.37938	Up	3.6955e-06	9.655e-06	--	--	--	--

## Sheet: KEGG annotation
KEGG ID	Level 2	Level 3	Level 4	Number of genes (151)	Percentage(%)
ko01100	Metabolism	Global map	Metabolic pathways	60	39.7351
ko04972	Organismal Systems	Digestive system	Pancreatic secretion	30	19.8675
ko04080	Environmental Information Processing	Signaling molecules and interaction	Neuroactive ligand-receptor interaction	22	14.5695
ko05010	Human Diseases	Neurodegenerative diseases	Alzheimer's disease	21	13.9073
ko00561	Metabolism	Lipid metabolism	Glycerolipid metabolism	21	13.9073
ko04974	Organismal Systems	Digestive system	Protein digestion and absorption	19	12.5828
ko04640	Organismal Systems	Immune system	Hematopoietic cell lineage	18	11.9205
ko04614	Organismal Systems	Endocrine system	Renin-angiotensin system	18	11.9205
ko05164	Human Diseases	Infectious diseases: Viral	Influenza A	17	11.2583
ko04142	Cellular Processes	Transport and catabolism	Lysosome	17	11.2583
ko00592	Metabolism	Lipid metabolism	alpha-Linolenic acid metabolism	16	10.596
ko00564	Metabolism	Lipid metabolism	Glycerophospholipid metabolism	16	10.596
ko00480	Metabolism	Metabolism of other amino acids	Glutathione metabolism	15	9.93377
ko04975	Organismal Systems	Digestive system	Fat digestion and absorption	14	9.27152
ko04977	Organismal Systems	Digestive system	Vitamin digestion and absorption	13	8.60927
ko03320	Organismal Systems	Endocrine system	PPAR signaling pathway	13	8.60927
ko00740	Metabolism	Metabolism of cofactors and vitamins	Riboflavin metabolism	12	7.94702
ko04610	Organismal Systems	Immune system	Complement and coagulation cascades	11	7.28477
ko05146	Human Diseases	Infectious diseases: Parasitic	Amoebiasis	10	6.62252
ko05110	Human Diseases	Infectious diseases: Bacterial	Vibrio cholerae infection	6	3.97351
ko04120	Genetic Information Processing	Folding, sorting and degradation	Ubiquitin mediated proteolysis	6	3.97351
ko05202	Human Diseases	Cancers: Overview	Transcriptional misregulation in cancer	5	3.31126
ko04976	Organismal Systems	Digestive system	Bile secretion	5	3.31126
ko04962	Organismal Systems	Excretory system	Vasopressin-regulated water reabsorption	5	3.31126
ko04914	Organismal Systems	Endocrine system	Progesterone-mediated oocyte maturation	5	3.31126
ko04110	Cellular Processes	Cell growth and death	Cell cycle	5	3.31126
ko03013	Genetic Information Processing	Translation	RNA transport	5	3.31126
ko02010	Environmental Information Processing	Membrane transport	ABC transporters	5	3.31126
ko05030	Human Diseases	Substance dependence	Cocaine addiction	4	2.64901
ko05016	Human Diseases	Neurodegenerative diseases	Huntington's disease	4	2.64901
ko04724	Organismal Systems	Nervous system	Glutamatergic synapse	4	2.64901
ko04060	Environmental Information Processing	Signaling molecules and interaction	Cytokine-cytokine receptor interaction	4	2.64901
ko05130	Human Diseases	Infectious diseases: Bacterial	Pathogenic Escherichia coli infection	3	1.98675
ko04970	Organismal Systems	Digestive system	Salivary secretion	3	1.98675
ko04540	Cellular Processes	Cell communication	Gap junction	3	1.98675
ko04350	Environmental Information Processing	Signal transduction	TGF-beta signaling pathway	3	1.98675
ko04340	Environmental Information Processing	Signal transduction	Hedgehog signaling pathway	3	1.98675
ko00601	Metabolism	Glycan biosynthesis and metabolism	Glycosphingolipid biosynthesis - lacto and neolacto series	3	1.98675
ko00230	Metabolism	Nucleotide metabolism	Purine metabolism	3	1.98675
ko00040	Metabolism	Carbohydrate metabolism	Pentose and glucuronate interconversions	3	1.98675
ko05134	Human Diseases	Infectious diseases: Bacterial	Legionellosis	2	1.3245
ko05012	Human Diseases	Neurodegenerative diseases	Parkinson's disease	2	1.3245
ko04973	Organismal Systems	Digestive system	Carbohydrate digestion and absorption	2	1.3245
ko04916	Organismal Systems	Endocrine system	Melanogenesis	2	1.3245
ko04730	Organismal Systems	Nervous system	Long-term depression	2	1.3245
ko04270	Organismal Systems	Circulatory system	Vascular smooth muscle contraction	2	1.3245
ko04260	Organismal Systems	Circulatory system	Cardiac muscle contraction	2	1.3245
ko04146	Cellular Processes	Transport and catabolism	Peroxisome	2	1.3245
ko04145	Cellular Processes	Transport and catabolism	Phagosome	2	1.3245
ko04144	Cellular Processes	Transport and catabolism	Endocytosis	2	1.3245
ko04141	Genetic Information Processing	Folding, sorting and degradation	Protein processing in endoplasmic reticulum	2	1.3245
ko00983	Metabolism	Xenobiotics biodegradation and metabolism	Drug metabolism - other enzymes	2	1.3245
ko00590	Metabolism	Lipid metabolism	Arachidonic acid metabolism	2	1.3245
ko00563	Metabolism	Glycan biosynthesis and metabolism	Glycosylphosphatidylinositol(GPI)-anchor biosynthesis	2	1.3245
ko00510	Metabolism	Glycan biosynthesis and metabolism	N-Glycan biosynthesis	2	1.3245
ko00500	Metabolism	Carbohydrate metabolism	Starch and sucrose metabolism	2	1.3245
ko00350	Metabolism	Amino acid metabolism	Tyrosine metabolism	2	1.3245
ko00330	Metabolism	Amino acid metabolism	Arginine and proline metabolism	2	1.3245
ko00310	Metabolism	Amino acid metabolism	Lysine degradation	2	1.3245
ko00190	Metabolism	Energy metabolism	Oxidative phosphorylation	2	1.3245
ko00052	Metabolism	Carbohydrate metabolism	Galactose metabolism	2	1.3245
ko00020	Metabolism	Carbohydrate metabolism	Citrate cycle (TCA cycle)	2	1.3245
ko05414	Human Diseases	Cardiovascular diseases	Dilated cardiomyopathy	1	0.662252
ko05412	Human Diseases	Cardiovascular diseases	Arrhythmogenic right ventricular cardiomyopathy (ARVC)	1	0.662252
ko05410	Human Diseases	Cardiovascular diseases	Hypertrophic cardiomyopathy (HCM)	1	0.662252
ko05340	Human Diseases	Immune diseases	Primary immunodeficiency	1	0.662252
ko05168	Human Diseases	Infectious diseases: Viral	Herpes simplex infection	1	0.662252
ko05152	Human Diseases	Infectious diseases: Bacterial	Tuberculosis	1	0.662252
ko05145	Human Diseases	Infectious diseases: Parasitic	Toxoplasmosis	1	0.662252
ko05020	Human Diseases	Neurodegenerative diseases	Prion diseases	1	0.662252
ko05014	Human Diseases	Neurodegenerative diseases	Amyotrophic lateral sclerosis (ALS)	1	0.662252
ko04964	Organismal Systems	Excretory system	Proximal tubule bicarbonate reclamation	1	0.662252
ko04726	Organismal Systems	Nervous system	Serotonergic synapse	1	0.662252
ko04722	Organismal Systems	Nervous system	Neurotrophin signaling pathway	1	0.662252
ko04711	Organismal Systems	Environmental adaptation	Circadian rhythm - fly	1	0.662252
ko04710	Organismal Systems	Environmental adaptation	Circadian rhythm - mammal	1	0.662252
ko04666	Organismal Systems	Immune system	Fc gamma R-mediated phagocytosis	1	0.662252
ko04660	Organismal Systems	Immune system	T cell receptor signaling pathway	1	0.662252
ko04514	Environmental Information Processing	Signaling molecules and interaction	Cell adhesion molecules (CAMs)	1	0.662252
ko04062	Organismal Systems	Immune system	Chemokine signaling pathway	1	0.662252
ko04020	Environmental Information Processing	Signal transduction	Calcium signaling pathway	1	0.662252
ko03040	Genetic Information Processing	Transcription	Spliceosome	1	0.662252
ko03022	Genetic Information Processing	Transcription	Basal transcription factors	1	0.662252
ko03018	Genetic Information Processing	Folding, sorting and degradation	RNA degradation	1	0.662252
ko03015	Genetic Information Processing	Translation	mRNA surveillance pathway	1	0.662252
ko03008	Genetic Information Processing	Translation	Ribosome biogenesis in eukaryotes	1	0.662252
ko00981	Metabolism	Metabolism of terpenoids and polyketides	Insect hormone biosynthesis	1	0.662252
ko00600	Metabolism	Lipid metabolism	Sphingolipid metabolism	1	0.662252
ko00533	Metabolism	Glycan biosynthesis and metabolism	Glycosaminoglycan biosynthesis - keratan sulfate	1	0.662252
ko00531	Metabolism	Glycan biosynthesis and metabolism	Glycosaminoglycan degradation	1	0.662252
ko00520	Metabolism	Carbohydrate metabolism	Amino sugar and nucleotide sugar metabolism	1	0.662252
ko00471	Metabolism	Metabolism of other amino acids	D-Glutamine and D-glutamate metabolism	1	0.662252
ko00460	Metabolism	Metabolism of other amino acids	Cyanoamino acid metabolism	1	0.662252
ko00430	Metabolism	Metabolism of other amino acids	Taurine and hypotaurine metabolism	1	0.662252
ko00380	Metabolism	Amino acid metabolism	Tryptophan metabolism	1	0.662252
ko00270	Metabolism	Amino acid metabolism	Cysteine and methionine metabolism	1	0.662252
ko00260	Metabolism	Amino acid metabolism	Glycine, serine and threonine metabolism	1	0.662252
ko00250	Metabolism	Amino acid metabolism	Alanine, aspartate and glutamate metabolism	1	0.662252
ko00140	Metabolism	Lipid metabolism	Steroid hormone biosynthesis	1	0.662252
ko00053	Metabolism	Carbohydrate metabolism	Ascorbate and aldarate metabolism	1	0.662252

## Sheet: GO annotation
Ontology	Class	Number of genes (382)	Percentage(%)
Cellular Component	GO:0005576 extracellular region	6	5.3
Cellular Component	GO:0044421 extracellular region part	3	2.6
Cellular Component	GO:0005623 cell	26	22.8
Cellular Component	GO:0044464 cell part	26	22.8
Cellular Component	GO:0031974 membrane-enclosed lumen	2	1.8
Cellular Component	GO:0032991 macromolecular complex	6	5.3
Cellular Component	GO:0043226 organelle	17	14.9
Cellular Component	GO:0044422 organelle part	8	7
Cellular Component	GO:0044421 extracellular region part	3	2.6
Cellular Component	GO:0044422 organelle part	8	7
Cellular Component	GO:0044464 cell part	26	22.8
Biological Process	GO:0032502 developmental process	10	8.8
Biological Process	GO:0044085 cellular component biogenesis	3	2.6
Biological Process	GO:0000003 reproduction	5	4.4
Biological Process	GO:0016043 cellular component organization	8	7
Biological Process	GO:0022414 reproductive process	3	2.6
Biological Process	GO:0050896 response to stimulus	2	1.8
Biological Process	GO:0032501 multicellular organismal process	13	11.4
Biological Process	GO:0010926 anatomical structure formation	2	1.8
Biological Process	GO:0051234 establishment of localization	6	5.3
Biological Process	GO:0008152 metabolic process	36	31.6
Biological Process	GO:0043473 pigmentation	10	8.8
Biological Process	GO:0040011 locomotion	2	1.8
Biological Process	GO:0051179 localization	9	7.9
Biological Process	GO:0009987 cellular process	40	35.1
Biological Process	GO:0040007 growth	3	2.6
Biological Process	GO:0065007 biological regulation	13	11.4
Molecular Function	GO:0009055 electron carrier activity	1	0.9
Molecular Function	GO:0060089 molecular transducer activity	1	0.9
Molecular Function	GO:0045182 translation regulator activity	2	1.8
Molecular Function	GO:0030234 enzyme regulator activity	1	0.9
Molecular Function	GO:0003824 catalytic activity	85	74.6
Molecular Function	GO:0005198 structural molecule activity	1	0.9
Molecular Function	GO:0005488 binding	37	32.5
Molecular Function	GO:0005215 transporter activity	1	0.9
