# Supplementary material for: Comparative transcriptome analysis of venom glands from Cotesia vestalis and Diadromus collaris, two endoparasitoids of the host Plutella xylostella
Source: Sci Rep. 2017 May 2;7:1298. doi: 10.1038/s41598-017-01383-2 (PMC5431001; doi:10.1038/s41598-017-01383-2)
Supplement: Supplementary file 8 — Suppl Table S7 [file 41598_2017_1383_MOESM8_ESM.xls]

## Sheet: manuscript title
Comparative transcriptome analysis of venom glands from Cotesia vestalis and Diadromus collaris, two endoparasitoids of the host Plutella xylostella
Wei Zhao a,b, Min Shi a,b, Xi-qian Ye a,b, Fei Li a,b, Xiao-wei Wang a,b, Xue-xin Chen a,b,c,*
a Institute of Insect Sciences, Zhejiang University, 866 Yuhangtang Road, Hangzhou 310058, China
b Ministry of Agriculture Key Lab of Molecular Biology of Crop Pathogens and Insect Pests, Zhejiang University, 866 Yuhangtang Road, Hangzhou 310058, China
c State Key Lab of Rice Biology, Zhejiang University, 866 Yuhangtang Road, Hangzhou 310058, China
*Corresponding author: xxchen@zju.edu.cn, phone number: +86 571 88982868

## Sheet: C.vestalis VG specific genes
geneID	Gene length	Cotesia_vestalis_body_without_venom_gland_rawfragments(31635418)	Cotesia_vestalis_venom_gland_rawfragments(10713611)	Cotesia_vestalis_body_without_venom_gland_FPKM	Cotesia_vestalis_venom_gland_FPKM	log2 Ratio(Cotesia_vestalis_venom_gland/Cotesia_vestalis_body_without_venom_gland)	Up-Down-Regulation(Cotesia_vestalis_venom_gland/Cotesia_vestalis_body_without_venom_gland)	P-value	FDR	Nr-ID	Nr-Score	Nr-Evalue	Nr-annotation
Unigene32174_All	710	0	474196	0	62339.6	25.8936	Up	0	0	--	--	--	--
Unigene30513_All	1399	0	95367	0	6362.75	22.6012	Up	0	0	gi|315131325|emb|CBM69271.1|	85.5	7e-15	venom protein Ci-48a [Chelonus inanitus]
Unigene32175_All	381	0	20696	0	5070.21	22.2736	Up	0	0	--	--	--	--
Unigene31286_All	448	0	14190	0	2956.44	21.4954	Up	0	0	--	--	--	--
Unigene30925_All	228	0	6545	0	2679.41	21.3535	Up	0	0	--	--	--	--
Unigene32304_All	1081	0	18406	0	1589.27	20.5999	Up	0	0	--	--	--	--
Unigene32480_All	685	0	6845	0	932.711	19.8311	Up	0	0	gi|307175763|gb|EFN65598.1|	73.6	9e-12	Aminopeptidase N [Camponotus floridanus]
Unigene30485_All	400	0	3168	0	739.247	19.4957	Up	0	0	--	--	--	--
Unigene31299_All	744	0	4130	0	518.133	18.983	Up	0	0	--	--	--	--
Unigene31298_All	364	0	1553	0	398.23	18.6032	Up	0	0	--	--	--	--
Unigene30640_All	348	0	1406	0	377.112	18.5246	Up	0	0	--	--	--	--
Unigene31912_All	372	0	1058	0	265.465	18.0182	Up	0	0	gi|123469493|ref|XP_001317958.1|	98.2	1e-19	histone H4-3 [Trichomonas vaginalis G3] >gi|121900705|gb|EAY05735.1| histone H4-3 [Trichomonas vaginalis G3]
Unigene32356_All	1139	0	2236	0	183.237	17.4833	Up	0	0	gi|403333060|gb|EJY65597.1|	69.7	3e-10	hypothetical protein OXYTRI_14248 [Oxytricha trifallax]
Unigene32478_All	206	0	387	0	175.351	17.4199	Up	5.02212e-232	9.47268e-231	--	--	--	--
Unigene32492_All	344	0	624	0	169.313	17.3693	Up	0	0	--	--	--	--
Unigene32203_All	425	0	683	0	150.002	17.1946	Up	0	0	--	--	--	--
Unigene31266_All	317	0	505	0	148.695	17.182	Up	1.84414e-302	4.51819e-301	--	--	--	--
Unigene31729_All	239	0	369	0	144.109	17.1368	Up	2.78756e-221	5.08136e-220	--	--	--	--
Unigene31254_All	365	0	535	0	136.812	17.0618	Up	0	0	--	--	--	--
Unigene32177_All	348	0	508	0	136.254	17.0559	Up	2e-304	4.91391e-303	--	--	--	--
Unigene30929_All	259	0	365	0	131.54	17.0051	Up	6.80542e-219	1.22919e-217	--	--	--	--
Unigene32261_All	460	0	599	0	121.544	16.8911	Up	0	0	gi|389615151|dbj|BAM20566.1|	280.4	1e-74	histone H3.3B, partial [Papilio polytes]
CL1935.Contig3_All	352	0	454	0	120.386	16.8773	Up	5.10598e-272	1.12303e-270	--	--	--	--
Unigene32495_All	317	0	406	0	119.545	16.8672	Up	2.28898e-243	4.50934e-242	gi|443733916|gb|ELU18100.1|	24.6	4e-06	hypothetical protein CAPTEDRAFT_60885, partial [Capitella teleta]
Unigene32391_All	329	0	412	0	116.887	16.8348	Up	6.00064e-247	1.19789e-245	gi|1864155|gb|AAB48625.1|	63.9	2e-09	ribosomal protein P1 homolog [Caenorhabditis elegans]
Unigene30622_All	362	0	448	0	115.514	16.8177	Up	1.94771e-268	4.21139e-267	--	--	--	--
Unigene32436_All	414	0	484	0	109.121	16.7356	Up	6.32196e-290	1.49088e-288	gi|20138105|sp|P90543.3|H3_EUPCR	142.5	5e-33	RecName: Full=Histone H3 >gi|21667244|gb|AAM73998.1|AF466825_1 histone H3v [Euplotes octocarinatus] >gi|1763308|gb|AAB39721.1| histone H3 [Moneuplotes crassus]
CL3280.Contig3_All	224	0	255	0	106.257	16.6972	Up	3.10948e-153	4.2677e-152	--	--	--	--
Unigene32221_All	475	0	532	0	104.54	16.6737	Up	0	0	--	--	--	--
Unigene32501_All	237	0	260	0	102.397	16.6438	Up	3.22218e-156	4.49192e-155	gi|389615669|dbj|BAM20786.1|	150.6	2e-35	unknown secreted protein, partial [Papilio polytes]
Unigene30933_All	550	0	559	0	94.8666	16.5336	Up	0	0	--	--	--	--
CL1627.Contig1_All	555	0	557	0	93.6756	16.5154	Up	0	0	gi|389614718|dbj|BAM20385.1|	332.4	6e-90	unknown protein, partial [Papilio polytes]
Unigene32147_All	418	0	407	0	90.8829	16.4717	Up	5.79076e-244	1.14547e-242	gi|281203434|gb|EFA77634.1|	56.6	4e-07	histone H2B domain-containing protein [Polysphondylium pallidum PN500]
CL3938.Contig1_All	347	0	326	0	87.6904	16.4201	Up	1.29494e-195	2.1685e-194	--	--	--	--
Unigene32499_All	331	0	308	0	86.8534	16.4063	Up	7.18764e-185	1.14242e-183	--	--	--	--
Unigene32550_All	602	0	541	0	83.8813	16.3561	Up	0	0	gi|302353413|gb|ADL27914.1|	392.9	5e-108	argonaute protein [Helicoverpa armigera]
Unigene32407_All	395	0	348	0	82.233	16.3274	Up	9.55616e-209	1.67248e-207	gi|90085317|dbj|BAE91399.1|	65.5	8e-10	unnamed protein product [Macaca fascicularis]
Unigene32285_All	470	0	407	0	80.8278	16.3026	Up	5.79076e-244	1.14599e-242	--	--	--	--
Unigene32380_All	583	0	479	0	76.6886	16.2267	Up	6.10084e-287	1.42865e-285	--	--	--	--
Unigene32252_All	237	0	192	0	75.6166	16.2064	Up	1.25276e-115	1.38964e-114	gi|218117092|emb|CAQ37783.1|	96.7	3e-19	60S ribosomal protein L37 [Echinorhynchus truttae]
Unigene32529_All	341	0	254	0	69.5254	16.0853	Up	1.22913e-152	1.68058e-151	--	--	--	--
CL1340.Contig1_All	554	0	406	0	68.4038	16.0618	Up	2.28898e-243	4.5073e-242	--	--	--	--
CL2071.Contig1_All	233	0	170	0	68.1016	16.0554	Up	1.69759e-102	1.71852e-101	gi|471232195|ref|XP_004037214.1|	52.4	7e-06	hypothetical protein IMG5_058710, partial [Ichthyophthirius multifiliis] >gi|340507231|gb|EGR33228.1| hypothetical protein IMG5_058710 [Ichthyophthirius multifiliis]
Unigene32533_All	266	0	182	0	63.8637	15.9627	Up	1.16665e-109	1.23726e-108	gi|223587759|emb|CAR82250.1|	138.3	1e-31	hypothetical protein [Cotesia congregata]
Unigene32359_All	323	0	221	0	63.8637	15.9627	Up	6.13122e-133	7.5406e-132	--	--	--	--
Unigene31008_All	288	0	197	0	63.8466	15.9623	Up	1.29816e-118	1.46813e-117	--	--	--	--
Unigene32298_All	354	0	239	0	63.0172	15.9435	Up	1.10461e-143	1.44354e-142	gi|149642675|ref|NP_001092680.1|	101.3	1e-20	40S ribosomal protein S17 [Bos taurus] >gi|166219437|sp|A5PK63.1|RS17_BOVIN RecName: Full=40S ribosomal protein S17 >gi|148745739|gb|AAI42375.1| RPS17 protein [Bos taurus]
Unigene32045_All	286	0	193	0	62.9876	15.9428	Up	3.16926e-116	3.5318e-115	--	--	--	--
CL4083.Contig1_All	2622	0	1689	0	60.1258	15.8757	Up	0	0	--	--	--	--
CL2071.Contig3_All	215	0	125	0	54.267	15.7278	Up	1.23218e-75	1.01991e-74	--	--	--	--
Unigene32371_All	1045	0	604	0	53.9492	15.7193	Up	0	0	gi|123445169|ref|XP_001311347.1|	72	5e-11	hypothetical protein [Trichomonas vaginalis G3] >gi|121893153|gb|EAX98417.1| hypothetical protein TVAG_264660 [Trichomonas vaginalis G3]
Unigene32157_All	264	0	152	0	53.7408	15.7137	Up	9.42258e-92	8.87869e-91	gi|443682962|gb|ELT87377.1|	52.8	6e-06	hypothetical protein CAPTEDRAFT_151982 [Capitella teleta]
Unigene32444_All	667	0	367	0	51.3576	15.6483	Up	4.35552e-220	7.89977e-219	gi|68073159|ref|XP_678494.1|	54.7	4e-06	hypothetical protein [Plasmodium berghei strain ANKA] >gi|56498980|emb|CAH97193.1| hypothetical protein PB000133.02.0 [Plasmodium berghei]
Unigene30506_All	478	0	256	0	49.9892	15.6093	Up	7.8665e-154	1.08103e-152	--	--	--	--
Unigene32482_All	299	0	160	0	49.9474	15.6081	Up	1.58092e-96	1.5346e-95	--	--	--	--
Unigene31870_All	206	0	106	0	48.0289	15.5516	Up	2.70346e-64	2.0047e-63	--	--	--	--
Unigene32445_All	457	0	223	0	45.5463	15.475	Up	3.92402e-134	4.86044e-133	--	--	--	--
Unigene32170_All	313	0	151	0	45.0295	15.4586	Up	3.72458e-91	3.49141e-90	--	--	--	--
Unigene30936_All	266	0	128	0	44.9151	15.4549	Up	1.99504e-77	1.67626e-76	--	--	--	--
Unigene32502_All	1023	0	474	0	43.2481	15.4003	Up	5.88746e-284	1.36252e-282	gi|389615669|dbj|BAM20786.1|	311.6	4e-83	unknown secreted protein, partial [Papilio polytes]
Unigene32497_All	621	0	287	0	43.1374	15.3967	Up	2.46402e-172	3.6883e-171	gi|443429410|gb|AGC92695.1|	146.7	6e-34	thymidylate kinase-like protein [Heliconius erato]
Unigene32507_All	381	0	175	0	42.8723	15.3878	Up	1.75912e-105	1.81292e-104	--	--	--	--
Unigene32506_All	515	0	236	0	42.7729	15.3844	Up	6.82232e-142	8.82008e-141	--	--	--	--
Unigene32403_All	442	0	200	0	42.2349	15.3661	Up	2.10186e-120	2.4046e-119	gi|39840928|dbj|BAD05031.1|	176.8	2e-43	ubiquitin [Antheraea yamamai]
Unigene32496_All	1005	0	450	0	41.7937	15.351	Up	1.24655e-269	2.70609e-268	gi|199600274|tpg|DAA05874.1|	213.8	1e-53	TPA_inf: eukaryotic translation elongation factor 1A [Strongyloides stercoralis]
Unigene30930_All	274	0	122	0	41.5598	15.3429	Up	7.61022e-74	6.20808e-73	--	--	--	--
Unigene31728_All	333	0	145	0	40.6432	15.3107	Up	1.42077e-87	1.29602e-86	--	--	--	--
Unigene32347_All	917	0	399	0	40.6132	15.3097	Up	3.45142e-239	6.69314e-238	--	--	--	--
Unigene31949_All	376	0	162	0	40.2153	15.2955	Up	1.0118e-97	9.91909e-97	--	--	--	--
Unigene32269_All	354	0	151	0	39.8142	15.281	Up	3.72458e-91	3.48991e-90	--	--	--	--
Unigene32554_All	205	0	87	0	39.6123	15.2737	Up	5.93148e-53	3.90805e-52	--	--	--	--
Unigene32525_All	757	0	315	0	38.84	15.2453	Up	4.76688e-189	7.74957e-188	--	--	--	--
Unigene32250_All	435	0	181	0	38.8377	15.2452	Up	4.61158e-109	4.87047e-108	gi|344249636|gb|EGW05740.1|	54.7	1e-06	hypothetical protein I79_009792 [Cricetulus griseus]
CL2071.Contig2_All	249	0	101	0	37.8605	15.2084	Up	2.6089e-61	1.87909e-60	gi|1778846|gb|AAB40930.1|	52.8	6e-06	rsc12, partial [Dictyostelium discoideum]
Unigene31359_All	412	0	166	0	37.6075	15.1987	Up	4.14442e-100	4.12817e-99	--	--	--	--
Unigene32367_All	807	0	320	0	37.0118	15.1757	Up	4.93964e-192	8.13701e-191	--	--	--	--
Unigene32191_All	555	0	220	0	36.9993	15.1752	Up	2.42356e-132	2.97225e-131	gi|383848524|ref|XP_003699899.1|	82.8	9e-15	PREDICTED: protein transport protein SFT2-like [Megachile rotundata]
Unigene32494_All	789	0	304	0	35.9634	15.1342	Up	1.75476e-182	2.75977e-181	--	--	--	--
Unigene30637_All	379	0	146	0	35.9565	15.134	Up	3.5943e-88	3.29464e-87	--	--	--	--
Unigene32365_All	330	0	127	0	35.9215	15.1326	Up	7.88604e-77	6.59533e-76	gi|154422508|ref|XP_001584266.1|	83.2	4e-15	ribosomal protein L35Ae [Trichomonas vaginalis G3]
Unigene31654_All	370	0	142	0	35.8221	15.1286	Up	8.77496e-86	7.87553e-85	--	--	--	--
Unigene32159_All	259	0	97	0	34.9572	15.0933	Up	6.36922e-59	4.47473e-58	gi|391332470|ref|XP_003740657.1|	61.2	1e-08	PREDICTED: small ubiquitin-related modifier 3-like [Metaseiulus occidentalis]
Unigene30581_All	307	0	114	0	34.6602	15.081	Up	4.53584e-69	3.53105e-68	gi|326432185|gb|EGD77755.1|	74.3	1e-12	hypothetical protein PTSG_08844 [Salpingoeca sp. ATCC 50818]
Unigene32398_All	531	0	191	0	33.574	15.0351	Up	4.95192e-115	5.47345e-114	gi|66804809|ref|XP_636137.1|	65.1	1e-09	hypothetical protein DDB_G0289621 [Dictyostelium discoideum AX4] >gi|60464482|gb|EAL62628.1| hypothetical protein DDB_G0289621 [Dictyostelium discoideum AX4]
Unigene31984_All	246	0	88	0	33.3896	15.0271	Up	1.50057e-53	9.94858e-53	gi|392920154|ref|NP_001256171.1|	57.8	1e-07	Protein LEA-1, isoform a [Caenorhabditis elegans] >gi|2353333|gb|AAB69446.1| Ce-LEA [Caenorhabditis elegans] >gi|3924819|emb|CAB05543.1| Protein LEA-1, isoform a [Caenorhabditis elegans]
Unigene32363_All	242	0	85	0	32.7844	15.0007	Up	9.26782e-52	6.02582e-51	--	--	--	--
CL3705.Contig2_All	646	0	222	0	32.0763	14.9692	Up	1.5511e-133	1.91578e-132	gi|223587759|emb|CAR82250.1|	27.7	1e-67	hypothetical protein [Cotesia congregata]
Unigene30702_All	696	0	238	0	31.9177	14.9621	Up	4.36634e-143	5.69578e-142	--	--	--	--
Unigene32393_All	929	0	315	0	31.6489	14.9499	Up	4.76688e-189	7.74667e-188	gi|470265382|ref|XP_004361485.1|	259.2	2e-67	heat shock protein [Dictyostelium fasciculatum] >gi|328875269|gb|EGG23634.1| heat shock protein [Dictyostelium fasciculatum]
Unigene32551_All	1776	0	599	0	31.481	14.9422	Up	0	0	gi|302353413|gb|ADL27914.1|	1172.5	0	argonaute protein [Helicoverpa armigera]
CL2857.Contig2_All	1029	0	343	0	31.1131	14.9252	Up	9.22192e-206	1.59853e-204	--	--	--	--
Unigene32437_All	596	0	198	0	31.0087	14.9204	Up	3.28414e-119	3.72674e-118	gi|290462137|gb|ADD24116.1|	151.8	1e-35	60S ribosomal protein L7a [Lepeophtheirus salmonis]
CL2947.Contig2_All	232	0	77	0	30.979	14.919	Up	5.5238e-47	3.38671e-46	--	--	--	--
Unigene32539_All	1145	0	380	0	30.9772	14.9189	Up	7.57252e-228	1.41238e-226	gi|455714677|gb|AGG36337.1|	592.8	1e-167	actin-like protein, partial [Stylophora pistillata]
Unigene31355_All	794	0	263	0	30.9171	14.9161	Up	5.21708e-158	7.34364e-157	--	--	--	--
Unigene32283_All	281	0	92	0	30.5595	14.8993	Up	6.14646e-56	4.17638e-55	gi|157690728|tpe|CAL69091.1|	119.8	3e-26	TPA: putative 60S ribosomal protein L44/L36a [Spadella cephaloptera]
Unigene30672_All	200	0	64	0	29.8685	14.8663	Up	3.17714e-39	1.75209e-38	--	--	--	--
Unigene32511_All	234	0	74	0	29.5175	14.8493	Up	3.41162e-45	2.04213e-44	--	--	--	--
CL2748.Contig1_All	508	0	158	0	29.0307	14.8253	Up	2.47016e-95	2.38024e-94	gi|389614718|dbj|BAM20385.1|	293.5	2e-78	unknown protein, partial [Papilio polytes]
Unigene30611_All	1011	0	310	0	28.6203	14.8048	Up	4.60014e-186	7.37091e-185	gi|307207449|gb|EFN85164.1|	85.9	3e-15	Sugar transporter ERD6-like 6 [Harpegnathos saltator]
Unigene32549_All	1140	0	347	0	28.4111	14.7942	Up	3.77738e-208	6.6057e-207	gi|241672125|ref|XP_002411450.1|	487.6	4e-136	ribonucleotide reductase, alpha subunit, putative [Ixodes scapularis] >gi|215504101|gb|EEC13595.1| ribonucleotide reductase, alpha subunit, putative [Ixodes scapularis]
Unigene30697_All	711	0	215	0	28.2249	14.7847	Up	2.3388e-129	2.82287e-128	gi|428673313|gb|EKX74226.1|	207.6	4e-52	60S ribosomal protein L2/L8, putative [Babesia equi]
Unigene32463_All	619	0	187	0	28.1978	14.7833	Up	1.20894e-112	1.30993e-111	gi|290561262|gb|ADD38033.1|	231.5	2e-59	60S ribosomal protein L15 [Lepeophtheirus salmonis]
Unigene32402_All	510	0	154	0	28.1848	14.7826	Up	6.03052e-93	5.72339e-92	gi|313227691|emb|CBY22839.1|	153.3	4e-36	unnamed protein product [Oikopleura dioica]
Unigene32148_All	290	0	87	0	28.0018	14.7732	Up	5.93148e-53	3.90627e-52	--	--	--	--
CL2099.Contig2_All	895	0	267	0	27.8453	14.7651	Up	2.13696e-160	3.03258e-159	--	--	--	--
Unigene32358_All	393	0	117	0	27.788	14.7622	Up	7.34404e-71	5.81619e-70	gi|194244949|gb|ACF35258.1|	104.8	1e-21	ribosomal protein S16 [Plutella xylostella]
Unigene32357_All	321	0	94	0	27.333	14.7384	Up	3.93378e-57	2.70936e-56	--	--	--	--
Unigene32379_All	291	0	85	0	27.264	14.7347	Up	9.26782e-52	6.02762e-51	gi|70950044|ref|XP_744378.1|	87.8	1e-16	ribosomal protein L10 [Plasmodium chabaudi chabaudi]
Unigene32303_All	285	0	81	0	26.528	14.6952	Up	2.2626e-49	1.43085e-48	gi|358339569|dbj|GAA47606.1|	53.1	4e-06	hypothetical protein CLF_100574 [Clonorchis sinensis]
CL2791.Contig1_All	681	0	191	0	26.1788	14.6761	Up	4.95192e-115	5.47205e-114	gi|117935431|gb|ABK57056.1|	293.9	4e-78	N-myristoyltransferase, putative [Glyptapanteles indiensis]
Unigene30626_All	484	0	135	0	26.0347	14.6681	Up	1.32312e-81	1.15296e-80	--	--	--	--
Unigene32081_All	287	0	80	0	26.0179	14.6672	Up	8.94366e-49	5.61178e-48	gi|457878675|ref|XP_004225400.1|	114	2e-24	eIF-4A-like DEAD family RNA helicase [Plasmodium cynomolgi strain B] >gi|390371118|dbj|GAB64999.1| eIF-4A-like DEAD family RNA helicase [Plasmodium cynomolgi strain B]
Unigene32243_All	310	0	85	0	25.593	14.6435	Up	9.26782e-52	6.02492e-51	gi|123409002|ref|XP_001303308.1|	58.5	1e-07	ribosomal protein L24 [Trichomonas vaginalis G3] >gi|123431781|ref|XP_001308290.1| ribosomal protein L24 [Trichomonas vaginalis G3] >gi|154419331|ref|XP_001582682.1| ribosomal protein L24 [Trichomonas vaginalis G3]
Unigene30931_All	399	0	109	0	25.4987	14.6381	Up	4.3772e-66	3.30221e-65	--	--	--	--
Unigene32538_All	928	0	250	0	25.1453	14.618	Up	3.00072e-150	4.06323e-149	--	--	--	--
Unigene31715_All	574	0	154	0	25.0422	14.6121	Up	6.03052e-93	5.72465e-92	--	--	--	--
Unigene30644_All	973	0	261	0	25.0375	14.6118	Up	8.1516e-157	1.14299e-155	gi|123437181|ref|XP_001309389.1|	130.2	1e-28	isoleucyl-tRNA synthetase family protein [Trichomonas vaginalis G3] >gi|121891114|gb|EAX96459.1| isoleucyl-tRNA synthetase family protein [Trichomonas vaginalis G3]
Unigene32523_All	819	0	219	0	24.9588	14.6073	Up	9.57992e-132	1.16992e-130	gi|443683128|gb|ELT87496.1|	98.2	4e-19	hypothetical protein CAPTEDRAFT_155471 [Capitella teleta]
Unigene30439_All	365	0	97	0	24.8052	14.5984	Up	6.36922e-59	4.47401e-58	--	--	--	--
Unigene30676_All	490	0	130	0	24.7635	14.5959	Up	1.27684e-78	1.08478e-77	--	--	--	--
Unigene31666_All	215	0	57	0	24.7457	14.5949	Up	4.7906e-35	2.48684e-34	--	--	--	--
CL1340.Contig2_All	495	0	131	0	24.7019	14.5923	Up	3.2302e-79	2.76214e-78	--	--	--	--
Unigene32376_All	574	0	151	0	24.5544	14.5837	Up	3.72458e-91	3.49217e-90	gi|123440240|ref|XP_001310883.1|	55.5	1e-06	hypothetical protein [Trichomonas vaginalis G3] >gi|121892671|gb|EAX97953.1| conserved hypothetical protein [Trichomonas vaginalis G3]
Unigene32258_All	312	0	82	0	24.5315	14.5823	Up	5.72402e-50	3.64049e-49	--	--	--	--
Unigene32422_All	527	0	136	0	24.0875	14.556	Up	3.34728e-82	2.93268e-81	gi|164608822|gb|ABY62742.1|	169.5	6e-41	ribosomal protein S23e [Artemia franciscana]
Unigene32565_All	214	0	55	0	23.989	14.5501	Up	7.48524e-34	3.82081e-33	--	--	--	--
Unigene32040_All	407	0	104	0	23.8508	14.5418	Up	4.2241e-63	3.09532e-62	gi|403220723|dbj|BAM38856.1|	197.6	1e-49	60S ribosomal protein L11a [Theileria orientalis strain Shintoku]
Unigene32349_All	308	0	78	0	23.6379	14.5288	Up	1.39743e-47	8.6324e-47	gi|5478275|dbj|BAA82447.1|	71.6	1e-11	RNA (guanine-N7-) methyltransferase [Homo sapiens]
Unigene32305_All	472	0	119	0	23.5326	14.5224	Up	4.70024e-72	3.76635e-71	gi|332376023|gb|AEE63152.1|	124.4	1e-27	unknown [Dendroctonus ponderosae]
Unigene32561_All	246	0	62	0	23.5245	14.5219	Up	4.96424e-38	2.68947e-37	--	--	--	--
Unigene32061_All	212	0	53	0	23.3348	14.5102	Up	1.16955e-32	5.85842e-32	--	--	--	--
Unigene31257_All	297	0	74	0	23.2562	14.5053	Up	3.41162e-45	2.04157e-44	gi|403221325|dbj|BAM39458.1|	63.2	4e-09	60S ribosomal protein L35 [Theileria orientalis strain Shintoku]
CL996.Contig2_All	355	0	88	0	23.1376	14.498	Up	1.50057e-53	9.94554e-53	--	--	--	--
Unigene32083_All	467	0	114	0	22.7852	14.4758	Up	4.53584e-69	3.53168e-68	gi|71407226|ref|XP_806096.1|	86.3	4e-16	histone H3 variant [Trypanosoma cruzi strain CL Brener]
Unigene31684_All	226	0	55	0	22.7153	14.4714	Up	7.48524e-34	3.82171e-33	gi|432864667|ref|XP_004070400.1|	67.4	2e-10	PREDICTED: transcription initiation factor TFIID subunit 10-like [Oryzias latipes]
Unigene32196_All	334	0	81	0	22.6362	14.4663	Up	2.2626e-49	1.43064e-48	gi|68071911|ref|XP_677869.1|	56.2	5e-07	ribosomal protein S25 [Plasmodium berghei strain ANKA]
Unigene31982_All	865	0	209	0	22.5525	14.461	Up	8.9215e-126	1.05053e-124	--	--	--	--
Unigene30689_All	382	0	92	0	22.4796	14.4563	Up	6.14646e-56	4.17573e-55	gi|470521440|ref|XP_004353717.1|	53.9	2e-06	late embryogenesis abundant domain containing protein [Acanthamoeba castellanii str. Neff] >gi|440803281|gb|ELR24189.1| late embryogenesis abundant domain containing protein [Acanthamoeba castellanii str. Neff]
Unigene32522_All	732	0	176	0	22.4422	14.4539	Up	4.45028e-106	4.60934e-105	gi|146231294|gb|ABQ12818.1|	142.1	2e-32	heat shock protein 70kDa, partial [Plectreurys tecate]
Unigene32361_All	330	0	79	0	22.3448	14.4477	Up	3.53528e-48	2.19981e-47	--	--	--	--
Unigene32381_All	419	0	100	0	22.2767	14.4432	Up	1.03125e-60	7.3739e-60	gi|410924045|ref|XP_003975492.1|	110.5	2e-23	PREDICTED: myosin regulatory light polypeptide 9-like [Takifugu rubripes]
Unigene31852_All	254	0	60	0	22.0486	14.4284	Up	7.75652e-37	4.13114e-36	--	--	--	--
Unigene32105_All	441	0	104	0	22.012	14.426	Up	4.2241e-63	3.0948e-62	--	--	--	--
Unigene32537_All	975	0	229	0	21.9227	14.4201	Up	1.02869e-137	1.29824e-136	gi|471199877|ref|XP_004256800.1|	97.8	8e-19	ubiquilin-1, putative [Entamoeba invadens IP1] >gi|440297335|gb|ELP90029.1| ubiquilin-1, putative [Entamoeba invadens IP1]
Unigene32222_All	320	0	75	0	21.8764	14.4171	Up	8.63086e-46	5.20211e-45	gi|457872308|ref|XP_004223073.1|	53.9	2e-06	ubiquitin/ribosomal putative [Plasmodium cynomolgi strain B] >gi|389584394|dbj|GAB67126.1| ubiquitin/ribosomal putative [Plasmodium cynomolgi strain B]
Unigene32334_All	713	0	167	0	21.8621	14.4161	Up	1.04847e-100	1.04796e-99	gi|123455589|ref|XP_001315537.1|	262.3	1e-68	DEAD/DEAH box helicase family protein [Trichomonas vaginalis G3] >gi|121898217|gb|EAY03314.1| DEAD/DEAH box helicase family protein [Trichomonas vaginalis G3]
Unigene31882_All	300	0	70	0	21.7791	14.4107	Up	8.32898e-43	4.83241e-42	gi|268565561|ref|XP_002639482.1|	87	2e-16	C. briggsae CBR-RPL-25.2 protein [Caenorhabditis briggsae]
Unigene32136_All	343	0	80	0	21.7701	14.4101	Up	8.94366e-49	5.61259e-48	gi|307207787|gb|EFN85405.1|	55.5	9e-07	Protein disulfide-isomerase [Harpegnathos saltator]
Unigene31922_All	233	0	54	0	21.6323	14.4009	Up	2.95878e-33	1.49502e-32	--	--	--	--
Unigene32411_All	376	0	87	0	21.5971	14.3985	Up	5.93148e-53	3.90568e-52	--	--	--	--
Unigene32375_All	549	0	127	0	21.5921	14.3982	Up	7.88604e-77	6.5966e-76	gi|391332331|ref|XP_003740589.1|	120.9	3e-26	PREDICTED: 40S ribosomal protein S9-like [Metaseiulus occidentalis]
Unigene32425_All	381	0	87	0	21.3137	14.3795	Up	5.93148e-53	3.90509e-52	gi|341884093|gb|EGT40028.1|	70.9	2e-11	CBN-RPS-24 protein [Caenorhabditis brenneri]
Unigene32336_All	565	0	129	0	21.3111	14.3793	Up	5.04712e-78	4.26458e-77	--	--	--	--
Unigene32353_All	540	0	123	0	21.2606	14.3759	Up	1.92526e-74	1.57885e-73	gi|290998589|ref|XP_002681863.1|	59.3	1e-07	hypothetical protein NAEGRDRAFT_82958 [Naegleria gruberi] >gi|284095488|gb|EFC49119.1| hypothetical protein NAEGRDRAFT_82958 [Naegleria gruberi]
Unigene31669_All	382	0	87	0	21.2579	14.3757	Up	5.93148e-53	3.90686e-52	gi|170580394|ref|XP_001895245.1|	108.6	9e-23	40S ribosomal protein S13 [Brugia malayi]
Unigene32287_All	291	0	66	0	21.1697	14.3697	Up	2.0334e-40	1.14209e-39	--	--	--	--
Unigene30557_All	931	0	211	0	21.1542	14.3687	Up	5.70982e-127	6.78045e-126	gi|223587758|emb|CAR82249.1|	27.7	2e-14	hypothetical protein [Cotesia congregata]
Unigene32449_All	1027	0	229	0	20.8127	14.3452	Up	1.02869e-137	1.29862e-136	gi|41054233|ref|NP_956089.1|	531.6	2e-149	tubulin alpha-2 chain [Danio rerio] >gi|37681859|gb|AAQ97807.1| alpha tubulin-like protein [Danio rerio] >gi|37681973|gb|AAQ97864.1| tubulin, alpha 3 [Danio rerio] >gi|42542855|gb|AAH66482.1| Tubulin, alpha 4 like [Danio rerio]
Unigene32288_All	395	0	87	0	20.5583	14.3274	Up	5.93148e-53	3.90449e-52	--	--	--	--
Unigene32238_All	458	0	100	0	20.3797	14.3148	Up	1.03125e-60	7.37269e-60	gi|353678102|sp|P0DJ56.1|RL6_TETTS	89.7	4e-17	RecName: Full=60S ribosomal protein L6 >gi|358440115|pdb|4A18|E Chain E, T.Thermophila 60s Ribosomal Subunit In Complex With Initiation Factor 6. This File Contains 26s Rrna And Proteins Of Molecule 1 >gi|358440161|pdb|4A1B|E Chain E, T.Thermophila 60s Ribosomal Subunit In Complex With Initiation Factor 6. This File Contains 26s Rrna And Proteins Of Molecule 3. >gi|358440207|pdb|4A1D|E Chain E, T…
CL2748.Contig2_All	475	0	103	0	20.2399	14.3049	Up	1.66971e-62	1.21675e-61	gi|389614718|dbj|BAM20385.1|	263.8	1e-69	unknown protein, partial [Papilio polytes]
Unigene32360_All	821	0	178	0	20.2368	14.3047	Up	2.84822e-107	2.97699e-106	gi|145286314|gb|ABP52061.1|	216.5	1e-54	ribosomal protein s4a [Ancylostoma caninum]
CL2791.Contig2_All	783	0	169	0	20.146	14.2982	Up	6.71028e-102	6.75836e-101	gi|117935431|gb|ABK57056.1|	294.3	4e-78	N-myristoyltransferase, putative [Glyptapanteles indiensis]
Unigene32108_All	558	0	120	0	20.0729	14.293	Up	1.18908e-72	9.58305e-72	--	--	--	--
Unigene31295_All	221	0	47	0	19.8504	14.2769	Up	4.46134e-29	2.10214e-28	--	--	--	--
Unigene32503_All	602	0	128	0	19.8462	14.2766	Up	1.99504e-77	1.67593e-76	gi|395818124|ref|XP_003782487.1|	307	3e-82	PREDICTED: ribonucleoside-diphosphate reductase subunit M2 B [Otolemur garnettii]
Unigene32231_All	401	0	85	0	19.7851	14.2721	Up	9.26782e-52	6.02401e-51	gi|391340471|ref|XP_003744564.1|	115.2	1e-24	PREDICTED: 40S ribosomal protein S11-like [Metaseiulus occidentalis]
Unigene32341_All	374	0	79	0	19.716	14.2671	Up	3.53528e-48	2.20013e-47	gi|156539278|gb|ABU80569.1|	68.6	1e-10	60S ribosomal protein L7 [Sterkiella histriomuscorum]
Unigene31459_All	455	0	96	0	19.6935	14.2654	Up	2.51764e-58	1.75403e-57	--	--	--	--
Unigene30699_All	261	0	55	0	19.6692	14.2637	Up	7.48524e-34	3.81992e-33	--	--	--	--
Unigene32372_All	483	0	101	0	19.5181	14.2525	Up	2.6089e-61	1.87847e-60	gi|157690672|tpe|CAL69063.1|	140.6	2e-32	TPA: putative 60S ribosomal protein L13 [Spadella cephaloptera]
Unigene32133_All	201	0	42	0	19.5037	14.2515	Up	4.3053e-26	1.91813e-25	gi|354500112|ref|XP_003512146.1|	98.6	9e-20	PREDICTED: ubiquitin-conjugating enzyme E2 D4-like [Cricetulus griseus]
Unigene32570_All	276	0	57	0	19.2766	14.2346	Up	4.7906e-35	2.48654e-34	--	--	--	--
Unigene32569_All	247	0	51	0	19.2725	14.2343	Up	1.82741e-31	8.96654e-31	--	--	--	--
Unigene32126_All	286	0	59	0	19.2553	14.233	Up	3.06602e-36	1.6177e-35	--	--	--	--
CL363.Contig1_All	715	0	146	0	19.0595	14.2182	Up	3.5943e-88	3.29394e-87	--	--	--	--
Unigene32199_All	325	0	66	0	18.955	14.2103	Up	2.0334e-40	1.14194e-39	gi|340382565|ref|XP_003389789.1|	83.2	4e-15	PREDICTED: 60S ribosomal protein L30-like [Amphimedon queenslandica]
Unigene31316_All	276	0	56	0	18.9384	14.209	Up	1.89364e-34	9.75082e-34	--	--	--	--
Unigene32571_All	227	0	46	0	18.9146	14.2072	Up	1.76349e-28	8.20878e-28	--	--	--	--
Unigene30911_All	326	0	66	0	18.8969	14.2059	Up	2.0334e-40	1.14164e-39	--	--	--	--
Unigene30921_All	242	0	48	0	18.5136	14.1763	Up	1.12865e-29	5.38171e-29	--	--	--	--
Unigene31894_All	310	0	61	0	18.3667	14.1648	Up	1.96227e-37	1.05572e-36	--	--	--	--
Unigene31845_All	219	0	43	0	18.3269	14.1617	Up	1.08917e-26	4.90692e-26	--	--	--	--
Unigene31288_All	479	0	93	0	18.1222	14.1455	Up	1.55495e-56	1.06287e-55	--	--	--	--
Unigene30690_All	620	0	120	0	18.0657	14.141	Up	1.18908e-72	9.58482e-72	gi|470243818|ref|XP_004355641.1|	116.7	7e-25	hypothetical protein DFA_08140 [Dictyostelium fasciculatum] >gi|328868779|gb|EGG17157.1| hypothetical protein DFA_08140 [Dictyostelium fasciculatum]
Unigene32129_All	272	0	52	0	17.8443	14.1232	Up	4.62304e-32	2.29116e-31	--	--	--	--
Unigene31356_All	236	0	45	0	17.7977	14.1194	Up	6.97078e-28	3.20835e-27	--	--	--	--
Unigene32362_All	289	0	55	0	17.7635	14.1166	Up	7.48524e-34	3.81902e-33	--	--	--	--
CL3705.Contig1_All	538	0	102	0	17.6963	14.1112	Up	6.60008e-62	4.78393e-61	gi|223587759|emb|CAR82250.1|	27.7	3e-50	hypothetical protein [Cotesia congregata]
Unigene32429_All	382	0	72	0	17.5927	14.1027	Up	5.3306e-44	3.13761e-43	gi|118358377|ref|XP_001012434.1|	58.9	8e-08	TB2/DP1, HVA22 family protein [Tetrahymena thermophila] >gi|89294201|gb|EAR92189.1| TB2/DP1, HVA22 family protein [Tetrahymena thermophila SB210]
Unigene32169_All	278	0	52	0	17.4591	14.0917	Up	4.62304e-32	2.29064e-31	gi|373249006|dbj|BAL46013.1|	66.2	5e-10	Ras-related nuclear protein [Mizuhopecten yessoensis]
Unigene31301_All	318	0	59	0	17.3177	14.08	Up	3.06602e-36	1.61809e-35	--	--	--	--
Unigene31877_All	232	0	43	0	17.2999	14.0785	Up	1.08917e-26	4.90641e-26	--	--	--	--
Unigene32039_All	270	0	50	0	17.285	14.0772	Up	7.22342e-31	3.51297e-30	gi|392920154|ref|NP_001256171.1|	53.5	3e-06	Protein LEA-1, isoform a [Caenorhabditis elegans] >gi|2353333|gb|AAB69446.1| Ce-LEA [Caenorhabditis elegans] >gi|3924819|emb|CAB05543.1| Protein LEA-1, isoform a [Caenorhabditis elegans]
CL2974.Contig1_All	257	0	47	0	17.0698	14.0592	Up	4.46134e-29	2.10191e-28	--	--	--	--
CL599.Contig2_All	531	0	97	0	17.0507	14.0575	Up	6.36922e-59	4.47545e-58	--	--	--	--
Unigene32300_All	318	0	58	0	17.0241	14.0553	Up	1.21194e-35	6.34591e-35	gi|118372074|ref|XP_001019234.1|	68.9	8e-11	small GTP-binding protein domain containing protein [Tetrahymena thermophila] >gi|89301001|gb|EAR98989.1| small GTP-binding protein domain containing protein [Tetrahymena thermophila SB210]
CL2668.Contig2_All	292	0	53	0	16.9417	14.0483	Up	1.16955e-32	5.85707e-32	--	--	--	--
Unigene32215_All	1302	0	235	0	16.8469	14.0402	Up	2.69674e-141	3.46887e-140	gi|321477015|gb|EFX87974.1|	736.1	0	hypothetical protein DAPPUDRAFT_305638 [Daphnia pulex]
Unigene32324_All	610	0	110	0	16.8317	14.0389	Up	1.10736e-66	8.40366e-66	gi|344266725|ref|XP_003405430.1|	53.9	5e-06	PREDICTED: hypothetical protein LOC100676107 [Loxodonta africana]
Unigene32342_All	344	0	62	0	16.8228	14.0381	Up	4.96424e-38	2.69014e-37	gi|449672186|ref|XP_002166340.2|	80.9	2e-14	PREDICTED: 60S ribosomal protein L7-like [Hydra magnipapillata]
Unigene32086_All	394	0	71	0	16.82	14.0379	Up	2.1071e-43	1.23058e-42	--	--	--	--
Unigene32395_All	333	0	60	0	16.8179	14.0377	Up	7.75652e-37	4.13215e-36	gi|150983308|gb|ABR87356.1|	128.3	1e-28	large subunit ribosomal protein 32 [Pristionchus lheritieri] >gi|150983312|gb|ABR87358.1| large subunit ribosomal protein 32 [Pristionchus uniformis] >gi|150983316|gb|ABR87360.1| large subunit ribosomal protein 32 [Pristionchus sp. 4 RS5050] >gi|150983334|gb|ABR87369.1| large subunit ribosomal protein 32 [Pristionchus sp. 13 RS5231]
Unigene32246_All	312	0	56	0	16.7532	14.0321	Up	1.89364e-34	9.75313e-34	gi|225711522|gb|ACO11607.1|	115.9	5e-25	40S ribosomal protein S15Aa [Caligus rogercresseyi]
CL2936.Contig3_All	223	0	40	0	16.7425	14.0312	Up	6.72696e-25	2.92915e-24	gi|334849960|gb|AEH05032.1|	134.4	1e-30	cytochrome c oxidase subunit I [Plutella xylostella]
Unigene31760_All	449	0	80	0	16.6306	14.0216	Up	8.94366e-49	5.61097e-48	gi|332374100|gb|AEE62191.1|	309.3	3e-83	unknown [Dendroctonus ponderosae]
Unigene32100_All	474	0	84	0	16.5411	14.0138	Up	3.6634e-51	2.36631e-50	--	--	--	--
Unigene32055_All	576	0	102	0	16.5288	14.0127	Up	6.60008e-62	4.78473e-61	gi|340374631|ref|XP_003385841.1|	156	9e-37	PREDICTED: 40S ribosomal protein S3a-like [Amphimedon queenslandica]
Unigene30518_All	317	0	56	0	16.4889	14.0092	Up	1.89364e-34	9.74851e-34	gi|70950932|ref|XP_744747.1|	70.9	2e-11	60S ribosomal subunit protein L31 [Plasmodium chabaudi chabaudi]
Unigene31366_All	621	0	109	0	16.3832	13.9999	Up	4.3772e-66	3.30278e-65	--	--	--	--
Unigene32562_All	342	0	60	0	16.3753	13.9992	Up	7.75652e-37	4.13164e-36	--	--	--	--
Unigene31977_All	274	0	48	0	16.3514	13.9971	Up	1.12865e-29	5.38052e-29	gi|403356945|gb|EJY78082.1|	89	7e-17	40S ribosomal protein S6 [Oxytricha trifallax]
Unigene32409_All	504	0	88	0	16.2973	13.9923	Up	1.50057e-53	9.94706e-53	gi|321474219|gb|EFX85184.1|	147.9	1e-34	hypothetical protein DAPPUDRAFT_300212 [Daphnia pulex]
CL199.Contig12_All	493	0	86	0	16.2823	13.991	Up	2.3446e-52	1.53315e-51	--	--	--	--
Unigene32453_All	694	0	121	0	16.2738	13.9903	Up	3.00818e-73	2.43928e-72	gi|471206327|ref|XP_004259916.1|	141.7	2e-32	proteasome subunit alpha type-2, putative [Entamoeba invadens IP1] >gi|440300698|gb|ELP93145.1| proteasome subunit alpha type-2, putative [Entamoeba invadens IP1]
Unigene30909_All	287	0	50	0	16.2612	13.9891	Up	7.22342e-31	3.51336e-30	--	--	--	--
Unigene31268_All	559	0	97	0	16.1966	13.9834	Up	6.36922e-59	4.47328e-58	--	--	--	--
Unigene30687_All	317	0	55	0	16.1945	13.9832	Up	7.48524e-34	3.81857e-33	gi|391339881|ref|XP_003744275.1|	69.7	4e-11	PREDICTED: 26S proteasome non-ATPase regulatory subunit 2-like [Metaseiulus occidentalis]
Unigene32378_All	364	0	63	0	16.1549	13.9797	Up	1.25587e-38	6.87334e-38	gi|159145708|gb|ABW90391.1|	185.3	7e-46	putative ribosomal protein L10 [Barentsia elongata]
Unigene32276_All	454	0	78	0	16.0363	13.9691	Up	1.39743e-47	8.62995e-47	gi|256709242|gb|ACV21000.1|	159.8	3e-38	small subunit ribosomal protein 14 [Micoletzkya sp. WEM-2009]
Unigene32348_All	492	0	84	0	15.936	13.96	Up	3.6634e-51	2.36596e-50	--	--	--	--
Unigene32024_All	341	0	58	0	15.8759	13.9546	Up	1.21194e-35	6.34514e-35	--	--	--	--
Unigene31976_All	365	0	62	0	15.8549	13.9526	Up	4.96424e-38	2.6888e-37	gi|471224527|ref|XP_004031011.1|	70.1	3e-11	hypothetical protein IMG5_148560, partial [Ichthyophthirius multifiliis] >gi|340503161|gb|EGR29775.1| hypothetical protein IMG5_148560 [Ichthyophthirius multifiliis]
Unigene32241_All	260	0	44	0	15.7959	13.9473	Up	2.75542e-27	1.25425e-26	gi|347969054|ref|XP_003436353.1|	83.2	4e-15	AGAP003008-PB [Anopheles gambiae str. PEST] >gi|347969056|ref|XP_311871.4| AGAP003008-PA [Anopheles gambiae str. PEST] >gi|333467717|gb|EAA44836.4| AGAP003008-PA [Anopheles gambiae str. PEST] >gi|333467718|gb|EGK96659.1| AGAP003008-PB [Anopheles gambiae str. PEST]
Unigene32354_All	520	0	88	0	15.7959	13.9473	Up	1.50057e-53	9.94403e-53	--	--	--	--
Unigene31252_All	739	0	125	0	15.7881	13.9465	Up	1.23218e-75	1.01971e-74	gi|156547213|ref|XP_001604483.1|	100.9	6e-20	PREDICTED: homogentisate 1,2-dioxygenase-like [Nasonia vitripennis]
Unigene32384_All	491	0	83	0	15.7783	13.9457	Up	1.44808e-50	9.2805e-50	gi|470459157|ref|XP_004341325.1|	204.9	1e-51	ribosomal protein L3, putative [Acanthamoeba castellanii str. Neff] >gi|440798172|gb|ELR19240.1| ribosomal protein L3, putative [Acanthamoeba castellanii str. Neff]
Unigene32295_All	444	0	75	0	15.7668	13.9446	Up	8.63086e-46	5.20355e-45	gi|471195891|ref|XP_004254904.1|	160.2	2e-38	60S ribosomal protein L23, putative [Entamoeba invadens IP1] >gi|471200728|ref|XP_004257204.1| 60S ribosomal protein L23, putative [Entamoeba invadens IP1] >gi|440295220|gb|ELP88133.1| 60S ribosomal protein L23, putative [Entamoeba invadens IP1] >gi|440297792|gb|ELP90433.1| 60S ribosomal protein L23, putative [Entamoeba invadens IP1]
Unigene32050_All	759	0	128	0	15.741	13.9422	Up	1.99504e-77	1.67658e-76	--	--	--	--
Unigene30623_All	209	0	35	0	15.631	13.9321	Up	6.49168e-22	2.65404e-21	--	--	--	--
Unigene32498_All	861	0	144	0	15.6107	13.9302	Up	5.61604e-87	5.09407e-86	gi|67597151|ref|XP_666127.1|	228.8	2e-58	ribosomal protein L5A [Cryptosporidium hominis TU502] >gi|54657057|gb|EAL35897.1| ribosomal protein L5A [Cryptosporidium hominis]
Unigene31344_All	365	0	61	0	15.5992	13.9292	Up	1.96227e-37	1.05586e-36	--	--	--	--
Unigene32468_All	339	0	56	0	15.4189	13.9124	Up	1.89364e-34	9.75198e-34	--	--	--	--
Unigene32182_All	420	0	69	0	15.3343	13.9045	Up	3.2923e-42	1.89724e-41	gi|465995853|gb|EMP39883.1|	224.6	1e-57	26S protease regulatory subunit 4 [Chelonia mydas]
Unigene30711_All	420	0	69	0	15.3343	13.9045	Up	3.2923e-42	1.89624e-41	--	--	--	--
Unigene32049_All	256	0	42	0	15.3135	13.9025	Up	4.3053e-26	1.91794e-25	--	--	--	--
Unigene30914_All	281	0	46	0	15.2797	13.8993	Up	1.76349e-28	8.20702e-28	--	--	--	--
Unigene32267_All	436	0	71	0	15.1997	13.8918	Up	2.1071e-43	1.23025e-42	gi|403331366|gb|EJY64627.1|	115.5	7e-25	Ribosomal protein L21 [Oxytricha trifallax]
Unigene32389_All	277	0	45	0	15.1634	13.8883	Up	6.97078e-28	3.20869e-27	--	--	--	--
Unigene32311_All	477	0	77	0	15.0673	13.8791	Up	5.5238e-47	3.38719e-46	gi|66362666|ref|XP_628299.1|	80.1	3e-14	protein with 2 bromo domains [Cryptosporidium parvum Iowa II] >gi|46229766|gb|EAK90584.1| protein with 2 bromo domains [Cryptosporidium parvum Iowa II]
Unigene30686_All	572	0	92	0	15.0126	13.8739	Up	6.14646e-56	4.17508e-55	gi|294887071|ref|XP_002771969.1|	96.3	8e-19	60S ribosomal protein L18, putative [Perkinsus marinus ATCC 50983] >gi|294897140|ref|XP_002775843.1| 60S ribosomal protein L18, putative [Perkinsus marinus ATCC 50983] >gi|294932565|ref|XP_002780336.1| 60S ribosomal protein L18, putative [Perkinsus marinus ATCC 50983] >gi|239875821|gb|EER03785.1| 60S ribosomal protein L18, putative [Perkinsus marinus ATCC 50983] >gi|239882196|gb|EER07659.1| 60S r…
Unigene31956_All	255	0	41	0	15.0075	13.8734	Up	1.70181e-25	7.48987e-25	--	--	--	--
Unigene32192_All	299	0	48	0	14.9842	13.8712	Up	1.12865e-29	5.38289e-29	--	--	--	--
Unigene32446_All	718	0	115	0	14.9499	13.8678	Up	1.14749e-69	8.9845e-69	gi|196000424|ref|XP_002110080.1|	238	3e-61	expressed hypothetical protein [Trichoplax adhaerens] >gi|190588204|gb|EDV28246.1| expressed hypothetical protein [Trichoplax adhaerens]
CL829.Contig1_All	550	0	88	0	14.9343	13.8663	Up	1.50057e-53	9.9501e-53	gi|432883127|ref|XP_004074218.1|	21.6	6e-23	PREDICTED: LOW QUALITY PROTEIN: valine--tRNA ligase, mitochondrial-like [Oryzias latipes]
Unigene32155_All	372	0	59	0	14.8038	13.8537	Up	3.06602e-36	1.61828e-35	gi|345485146|ref|XP_003425202.1|	80.9	2e-14	PREDICTED: hypothetical protein LOC100121748 [Nasonia vitripennis]
Unigene32414_All	298	0	47	0	14.7213	13.8456	Up	4.46134e-29	2.10237e-28	gi|11890402|gb|AAG41119.1|AF115331_1	168.7	7e-41	26S protease regulatory subunit [Amblyomma americanum]
Unigene30650_All	569	0	89	0	14.5996	13.8336	Up	3.79618e-54	2.53228e-53	gi|330805727|ref|XP_003290830.1|	113.2	6e-24	cell division cycle protein 48 [Dictyostelium purpureum] >gi|325079040|gb|EGC32661.1| cell division cycle protein 48 [Dictyostelium purpureum]
Unigene32036_All	391	0	61	0	14.5619	13.8299	Up	1.96227e-37	1.05612e-36	--	--	--	--
Unigene32488_All	263	0	41	0	14.551	13.8288	Up	1.70181e-25	7.49139e-25	--	--	--	--
Unigene32168_All	353	0	55	0	14.5429	13.828	Up	7.48524e-34	3.81767e-33	gi|198430274|ref|XP_002128496.1|	113.2	3e-24	PREDICTED: GTP-binding nuclear protein Ran-like [Ciona intestinalis]
Unigene30894_All	270	0	42	0	14.5194	13.8257	Up	4.3053e-26	1.91892e-25	--	--	--	--
Unigene32010_All	709	0	110	0	14.4814	13.8219	Up	1.10736e-66	8.40219e-66	gi|145693236|gb|ABP93404.1|	171.8	2e-41	heat shock protein 90 [Omphisa fuscidentalis]
Unigene31791_All	445	0	69	0	14.4728	13.8211	Up	3.2923e-42	1.89699e-41	--	--	--	--
Unigene30629_All	969	0	150	0	14.4488	13.8187	Up	1.47226e-90	1.37535e-89	gi|466305537|gb|EMP42701.1|	102.4	3e-20	hypothetical protein UY3_00024 [Chelonia mydas]
Unigene32167_All	305	0	47	0	14.3834	13.8121	Up	4.46134e-29	2.10259e-28	gi|159492355|gb|ABW97364.1|	124.8	1e-27	chloroplast ribulose-1,5-bisphosphate carboxylase/oxygenase small subunit 2 [Lotharella amoeboformis]
Unigene30989_All	228	0	35	0	14.3284	13.8066	Up	6.49168e-22	2.65354e-21	--	--	--	--
Unigene32217_All	419	0	64	0	14.2571	13.7994	Up	3.17714e-39	1.75253e-38	gi|444728046|gb|ELW68510.1|	56.2	5e-07	hypothetical protein TREES_T100008813 [Tupaia chinensis]
CL1094.Contig2_All	452	0	69	0	14.2487	13.7985	Up	3.2923e-42	1.89573e-41	--	--	--	--
CL2978.Contig2_All	488	0	74	0	14.1539	13.7889	Up	3.41162e-45	2.04185e-44	gi|383857988|ref|XP_003704485.1|	249.2	5e-65	PREDICTED: low-density lipoprotein receptor-related protein 6 [Megachile rotundata]
Unigene30684_All	451	0	68	0	14.0733	13.7807	Up	1.30139e-41	7.42559e-41	--	--	--	--
Unigene31853_All	200	0	30	0	14.0009	13.7732	Up	6.26462e-19	2.38375e-18	--	--	--	--
Unigene32307_All	688	0	103	0	13.9737	13.7704	Up	1.66971e-62	1.21696e-61	gi|100913263|gb|ABF69531.1|	163.3	8e-39	acidic ribosomal protein P0 [Strongyloides ratti]
Unigene31806_All	268	0	40	0	13.9312	13.766	Up	6.72696e-25	2.93004e-24	gi|123406922|ref|XP_001302891.1|	101.3	1e-20	hypothetical protein [Trichomonas vaginalis G3] >gi|123470416|ref|XP_001318414.1| hypothetical protein [Trichomonas vaginalis G3] >gi|123489039|ref|XP_001325303.1| hypothetical protein [Trichomonas vaginalis G3] >gi|154412939|ref|XP_001579501.1| hypothetical protein [Trichomonas vaginalis G3] >gi|154412943|ref|XP_001579503.1| hypothetical protein [Trichomonas vaginalis G3] >gi|154418243|ref|XP_00…
Unigene32344_All	322	0	48	0	13.9139	13.7642	Up	1.12865e-29	5.37993e-29	gi|471208592|ref|XP_004260891.1|	75.9	6e-13	40S ribosomal protein S3-1, putative [Entamoeba invadens IP1] >gi|440301734|gb|ELP94120.1| 40S ribosomal protein S3-1, putative [Entamoeba invadens IP1]
Unigene32275_All	289	0	43	0	13.8878	13.7615	Up	1.08917e-26	4.90896e-26	gi|403366395|gb|EJY83000.1|	54.7	1e-06	hypothetical protein OXYTRI_19382 [Oxytricha trifallax]
Unigene32574_All	459	0	68	0	13.828	13.7553	Up	1.30139e-41	7.42364e-41	--	--	--	--
Unigene31817_All	244	0	36	0	13.7714	13.7494	Up	1.64229e-22	6.81369e-22	--	--	--	--
Unigene31337_All	251	0	37	0	13.7592	13.7481	Up	4.15472e-23	1.74694e-22	--	--	--	--
Unigene32043_All	421	0	62	0	13.7459	13.7467	Up	4.96424e-38	2.68913e-37	gi|160550135|gb|ABX44772.1|	120.6	2e-26	putative 40S ribosomal protein RPSA [Flustra foliacea]
Unigene31259_All	435	0	64	0	13.7327	13.7453	Up	3.17714e-39	1.75231e-38	gi|328813889|gb|AEB52075.1|	107.1	2e-22	heat shock protein 70 [Microdera dzhungarica punctipennis]
Unigene32532_All	260	0	38	0	13.6419	13.7358	Up	1.05108e-23	4.46836e-23	--	--	--	--
Unigene32504_All	337	0	49	0	13.5716	13.7283	Up	2.8553e-30	1.374e-29	gi|291388369|ref|XP_002710634.1|	170.2	2e-41	PREDICTED: ribonucleotide reductase M2 polypeptide-like [Oryctolagus cuniculus]
Unigene30628_All	531	0	77	0	13.5351	13.7244	Up	5.5238e-47	3.38623e-46	gi|281202567|gb|EFA76769.1|	108.2	1e-22	hypothetical protein PPL_09520 [Polysphondylium pallidum PN500]
Unigene32584_All	202	0	29	0	13.4002	13.71	Up	2.4763e-18	9.26831e-18	--	--	--	--
Unigene31857_All	294	0	42	0	13.3342	13.7028	Up	4.3053e-26	1.91912e-25	gi|156098875|ref|XP_001615453.1|	54.7	1e-06	hypothetical protein [Plasmodium vivax Sal-1] >gi|148804327|gb|EDL45726.1| hypothetical protein, conserved [Plasmodium vivax]
Unigene32080_All	515	0	73	0	13.2306	13.6916	Up	1.34856e-44	8.00163e-44	gi|145517226|ref|XP_001444496.1|	120.6	3e-26	hypothetical protein [Paramecium tetraurelia strain d4-2] >gi|124411918|emb|CAK77099.1| unnamed protein product [Paramecium tetraurelia]
Unigene32419_All	537	0	76	0	13.21	13.6893	Up	2.18346e-46	1.32579e-45	gi|328710631|ref|XP_001948775.2|	59.3	1e-07	PREDICTED: IQ motif containing GTPase activating protein 2 [Acyrthosiphon pisum]
Unigene32299_All	237	0	33	0	12.9966	13.6658	Up	1.01431e-20	4.04116e-20	gi|330794983|ref|XP_003285555.1|	67	3e-10	GTP-binding protein Sar1A [Dictyostelium purpureum] >gi|325084468|gb|EGC37895.1| GTP-binding protein Sar1A [Dictyostelium purpureum]
Unigene32297_All	332	0	46	0	12.9325	13.6587	Up	1.76349e-28	8.2079e-28	gi|389615677|dbj|BAM20790.1|	189.9	3e-47	unknown unsecreted protein [Papilio polytes]
Unigene32331_All	441	0	61	0	12.9109	13.6563	Up	1.96227e-37	1.05638e-36	--	--	--	--
Unigene30609_All	297	0	41	0	12.8852	13.6534	Up	1.70181e-25	7.49823e-25	gi|455294|gb|AAA53526.1|	132.1	7e-30	CTP:phosphocholine cytidylyltransferase, partial [Mus musculus]
Unigene32585_All	269	0	37	0	12.8385	13.6482	Up	4.15472e-23	1.74627e-22	--	--	--	--
Unigene31327_All	618	0	85	0	12.8379	13.6481	Up	9.26782e-52	6.02672e-51	--	--	--	--
Unigene32206_All	473	0	65	0	12.8267	13.6469	Up	8.03766e-40	4.47453e-39	gi|470510788|ref|XP_004351577.1|	164.1	1e-39	ribosomal protein S7p/S5e, putative [Acanthamoeba castellanii str. Neff] >gi|440801795|gb|ELR22800.1| ribosomal protein S7p/S5e, putative [Acanthamoeba castellanii str. Neff]
Unigene32016_All	212	0	29	0	12.7681	13.6403	Up	2.4763e-18	9.2723e-18	--	--	--	--
Unigene31263_All	242	0	33	0	12.7281	13.6357	Up	1.01431e-20	4.04413e-20	gi|49065350|emb|CAG38493.1|	116.7	3e-25	RAB1B [Homo sapiens]
Unigene32254_All	536	0	73	0	12.7122	13.6339	Up	1.34856e-44	8.00272e-44	gi|148709777|gb|EDL41723.1|	125.6	1e-27	mCG130981 [Mus musculus]
Unigene32140_All	492	0	67	0	12.7108	13.6338	Up	5.14416e-41	2.91225e-40	gi|67594705|ref|XP_665842.1|	77	3e-13	thymidine kinase [Cryptosporidium hominis TU502] >gi|54656690|gb|EAL35611.1| thymidine kinase [Cryptosporidium hominis]
CL2940.Contig1_All	742	0	101	0	12.7052	13.6331	Up	2.6089e-61	1.87878e-60	--	--	--	--
Unigene31091_All	360	0	49	0	12.7045	13.6331	Up	2.8553e-30	1.37446e-29	gi|457873551|ref|XP_004223694.1|	113.6	2e-24	microsomal signal peptidase 21 kDa subunit [Plasmodium cynomolgi strain B] >gi|389585016|dbj|GAB67747.1| microsomal signal peptidase 21 kDa subunit [Plasmodium cynomolgi strain B]
Unigene32075_All	416	0	56	0	12.5649	13.6171	Up	1.89364e-34	9.74966e-34	gi|350416579|ref|XP_003491001.1|	142.9	4e-33	PREDICTED: 60S ribosomal protein L27a-like [Bombus impatiens]
Unigene32138_All	253	0	34	0	12.5436	13.6147	Up	2.56604e-21	1.03449e-20	--	--	--	--
CL1436.Contig1_All	268	0	36	0	12.5381	13.614	Up	1.64229e-22	6.81499e-22	--	--	--	--
Unigene32335_All	396	0	53	0	12.4924	13.6088	Up	1.16955e-32	5.8591e-32	gi|340369244|ref|XP_003383158.1|	87.8	1e-16	PREDICTED: choline-phosphate cytidylyltransferase A-like [Amphimedon queenslandica]
Unigene32524_All	307	0	41	0	12.4655	13.6057	Up	1.70181e-25	7.49215e-25	--	--	--	--
Unigene32462_All	1132	0	151	0	12.4507	13.6039	Up	3.72458e-91	3.49066e-90	gi|123445169|ref|XP_001311347.1|	68.6	7e-10	hypothetical protein [Trichomonas vaginalis G3] >gi|121893153|gb|EAX98417.1| hypothetical protein TVAG_264660 [Trichomonas vaginalis G3]
Unigene32273_All	272	0	36	0	12.3537	13.5927	Up	1.64229e-22	6.81239e-22	gi|68074947|ref|XP_679390.1|	56.2	5e-07	snornp protein gar1 [Plasmodium berghei strain ANKA]
Unigene32235_All	493	0	65	0	12.3064	13.5871	Up	8.03766e-40	4.47568e-39	gi|242020424|ref|XP_002430655.1|	132.1	9e-30	60S ribosomal protein L13A, putative [Pediculus humanus corporis] >gi|212515827|gb|EEB17917.1| 60S ribosomal protein L13A, putative [Pediculus humanus corporis]
Unigene32026_All	372	0	49	0	12.2947	13.5857	Up	2.8553e-30	1.37431e-29	gi|156084974|ref|XP_001609970.1|	133.3	3e-30	p68-like protein [Babesia bovis] >gi|154797222|gb|EDO06402.1| p68-like protein [Babesia bovis]
Unigene32142_All	205	0	27	0	12.2935	13.5856	Up	3.86916e-17	1.39932e-16	--	--	--	--
Unigene31930_All	304	0	40	0	12.2815	13.5842	Up	6.72696e-25	2.92945e-24	gi|118395799|ref|XP_001030245.1|	66.6	4e-10	Protein kinase domain containing protein [Tetrahymena thermophila] >gi|89284541|gb|EAR82582.1| Protein kinase domain containing protein [Tetrahymena thermophila SB210]
Unigene32189_All	404	0	53	0	12.245	13.5799	Up	1.16955e-32	5.85978e-32	gi|108877530|gb|EAT41755.1|	52.8	6e-06	AAEL006632-PB [Aedes aegypti]
Unigene31369_All	237	0	31	0	12.2089	13.5756	Up	1.58485e-19	6.11513e-19	--	--	--	--
Unigene32047_All	352	0	46	0	12.1977	13.5743	Up	1.76349e-28	8.20966e-28	gi|152013701|gb|ABS19966.1|	53.1	4e-06	ribosomal protein S12 [Artemia franciscana]
Unigene32366_All	354	0	46	0	12.1288	13.5661	Up	1.76349e-28	8.20614e-28	gi|348516647|ref|XP_003445849.1|	58.2	1e-07	PREDICTED: hypothetical protein LOC100698318 [Oreochromis niloticus]
CL199.Contig3_All	639	0	83	0	12.1239	13.5656	Up	1.44808e-50	9.28187e-50	--	--	--	--
Unigene32343_All	316	0	41	0	12.1105	13.564	Up	1.70181e-25	7.49367e-25	gi|403223989|dbj|BAM42119.1|	106.7	3e-22	40S ribosomal protein S3 [Theileria orientalis strain Shintoku]
Unigene31367_All	293	0	38	0	12.1054	13.5634	Up	1.05108e-23	4.47055e-23	gi|391341420|ref|XP_003745028.1|	83.2	4e-15	PREDICTED: 60S ribosomal protein L34-like [Metaseiulus occidentalis]
Unigene31253_All	240	0	31	0	12.0563	13.5575	Up	1.58485e-19	6.11079e-19	--	--	--	--
Unigene31741_All	542	0	70	0	12.0549	13.5573	Up	8.32898e-43	4.83112e-42	--	--	--	--
Unigene30617_All	430	0	55	0	11.9387	13.5434	Up	7.48524e-34	3.82126e-33	gi|258649599|ref|YP_003204887.1|	53.1	4e-06	NADH dehydrogenase subunit 2 [Radopholus similis] >gi|257143743|emb|CAY39377.1| NADH dehydrogenase subunit 2 [Radopholus similis]
Unigene31822_All	352	0	45	0	11.9326	13.5426	Up	6.97078e-28	3.20733e-27	--	--	--	--
Unigene32161_All	485	0	62	0	11.932	13.5425	Up	4.96424e-38	2.6898e-37	gi|403359386|gb|EJY79351.1|	165.2	9e-40	Ribosomal protein L12e [Oxytricha trifallax] >gi|403367329|gb|EJY83483.1| Ribosomal protein L12e [Oxytricha trifallax]
Unigene31662_All	212	0	27	0	11.8875	13.5372	Up	3.86916e-17	1.4006e-16	--	--	--	--
Unigene30619_All	613	0	78	0	11.8768	13.5359	Up	1.39743e-47	8.63117e-47	gi|308158999|gb|EFO61554.1|	96.3	1e-18	Ribosomal protein L10a [Giardia lamblia P15]
Unigene32291_All	237	0	30	0	11.8151	13.5283	Up	6.26462e-19	2.38291e-18	--	--	--	--
Unigene31597_All	403	0	51	0	11.8122	13.528	Up	1.82741e-31	8.96553e-31	--	--	--	--
Unigene32200_All	484	0	61	0	11.7638	13.5221	Up	1.96227e-37	1.05625e-36	gi|443710452|gb|ELU04705.1|	105.9	6e-22	hypothetical protein CAPTEDRAFT_155099 [Capitella teleta]
Unigene32260_All	437	0	55	0	11.7475	13.5201	Up	7.48524e-34	3.81812e-33	gi|403374231|gb|EJY87055.1|	74.7	1e-12	26S proteasome regulatory complex component [Oxytricha trifallax]
Unigene31899_All	334	0	42	0	11.7373	13.5188	Up	4.3053e-26	1.91774e-25	--	--	--	--
Unigene31938_All	358	0	45	0	11.7326	13.5182	Up	6.97078e-28	3.21005e-27	gi|340375425|ref|XP_003386235.1|	115.2	9e-25	PREDICTED: eukaryotic translation initiation factor 2 subunit 3, Y-linked-like [Amphimedon queenslandica]
Unigene32315_All	446	0	56	0	11.7197	13.5166	Up	1.89364e-34	9.75429e-34	gi|443689582|gb|ELT91955.1|	127.5	1e-28	hypothetical protein CAPTEDRAFT_228718 [Capitella teleta]
Unigene30612_All	698	0	87	0	11.634	13.5061	Up	5.93148e-53	3.90745e-52	--	--	--	--
Unigene32212_All	546	0	68	0	11.6247	13.5049	Up	1.30139e-41	7.42461e-41	gi|407849425|gb|EKG04166.1|	95.9	1e-18	hypothetical protein TCSYLVIO_004769 [Trypanosoma cruzi]
Unigene31965_All	265	0	33	0	11.6234	13.5047	Up	1.01431e-20	4.04227e-20	--	--	--	--
Unigene31727_All	394	0	49	0	11.6082	13.5029	Up	2.8553e-30	1.37385e-29	--	--	--	--
Unigene30614_All	572	0	71	0	11.5858	13.5001	Up	2.1071e-43	1.23041e-42	--	--	--	--
Unigene30964_All	605	0	75	0	11.571	13.4982	Up	8.63086e-46	5.20283e-45	--	--	--	--
Unigene32281_All	557	0	69	0	11.5627	13.4972	Up	3.2923e-42	1.89599e-41	gi|290975093|ref|XP_002670278.1|	112.8	8e-24	structural maintenance of chromosome 3 [Naegleria gruberi] >gi|284083835|gb|EFC37534.1| structural maintenance of chromosome 3 [Naegleria gruberi]
Unigene32263_All	364	0	45	0	11.5392	13.4943	Up	6.97078e-28	3.20971e-27	gi|17554176|ref|NP_498755.1|	57	3e-07	Protein K12H4.4 [Caenorhabditis elegans] >gi|465894|sp|P34525.1|SPCS3_CAEEL RecName: Full=Probable signal peptidase complex subunit 3; AltName: Full=Microsomal signal peptidase 22 kDa subunit; Short=SPC22; Short=SPase 22 kDa subunit >gi|351063154|emb|CCD71196.1| Protein K12H4.4 [Caenorhabditis elegans]
Unigene31950_All	228	0	28	0	11.4627	13.4847	Up	9.78836e-18	3.5997e-17	--	--	--	--
Unigene32230_All	562	0	69	0	11.4598	13.4843	Up	3.2923e-42	1.89674e-41	--	--	--	--
Unigene32013_All	277	0	34	0	11.4568	13.4839	Up	2.56604e-21	1.03411e-20	--	--	--	--
Unigene32514_All	238	0	29	0	11.3733	13.4734	Up	2.4763e-18	9.26751e-18	--	--	--	--
Unigene31819_All	591	0	72	0	11.3713	13.4731	Up	5.3306e-44	3.13804e-43	--	--	--	--
CL2643.Contig1_All	299	0	36	0	11.2382	13.4561	Up	1.64229e-22	6.80849e-22	--	--	--	--
Unigene32577_All	375	0	45	0	11.2007	13.4513	Up	6.97078e-28	3.20937e-27	--	--	--	--
CL1545.Contig1_All	326	0	39	0	11.1663	13.4469	Up	2.65906e-24	1.14624e-23	--	--	--	--
Unigene30632_All	1151	0	137	0	11.1099	13.4396	Up	8.46806e-83	7.44925e-82	gi|123472754|ref|XP_001319569.1|	58.9	5e-07	viral A-type inclusion protein [Trichomonas vaginalis G3]
Unigene32531_All	353	0	42	0	11.1055	13.439	Up	4.3053e-26	1.91754e-25	gi|223587759|emb|CAR82250.1|	186	4e-46	hypothetical protein [Cotesia congregata]
Unigene31768_All	471	0	56	0	11.0977	13.438	Up	1.89364e-34	9.75776e-34	--	--	--	--
Unigene32408_All	581	0	69	0	11.085	13.4363	Up	3.2923e-42	1.89548e-41	gi|187607061|ref|NP_001120075.1|	191.4	2e-47	ribosomal protein L3 [Xenopus (Silurana) tropicalis] >gi|165970448|gb|AAI58280.1| LOC100145083 protein [Xenopus (Silurana) tropicalis] >gi|165971389|gb|AAI58514.1| LOC100145083 protein [Xenopus (Silurana) tropicalis]
Unigene30540_All	295	0	35	0	11.0741	13.4349	Up	6.49168e-22	2.65255e-21	gi|156380969|ref|XP_001632039.1|	53.1	4e-06	predicted protein [Nematostella vectensis] >gi|156219089|gb|EDO39976.1| predicted protein [Nematostella vectensis]
Unigene31256_All	312	0	37	0	11.0691	13.4343	Up	4.15472e-23	1.74661e-22	--	--	--	--
CL54.Contig1_All	270	0	32	0	11.0624	13.4334	Up	4.0094e-20	1.57103e-19	--	--	--	--
Unigene31678_All	203	0	24	0	11.0352	13.4298	Up	2.38968e-15	8.19041e-15	--	--	--	--
Unigene32229_All	502	0	59	0	10.9701	13.4213	Up	3.06602e-36	1.6175e-35	gi|156341179|ref|XP_001620678.1|	155.6	8e-37	hypothetical protein NEMVEDRAFT_v1g147404 [Nematostella vectensis] >gi|156205891|gb|EDO28578.1| predicted protein [Nematostella vectensis]
Unigene32218_All	417	0	49	0	10.9679	13.421	Up	2.8553e-30	1.3734e-29	gi|167526409|ref|XP_001747538.1|	76.6	3e-13	hypothetical protein [Monosiga brevicollis MX1] >gi|163773984|gb|EDQ87618.1| predicted protein [Monosiga brevicollis MX1]
Unigene32317_All	307	0	36	0	10.9453	13.418	Up	1.64229e-22	6.80914e-22	gi|209876582|ref|XP_002139733.1|	72.4	7e-12	translation initiation factor eIF-1A [Cryptosporidium muris RN66]
Unigene31925_All	231	0	27	0	10.9098	13.4133	Up	3.86916e-17	1.39979e-16	--	--	--	--
Unigene32117_All	275	0	32	0	10.8613	13.4069	Up	4.0094e-20	1.57131e-19	--	--	--	--
Unigene31333_All	284	0	33	0	10.8458	13.4048	Up	1.01431e-20	4.0419e-20	--	--	--	--
Unigene30442_All	310	0	36	0	10.8394	13.404	Up	1.64229e-22	6.80979e-22	gi|291464111|gb|ADE05593.1|	52.4	7e-06	late embryogenesis abundant-like protein 1 [Brachionus plicatilis]
Unigene30987_All	276	0	32	0	10.8219	13.4017	Up	4.0094e-20	1.57231e-19	--	--	--	--
Unigene32132_All	225	0	26	0	10.7859	13.3969	Up	1.52941e-16	5.44604e-16	--	--	--	--
Unigene32487_All	823	0	95	0	10.7743	13.3953	Up	9.9518e-58	6.89358e-57	gi|332023739|gb|EGI63963.1|	90.1	1e-16	Solute carrier family 2, facilitated glucose transporter member 8 [Acromyrmex echinatior]
Unigene31549_All	210	0	24	0	10.6673	13.3809	Up	2.38968e-15	8.1846e-15	--	--	--	--
Unigene31740_All	359	0	41	0	10.6599	13.3799	Up	1.70181e-25	7.49595e-25	gi|321469187|gb|EFX80168.1|	104.4	1e-21	hypothetical protein DAPPUDRAFT_51702 [Daphnia pulex]
Unigene32130_All	324	0	37	0	10.6591	13.3798	Up	4.15472e-23	1.74762e-22	--	--	--	--
Unigene32316_All	220	0	25	0	10.6067	13.3727	Up	6.0455e-16	2.10898e-15	--	--	--	--
Unigene32280_All	493	0	56	0	10.6024	13.3721	Up	1.89364e-34	9.7566e-34	--	--	--	--
Unigene32284_All	635	0	72	0	10.5833	13.3695	Up	5.3306e-44	3.13719e-43	gi|308445782|ref|XP_003087017.1|	188.7	1e-46	CRE-SOD-3 protein [Caenorhabditis remanei] >gi|308268898|gb|EFP12851.1| CRE-SOD-3 protein [Caenorhabditis remanei]
Unigene32076_All	301	0	34	0	10.5433	13.364	Up	2.56604e-21	1.03439e-20	--	--	--	--
Unigene31931_All	426	0	48	0	10.5171	13.3604	Up	1.12865e-29	5.38348e-29	--	--	--	--
Unigene32318_All	284	0	32	0	10.5171	13.3604	Up	4.0094e-20	1.57188e-19	gi|312090315|ref|XP_003146569.1|	77	2e-13	zinc finger protein [Loa loa] >gi|307758267|gb|EFO17501.1| zinc finger protein [Loa loa]
Unigene32226_All	222	0	25	0	10.5112	13.3596	Up	6.0455e-16	2.10831e-15	--	--	--	--
Unigene32003_All	329	0	37	0	10.4971	13.3577	Up	4.15472e-23	1.7461e-22	gi|470307390|ref|XP_004363667.1|	120.9	1e-26	myosin-9 [Capsaspora owczarzaki ATCC 30864] >gi|320169056|gb|EFW45955.1| myosin-9 [Capsaspora owczarzaki ATCC 30864]
Unigene32410_All	543	0	61	0	10.4856	13.3561	Up	1.96227e-37	1.05599e-36	gi|257216408|emb|CAX82409.1|	182.6	8e-45	aspartate--ammonia ligase [Schistosoma japonicum] >gi|257216452|emb|CAX82431.1| aspartate--ammonia ligase [Schistosoma japonicum] >gi|257216458|emb|CAX82434.1| aspartate--ammonia ligase [Schistosoma japonicum]
Unigene32145_All	365	0	41	0	10.4847	13.356	Up	1.70181e-25	7.49291e-25	gi|389615446|dbj|BAM20693.1|	248.1	9e-65	unknown protein, partial [Papilio polytes]
Unigene31331_All	412	0	46	0	10.4214	13.3473	Up	1.76349e-28	8.21054e-28	gi|449663525|ref|XP_002156390.2|	101.7	1e-20	PREDICTED: transcription initiation factor TFIID subunit 9B-like [Hydra magnipapillata]
Unigene31992_All	226	0	25	0	10.3251	13.3339	Up	6.0455e-16	2.11017e-15	--	--	--	--
Unigene32259_All	335	0	37	0	10.3091	13.3316	Up	4.15472e-23	1.74576e-22	--	--	--	--
Unigene32466_All	444	0	49	0	10.3009	13.3305	Up	2.8553e-30	1.37355e-29	gi|358253511|dbj|GAA53325.1|	88.2	1e-16	cGMP-dependent protein kinase isozyme 1, partial [Clonorchis sinensis]
Unigene32327_All	372	0	41	0	10.2874	13.3286	Up	1.70181e-25	7.49063e-25	--	--	--	--
Unigene31843_All	236	0	26	0	10.2831	13.328	Up	1.52941e-16	5.44515e-16	--	--	--	--
Unigene31619_All	209	0	23	0	10.2718	13.3264	Up	9.446e-15	3.18402e-14	--	--	--	--
Unigene31649_All	228	0	25	0	10.2346	13.3212	Up	6.0455e-16	2.10864e-15	--	--	--	--
Unigene32461_All	895	0	98	0	10.2204	13.3192	Up	1.61131e-59	1.13848e-58	gi|332376795|gb|AEE63537.1|	119.8	1e-25	unknown [Dendroctonus ponderosae]
Unigene31544_All	201	0	22	0	10.2162	13.3186	Up	3.73384e-14	1.23061e-13	--	--	--	--
Unigene32439_All	1309	0	143	0	10.1967	13.3158	Up	2.21992e-86	2.00314e-85	--	--	--	--
Unigene32069_All	322	0	35	0	10.1456	13.3086	Up	6.49168e-22	2.65479e-21	--	--	--	--
Unigene31955_All	516	0	56	0	10.1298	13.3063	Up	1.89364e-34	9.75545e-34	gi|459662748|gb|EMH77580.1|	117.1	3e-25	mitotic chromosome and X-chromosome-associated protein, putative [Entamoeba histolytica HM-1:IMSS-B]
Unigene32416_All	212	0	23	0	10.1264	13.3058	Up	9.446e-15	3.18625e-14	--	--	--	--
Unigene31966_All	332	0	36	0	10.1211	13.3051	Up	1.64229e-22	6.80654e-22	--	--	--	--
Unigene32256_All	323	0	35	0	10.1142	13.3041	Up	6.49168e-22	2.65504e-21	gi|67623645|ref|XP_668105.1|	156.8	2e-37	26S protease subunit regulatory subunit 6a [Cryptosporidium hominis TU502] >gi|54659292|gb|EAL37876.1| 26S protease subunit regulatory subunit 6a [Cryptosporidium hominis]
Unigene31210_All	333	0	36	0	10.0907	13.3007	Up	1.64229e-22	6.80589e-22	--	--	--	--
Unigene31969_All	324	0	35	0	10.0829	13.2996	Up	6.49168e-22	2.65279e-21	gi|157690750|tpe|CAL69102.1|	89.7	4e-17	TPA: putative 40S ribosomal protein S15 isoform 2 [Spadella cephaloptera]
Unigene32350_All	213	0	23	0	10.0789	13.2991	Up	9.446e-15	3.18303e-14	--	--	--	--
Unigene32415_All	315	0	34	0	10.0747	13.2984	Up	2.56604e-21	1.03391e-20	gi|313227570|emb|CBY22717.1|	181	1e-44	unnamed protein product [Oikopleura dioica]
Unigene32029_All	278	0	30	0	10.0726	13.2981	Up	6.26462e-19	2.38354e-18	--	--	--	--
Unigene31866_All	297	0	32	0	10.0568	13.2959	Up	4.0094e-20	1.57117e-19	--	--	--	--
Unigene31267_All	325	0	35	0	10.0519	13.2952	Up	6.49168e-22	2.65454e-21	--	--	--	--
Unigene31916_All	409	0	44	0	10.0414	13.2937	Up	2.75542e-27	1.25411e-26	--	--	--	--
Unigene30599_All	307	0	33	0	10.0332	13.2925	Up	1.01431e-20	4.04005e-20	--	--	--	--
Unigene32216_All	345	0	37	0	10.0103	13.2892	Up	4.15472e-23	1.74559e-22	--	--	--	--
Unigene31382_All	224	0	24	0	10.0006	13.2878	Up	2.38968e-15	8.19623e-15	--	--	--	--
Unigene32247_All	383	0	41	0	9.9919	13.2865	Up	1.70181e-25	7.49443e-25	--	--	--	--
Unigene30425_All	253	0	27	0	9.9611	13.2821	Up	3.86916e-17	1.39827e-16	--	--	--	--
Unigene32224_All	480	0	51	0	9.9173	13.2757	Up	1.82741e-31	8.96755e-31	gi|353251634|pdb|3J0K|B	249.2	4e-65	Chain B, Orientation Of Rna Polymerase Ii Within The Human Vp16-Mediator-Pol Ii-Tfiif Assembly
Unigene32151_All	490	0	52	0	9.9054	13.274	Up	4.62304e-32	2.2909e-31	gi|401396383|ref|XP_003879808.1|	182.6	5e-45	putative isoleucine-tRNAsynthetase [Neospora caninum Liverpool] >gi|325114216|emb|CBZ49773.1| putative isoleucine-tRNAsynthetase [Neospora caninum Liverpool]
Unigene30677_All	708	0	75	0	9.8876	13.2714	Up	8.63086e-46	5.20427e-45	gi|294950119|ref|XP_002786470.1|	174.5	4e-42	transport protein, putative [Perkinsus marinus ATCC 50983] >gi|239900762|gb|EER18266.1| transport protein, putative [Perkinsus marinus ATCC 50983]
Unigene31935_All	219	0	23	0	9.8027	13.259	Up	9.446e-15	3.17884e-14	--	--	--	--
Unigene31644_All	286	0	30	0	9.7908	13.2572	Up	6.26462e-19	2.38271e-18	gi|281205083|gb|EFA79276.1|	57.8	1e-07	transcription initiation factor IIA gamma chain [Polysphondylium pallidum PN500]
Unigene30960_All	468	0	49	0	9.7727	13.2545	Up	2.8553e-30	1.37416e-29	--	--	--	--
Unigene31946_All	239	0	25	0	9.7635	13.2532	Up	6.0455e-16	2.11034e-15	--	--	--	--
Unigene32094_All	306	0	32	0	9.761	13.2528	Up	4.0094e-20	1.57174e-19	gi|154411936|ref|XP_001579002.1|	92.4	6e-18	RNA polymerase Rpb5, N-terminal domain containing protein [Trichomonas vaginalis G3] >gi|121913204|gb|EAY18016.1| RNA polymerase Rpb5, N-terminal domain containing protein [Trichomonas vaginalis G3]
Unigene31967_All	518	0	54	0	9.7303	13.2483	Up	2.95878e-33	1.49519e-32	--	--	--	--
Unigene31416_All	231	0	24	0	9.6976	13.2434	Up	2.38968e-15	8.19235e-15	--	--	--	--
Unigene31648_All	241	0	25	0	9.6825	13.2412	Up	6.0455e-16	2.11051e-15	--	--	--	--
Unigene32038_All	251	0	26	0	9.6686	13.2391	Up	1.52941e-16	5.44247e-16	gi|326680393|ref|XP_002666797.2|	57.8	1e-07	PREDICTED: dnaJ homolog subfamily A member 1 [Danio rerio]
Unigene31560_All	377	0	39	0	9.6558	13.2372	Up	2.65906e-24	1.14602e-23	gi|313217643|emb|CBY38692.1|	145.2	8e-34	unnamed protein product [Oikopleura dioica] >gi|313221986|emb|CBY39019.1| unnamed protein product [Oikopleura dioica] >gi|313243825|emb|CBY15891.1| unnamed protein product [Oikopleura dioica]
Unigene31979_All	340	0	35	0	9.6084	13.2301	Up	6.49168e-22	2.65329e-21	--	--	--	--
Unigene32314_All	923	0	95	0	9.607	13.2299	Up	9.9518e-58	6.89248e-57	gi|156396976|ref|XP_001637668.1|	234.2	7e-60	predicted protein [Nematostella vectensis] >gi|156224782|gb|EDO45605.1| predicted protein [Nematostella vectensis]
CL1793.Contig1_All	428	0	44	0	9.5956	13.2282	Up	2.75542e-27	1.25398e-26	--	--	--	--
Unigene31726_All	331	0	34	0	9.5877	13.227	Up	2.56604e-21	1.0343e-20	--	--	--	--
Unigene30946_All	342	0	35	0	9.5523	13.2216	Up	6.49168e-22	2.65304e-21	gi|330796047|ref|XP_003286081.1|	54.7	1e-06	hypothetical protein DICPUDRAFT_97266 [Dictyostelium purpureum] >gi|325083989|gb|EGC37428.1| hypothetical protein DICPUDRAFT_97266 [Dictyostelium purpureum]
Unigene31693_All	225	0	23	0	9.5413	13.22	Up	9.446e-15	3.18501e-14	--	--	--	--
Unigene32137_All	284	0	29	0	9.5311	13.2184	Up	2.4763e-18	9.26432e-18	--	--	--	--
Unigene30634_All	306	0	31	0	9.4559	13.207	Up	1.58485e-19	6.11459e-19	--	--	--	--
Unigene30908_All	415	0	42	0	9.4464	13.2055	Up	4.3053e-26	1.91872e-25	--	--	--	--
Unigene32431_All	663	0	67	0	9.4325	13.2034	Up	5.14416e-41	2.91301e-40	--	--	--	--
Unigene31873_All	228	0	23	0	9.4158	13.2009	Up	9.446e-15	3.17909e-14	gi|471204279|ref|XP_004258940.1|	65.5	9e-10	UDP-N-acetylglucosamine pyrophosphorylase, putative [Entamoeba invadens IP1] >gi|440299617|gb|ELP92169.1| UDP-N-acetylglucosamine pyrophosphorylase, putative [Entamoeba invadens IP1]
CL3106.Contig1_All	418	0	42	0	9.3786	13.1952	Up	4.3053e-26	1.91853e-25	--	--	--	--
Unigene30663_All	448	0	45	0	9.3756	13.1947	Up	6.97078e-28	3.21039e-27	gi|291227036|ref|XP_002733494.1|	166	4e-40	PREDICTED: glyceraldehyde 3-phosphate dehydrogenase-like [Saccoglossus kowalevskii]
Unigene31783_All	279	0	28	0	9.3674	13.1934	Up	9.78836e-18	3.59818e-17	--	--	--	--
Unigene32352_All	479	0	48	0	9.3534	13.1913	Up	1.12865e-29	5.38112e-29	gi|345490493|ref|XP_001602878.2|	138.3	1e-31	PREDICTED: T-complex protein 1 subunit beta-like isoform 1 [Nasonia vitripennis]
CL358.Contig4_All	532	0	53	0	9.2988	13.1828	Up	1.16955e-32	5.86045e-32	gi|307211432|gb|EFN87559.1|	67.4	3e-10	Mediator of RNA polymerase II transcription subunit 9 [Harpegnathos saltator]
Unigene30981_All	523	0	52	0	9.2804	13.18	Up	4.62304e-32	2.29168e-31	--	--	--	--
Unigene31940_All	342	0	34	0	9.2793	13.1798	Up	2.56604e-21	1.03459e-20	gi|294941788|ref|XP_002783240.1|	69.7	4e-11	ribonucleoside-diphosphate reductase, large subunit, putative [Perkinsus marinus ATCC 50983] >gi|239895655|gb|EER15036.1| ribonucleoside-diphosphate reductase, large subunit, putative [Perkinsus marinus ATCC 50983]
Unigene31986_All	453	0	45	0	9.2721	13.1787	Up	6.97078e-28	3.20767e-27	gi|410954485|ref|XP_003983895.1|	123.2	3e-27	PREDICTED: acetyl-coenzyme A synthetase 2-like, mitochondrial [Felis catus]
Unigene31944_All	353	0	35	0	9.2546	13.176	Up	6.49168e-22	2.65429e-21	--	--	--	--
Unigene32326_All	313	0	31	0	9.2445	13.1744	Up	1.58485e-19	6.11622e-19	gi|291222651|ref|XP_002731323.1|	90.5	2e-17	PREDICTED: TBP-associated factor 11-like [Saccoglossus kowalevskii]
Unigene30662_All	576	0	57	0	9.2367	13.1732	Up	4.7906e-35	2.48625e-34	gi|307187143|gb|EFN72387.1|	105.1	1e-21	ATP-binding cassette sub-family G member 4 [Camponotus floridanus]
CL1752.Contig1_All	284	0	28	0	9.2025	13.1678	Up	9.78836e-18	3.60122e-17	--	--	--	--
Unigene30615_All	487	0	48	0	9.1998	13.1674	Up	1.12865e-29	5.3823e-29	--	--	--	--
Unigene30954_All	203	0	20	0	9.196	13.1668	Up	5.83406e-13	1.84162e-12	--	--	--	--
Unigene31334_All	460	0	45	0	9.131	13.1566	Up	6.97078e-28	3.20903e-27	--	--	--	--
CL2475.Contig1_All	409	0	40	0	9.1285	13.1562	Up	6.72696e-25	2.92886e-24	--	--	--	--
Unigene32073_All	287	0	28	0	9.1063	13.1526	Up	9.78836e-18	3.60183e-17	--	--	--	--
Unigene32005_All	390	0	38	0	9.0946	13.1508	Up	1.05108e-23	4.47011e-23	--	--	--	--
Unigene32634_All	279	0	27	0	9.0328	13.141	Up	3.86916e-17	1.40002e-16	--	--	--	--
Unigene32593_All	310	0	30	0	9.0328	13.141	Up	6.26462e-19	2.38438e-18	--	--	--	--
Unigene31854_All	217	0	21	0	9.0328	13.141	Up	1.47592e-13	4.76036e-13	--	--	--	--
Unigene32020_All	424	0	41	0	9.0257	13.1398	Up	1.70181e-25	7.49671e-25	gi|156360693|ref|XP_001625160.1|	54.3	2e-06	predicted protein [Nematostella vectensis] >gi|156211979|gb|EDO33060.1| predicted protein [Nematostella vectensis]
Unigene31732_All	569	0	55	0	9.0222	13.1393	Up	7.48524e-34	3.82037e-33	--	--	--	--
CL2173.Contig1_All	852	0	82	0	8.9834	13.133	Up	5.72402e-50	3.64103e-49	--	--	--	--
Unigene31420_All	541	0	52	0	8.9716	13.1311	Up	4.62304e-32	2.29142e-31	gi|196004236|ref|XP_002111985.1|	93.2	6e-18	hypothetical protein TRIADDRAFT_23922 [Trichoplax adhaerens] >gi|190585884|gb|EDV25952.1| hypothetical protein TRIADDRAFT_23922 [Trichoplax adhaerens]
Unigene30593_All	271	0	26	0	8.9551	13.1285	Up	1.52941e-16	5.4447e-16	gi|340386412|ref|XP_003391702.1|	124.8	1e-27	PREDICTED: isoleucyl-tRNA synthetase, cytoplasmic-like, partial [Amphimedon queenslandica]
Unigene30945_All	271	0	26	0	8.9551	13.1285	Up	1.52941e-16	5.44024e-16	gi|190702367|gb|ACE75260.1|	56.6	4e-07	conserved hypothetical protein [Glyptapanteles flavicoxis]
Unigene31537_All	303	0	29	0	8.9335	13.125	Up	2.4763e-18	9.26911e-18	gi|307179362|gb|EFN67714.1|	99	7e-20	hypothetical protein EAG_00508 [Camponotus floridanus]
CL2947.Contig1_All	358	0	34	0	8.8646	13.1138	Up	2.56604e-21	1.03468e-20	--	--	--	--
CL3923.Contig2_All	232	0	22	0	8.8511	13.1116	Up	3.73384e-14	1.23089e-13	--	--	--	--
Unigene30655_All	781	0	74	0	8.8439	13.1105	Up	3.41162e-45	2.04129e-44	--	--	--	--
Unigene31362_All	412	0	39	0	8.8355	13.1091	Up	2.65906e-24	1.1459e-23	gi|470431999|ref|XP_004338454.1|	231.5	9e-60	TATAbox-binding protein [Acanthamoeba castellanii str. Neff] >gi|135634|sp|P26354.1|TBP_ACACA RecName: Full=TATA-box-binding protein; AltName: Full=TATA sequence-binding protein; Short=TBP; AltName: Full=TATA-binding factor; AltName: Full=TATA-box factor; AltName: Full=Transcription initiation factor TFIID TBP subunit >gi|5593|emb|CAA44843.1| TFIID [Acanthamoeba castellanii] >gi|155636|gb|AAA2771…
Unigene31900_All	243	0	23	0	8.8346	13.1089	Up	9.446e-15	3.18254e-14	--	--	--	--
Unigene31406_All	222	0	21	0	8.8294	13.1081	Up	1.47592e-13	4.77064e-13	--	--	--	--
Unigene32164_All	254	0	24	0	8.8195	13.1065	Up	2.38968e-15	8.18589e-15	gi|198434351|ref|XP_002125799.1|	58.5	1e-07	PREDICTED: histidine--tRNA ligase, cytoplasmic-like [Ciona intestinalis]
CL3950.Contig2_All	265	0	25	0	8.8056	13.1042	Up	6.0455e-16	2.10932e-15	--	--	--	--
Unigene32597_All	658	0	62	0	8.7949	13.1025	Up	4.96424e-38	2.68846e-37	--	--	--	--
Unigene31261_All	255	0	24	0	8.7849	13.1008	Up	2.38968e-15	8.18848e-15	--	--	--	--
Unigene30648_All	340	0	32	0	8.7849	13.1008	Up	4.0094e-20	1.57089e-19	gi|326437616|gb|EGD83186.1|	56.2	5e-07	hypothetical protein PTSG_03817 [Salpingoeca sp. ATCC 50818]
Unigene32004_All	309	0	29	0	8.76	13.0967	Up	2.4763e-18	9.27071e-18	--	--	--	--
Unigene32294_All	566	0	53	0	8.7402	13.0935	Up	1.16955e-32	5.8564e-32	gi|407042186|gb|EKE41192.1|	68.9	1e-10	UBX domain containing protein [Entamoeba nuttalli P19]
Unigene30668_All	385	0	36	0	8.7278	13.0914	Up	1.64229e-22	6.81044e-22	gi|154421652|ref|XP_001583839.1|	137.1	2e-31	CMGC family protein kinase [Trichomonas vaginalis G3] >gi|121918083|gb|EAY22853.1| CMGC family protein kinase [Trichomonas vaginalis G3]
Unigene31550_All	353	0	33	0	8.7258	13.0911	Up	1.01431e-20	4.04079e-20	--	--	--	--
Unigene32128_All	407	0	38	0	8.7147	13.0892	Up	1.05108e-23	4.4723e-23	gi|380020101|ref|XP_003693934.1|	148.7	8e-35	PREDICTED: LOW QUALITY PROTEIN: ribonucleoside-diphosphate reductase large subunit-like [Apis florea]
Unigene32421_All	429	0	40	0	8.703	13.0873	Up	6.72696e-25	2.92974e-24	--	--	--	--
Unigene31742_All	549	0	51	0	8.6709	13.082	Up	1.82741e-31	8.96451e-31	--	--	--	--
Unigene32109_All	658	0	61	0	8.653	13.079	Up	1.96227e-37	1.05559e-36	gi|358339569|dbj|GAA47606.1|	67.8	4e-10	hypothetical protein CLF_100574 [Clonorchis sinensis]
Unigene32113_All	238	0	22	0	8.628	13.0748	Up	3.73384e-14	1.2321e-13	gi|118356857|ref|XP_001011682.1|	55.5	9e-07	ribosome biogenesis regulatory protein (RRS1) [Tetrahymena thermophila] >gi|89293449|gb|EAR91437.1| ribosome biogenesis regulatory protein (RRS1) [Tetrahymena thermophila SB210]
Unigene32236_All	315	0	29	0	8.5931	13.069	Up	2.4763e-18	9.26113e-18	gi|84995142|ref|XP_952293.1|	114.8	1e-24	signal recognition particle receptor alpha subunit [Theileria annulata strain Ankara]
Unigene31255_All	239	0	22	0	8.5919	13.0688	Up	3.73384e-14	1.23126e-13	gi|383857958|ref|XP_003704470.1|	83.6	3e-15	PREDICTED: neuronal calcium sensor 2-like [Megachile rotundata]
Unigene30660_All	294	0	27	0	8.572	13.0654	Up	3.86916e-17	1.40014e-16	gi|290993476|ref|XP_002679359.1|	70.9	2e-11	hypothetical protein NAEGRDRAFT_79089 [Naegleria gruberi] >gi|284092975|gb|EFC46615.1| hypothetical protein NAEGRDRAFT_79089 [Naegleria gruberi]
Unigene31739_All	405	0	37	0	8.5273	13.0579	Up	4.15472e-23	1.74711e-22	gi|470377738|ref|XP_004333416.1|	68.9	8e-11	homeobox domain containing protein [Acanthamoeba castellanii str. Neff] >gi|440790115|gb|ELR11403.1| homeobox domain containing protein [Acanthamoeba castellanii str. Neff]
Unigene31415_All	219	0	20	0	8.5241	13.0573	Up	5.83406e-13	1.83935e-12	--	--	--	--
Unigene30786_All	230	0	21	0	8.5223	13.057	Up	1.47592e-13	4.75966e-13	--	--	--	--
Unigene32134_All	252	0	23	0	8.5191	13.0565	Up	9.446e-15	3.18649e-14	--	--	--	--
Unigene31766_All	318	0	29	0	8.5121	13.0553	Up	2.4763e-18	9.26591e-18	--	--	--	--
Unigene32030_All	340	0	31	0	8.5103	13.055	Up	1.58485e-19	6.11241e-19	--	--	--	--
Unigene32249_All	484	0	44	0	8.4854	13.0508	Up	2.75542e-27	1.25372e-26	gi|466305537|gb|EMP42701.1|	60.1	4e-08	hypothetical protein UY3_00024 [Chelonia mydas]
Unigene31419_All	220	0	20	0	8.4854	13.0508	Up	5.83406e-13	1.84136e-12	gi|471206407|ref|XP_004259956.1|	57	3e-07	thioredoxin reductase, putative [Entamoeba invadens IP1] >gi|440300738|gb|ELP93185.1| thioredoxin reductase, putative [Entamoeba invadens IP1]
Unigene32257_All	474	0	43	0	8.4675	13.0477	Up	1.08917e-26	4.90794e-26	gi|383863257|ref|XP_003707098.1|	217.2	1e-55	PREDICTED: peptidyl-prolyl cis-trans isomerase-like [Megachile rotundata]
Unigene32070_All	298	0	27	0	8.4569	13.0459	Up	3.86916e-17	1.39955e-16	--	--	--	--
Unigene31717_All	653	0	59	0	8.4334	13.0419	Up	3.06602e-36	1.61789e-35	--	--	--	--
Unigene31015_All	255	0	23	0	8.4188	13.0394	Up	9.446e-15	3.18279e-14	--	--	--	--
Unigene31964_All	333	0	30	0	8.4089	13.0377	Up	6.26462e-19	2.38458e-18	--	--	--	--
Unigene32125_All	422	0	38	0	8.405	13.037	Up	1.05108e-23	4.46967e-23	gi|240848959|ref|NP_001155524.1|	134.4	1e-30	DNA-directed RNA polymerase II subunit RPB7 [Acyrthosiphon pisum] >gi|239792200|dbj|BAH72468.1| ACYPI003367 [Acyrthosiphon pisum]
Unigene31208_All	200	0	18	0	8.4005	13.0363	Up	9.11562e-12	2.73954e-11	--	--	--	--
Unigene32202_All	256	0	23	0	8.3859	13.0337	Up	9.446e-15	3.18575e-14	--	--	--	--
CL3937.Contig1_All	768	0	69	0	8.3859	13.0337	Up	3.2923e-42	1.89649e-41	--	--	--	--
Unigene31646_All	423	0	38	0	8.3851	13.0336	Up	1.05108e-23	4.46923e-23	gi|358339569|dbj|GAA47606.1|	56.6	4e-07	hypothetical protein CLF_100574 [Clonorchis sinensis]
Unigene30703_All	323	0	29	0	8.3803	13.0328	Up	2.4763e-18	9.26352e-18	--	--	--	--
Unigene32604_All	558	0	50	0	8.3637	13.0299	Up	7.22342e-31	3.51257e-30	--	--	--	--
Unigene32185_All	369	0	33	0	8.3474	13.0271	Up	1.01431e-20	4.04042e-20	--	--	--	--
Unigene30872_All	213	0	19	0	8.326	13.0234	Up	2.3061e-12	7.10812e-12	--	--	--	--
Unigene31615_All	202	0	18	0	8.3174	13.0219	Up	9.11562e-12	2.73387e-11	--	--	--	--
Unigene31586_All	292	0	26	0	8.311	13.0208	Up	1.52941e-16	5.44113e-16	--	--	--	--
Unigene32163_All	304	0	27	0	8.29	13.0172	Up	3.86916e-17	1.3999e-16	--	--	--	--
Unigene32624_All	259	0	23	0	8.2888	13.0169	Up	9.446e-15	3.18724e-14	--	--	--	--
Unigene31872_All	406	0	36	0	8.2764	13.0148	Up	1.64229e-22	6.81109e-22	--	--	--	--
Unigene32078_All	237	0	21	0	8.2706	13.0138	Up	1.47592e-13	4.76249e-13	gi|470505617|ref|XP_004348593.1|	59.3	6e-08	proteasome subunit beta type4, putative [Acanthamoeba castellanii str. Neff] >gi|440801110|gb|ELR22135.1| proteasome subunit beta type4, putative [Acanthamoeba castellanii str. Neff]
Unigene30636_All	226	0	20	0	8.2601	13.0119	Up	5.83406e-13	1.83948e-12	--	--	--	--
Unigene31564_All	238	0	21	0	8.2358	13.0077	Up	1.47592e-13	4.76815e-13	--	--	--	--
Unigene30779_All	250	0	22	0	8.2139	13.0039	Up	3.73384e-14	1.23276e-13	gi|340724036|ref|XP_003400391.1|	57.4	2e-07	PREDICTED: DNA topoisomerase 3-alpha-like [Bombus terrestris]
Unigene32213_All	569	0	50	0	8.202	13.0018	Up	7.22342e-31	3.51179e-30	gi|167516082|ref|XP_001742382.1|	56.6	7e-07	hypothetical protein [Monosiga brevicollis MX1] >gi|163779006|gb|EDQ92620.1| predicted protein [Monosiga brevicollis MX1]
Unigene30554_All	353	0	31	0	8.1969	13.0009	Up	1.58485e-19	6.11133e-19	--	--	--	--
Unigene32072_All	479	0	42	0	8.1842	12.9986	Up	4.3053e-26	1.91833e-25	gi|443720470|gb|ELU10222.1|	183.3	3e-45	hypothetical protein CAPTEDRAFT_164486 [Capitella teleta]
Unigene31576_All	217	0	19	0	8.1726	12.9966	Up	2.3061e-12	7.1167e-12	--	--	--	--
Unigene32000_All	229	0	20	0	8.1519	12.9929	Up	5.83406e-13	1.84149e-12	gi|470237736|ref|XP_004350825.1|	75.5	8e-13	26S proteasome subunit ATPase 5 [Dictyostelium fasciculatum] >gi|328865731|gb|EGG14117.1| 26S proteasome subunit ATPase 5 [Dictyostelium fasciculatum]
Unigene31838_All	355	0	31	0	8.1507	12.9927	Up	1.58485e-19	6.1173e-19	--	--	--	--
Unigene30957_All	275	0	24	0	8.146	12.9919	Up	2.38968e-15	8.18718e-15	--	--	--	--
Unigene31005_All	321	0	28	0	8.1417	12.9911	Up	9.78836e-18	3.60153e-17	--	--	--	--
Unigene30998_All	321	0	28	0	8.1417	12.9911	Up	9.78836e-18	3.59787e-17	--	--	--	--
Unigene32190_All	493	0	43	0	8.1411	12.991	Up	1.08917e-26	4.90845e-26	gi|118364085|ref|XP_001015265.1|	54.7	1e-06	TPR Domain containing protein [Tetrahymena thermophila] >gi|89297032|gb|EAR95020.1| TPR Domain containing protein [Tetrahymena thermophila SB210]
Unigene31675_All	666	0	58	0	8.1286	12.9888	Up	1.21194e-35	6.34438e-35	--	--	--	--
Unigene30564_All	448	0	39	0	8.1255	12.9882	Up	2.65906e-24	1.14567e-23	gi|268530258|ref|XP_002630255.1|	96.3	4e-19	C. briggsae CBR-CCT-4 protein [Caenorhabditis briggsae]
Unigene32255_All	334	0	29	0	8.1043	12.9845	Up	2.4763e-18	9.26512e-18	gi|17568565|ref|NP_508094.1|	68.6	1e-10	Protein IFE-2 [Caenorhabditis elegans] >gi|2494315|sp|Q21693.1|IF4E2_CAEEL RecName: Full=Eukaryotic translation initiation factor 4E-2; Short=eIF-4E-2; Short=eIF4E-2; AltName: Full=eIF-4F 25 kDa subunit; AltName: Full=mRNA cap-binding protein >gi|351020918|emb|CCD62912.1| Protein IFE-2 [Caenorhabditis elegans]
Unigene32035_All	300	0	26	0	8.0894	12.9818	Up	1.52941e-16	5.44291e-16	--	--	--	--
Unigene32110_All	208	0	18	0	8.0774	12.9797	Up	9.11562e-12	2.73822e-11	gi|198472177|ref|XP_002133350.1|	55.8	7e-07	GA28102 [Drosophila pseudoobscura pseudoobscura] >gi|198139640|gb|EDY70752.1| GA28102 [Drosophila pseudoobscura pseudoobscura]
Unigene32160_All	208	0	18	0	8.0774	12.9797	Up	9.11562e-12	2.73765e-11	--	--	--	--
Unigene31864_All	209	0	18	0	8.0388	12.9728	Up	9.11562e-12	2.74106e-11	--	--	--	--
Unigene31890_All	326	0	28	0	8.0169	12.9688	Up	9.78836e-18	3.60214e-17	gi|156085862|ref|XP_001610340.1|	109.4	5e-23	hypothetical protein [Babesia bovis T2Bo] >gi|154797593|gb|EDO06772.1| conserved hypothetical protein [Babesia bovis]
Unigene30700_All	852	0	73	0	7.9974	12.9653	Up	1.34856e-44	8.00382e-44	gi|67478732|ref|XP_654748.1|	132.1	3e-29	SMC4 protein [Entamoeba histolytica HM-1:IMSS]
Unigene31632_All	339	0	29	0	7.9848	12.963	Up	2.4763e-18	9.26272e-18	gi|118366791|ref|XP_001016611.1|	58.9	8e-08	hypothetical protein TTHERM_00189350 [Tetrahymena thermophila] >gi|89298378|gb|EAR96366.1| hypothetical protein TTHERM_00189350 [Tetrahymena thermophila SB210]
Unigene31573_All	234	0	20	0	7.9777	12.9618	Up	5.83406e-13	1.84283e-12	--	--	--	--
Unigene32114_All	351	0	30	0	7.9777	12.9618	Up	6.26462e-19	2.38333e-18	--	--	--	--
Unigene32332_All	281	0	24	0	7.972	12.9607	Up	2.38968e-15	8.18977e-15	--	--	--	--
Unigene31850_All	211	0	18	0	7.9626	12.959	Up	9.11562e-12	2.73841e-11	gi|402587836|gb|EJW81770.1|	61.6	1e-08	fxn protein [Wuchereria bancrofti]
Unigene32325_All	681	0	58	0	7.9496	12.9567	Up	1.21194e-35	6.34361e-35	--	--	--	--
Unigene31907_All	388	0	33	0	7.9386	12.9547	Up	1.01431e-20	4.04376e-20	gi|325296819|ref|NP_001191651.1|	132.1	7e-30	TGF beta-inducible nuclear protein [Aplysia californica] >gi|51511757|gb|AAU05111.1| TGF beta-inducible nuclear protein [Aplysia californica]
Unigene32064_All	388	0	33	0	7.9386	12.9547	Up	1.01431e-20	4.04339e-20	--	--	--	--
Unigene31755_All	247	0	21	0	7.9357	12.9541	Up	1.47592e-13	4.76213e-13	--	--	--	--
Unigene31978_All	353	0	30	0	7.9325	12.9536	Up	6.26462e-19	2.38521e-18	--	--	--	--
Unigene32102_All	259	0	22	0	7.9284	12.9528	Up	3.73384e-14	1.23267e-13	gi|403369358|gb|EJY84524.1|	104.8	1e-21	N-ethylmaleimide-sensitive factor [Oxytricha trifallax]
Unigene31781_All	518	0	44	0	7.9284	12.9528	Up	2.75542e-27	1.25385e-26	gi|401404806|ref|XP_003881853.1|	94.4	2e-18	putative proteasome subunit alpha type 4, subunit [Neospora caninum Liverpool] >gi|325116267|emb|CBZ51820.1| putative proteasome subunit alpha type 4, subunit [Neospora caninum Liverpool]
Unigene32131_All	259	0	22	0	7.9284	12.9528	Up	3.73384e-14	1.23201e-13	--	--	--	--
Unigene30511_All	259	0	22	0	7.9284	12.9528	Up	3.73384e-14	1.23145e-13	--	--	--	--
Unigene31680_All	212	0	18	0	7.925	12.9522	Up	9.11562e-12	2.74239e-11	gi|156385238|ref|XP_001633538.1|	53.5	3e-06	predicted protein [Nematostella vectensis] >gi|156220609|gb|EDO41475.1| predicted protein [Nematostella vectensis]
Unigene30993_All	424	0	36	0	7.925	12.9522	Up	1.64229e-22	6.81434e-22	--	--	--	--
Unigene32467_All	236	0	20	0	7.9101	12.9495	Up	5.83406e-13	1.84029e-12	--	--	--	--
Unigene31835_All	248	0	21	0	7.9037	12.9483	Up	1.47592e-13	4.7639e-13	gi|225712140|gb|ACO11916.1|	77	3e-13	Proteasome subunit beta type-1-A [Lepeophtheirus salmonis]
Unigene32631_All	449	0	38	0	7.8995	12.9475	Up	1.05108e-23	4.4688e-23	--	--	--	--
Unigene32090_All	272	0	23	0	7.8927	12.9463	Up	9.446e-15	3.17835e-14	gi|465961636|gb|EMP29415.1|	105.1	1e-21	3-ketoacyl-CoA thiolase B, peroxisomal [Chelonia mydas]
Unigene30502_All	213	0	18	0	7.8878	12.9454	Up	9.11562e-12	2.73443e-11	--	--	--	--
CL3106.Contig2_All	261	0	22	0	7.8677	12.9417	Up	3.73384e-14	1.23136e-13	--	--	--	--
Unigene31613_All	273	0	23	0	7.8637	12.941	Up	9.446e-15	3.17983e-14	--	--	--	--
Unigene31945_All	463	0	39	0	7.8623	12.9407	Up	2.65906e-24	1.14647e-23	gi|26341226|dbj|BAC34275.1|	67.4	2e-10	unnamed protein product [Mus musculus]
Unigene31948_All	653	0	55	0	7.8616	12.9406	Up	7.48524e-34	3.81947e-33	gi|358339569|dbj|GAA47606.1|	56.6	1e-06	hypothetical protein CLF_100574 [Clonorchis sinensis]
Unigene32027_All	321	0	27	0	7.851	12.9387	Up	3.86916e-17	1.39967e-16	--	--	--	--
Unigene31785_All	238	0	20	0	7.8436	12.9373	Up	5.83406e-13	1.84243e-12	--	--	--	--
Unigene31580_All	287	0	24	0	7.8054	12.9303	Up	2.38968e-15	8.19429e-15	--	--	--	--
Unigene30658_All	445	0	37	0	7.7608	12.922	Up	4.15472e-23	1.74728e-22	--	--	--	--
Unigene32009_All	433	0	36	0	7.7603	12.9219	Up	1.64229e-22	6.81174e-22	gi|307184083|gb|EFN70618.1|	105.5	7e-22	Probable phospholipid hydroperoxide glutathione peroxidase [Camponotus floridanus]
Unigene31401_All	265	0	22	0	7.7489	12.9198	Up	3.73384e-14	1.23248e-13	--	--	--	--
Unigene32116_All	470	0	39	0	7.7452	12.9191	Up	2.65906e-24	1.14613e-23	--	--	--	--
Unigene32096_All	496	0	41	0	7.7155	12.9135	Up	1.70181e-25	7.49747e-25	gi|114052162|ref|NP_001040460.1|	155.6	8e-37	proteasome beta 3 subunit [Bombyx mori] >gi|95102980|gb|ABF51431.1| proteasome beta 3 subunit [Bombyx mori]
Unigene32127_All	352	0	29	0	7.6899	12.9087	Up	2.4763e-18	9.26192e-18	gi|156363475|ref|XP_001626069.1|	60.5	2e-08	predicted protein [Nematostella vectensis] >gi|156212931|gb|EDO33969.1| predicted protein [Nematostella vectensis]
Unigene31802_All	316	0	26	0	7.6798	12.9069	Up	1.52941e-16	5.44069e-16	--	--	--	--
Unigene31909_All	280	0	23	0	7.6671	12.9045	Up	9.446e-15	3.186e-14	gi|183234267|ref|XP_655351.2|	82	9e-15	Rho family GTPase [Entamoeba histolytica HM-1:IMSS] >gi|169801180|gb|EAL49965.2| Rho family GTPase [Entamoeba histolytica HM-1:IMSS]
Unigene30667_All	280	0	23	0	7.6671	12.9045	Up	9.446e-15	3.18131e-14	--	--	--	--
Unigene31926_All	354	0	29	0	7.6464	12.9006	Up	2.4763e-18	9.26991e-18	gi|391343468|ref|XP_003746031.1|	76.6	3e-13	PREDICTED: 60S ribosomal protein L18a-like [Metaseiulus occidentalis]
Unigene31808_All	293	0	24	0	7.6455	12.9004	Up	2.38968e-15	8.19753e-15	gi|124505363|ref|XP_001351423.1|	54.7	1e-06	conserved Plasmodium protein, unknown function [Plasmodium falciparum 3D7] >gi|6562746|emb|CAB62885.1| conserved Plasmodium protein, unknown function [Plasmodium falciparum 3D7]
Unigene31883_All	220	0	18	0	7.6368	12.8988	Up	9.11562e-12	2.73973e-11	gi|459186950|ref|XP_002124454.2|	63.9	2e-09	PREDICTED: zinc finger protein ZIC 5, partial [Ciona intestinalis]
Unigene31915_All	245	0	20	0	7.6195	12.8955	Up	5.83406e-13	1.83988e-12	gi|470244052|ref|XP_004355758.1|	101.3	1e-20	protein transport protein SEC61 alpha subunit [Dictyostelium fasciculatum] >gi|328868896|gb|EGG17274.1| protein transport protein SEC61 alpha subunit [Dictyostelium fasciculatum]
CL1506.Contig2_All	319	0	26	0	7.6076	12.8932	Up	1.52941e-16	5.44559e-16	gi|348516647|ref|XP_003445849.1|	67	3e-10	PREDICTED: hypothetical protein LOC100698318 [Oreochromis niloticus]
Unigene30520_All	258	0	21	0	7.5974	12.8913	Up	1.47592e-13	4.76532e-13	--	--	--	--
Unigene30917_All	811	0	66	0	7.596	12.891	Up	2.0334e-40	1.14223e-39	--	--	--	--
Unigene32051_All	295	0	24	0	7.5937	12.8906	Up	2.38968e-15	8.18783e-15	gi|449708402|gb|EMD47872.1|	150.6	2e-35	26S protease regulatory subunit S10B, putative [Entamoeba histolytica KU27]
Unigene32056_All	332	0	27	0	7.5908	12.89	Up	3.86916e-17	1.39874e-16	gi|471232844|ref|XP_004037489.1|	84	2e-15	hypothetical protein IMG5_050980 [Ichthyophthirius multifiliis] >gi|340507560|gb|EGR33503.1| hypothetical protein IMG5_050980 [Ichthyophthirius multifiliis]
Unigene32210_All	455	0	37	0	7.5902	12.8899	Up	4.15472e-23	1.74678e-22	gi|449664868|ref|XP_002164939.2|	133.7	2e-30	PREDICTED: threonine--tRNA ligase, cytoplasmic-like [Hydra magnipapillata]
Unigene31704_All	259	0	21	0	7.568	12.8857	Up	1.47592e-13	4.76461e-13	--	--	--	--
Unigene30678_All	420	0	34	0	7.556	12.8834	Up	2.56604e-21	1.03401e-20	--	--	--	--
Unigene31557_All	235	0	19	0	7.5466	12.8816	Up	2.3061e-12	7.12125e-12	--	--	--	--
Unigene31958_All	347	0	28	0	7.5317	12.8788	Up	9.78836e-18	3.6e-17	gi|241263026|ref|XP_002405458.1|	62	9e-09	sugar transporter, putative [Ixodes scapularis] >gi|215496802|gb|EEC06442.1| sugar transporter, putative [Ixodes scapularis]
CL764.Contig2_All	484	0	39	0	7.5211	12.8767	Up	2.65906e-24	1.14636e-23	gi|16945739|dbj|BAB72015.1|	82.4	7e-15	immunoevasive protein-2 [Cotesia kariyai]
Unigene31620_All	336	0	27	0	7.5005	12.8728	Up	3.86916e-17	1.39944e-16	--	--	--	--
Unigene31543_All	224	0	18	0	7.5005	12.8728	Up	9.11562e-12	2.73746e-11	--	--	--	--
Unigene30995_All	337	0	27	0	7.4782	12.8685	Up	3.86916e-17	1.39886e-16	--	--	--	--
Unigene31541_All	275	0	22	0	7.4671	12.8663	Up	3.73384e-14	1.23182e-13	--	--	--	--
Unigene31885_All	251	0	20	0	7.4374	12.8606	Up	5.83406e-13	1.84176e-12	--	--	--	--
Unigene31551_All	214	0	17	0	7.4148	12.8562	Up	3.60324e-11	1.05693e-10	--	--	--	--
Unigene31546_All	290	0	23	0	7.4028	12.8539	Up	9.446e-15	3.18229e-14	gi|118365100|ref|XP_001015771.1|	64.7	1e-09	Mov34/MPN/PAD-1 family protein [Tetrahymena thermophila] >gi|89297538|gb|EAR95526.1| Mov34/MPN/PAD-1 family protein [Tetrahymena thermophila SB210]
Unigene30695_All	316	0	25	0	7.3844	12.8503	Up	6.0455e-16	2.10966e-15	--	--	--	--
Unigene32037_All	253	0	20	0	7.3786	12.8491	Up	5.83406e-13	1.84122e-12	--	--	--	--
Unigene32339_All	888	0	70	0	7.3578	12.8451	Up	8.32898e-43	4.83176e-42	--	--	--	--
Unigene31849_All	406	0	32	0	7.3568	12.8449	Up	4.0094e-20	1.57145e-19	--	--	--	--
Unigene31003_All	267	0	21	0	7.3413	12.8418	Up	1.47592e-13	4.76142e-13	gi|357610353|gb|EHJ66942.1|	71.2	1e-11	lipase [Danaus plexippus]
Unigene31744_All	371	0	29	0	7.2961	12.8329	Up	2.4763e-18	9.26671e-18	--	--	--	--
Unigene30465_All	269	0	21	0	7.2867	12.831	Up	1.47592e-13	4.76851e-13	--	--	--	--
Unigene32079_All	346	0	27	0	7.2837	12.8305	Up	3.86916e-17	1.39909e-16	gi|145481077|ref|XP_001426561.1|	109.8	4e-23	hypothetical protein [Paramecium tetraurelia strain d4-2] >gi|124393636|emb|CAK59163.1| unnamed protein product [Paramecium tetraurelia]
Unigene30972_All	282	0	22	0	7.2818	12.8301	Up	3.73384e-14	1.23229e-13	--	--	--	--
CL2055.Contig2_All	359	0	28	0	7.2799	12.8297	Up	9.78836e-18	3.60061e-17	--	--	--	--
Unigene32242_All	347	0	27	0	7.2627	12.8263	Up	3.86916e-17	1.40025e-16	gi|156390974|ref|XP_001635544.1|	188	1e-46	predicted protein [Nematostella vectensis] >gi|156222639|gb|EDO43481.1| predicted protein [Nematostella vectensis]
Unigene31985_All	283	0	22	0	7.2561	12.825	Up	3.73384e-14	1.23108e-13	gi|330803417|ref|XP_003289703.1|	103.2	3e-21	hypothetical protein DICPUDRAFT_154090 [Dictyostelium purpureum] >gi|325080213|gb|EGC33778.1| hypothetical protein DICPUDRAFT_154090 [Dictyostelium purpureum]
Unigene32118_All	284	0	22	0	7.2305	12.8199	Up	3.73384e-14	1.23257e-13	gi|198429139|ref|XP_002128905.1|	59.7	4e-08	PREDICTED: 40S ribosomal protein S19-like isoform 1 [Ciona intestinalis] >gi|198429141|ref|XP_002128954.1| PREDICTED: 40S ribosomal protein S19-like isoform 2 [Ciona intestinalis]
Unigene31694_All	298	0	23	0	7.204	12.8146	Up	9.446e-15	3.18081e-14	--	--	--	--
CL188.Contig1_All	273	0	21	0	7.1799	12.8097	Up	1.47592e-13	4.77099e-13	--	--	--	--
Unigene31438_All	429	0	33	0	7.1799	12.8097	Up	1.01431e-20	4.04302e-20	gi|123505776|ref|XP_001329056.1|	121.7	1e-26	AGC family protein kinase [Trichomonas vaginalis G3] >gi|121912006|gb|EAY16833.1| AGC family protein kinase [Trichomonas vaginalis G3]
Unigene30670_All	312	0	24	0	7.1799	12.8097	Up	2.38968e-15	8.19494e-15	--	--	--	--
Unigene32654_All	247	0	19	0	7.1799	12.8097	Up	2.3061e-12	7.11165e-12	--	--	--	--
Unigene30807_All	299	0	23	0	7.1799	12.8097	Up	9.446e-15	3.18106e-14	--	--	--	--
Unigene32420_All	364	0	28	0	7.1799	12.8097	Up	9.78836e-18	3.59848e-17	--	--	--	--
Unigene32054_All	520	0	40	0	7.1799	12.8097	Up	6.72696e-25	2.92857e-24	gi|196007810|ref|XP_002113771.1|	166.8	4e-40	expressed hypothetical protein [Trichoplax adhaerens] >gi|190584175|gb|EDV24245.1| expressed hypothetical protein [Trichoplax adhaerens]
Unigene31653_All	274	0	21	0	7.1537	12.8045	Up	1.47592e-13	4.76001e-13	--	--	--	--
Unigene31150_All	261	0	20	0	7.1524	12.8042	Up	5.83406e-13	1.83895e-12	--	--	--	--
Unigene31995_All	470	0	36	0	7.1494	12.8036	Up	1.64229e-22	6.81304e-22	gi|321468667|gb|EFX79651.1|	115.2	9e-25	hypothetical protein DAPPUDRAFT_304489 [Daphnia pulex]
Unigene31933_All	235	0	18	0	7.1494	12.8036	Up	9.11562e-12	2.73878e-11	--	--	--	--
CL1546.Contig6_All	235	0	18	0	7.1494	12.8036	Up	9.11562e-12	2.73613e-11	--	--	--	--
Unigene31789_All	392	0	30	0	7.1433	12.8024	Up	6.26462e-19	2.38396e-18	--	--	--	--
CL4001.Contig1_All	484	0	37	0	7.1354	12.8008	Up	4.15472e-23	1.74593e-22	--	--	--	--
Unigene31858_All	367	0	28	0	7.1212	12.7979	Up	9.78836e-18	3.59879e-17	--	--	--	--
Unigene30701_All	341	0	26	0	7.1168	12.797	Up	1.52941e-16	5.44381e-16	gi|70953097|ref|XP_745671.1|	85.9	6e-16	proteasome 26S regulatory subunit [Plasmodium chabaudi chabaudi]
Unigene31042_All	210	0	16	0	7.1116	12.796	Up	1.4243e-10	4.07442e-10	gi|1402848|gb|AAC28743.1|	72	9e-12	pol-like protein [Ceratitis capitata]
Unigene32693_All	224	0	17	0	7.0838	12.7903	Up	3.60324e-11	1.057e-10	--	--	--	--
Unigene32015_All	435	0	33	0	7.0809	12.7897	Up	1.01431e-20	4.04153e-20	--	--	--	--
Unigene30965_All	356	0	27	0	7.0791	12.7894	Up	3.86916e-17	1.40037e-16	--	--	--	--
Unigene31414_All	356	0	27	0	7.0791	12.7894	Up	3.86916e-17	1.39816e-16	--	--	--	--
Unigene31708_All	331	0	25	0	7.0498	12.7834	Up	6.0455e-16	2.10881e-15	gi|290982348|ref|XP_002673892.1|	57.4	2e-07	predicted protein [Naegleria gruberi] >gi|284087479|gb|EFC41148.1| predicted protein [Naegleria gruberi]
Unigene31860_All	411	0	31	0	7.0402	12.7814	Up	1.58485e-19	6.1135e-19	gi|197927382|ref|NP_001128154.1|	123.6	2e-27	cell division cycle 25 homolog d [Danio rerio] >gi|197215745|gb|ACH53119.1| protein phosphatase [Danio rerio]
Unigene31804_All	400	0	30	0	7.0004	12.7732	Up	6.26462e-19	2.38417e-18	gi|391337144|ref|XP_003742933.1|	133.3	3e-30	PREDICTED: histone deacetylase 1-like [Metaseiulus occidentalis]
CL382.Contig1_All	548	0	41	0	6.9834	12.7697	Up	1.70181e-25	7.49519e-25	gi|37654294|gb|AAQ96252.1|	73.6	5e-12	LRRGT00039 [Rattus norvegicus]
Unigene31317_All	321	0	24	0	6.9786	12.7687	Up	2.38968e-15	8.19106e-15	gi|190702367|gb|ACE75260.1|	65.9	6e-10	conserved hypothetical protein [Glyptapanteles flavicoxis]
Unigene31767_All	214	0	16	0	6.9786	12.7687	Up	1.4243e-10	4.07013e-10	--	--	--	--
Unigene31840_All	241	0	18	0	6.9714	12.7672	Up	9.11562e-12	2.7422e-11	gi|341889300|gb|EGT45235.1|	79	7e-14	CBN-DPY-27 protein [Caenorhabditis brenneri]
Unigene31604_All	509	0	38	0	6.9683	12.7666	Up	1.05108e-23	4.47098e-23	--	--	--	--
Unigene31988_All	402	0	30	0	6.9656	12.766	Up	6.26462e-19	2.385e-18	--	--	--	--
Unigene31422_All	201	0	15	0	6.9656	12.766	Up	5.63e-10	1.56891e-09	--	--	--	--
Unigene32333_All	228	0	17	0	6.9595	12.7648	Up	3.60324e-11	1.05736e-10	--	--	--	--
Unigene31651_All	336	0	25	0	6.9449	12.7617	Up	6.0455e-16	2.11e-15	--	--	--	--
Unigene30806_All	242	0	18	0	6.9426	12.7613	Up	9.11562e-12	2.74144e-11	gi|146161605|ref|XP_001007759.2|	89.4	5e-17	glycosyl transferase, group 2 family protein [Tetrahymena thermophila] >gi|146146676|gb|EAR87514.2| glycosyl transferase, group 2 family protein [Tetrahymena thermophila SB210]
Unigene32658_All	269	0	20	0	6.9397	12.7607	Up	5.83406e-13	1.84109e-12	gi|195130927|ref|XP_002009902.1|	52.4	7e-06	GI15619 [Drosophila mojavensis] >gi|193908352|gb|EDW07219.1| GI15619 [Drosophila mojavensis]
Unigene31636_All	229	0	17	0	6.9291	12.7585	Up	3.60324e-11	1.05608e-10	--	--	--	--
Unigene31020_All	229	0	17	0	6.9291	12.7585	Up	3.60324e-11	1.05579e-10	--	--	--	--
Unigene32673_All	216	0	16	0	6.914	12.7553	Up	1.4243e-10	4.07201e-10	--	--	--	--
Unigene31720_All	351	0	26	0	6.914	12.7553	Up	1.52941e-16	5.44202e-16	gi|156084454|ref|XP_001609710.1|	64.7	1e-09	60S ribosomal L22e protein [Babesia bovis T2Bo]
Unigene30877_All	216	0	16	0	6.914	12.7553	Up	1.4243e-10	4.06772e-10	--	--	--	--
CL3950.Contig1_All	257	0	19	0	6.9006	12.7525	Up	2.3061e-12	7.11215e-12	--	--	--	--
Unigene31929_All	257	0	19	0	6.9006	12.7525	Up	2.3061e-12	7.10711e-12	gi|391334622|ref|XP_003741701.1|	82.8	5e-15	PREDICTED: uncharacterized protein LOC100908214 [Metaseiulus occidentalis]
Unigene32077_All	379	0	28	0	6.8958	12.7515	Up	9.78836e-18	3.59909e-17	gi|340370059|ref|XP_003383564.1|	137.1	2e-31	PREDICTED: 60S ribosomal protein L4-like [Amphimedon queenslandica]
Unigene31908_All	217	0	16	0	6.8822	12.7487	Up	1.4243e-10	4.07228e-10	--	--	--	--
Unigene30910_All	218	0	16	0	6.8506	12.742	Up	1.4243e-10	4.0712e-10	--	--	--	--
CL199.Contig2_All	300	0	22	0	6.8449	12.7408	Up	3.73384e-14	1.2307e-13	--	--	--	--
Unigene31554_All	315	0	23	0	6.8152	12.7345	Up	9.446e-15	3.18353e-14	--	--	--	--
Unigene32440_All	302	0	22	0	6.7995	12.7312	Up	3.73384e-14	1.23154e-13	--	--	--	--
Unigene31076_All	289	0	21	0	6.7824	12.7276	Up	1.47592e-13	4.77028e-13	gi|15213820|gb|AAK92185.1|AF400213_1	170.6	2e-41	ribosomal protein S15A [Spodoptera frugiperda]
Unigene32088_All	248	0	18	0	6.7746	12.7259	Up	9.11562e-12	2.73897e-11	--	--	--	--
Unigene31587_All	262	0	19	0	6.7689	12.7247	Up	2.3061e-12	7.1162e-12	--	--	--	--
Unigene30471_All	235	0	17	0	6.7522	12.7211	Up	3.60324e-11	1.05572e-10	--	--	--	--
Unigene31801_All	512	0	37	0	6.7452	12.7196	Up	4.15472e-23	1.74644e-22	--	--	--	--
Unigene31373_All	333	0	24	0	6.7272	12.7158	Up	2.38968e-15	8.19171e-15	--	--	--	--
Unigene31380_All	292	0	21	0	6.7128	12.7127	Up	1.47592e-13	4.76319e-13	gi|443720202|gb|ELU10001.1|	76.3	5e-13	hypothetical protein CAPTEDRAFT_103637 [Capitella teleta]
Unigene32264_All	306	0	22	0	6.7107	12.7122	Up	3.73384e-14	1.23117e-13	--	--	--	--
Unigene31960_All	251	0	18	0	6.6936	12.7086	Up	9.11562e-12	2.73425e-11	gi|358335561|dbj|GAA28314.2|	114.4	1e-24	aspartate--ammonia ligase [Clonorchis sinensis]
Unigene32638_All	433	0	31	0	6.6825	12.7062	Up	1.58485e-19	6.1097e-19	gi|70954000|ref|XP_746068.1|	57	3e-07	hypothetical protein [Plasmodium chabaudi chabaudi] >gi|56526575|emb|CAH74933.1| conserved hypothetical protein [Plasmodium chabaudi chabaudi]
Unigene30698_All	531	0	38	0	6.6796	12.7055	Up	1.05108e-23	4.47186e-23	gi|449664150|ref|XP_002162121.2|	54.7	2e-06	PREDICTED: uncharacterized protein LOC100214834 [Hydra magnipapillata]
Unigene32197_All	504	0	36	0	6.6671	12.7028	Up	1.64229e-22	6.81564e-22	gi|31982974|gb|AAP72156.1|	165.2	1e-39	heat shock protein 90 [Amastigomonas marina]
Unigene30967_All	336	0	24	0	6.6671	12.7028	Up	2.38968e-15	8.193e-15	--	--	--	--
Unigene30782_All	337	0	24	0	6.6473	12.6986	Up	2.38968e-15	8.18654e-15	--	--	--	--
Unigene31284_All	323	0	23	0	6.6464	12.6984	Up	9.446e-15	3.17933e-14	gi|170051991|ref|XP_001862018.1|	52.4	7e-06	conserved hypothetical protein [Culex quinquefasciatus] >gi|167872974|gb|EDS36357.1| conserved hypothetical protein [Culex quinquefasciatus]
Unigene32006_All	295	0	21	0	6.6445	12.6979	Up	1.47592e-13	4.76284e-13	gi|290975769|ref|XP_002670614.1|	99.8	4e-20	predicted protein [Naegleria gruberi] >gi|284084175|gb|EFC37870.1| predicted protein [Naegleria gruberi]
Unigene30476_All	281	0	20	0	6.6434	12.6977	Up	5.83406e-13	1.84002e-12	--	--	--	--
Unigene30804_All	281	0	20	0	6.6434	12.6977	Up	5.83406e-13	1.83962e-12	gi|123385230|ref|XP_001299092.1|	75.5	8e-13	tryparedoxin peroxidase [Trichomonas vaginalis G3]
Unigene32172_All	267	0	19	0	6.6421	12.6974	Up	2.3061e-12	7.10862e-12	--	--	--	--
Unigene32620_All	450	0	32	0	6.6375	12.6964	Up	4.0094e-20	1.57245e-19	--	--	--	--
Unigene31968_All	422	0	30	0	6.6355	12.696	Up	6.26462e-19	2.38312e-18	gi|196014821|ref|XP_002117269.1|	217.6	1e-55	26S proteasome regulatory chain 4 [Trichoplax adhaerens] >gi|190580234|gb|EDV20319.1| 26S proteasome regulatory chain 4 [Trichoplax adhaerens]
Unigene31932_All	339	0	24	0	6.6081	12.69	Up	2.38968e-15	8.19688e-15	--	--	--	--
Unigene32426_All	297	0	21	0	6.5997	12.6882	Up	1.47592e-13	4.76957e-13	gi|332375100|gb|AEE62691.1|	72	9e-12	unknown [Dendroctonus ponderosae]
Unigene31472_All	297	0	21	0	6.5997	12.6882	Up	1.47592e-13	4.76355e-13	gi|397473711|ref|XP_003808345.1|	136.3	4e-31	PREDICTED: phosphomannomutase 2 [Pan paniscus]
Unigene31226_All	241	0	17	0	6.5841	12.6848	Up	3.60324e-11	1.05786e-10	--	--	--	--
Unigene31665_All	284	0	20	0	6.5732	12.6824	Up	5.83406e-13	1.83975e-12	gi|49658982|emb|CAE01482.1|	68.2	1e-10	HUR [Tetraodon nigroviridis]
Unigene31800_All	370	0	26	0	6.559	12.6793	Up	1.52941e-16	5.44425e-16	gi|402593902|gb|EJW87829.1|	130.6	2e-29	spliceosome RNA helicase BAT1 [Wuchereria bancrofti]
Unigene32240_All	556	0	39	0	6.5472	12.6767	Up	2.65906e-24	1.14579e-23	gi|432910668|ref|XP_004078466.1|	282.7	6e-75	PREDICTED: 26S protease regulatory subunit 6B-like isoform 2 [Oryzias latipes]
Unigene32019_All	443	0	31	0	6.5316	12.6732	Up	1.58485e-19	6.11024e-19	gi|326430832|gb|EGD76402.1|	133.7	2e-30	hypothetical protein PTSG_07521 [Salpingoeca sp. ATCC 50818]
Unigene31399_All	229	0	16	0	6.5215	12.671	Up	1.4243e-10	4.07388e-10	--	--	--	--
Unigene31679_All	287	0	20	0	6.5045	12.6672	Up	5.83406e-13	1.84323e-12	--	--	--	--
Unigene31405_All	475	0	33	0	6.4846	12.6628	Up	1.01431e-20	4.04264e-20	--	--	--	--
Unigene30706_All	216	0	15	0	6.4819	12.6622	Up	5.63e-10	1.57153e-09	--	--	--	--
Unigene31816_All	317	0	22	0	6.4778	12.6613	Up	3.73384e-14	1.2308e-13	--	--	--	--
Unigene30624_All	332	0	23	0	6.4663	12.6587	Up	9.446e-15	3.17958e-14	gi|326429404|gb|EGD74974.1|	118.2	1e-25	hypothetical protein PTSG_07198 [Salpingoeca sp. ATCC 50818]
Unigene32679_All	462	0	32	0	6.4651	12.6585	Up	4.0094e-20	1.57259e-19	--	--	--	--
Unigene30860_All	231	0	16	0	6.4651	12.6585	Up	1.4243e-10	4.06933e-10	gi|156380897|ref|XP_001632003.1|	68.9	8e-11	predicted protein [Nematostella vectensis] >gi|156219053|gb|EDO39940.1| predicted protein [Nematostella vectensis]
Unigene31592_All	318	0	22	0	6.4574	12.6567	Up	3.73384e-14	1.23192e-13	--	--	--	--
Unigene31488_All	217	0	15	0	6.452	12.6555	Up	5.63e-10	1.56961e-09	--	--	--	--
Unigene32534_All	333	0	23	0	6.4469	12.6544	Up	9.446e-15	3.18057e-14	--	--	--	--
Unigene31772_All	203	0	14	0	6.4372	12.6522	Up	2.22544e-09	6.01823e-09	gi|470469665|ref|XP_004342026.1|	70.1	3e-11	global transcription factor, putative [Acanthamoeba castellanii str. Neff] >gi|440798856|gb|ELR19917.1| global transcription factor, putative [Acanthamoeba castellanii str. Neff]
Unigene31507_All	203	0	14	0	6.4372	12.6522	Up	2.22544e-09	6.01711e-09	gi|470298043|ref|XP_004345801.1|	66.6	3e-10	pyruvate kinase [Capsaspora owczarzaki ATCC 30864] >gi|320164180|gb|EFW41079.1| pyruvate kinase [Capsaspora owczarzaki ATCC 30864]
Unigene31411_All	290	0	20	0	6.4372	12.6522	Up	5.83406e-13	1.84095e-12	--	--	--	--
CL22.Contig12_All	276	0	19	0	6.4255	12.6496	Up	2.3061e-12	7.12024e-12	--	--	--	--
Unigene30519_All	772	0	53	0	6.408	12.6457	Up	1.16955e-32	5.85775e-32	--	--	--	--
Unigene31970_All	277	0	19	0	6.4023	12.6444	Up	2.3061e-12	7.11872e-12	--	--	--	--
Unigene32642_All	452	0	31	0	6.4016	12.6442	Up	1.58485e-19	6.11676e-19	--	--	--	--
Unigene31782_All	496	0	34	0	6.3983	12.6435	Up	2.56604e-21	1.0342e-20	--	--	--	--
Unigene31846_All	410	0	28	0	6.3744	12.6381	Up	9.78836e-18	3.60031e-17	gi|290992763|ref|XP_002679003.1|	92.4	6e-18	predicted protein [Naegleria gruberi] >gi|284092618|gb|EFC46259.1| predicted protein [Naegleria gruberi]
Unigene31588_All	396	0	27	0	6.364	12.6357	Up	3.86916e-17	1.39839e-16	--	--	--	--
Unigene32223_All	367	0	25	0	6.3583	12.6344	Up	6.0455e-16	2.10915e-15	gi|268574492|ref|XP_002642223.1|	151.8	9e-36	C. briggsae CBR-RPB-2 protein [Caenorhabditis briggsae]
Unigene31884_All	279	0	19	0	6.3564	12.634	Up	2.3061e-12	7.11923e-12	--	--	--	--
Unigene32647_All	279	0	19	0	6.3564	12.634	Up	2.3061e-12	7.1061e-12	--	--	--	--
Unigene31485_All	235	0	16	0	6.355	12.6337	Up	1.4243e-10	4.07362e-10	--	--	--	--
CL4025.Contig2_All	456	0	31	0	6.3454	12.6315	Up	1.58485e-19	6.10808e-19	--	--	--	--
Unigene31875_All	206	0	14	0	6.3434	12.631	Up	2.22544e-09	6.01075e-09	gi|327278874|ref|XP_003224185.1|	77.8	1e-13	PREDICTED: LOW QUALITY PROTEIN: flap endonuclease 1-like [Anolis carolinensis]
Unigene31886_All	265	0	18	0	6.34	12.6303	Up	9.11562e-12	2.74087e-11	gi|383863294|ref|XP_003707116.1|	148.7	8e-35	PREDICTED: ribosome biogenesis protein NSA2 homolog [Megachile rotundata]
Unigene32044_All	280	0	19	0	6.3337	12.6288	Up	2.3061e-12	7.11822e-12	--	--	--	--
Unigene31847_All	251	0	17	0	6.3218	12.6261	Up	3.60324e-11	1.05765e-10	gi|391348620|ref|XP_003748544.1|	70.1	3e-11	PREDICTED: 26S proteasome non-ATPase regulatory subunit 6-like [Metaseiulus occidentalis]
CL1034.Contig3_All	960	0	65	0	6.3198	12.6257	Up	8.03766e-40	4.47511e-39	--	--	--	--
Unigene31628_All	325	0	22	0	6.3183	12.6253	Up	3.73384e-14	1.23173e-13	--	--	--	--
Unigene31538_All	325	0	22	0	6.3183	12.6253	Up	3.73384e-14	1.23164e-13	--	--	--	--
Unigene31482_All	340	0	23	0	6.3141	12.6244	Up	9.446e-15	3.1781e-14	--	--	--	--
Unigene31585_All	415	0	28	0	6.2976	12.6206	Up	9.78836e-18	3.60092e-17	--	--	--	--
Unigene31936_All	267	0	18	0	6.2925	12.6194	Up	9.11562e-12	2.7367e-11	gi|401412201|ref|XP_003885548.1|	93.2	4e-18	hypothetical protein NCLIV_059450 [Neospora caninum Liverpool] >gi|325119967|emb|CBZ55520.1| hypothetical protein NCLIV_059450 [Neospora caninum Liverpool]
Unigene31162_All	209	0	14	0	6.2524	12.6102	Up	2.22544e-09	6.02011e-09	--	--	--	--
Unigene30831_All	284	0	19	0	6.2445	12.6084	Up	2.3061e-12	7.11569e-12	--	--	--	--
Unigene31999_All	344	0	23	0	6.2407	12.6075	Up	9.446e-15	3.18452e-14	gi|470251982|ref|XP_004359088.1|	91.7	1e-17	NOT2/NOT3/NOT5 family protein [Dictyostelium fasciculatum] >gi|328872871|gb|EGG21238.1| NOT2/NOT3/NOT5 family protein [Dictyostelium fasciculatum]
Unigene31431_All	344	0	23	0	6.2407	12.6075	Up	9.446e-15	3.18205e-14	--	--	--	--
Unigene31384_All	270	0	18	0	6.2226	12.6033	Up	9.11562e-12	2.74277e-11	--	--	--	--
Unigene31610_All	390	0	26	0	6.2226	12.6033	Up	1.52941e-16	5.44648e-16	--	--	--	--
Unigene30801_All	210	0	14	0	6.2226	12.6033	Up	2.22544e-09	6.02386e-09	--	--	--	--
Unigene31611_All	285	0	19	0	6.2226	12.6033	Up	2.3061e-12	7.11721e-12	--	--	--	--
Unigene32014_All	270	0	18	0	6.2226	12.6033	Up	9.11562e-12	2.73784e-11	gi|328721482|ref|XP_001944845.2|	58.5	1e-07	PREDICTED: hypothetical protein LOC100169041 [Acyrthosiphon pisum]
Unigene31483_All	376	0	25	0	6.2061	12.5995	Up	6.0455e-16	2.10983e-15	--	--	--	--
Unigene32103_All	316	0	21	0	6.2029	12.5987	Up	1.47592e-13	4.76886e-13	--	--	--	--
Unigene32087_All	572	0	38	0	6.2009	12.5983	Up	1.05108e-23	4.47274e-23	gi|307204854|gb|EFN83412.1|	212.6	8e-54	T-complex protein 1 subunit gamma [Harpegnathos saltator]
Unigene32091_All	271	0	18	0	6.1997	12.598	Up	9.11562e-12	2.74258e-11	--	--	--	--
Unigene32789_All	226	0	15	0	6.1951	12.5969	Up	5.63e-10	1.56992e-09	--	--	--	--
Unigene31403_All	226	0	15	0	6.1951	12.5969	Up	5.63e-10	1.56861e-09	--	--	--	--
Unigene32112_All	437	0	29	0	6.1941	12.5967	Up	2.4763e-18	9.2715e-18	gi|294875421|ref|XP_002767313.1|	79.7	4e-14	mRNA export protein, putative [Perkinsus marinus ATCC 50983] >gi|239868876|gb|EER00031.1| mRNA export protein, putative [Perkinsus marinus ATCC 50983]
Unigene31642_All	347	0	23	0	6.1867	12.595	Up	9.446e-15	3.1818e-14	gi|332018038|gb|EGI58663.1|	177.9	1e-43	GTP-binding protein 128up [Acromyrmex echinatior]
Unigene31647_All	347	0	23	0	6.1867	12.595	Up	9.446e-15	3.18007e-14	gi|124506946|ref|XP_001352070.1|	60.1	3e-08	conserved Plasmodium protein, unknown function [Plasmodium falciparum 3D7] >gi|23505099|emb|CAD51881.1| conserved Plasmodium protein, unknown function [Plasmodium falciparum 3D7]
Unigene31101_All	332	0	22	0	6.1851	12.5946	Up	3.73384e-14	1.23285e-13	gi|302151395|gb|ADK97622.1|	53.5	3e-06	NADH dehydrogenase subunit 5 [Heterodera glycines]
Unigene31749_All	273	0	18	0	6.1542	12.5874	Up	9.11562e-12	2.73538e-11	--	--	--	--
Unigene32725_All	228	0	15	0	6.1407	12.5842	Up	5.63e-10	1.57092e-09	gi|118402091|ref|XP_001033365.1|	69.7	4e-11	oxidoreductase, aldo/keto reductase family protein [Tetrahymena thermophila] >gi|89287713|gb|EAR85702.1| oxidoreductase, aldo/keto reductase family protein [Tetrahymena thermophila SB210]
Unigene31305_All	532	0	35	0	6.1407	12.5842	Up	6.49168e-22	2.65379e-21	--	--	--	--
Unigene31180_All	228	0	15	0	6.1407	12.5842	Up	5.63e-10	1.56982e-09	gi|312597598|gb|ADQ89808.1|	97.4	2e-19	inorganic pyrophosphatase [Bombyx mori]
Unigene30631_All	365	0	24	0	6.1374	12.5834	Up	2.38968e-15	8.19559e-15	--	--	--	--
Unigene32184_All	213	0	14	0	6.135	12.5828	Up	2.22544e-09	6.01973e-09	gi|291220940|ref|XP_002730482.1|	95.9	6e-19	PREDICTED: DNA-directed RNA polymerase II A-like [Saccoglossus kowalevskii]
Unigene31989_All	320	0	21	0	6.1254	12.5806	Up	1.47592e-13	4.76425e-13	gi|431907876|gb|ELK11483.1|	111.3	1e-23	DNA mismatch repair protein Msh3 [Pteropus alecto]
Unigene31029_All	244	0	16	0	6.1206	12.5795	Up	1.4243e-10	4.07308e-10	gi|66516193|ref|XP_624763.1|	80.9	2e-14	PREDICTED: anamorsin homolog [Apis mellifera]
Unigene31769_All	229	0	15	0	6.1139	12.5779	Up	5.63e-10	1.56881e-09	--	--	--	--
Unigene31448_All	367	0	24	0	6.1039	12.5755	Up	2.38968e-15	8.18396e-15	gi|290988664|ref|XP_002677017.1|	108.2	1e-22	arfGTPase-activating protein [Naegleria gruberi] >gi|284090622|gb|EFC44273.1| arfGTPase-activating protein [Naegleria gruberi]
Unigene31803_All	507	0	33	0	6.0753	12.5687	Up	1.01431e-20	4.03968e-20	gi|403221305|dbj|BAM39438.1|	54.3	2e-06	polyadenylate-binding protein [Theileria orientalis strain Shintoku]
Unigene31661_All	369	0	24	0	6.0708	12.5677	Up	2.38968e-15	8.18912e-15	gi|67604545|ref|XP_666622.1|	161.4	1e-38	hypothetical protein [Cryptosporidium hominis TU502] >gi|54657650|gb|EAL36390.1| hypothetical protein Chro.80542 [Cryptosporidium hominis]
Unigene31577_All	354	0	23	0	6.0644	12.5661	Up	9.446e-15	3.18674e-14	gi|391332116|ref|XP_003740484.1|	159.8	3e-38	PREDICTED: deoxyribodipyrimidine photo-lyase-like [Metaseiulus occidentalis]
Unigene30641_All	262	0	17	0	6.0564	12.5642	Up	3.60324e-11	1.05758e-10	gi|341883312|gb|EGT39247.1|	52.4	7e-06	CBN-RFC-1 protein [Caenorhabditis brenneri]
Unigene31638_All	324	0	21	0	6.0498	12.5627	Up	1.47592e-13	4.76673e-13	--	--	--	--
Unigene30659_All	494	0	32	0	6.0463	12.5618	Up	4.0094e-20	1.5716e-19	gi|429329772|gb|AFZ81531.1|	53.1	5e-06	heat shock protein 70kD, putative [Babesia equi]
Unigene30819_All	309	0	20	0	6.0414	12.5607	Up	5.83406e-13	1.84256e-12	--	--	--	--
Unigene31340_All	232	0	15	0	6.0349	12.5591	Up	5.63e-10	1.57032e-09	gi|123474356|ref|XP_001320361.1|	90.9	2e-17	hypothetical protein [Trichomonas vaginalis G3] >gi|121903165|gb|EAY08138.1| conserved hypothetical protein [Trichomonas vaginalis G3]
Unigene32135_All	325	0	21	0	6.0311	12.5582	Up	1.47592e-13	4.76638e-13	gi|449688203|ref|XP_002167031.2|	53.1	4e-06	PREDICTED: flagellar attachment zone protein 1-like [Hydra magnipapillata]
Unigene31510_All	264	0	17	0	6.0105	12.5533	Up	3.60324e-11	1.0565e-10	gi|470266136|ref|XP_004361693.1|	128.6	8e-29	Putative Ligase [Dictyostelium fasciculatum] >gi|328875478|gb|EGG23842.1| Putative Ligase [Dictyostelium fasciculatum]
Unigene30710_All	311	0	20	0	6.0025	12.5513	Up	5.83406e-13	1.83908e-12	--	--	--	--
Unigene30683_All	234	0	15	0	5.9833	12.5467	Up	5.63e-10	1.57123e-09	gi|389615583|dbj|BAM20750.1|	142.1	7e-33	unknown protein, partial [Papilio polytes]
Unigene31499_All	281	0	18	0	5.979	12.5457	Up	9.11562e-12	2.73935e-11	gi|123493702|ref|XP_001326352.1|	96.7	3e-19	SMC family, C-terminal domain containing protein [Trichomonas vaginalis G3] >gi|121909265|gb|EAY14129.1| SMC family, C-terminal domain containing protein [Trichomonas vaginalis G3]
Unigene31743_All	328	0	21	0	5.976	12.545	Up	1.47592e-13	4.76709e-13	--	--	--	--
Unigene31417_All	361	0	23	0	5.9468	12.5379	Up	9.446e-15	3.18699e-14	--	--	--	--
Unigene31975_All	377	0	24	0	5.942	12.5367	Up	2.38968e-15	8.18331e-15	--	--	--	--
Unigene31974_All	283	0	18	0	5.9368	12.5355	Up	9.11562e-12	2.73576e-11	gi|402586951|gb|EJW80887.1|	79.7	4e-14	tyrosine 3-monooxygenase/tryptophan 5-monooxygenase activation protein [Wuchereria bancrofti]
Unigene31685_All	252	0	16	0	5.9263	12.5329	Up	1.4243e-10	4.06799e-10	gi|354718770|gb|AER38242.1|	56.6	4e-07	cyclic nucleotide gated ion channel alpha 3 variant 3 [Oncorhynchus mykiss]
Unigene31848_All	316	0	20	0	5.9075	12.5283	Up	5.83406e-13	1.84015e-12	--	--	--	--
Unigene31466_All	253	0	16	0	5.9029	12.5272	Up	1.4243e-10	4.07523e-10	--	--	--	--
Unigene31430_All	285	0	18	0	5.8951	12.5253	Up	9.11562e-12	2.73859e-11	gi|145503465|ref|XP_001437708.1|	63.2	4e-09	hypothetical protein [Paramecium tetraurelia strain d4-2] >gi|124404862|emb|CAK70311.1| unnamed protein product [Paramecium tetraurelia]
Unigene30974_All	491	0	31	0	5.8931	12.5248	Up	1.58485e-19	6.11187e-19	--	--	--	--
Unigene31508_All	301	0	19	0	5.8918	12.5245	Up	2.3061e-12	7.11266e-12	--	--	--	--
Unigene31771_All	317	0	20	0	5.8889	12.5238	Up	5.83406e-13	1.84082e-12	--	--	--	--
Unigene31963_All	349	0	22	0	5.8838	12.5225	Up	3.73384e-14	1.2322e-13	gi|342184991|emb|CCC94473.1|	75.5	8e-13	putative ribosome biogenesis protein [Trypanosoma congolense IL3000]
Unigene30867_All	286	0	18	0	5.8745	12.5203	Up	9.11562e-12	2.74163e-11	gi|51873836|gb|AAH80793.1|	52.8	5e-06	Pnpla7 protein [Mus musculus]
Unigene31910_All	286	0	18	0	5.8745	12.5203	Up	9.11562e-12	2.74068e-11	--	--	--	--
Unigene30800_All	286	0	18	0	5.8745	12.5203	Up	9.11562e-12	2.73481e-11	gi|389615446|dbj|BAM20693.1|	64.3	1e-09	unknown protein, partial [Papilio polytes]
Unigene31426_All	302	0	19	0	5.8723	12.5197	Up	2.3061e-12	7.11974e-12	--	--	--	--
Unigene30904_All	223	0	14	0	5.8599	12.5167	Up	2.22544e-09	6.01038e-09	--	--	--	--
Unigene31385_All	239	0	15	0	5.8581	12.5162	Up	5.63e-10	1.57082e-09	gi|156358506|ref|XP_001624559.1|	65.1	1e-09	predicted protein [Nematostella vectensis] >gi|156211347|gb|EDO32459.1| predicted protein [Nematostella vectensis]
Unigene31917_All	239	0	15	0	5.8581	12.5162	Up	5.63e-10	1.57012e-09	gi|291001535|ref|XP_002683334.1|	76.6	3e-13	N-acetyltransferase 5 [Naegleria gruberi] >gi|284096963|gb|EFC50590.1| N-acetyltransferase 5 [Naegleria gruberi]
Unigene31731_All	255	0	16	0	5.8566	12.5158	Up	1.4243e-10	4.07174e-10	gi|471196283|ref|XP_004255100.1|	122.1	8e-27	DNA repair protein rad51, putative [Entamoeba invadens IP1] >gi|440295416|gb|ELP88329.1| DNA repair protein rad51, putative [Entamoeba invadens IP1]
Unigene31861_All	255	0	16	0	5.8566	12.5158	Up	1.4243e-10	4.06853e-10	--	--	--	--
Unigene32092_All	240	0	15	0	5.8337	12.5102	Up	5.63e-10	1.57113e-09	--	--	--	--
Unigene31402_All	240	0	15	0	5.8337	12.5102	Up	5.63e-10	1.57072e-09	--	--	--	--
Unigene31388_All	336	0	21	0	5.8337	12.5102	Up	1.47592e-13	4.76603e-13	gi|391332148|ref|XP_003740499.1|	116.7	3e-25	PREDICTED: T-complex protein 1 subunit alpha-like isoform 2 [Metaseiulus occidentalis]
Unigene31441_All	272	0	17	0	5.8337	12.5102	Up	3.60324e-11	1.05643e-10	--	--	--	--
Unigene31869_All	368	0	23	0	5.8337	12.5102	Up	9.446e-15	3.17859e-14	--	--	--	--
CL2475.Contig2_All	497	0	31	0	5.822	12.5073	Up	1.58485e-19	6.10916e-19	--	--	--	--
Unigene31718_All	433	0	27	0	5.8202	12.5069	Up	3.86916e-17	1.39862e-16	--	--	--	--
Unigene32268_All	369	0	23	0	5.8179	12.5063	Up	9.446e-15	3.18476e-14	--	--	--	--
Unigene32018_All	289	0	18	0	5.8135	12.5052	Up	9.11562e-12	2.73595e-11	--	--	--	--
Unigene31794_All	273	0	17	0	5.8123	12.5049	Up	3.60324e-11	1.05615e-10	--	--	--	--
Unigene31941_All	434	0	27	0	5.8068	12.5035	Up	3.86916e-17	1.3992e-16	gi|270007958|gb|EFA04406.1|	56.6	4e-07	hypothetical protein TcasGA2_TC014705 [Tribolium castaneum]
Unigene31486_All	386	0	24	0	5.8035	12.5027	Up	2.38968e-15	8.19818e-15	--	--	--	--
Unigene31602_All	370	0	23	0	5.8022	12.5024	Up	9.446e-15	3.18427e-14	--	--	--	--
Unigene32338_All	306	0	19	0	5.7956	12.5007	Up	2.3061e-12	7.11518e-12	--	--	--	--
Unigene31375_All	290	0	18	0	5.7935	12.5002	Up	9.11562e-12	2.73632e-11	--	--	--	--
CL977.Contig1_All	500	0	31	0	5.787	12.4986	Up	1.58485e-19	6.11567e-19	gi|237831059|ref|XP_002364827.1|	53.1	5e-06	hypothetical protein TGME49_116630 [Toxoplasma gondii ME49] >gi|211962491|gb|EEA97686.1| hypothetical protein TGME49_116630 [Toxoplasma gondii ME49] >gi|221507708|gb|EEE33312.1| conserved hypothetical protein [Toxoplasma gondii VEG]
CL547.Contig2_All	275	0	17	0	5.7701	12.4944	Up	3.60324e-11	1.05586e-10	--	--	--	--
Unigene31809_All	259	0	16	0	5.7661	12.4934	Up	1.4243e-10	4.07549e-10	--	--	--	--
CL1506.Contig1_All	340	0	21	0	5.7651	12.4931	Up	1.47592e-13	4.76922e-13	gi|432948746|ref|XP_004084150.1|	66.2	5e-10	PREDICTED: uncharacterized protein LOC101172378, partial [Oryzias latipes]
Unigene31287_All	292	0	18	0	5.7538	12.4903	Up	9.11562e-12	2.73462e-11	--	--	--	--
Unigene31070_All	341	0	21	0	5.7482	12.4889	Up	1.47592e-13	4.76496e-13	gi|118382824|ref|XP_001024568.1|	128.6	8e-29	GTP-binding protein YchF containing protein [Tetrahymena thermophila] >gi|89306335|gb|EAS04323.1| GTP-binding protein YchF containing protein [Tetrahymena thermophila SB210]
CL2615.Contig2_All	260	0	16	0	5.744	12.4878	Up	1.4243e-10	4.0704e-10	--	--	--	--
Unigene31451_All	228	0	14	0	5.7314	12.4847	Up	2.22544e-09	6.02236e-09	--	--	--	--
Unigene32667_All	228	0	14	0	5.7314	12.4847	Up	2.22544e-09	6.01861e-09	--	--	--	--
Unigene31677_All	228	0	14	0	5.7314	12.4847	Up	2.22544e-09	6.01299e-09	--	--	--	--
Unigene31753_All	294	0	18	0	5.7146	12.4804	Up	9.11562e-12	2.73803e-11	gi|38181410|gb|AAH61455.1|	72.4	7e-12	Sept9a protein [Danio rerio]
Unigene30497_All	327	0	20	0	5.7088	12.479	Up	5.83406e-13	1.84042e-12	--	--	--	--
Unigene30586_All	213	0	13	0	5.6968	12.4759	Up	8.79678e-09	2.30181e-08	gi|449707564|gb|EMD47207.1|	58.2	1e-07	T-complex protein subunit alpha, putative [Entamoeba histolytica KU27]
CL3414.Contig2_All	328	0	20	0	5.6914	12.4746	Up	5.83406e-13	1.84189e-12	--	--	--	--
Unigene31594_All	312	0	19	0	5.6841	12.4727	Up	2.3061e-12	7.11114e-12	--	--	--	--
Unigene31919_All	427	0	26	0	5.6834	12.4725	Up	1.52941e-16	5.43979e-16	gi|66815395|ref|XP_641714.1|	63.9	2e-09	hypothetical protein DDB_G0279587 [Dictyostelium discoideum AX4] >gi|60469744|gb|EAL67732.1| hypothetical protein DDB_G0279587 [Dictyostelium discoideum AX4]
Unigene30875_All	345	0	21	0	5.6815	12.4721	Up	1.47592e-13	4.76744e-13	--	--	--	--
Unigene32001_All	230	0	14	0	5.6815	12.4721	Up	2.22544e-09	6.01225e-09	gi|296199721|ref|XP_002747277.1|	52.4	7e-06	PREDICTED: sperm-associated antigen 4 protein [Callithrix jacchus] >gi|166831594|gb|ABY90119.1| sperm associated antigen 4 (predicted) [Callithrix jacchus]
Unigene31378_All	347	0	21	0	5.6488	12.4637	Up	1.47592e-13	4.7678e-13	--	--	--	--
Unigene32676_All	314	0	19	0	5.6479	12.4635	Up	2.3061e-12	7.11013e-12	gi|270015859|gb|EFA12307.1|	62.8	5e-09	hypothetical protein TcasGA2_TC016102 [Tribolium castaneum]
Unigene30651_All	315	0	19	0	5.63	12.4589	Up	2.3061e-12	7.10963e-12	--	--	--	--
Unigene32754_All	249	0	15	0	5.6228	12.4571	Up	5.63e-10	1.57143e-09	--	--	--	--
Unigene31391_All	266	0	16	0	5.6144	12.4549	Up	1.4243e-10	4.07254e-10	--	--	--	--
Unigene30559_All	466	0	28	0	5.6084	12.4534	Up	9.78836e-18	3.60244e-17	--	--	--	--
Unigene30610_All	333	0	20	0	5.606	12.4528	Up	5.83406e-13	1.84216e-12	--	--	--	--
Unigene31614_All	400	0	24	0	5.6004	12.4513	Up	2.38968e-15	8.19365e-15	gi|290999389|ref|XP_002682262.1|	102.1	8e-21	predicted protein [Naegleria gruberi] >gi|284095889|gb|EFC49518.1| predicted protein [Naegleria gruberi]
Unigene31836_All	300	0	18	0	5.6004	12.4513	Up	9.11562e-12	2.73519e-11	gi|470266558|ref|XP_004361791.1|	75.1	1e-12	ubiquitin fusion degradation protein UFD1 family protein [Dictyostelium fasciculatum] >gi|328875576|gb|EGG23940.1| ubiquitin fusion degradation protein UFD1 family protein [Dictyostelium fasciculatum]
Unigene31814_All	317	0	19	0	5.5945	12.4498	Up	2.3061e-12	7.11064e-12	--	--	--	--
Unigene31394_All	284	0	17	0	5.5872	12.4479	Up	3.60324e-11	1.05729e-10	gi|156554220|ref|XP_001600879.1|	69.3	6e-11	PREDICTED: protein peanut-like [Nasonia vitripennis]
Unigene32685_All	301	0	18	0	5.5817	12.4465	Up	9.11562e-12	2.7403e-11	gi|326936039|ref|XP_003214066.1|	70.9	2e-11	PREDICTED: UPF0160 protein MYG1, mitochondrial-like, partial [Meleagris gallopavo]
Unigene31943_All	301	0	18	0	5.5817	12.4465	Up	9.11562e-12	2.73708e-11	gi|390341793|ref|XP_785883.2|	104.8	1e-21	PREDICTED: U3 small nucleolar ribonucleoprotein protein IMP3-like [Strongylocentrotus purpuratus]
Unigene32150_All	268	0	16	0	5.5725	12.4441	Up	1.4243e-10	4.07469e-10	gi|193595368|ref|XP_001943374.1|	122.1	8e-27	PREDICTED: isoleucyl-tRNA synthetase, cytoplasmic-like [Acyrthosiphon pisum]
Unigene30787_All	268	0	16	0	5.5725	12.4441	Up	1.4243e-10	4.0696e-10	--	--	--	--
Unigene31418_All	252	0	15	0	5.5559	12.4398	Up	5.63e-10	1.56841e-09	--	--	--	--
Unigene31462_All	320	0	19	0	5.542	12.4362	Up	2.3061e-12	7.1066e-12	--	--	--	--
Unigene31491_All	270	0	16	0	5.5312	12.4334	Up	1.4243e-10	4.06906e-10	gi|290462853|gb|ADD24474.1|	96.3	4e-19	Ras-like GTP-binding protein RHO [Lepeophtheirus salmonis]
Unigene31141_All	287	0	17	0	5.5288	12.4328	Up	3.60324e-11	1.05636e-10	--	--	--	--
Unigene31377_All	507	0	30	0	5.523	12.4312	Up	6.26462e-19	2.3825e-18	gi|290992478|ref|XP_002678861.1|	62	1e-08	predicted protein [Naegleria gruberi] >gi|284092475|gb|EFC46117.1| predicted protein [Naegleria gruberi]
CL2615.Contig1_All	203	0	12	0	5.5176	12.4298	Up	3.47722e-08	8.78998e-08	--	--	--	--
Unigene31939_All	288	0	17	0	5.5096	12.4277	Up	3.60324e-11	1.0575e-10	--	--	--	--
Unigene31487_All	238	0	14	0	5.4905	12.4227	Up	2.22544e-09	6.02461e-09	--	--	--	--
Unigene31868_All	204	0	12	0	5.4905	12.4227	Up	3.47722e-08	8.79151e-08	gi|20068287|emb|CAD29445.1|	58.9	8e-08	protein disulfide isomerase 1 [Ostertagia ostertagi]
Unigene31633_All	307	0	18	0	5.4727	12.418	Up	9.11562e-12	2.73916e-11	gi|470241072|ref|XP_004354533.1|	87.8	1e-16	leucine aminopeptidase [Dictyostelium fasciculatum] >gi|328867403|gb|EGG15786.1| leucine aminopeptidase [Dictyostelium fasciculatum]
Unigene31104_All	307	0	18	0	5.4727	12.418	Up	9.11562e-12	2.73557e-11	gi|241007827|ref|XP_002405184.1|	127.5	1e-28	DNA repair protein RAD51/RHP55, putative [Ixodes scapularis] >gi|215491711|gb|EEC01352.1| DNA repair protein RAD51/RHP55, putative [Ixodes scapularis]
Unigene31601_All	239	0	14	0	5.4676	12.4167	Up	2.22544e-09	6.01374e-09	--	--	--	--
Unigene31993_All	205	0	12	0	5.4638	12.4157	Up	3.47722e-08	8.79766e-08	--	--	--	--
Unigene31773_All	274	0	16	0	5.4505	12.4122	Up	1.4243e-10	4.07415e-10	gi|457877343|ref|XP_004224946.1|	68.2	1e-10	signal recognition particle 19 kd protein [Plasmodium cynomolgi strain B] >gi|389586270|dbj|GAB68999.1| signal recognition particle 19 kd protein [Plasmodium cynomolgi strain B]
Unigene32733_All	257	0	15	0	5.4478	12.4115	Up	5.63e-10	1.56851e-09	--	--	--	--
Unigene32785_All	240	0	14	0	5.4448	12.4107	Up	2.22544e-09	6.01412e-09	gi|221114057|ref|XP_002158521.1|	62	9e-09	PREDICTED: DNA-directed RNA polymerase II subunit RPB3-like [Hydra magnipapillata]
Unigene31876_All	258	0	15	0	5.4267	12.4059	Up	5.63e-10	1.56901e-09	--	--	--	--
Unigene30871_All	224	0	13	0	5.417	12.4033	Up	8.79678e-09	2.30445e-08	--	--	--	--
Unigene31862_All	208	0	12	0	5.385	12.3947	Up	3.47722e-08	8.78538e-08	gi|395508209|ref|XP_003758406.1|	60.8	2e-08	PREDICTED: chromodomain Y-like protein 2-like, partial [Sarcophilus harrisii]
Unigene30795_All	364	0	21	0	5.385	12.3947	Up	1.47592e-13	4.76072e-13	--	--	--	--
Unigene31867_All	226	0	13	0	5.3691	12.3905	Up	8.79678e-09	2.30098e-08	--	--	--	--
Unigene32204_All	784	0	45	0	5.3575	12.3873	Up	6.97078e-28	3.20801e-27	gi|154413997|ref|XP_001580027.1|	92.4	2e-17	Adenylate kinase family protein [Trichomonas vaginalis G3] >gi|121914240|gb|EAY19041.1| Adenylate kinase family protein [Trichomonas vaginalis G3]
Unigene32780_All	244	0	14	0	5.3555	12.3868	Up	2.22544e-09	6.01449e-09	--	--	--	--
Unigene30824_All	227	0	13	0	5.3454	12.3841	Up	8.79678e-09	2.30306e-08	--	--	--	--
Unigene31173_All	227	0	13	0	5.3454	12.3841	Up	8.79678e-09	2.29987e-08	gi|403223017|dbj|BAM41148.1|	73.6	3e-12	DNA helicase [Theileria orientalis strain Shintoku]
Unigene31049_All	210	0	12	0	5.3337	12.3809	Up	3.47722e-08	8.78333e-08	--	--	--	--
Unigene30852_All	333	0	19	0	5.3257	12.3788	Up	2.3061e-12	7.11468e-12	--	--	--	--
Unigene31891_All	351	0	20	0	5.3185	12.3768	Up	5.83406e-13	1.84269e-12	gi|332372913|gb|AEE61598.1|	96.3	4e-19	unknown [Dendroctonus ponderosae]
CL1231.Contig2_All	246	0	14	0	5.312	12.375	Up	2.22544e-09	6.0115e-09	--	--	--	--
CL1278.Contig4_All	546	0	31	0	5.2995	12.3716	Up	1.58485e-19	6.10862e-19	--	--	--	--
Unigene32253_All	564	0	32	0	5.2958	12.3706	Up	4.0094e-20	1.57216e-19	--	--	--	--
Unigene31437_All	459	0	26	0	5.2872	12.3683	Up	1.52941e-16	5.44158e-16	gi|52630939|gb|AAU84933.1|	154.1	1e-36	putative translation elongation factor 2 [Toxoptera citricida]
Unigene32510_All	565	0	32	0	5.2865	12.3681	Up	4.0094e-20	1.57273e-19	--	--	--	--
CL382.Contig2_All	265	0	15	0	5.2834	12.3673	Up	5.63e-10	1.57062e-09	--	--	--	--
Unigene30891_All	265	0	15	0	5.2834	12.3673	Up	5.63e-10	1.56871e-09	--	--	--	--
Unigene32687_All	639	0	36	0	5.2585	12.3604	Up	1.64229e-22	6.80719e-22	--	--	--	--
Unigene31452_All	231	0	13	0	5.2529	12.3589	Up	8.79678e-09	2.30223e-08	--	--	--	--
Unigene31830_All	304	0	17	0	5.2196	12.3497	Up	3.60324e-11	1.05708e-10	--	--	--	--
Unigene31528_All	215	0	12	0	5.2096	12.347	Up	3.47722e-08	8.79202e-08	--	--	--	--
Unigene31035_All	233	0	13	0	5.2078	12.3465	Up	8.79678e-09	2.29973e-08	--	--	--	--
Unigene32764_All	216	0	12	0	5.1855	12.3403	Up	3.47722e-08	8.8074e-08	--	--	--	--
Unigene31455_All	216	0	12	0	5.1855	12.3403	Up	3.47722e-08	8.80073e-08	--	--	--	--
Unigene31363_All	270	0	15	0	5.1855	12.3403	Up	5.63e-10	1.57022e-09	gi|470290320|ref|XP_004343104.1|	70.1	3e-11	ribosome biogenesis protein BMS1 [Capsaspora owczarzaki ATCC 30864] >gi|320165503|gb|EFW42402.1| ribosome biogenesis protein BMS1 [Capsaspora owczarzaki ATCC 30864]
Unigene31626_All	306	0	17	0	5.1855	12.3403	Up	3.60324e-11	1.05665e-10	--	--	--	--
Unigene31844_All	416	0	23	0	5.1606	12.3333	Up	9.446e-15	3.1855e-14	gi|118388741|ref|XP_001027466.1|	57	3e-07	Viral A-type inclusion protein repeat containing protein [Tetrahymena thermophila] >gi|89309236|gb|EAS07224.1| Viral A-type inclusion protein repeat containing protein [Tetrahymena thermophila SB210]
Unigene30517_All	417	0	23	0	5.1482	12.3299	Up	9.446e-15	3.18155e-14	gi|291242012|ref|XP_002740905.1|	87	2e-16	PREDICTED: structural maintenance of chromosomes 3-like [Saccoglossus kowalevskii]
Unigene30796_All	327	0	18	0	5.1379	12.327	Up	9.11562e-12	2.74125e-11	gi|112984274|ref|NP_001037227.1|	203.4	2e-51	ribosomal protein L23 [Bombyx mori] >gi|15081322|gb|AAK83857.1|AF395586_1 ribosomal protein L17/23 [Spodoptera frugiperda] >gi|49532860|dbj|BAD26665.1| Ribosomal protein L17/23 [Plutella xylostella] >gi|54609237|gb|AAV34834.1| ribosomal protein L23 [Bombyx mori] >gi|268306378|gb|ACY95310.1| ribosomal protein L23 [Manduca sexta] >gi|315115429|gb|ADT80687.1| ribosomal protein L23 [Euphydryas aurini…
Unigene32686_All	309	0	17	0	5.1352	12.3262	Up	3.60324e-11	1.05772e-10	--	--	--	--
Unigene31273_All	200	0	11	0	5.1337	12.3258	Up	1.37448e-07	3.34995e-07	--	--	--	--
Unigene31506_All	273	0	15	0	5.1285	12.3243	Up	5.63e-10	1.56911e-09	--	--	--	--
Unigene32737_All	492	0	27	0	5.1223	12.3226	Up	3.86916e-17	1.39897e-16	--	--	--	--
Unigene31901_All	365	0	20	0	5.1145	12.3204	Up	5.83406e-13	1.84296e-12	gi|146165332|ref|XP_001014803.2|	72.8	5e-12	Structure-specific recognition protein [Tetrahymena thermophila] >gi|146145543|gb|EAR94676.2| Structure-specific recognition protein [Tetrahymena thermophila SB210]
Unigene32753_All	274	0	15	0	5.1098	12.3191	Up	5.63e-10	1.57183e-09	--	--	--	--
Unigene30793_All	274	0	15	0	5.1098	12.3191	Up	5.63e-10	1.56931e-09	gi|195393090|ref|XP_002055187.1|	55.1	1e-06	GJ19229 [Drosophila virilis] >gi|194149697|gb|EDW65388.1| GJ19229 [Drosophila virilis]
Unigene32089_All	256	0	14	0	5.1045	12.3176	Up	2.22544e-09	6.02423e-09	gi|183229947|ref|XP_001913387.1|	65.5	9e-10	T-complex protein 1 subunit eta [Entamoeba histolytica HM-1:IMSS]
CL1115.Contig1_All	695	0	38	0	5.1034	12.3172	Up	1.05108e-23	4.47142e-23	gi|166240486|ref|XP_001732994.1|	67.8	5e-10	hypothetical protein DDB_G0294609 [Dictyostelium discoideum AX4] >gi|165988622|gb|EDR41078.1| hypothetical protein DDB_G0294609 [Dictyostelium discoideum AX4]
Unigene30834_All	257	0	14	0	5.0846	12.3119	Up	2.22544e-09	6.02311e-09	--	--	--	--
CL1034.Contig1_All	202	0	11	0	5.0828	12.3114	Up	1.37448e-07	3.35051e-07	--	--	--	--
Unigene30774_All	202	0	11	0	5.0828	12.3114	Up	1.37448e-07	3.34863e-07	--	--	--	--
Unigene31427_All	202	0	11	0	5.0828	12.3114	Up	1.37448e-07	3.34507e-07	--	--	--	--
Unigene32703_All	276	0	15	0	5.0728	12.3086	Up	5.63e-10	1.57042e-09	--	--	--	--
Unigene32657_All	313	0	17	0	5.0695	12.3076	Up	3.60324e-11	1.05686e-10	--	--	--	--
Unigene30851_All	221	0	12	0	5.0682	12.3073	Up	3.47722e-08	8.78844e-08	--	--	--	--
Unigene32282_All	442	0	24	0	5.0682	12.3073	Up	2.38968e-15	8.18525e-15	--	--	--	--
CL188.Contig2_All	682	0	37	0	5.0639	12.306	Up	4.15472e-23	1.74745e-22	gi|123976893|ref|XP_001330650.1|	54.3	5e-06	viral A-type inclusion protein [Trichomonas vaginalis G3]
Unigene30438_All	406	0	22	0	5.0578	12.3043	Up	3.73384e-14	1.23098e-13	gi|116283512|gb|AAH29790.1|	267.7	1e-70	Unknown (protein for MGC:35458) [Homo sapiens]
Unigene30785_All	480	0	26	0	5.0559	12.3038	Up	1.52941e-16	5.44336e-16	--	--	--	--
Unigene30802_All	277	0	15	0	5.0545	12.3034	Up	5.63e-10	1.56971e-09	--	--	--	--
Unigene32743_All	241	0	13	0	5.0349	12.2977	Up	8.79678e-09	2.3007e-08	--	--	--	--
Unigene31521_All	408	0	22	0	5.033	12.2972	Up	3.73384e-14	1.23239e-13	gi|399216311|emb|CCF72999.1|	56.6	4e-07	unnamed protein product [Babesia microti strain RI]
Unigene30783_All	371	0	20	0	5.0318	12.2969	Up	5.83406e-13	1.83922e-12	gi|118490660|ref|XP_001238639.1|	52.8	6e-06	hypothetical protein [Eimeria tenella strain Houghton] >gi|109238422|emb|CAK51386.1| hypothetical protein eimer1508.tmp20 [Eimeria tenella]
Unigene31526_All	334	0	18	0	5.0303	12.2964	Up	9.11562e-12	2.73992e-11	gi|159117009|ref|XP_001708725.1|	129.4	5e-29	Translation initiation factor 6 [Giardia lamblia ATCC 50803] >gi|157436838|gb|EDO81051.1| Translation initiation factor 6 [Giardia lamblia ATCC 50803]
Unigene32696_All	297	0	16	0	5.0284	12.2959	Up	1.4243e-10	4.07094e-10	--	--	--	--
Unigene32840_All	260	0	14	0	5.026	12.2952	Up	2.22544e-09	6.02161e-09	--	--	--	--
Unigene31664_All	260	0	14	0	5.026	12.2952	Up	2.22544e-09	6.01898e-09	--	--	--	--
Unigene30580_All	242	0	13	0	5.0141	12.2918	Up	8.79678e-09	2.30375e-08	--	--	--	--
Unigene31172_All	224	0	12	0	5.0003	12.2878	Up	3.47722e-08	8.79305e-08	--	--	--	--
Unigene31920_All	337	0	18	0	4.9855	12.2835	Up	9.11562e-12	2.73689e-11	--	--	--	--
Unigene30681_All	506	0	27	0	4.9806	12.2821	Up	3.86916e-17	1.39851e-16	gi|296192498|ref|XP_002744099.1|	119	9e-26	PREDICTED: importin subunit alpha-8 [Callithrix jacchus]
Unigene31137_All	225	0	12	0	4.9781	12.2814	Up	3.47722e-08	8.79971e-08	gi|183979272|dbj|BAG30797.1|	57	3e-07	similar to CG1519-PA [Papilio xuthus]
Unigene32750_All	263	0	14	0	4.9686	12.2786	Up	2.22544e-09	6.01337e-09	--	--	--	--
Unigene31113_All	207	0	11	0	4.9601	12.2762	Up	1.37448e-07	3.34807e-07	--	--	--	--
Unigene31770_All	207	0	11	0	4.9601	12.2762	Up	1.37448e-07	3.34151e-07	--	--	--	--
Unigene32711_All	320	0	17	0	4.9586	12.2757	Up	3.60324e-11	1.05715e-10	--	--	--	--
Unigene31463_All	358	0	19	0	4.9538	12.2743	Up	2.3061e-12	7.10761e-12	--	--	--	--
Unigene30878_All	377	0	20	0	4.9517	12.2737	Up	5.83406e-13	1.84229e-12	gi|401410384|ref|XP_003884640.1|	148.3	1e-34	unnamed protein product, partial [Neospora caninum Liverpool] >gi|325119058|emb|CBZ54610.1| unnamed protein product [Neospora caninum Liverpool]
Unigene30881_All	264	0	14	0	4.9498	12.2732	Up	2.22544e-09	6.02198e-09	--	--	--	--
Unigene30799_All	283	0	15	0	4.9473	12.2724	Up	5.63e-10	1.56951e-09	--	--	--	--
Unigene31750_All	208	0	11	0	4.9362	12.2692	Up	1.37448e-07	3.34601e-07	--	--	--	--
Unigene31044_All	265	0	14	0	4.9311	12.2677	Up	2.22544e-09	6.02273e-09	gi|307189372|gb|EFN73782.1|	84.7	1e-15	hypothetical protein EAG_06424 [Camponotus floridanus]
CL2099.Contig1_All	587	0	31	0	4.9293	12.2672	Up	1.58485e-19	6.11296e-19	--	--	--	--
Unigene32670_All	474	0	25	0	4.923	12.2653	Up	6.0455e-16	2.10949e-15	--	--	--	--
Unigene32765_All	209	0	11	0	4.9126	12.2623	Up	1.37448e-07	3.34901e-07	gi|449282863|gb|EMC89609.1|	60.8	2e-08	hypothetical protein A306_01370, partial [Columba livia]
Unigene30880_All	247	0	13	0	4.9126	12.2623	Up	8.79678e-09	2.30334e-08	--	--	--	--
Unigene30560_All	247	0	13	0	4.9126	12.2623	Up	8.79678e-09	2.30264e-08	--	--	--	--
Unigene30859_All	247	0	13	0	4.9126	12.2623	Up	8.79678e-09	2.30028e-08	--	--	--	--
CL2913.Contig1_All	210	0	11	0	4.8892	12.2554	Up	1.37448e-07	3.34676e-07	gi|389608383|dbj|BAM17801.1|	139.4	4e-32	ribosomal protein L11 [Papilio xuthus]
Unigene31389_All	402	0	21	0	4.8759	12.2515	Up	1.47592e-13	4.76178e-13	--	--	--	--
Unigene31686_All	517	0	27	0	4.8746	12.2511	Up	3.86916e-17	1.40049e-16	--	--	--	--
Unigene31319_All	211	0	11	0	4.866	12.2485	Up	1.37448e-07	3.34394e-07	--	--	--	--
Unigene32007_All	288	0	15	0	4.8614	12.2472	Up	5.63e-10	1.57133e-09	--	--	--	--
Unigene32747_All	384	0	20	0	4.8614	12.2472	Up	5.83406e-13	1.84069e-12	gi|123421559|ref|XP_001306009.1|	58.2	1e-07	erythrocyte binding protein [Trichomonas vaginalis G3]
CL2985.Contig1_All	442	0	23	0	4.857	12.2458	Up	9.446e-15	3.18328e-14	--	--	--	--
Unigene32832_All	250	0	13	0	4.8536	12.2448	Up	8.79678e-09	2.30292e-08	gi|407037223|gb|EKE38565.1|	59.3	6e-08	histidine--tRNA ligase [Entamoeba nuttalli P19]
Unigene31193_All	250	0	13	0	4.8536	12.2448	Up	8.79678e-09	2.29876e-08	--	--	--	--
Unigene32734_All	270	0	14	0	4.8398	12.2407	Up	2.22544e-09	6.02123e-09	--	--	--	--
Unigene31205_All	251	0	13	0	4.8343	12.2391	Up	8.79678e-09	2.30403e-08	--	--	--	--
Unigene31449_All	271	0	14	0	4.822	12.2354	Up	2.22544e-09	6.01561e-09	--	--	--	--
Unigene32880_All	213	0	11	0	4.8203	12.2349	Up	1.37448e-07	3.3507e-07	--	--	--	--
Unigene31030_All	213	0	11	0	4.8203	12.2349	Up	1.37448e-07	3.34882e-07	gi|457878515|ref|XP_004225343.1|	59.3	6e-08	DHHC zinc finger domain containing protein [Plasmodium cynomolgi strain B] >gi|390371061|dbj|GAB64942.1| DHHC zinc finger domain containing protein [Plasmodium cynomolgi strain B]
Unigene32823_All	213	0	11	0	4.8203	12.2349	Up	1.37448e-07	3.34694e-07	gi|194244949|gb|ACF35258.1|	141	1e-32	ribosomal protein S16 [Plutella xylostella]
Unigene31733_All	291	0	15	0	4.8113	12.2322	Up	5.63e-10	1.57173e-09	--	--	--	--
Unigene31962_All	233	0	12	0	4.8072	12.231	Up	3.47722e-08	8.80484e-08	--	--	--	--
Unigene31199_All	233	0	12	0	4.8072	12.231	Up	3.47722e-08	8.80432e-08	--	--	--	--
CL1034.Contig2_All	835	0	43	0	4.8067	12.2308	Up	1.08917e-26	4.90743e-26	--	--	--	--
Unigene31425_All	350	0	18	0	4.8003	12.2289	Up	9.11562e-12	2.74049e-11	--	--	--	--
Unigene30842_All	234	0	12	0	4.7866	12.2248	Up	3.47722e-08	8.78486e-08	--	--	--	--
Unigene31372_All	372	0	19	0	4.7673	12.219	Up	2.3061e-12	7.11367e-12	--	--	--	--
CL35.Contig3_All	255	0	13	0	4.7585	12.2163	Up	8.79678e-09	2.30112e-08	--	--	--	--
Unigene31690_All	552	0	28	0	4.7346	12.209	Up	9.78836e-18	3.5994e-17	gi|118368838|ref|XP_001017625.1|	58.5	1e-07	Proteasome/cyclosome repeat family protein [Tetrahymena thermophila] >gi|89299392|gb|EAR97380.1| Proteasome/cyclosome repeat family protein [Tetrahymena thermophila SB210]
Unigene33014_All	237	0	12	0	4.726	12.2064	Up	3.47722e-08	8.79663e-08	--	--	--	--
Unigene30864_All	336	0	17	0	4.7225	12.2053	Up	3.60324e-11	1.05722e-10	--	--	--	--
Unigene32766_All	317	0	16	0	4.7111	12.2018	Up	1.4243e-10	4.06986e-10	--	--	--	--
Unigene31086_All	218	0	11	0	4.7098	12.2015	Up	1.37448e-07	3.34845e-07	--	--	--	--
Unigene31151_All	218	0	11	0	4.7098	12.2015	Up	1.37448e-07	3.34619e-07	--	--	--	--
Unigene31532_All	258	0	13	0	4.7031	12.1994	Up	8.79678e-09	2.30236e-08	--	--	--	--
Unigene30874_All	258	0	13	0	4.7031	12.1994	Up	8.79678e-09	2.30209e-08	--	--	--	--
Unigene31383_All	219	0	11	0	4.6883	12.1948	Up	1.37448e-07	3.34788e-07	--	--	--	--
Unigene32031_All	219	0	11	0	4.6883	12.1948	Up	1.37448e-07	3.34451e-07	--	--	--	--
Unigene31142_All	220	0	11	0	4.667	12.1883	Up	1.37448e-07	3.35145e-07	gi|195996963|ref|XP_002108350.1|	73.2	4e-12	expressed hypothetical protein [Trichoplax adhaerens] >gi|190589126|gb|EDV29148.1| expressed hypothetical protein [Trichoplax adhaerens]
Unigene30734_All	240	0	12	0	4.667	12.1883	Up	3.47722e-08	8.78793e-08	--	--	--	--
CL740.Contig3_All	400	0	20	0	4.667	12.1883	Up	5.83406e-13	1.84055e-12	gi|237831059|ref|XP_002364827.1|	61.6	1e-08	hypothetical protein TGME49_116630 [Toxoplasma gondii ME49] >gi|211962491|gb|EEA97686.1| hypothetical protein TGME49_116630 [Toxoplasma gondii ME49] >gi|221507708|gb|EEE33312.1| conserved hypothetical protein [Toxoplasma gondii VEG]
Unigene31700_All	361	0	18	0	4.654	12.1843	Up	9.11562e-12	2.74011e-11	--	--	--	--
Unigene31204_All	341	0	17	0	4.6533	12.184	Up	3.60324e-11	1.05565e-10	--	--	--	--
Unigene31468_All	222	0	11	0	4.6249	12.1752	Up	1.37448e-07	3.35126e-07	--	--	--	--
Unigene30792_All	283	0	14	0	4.6175	12.1729	Up	2.22544e-09	6.01e-09	--	--	--	--
Unigene30630_All	364	0	18	0	4.6157	12.1723	Up	9.11562e-12	2.74182e-11	gi|118351057|ref|XP_001008807.1|	65.1	1e-09	Kinesin motor domain containing protein [Tetrahymena thermophila] >gi|89290574|gb|EAR88562.1| Kinesin motor domain containing protein [Tetrahymena thermophila SB210]
Unigene32730_All	284	0	14	0	4.6012	12.1678	Up	2.22544e-09	6.00888e-09	--	--	--	--
Unigene32788_All	203	0	10	0	4.598	12.1668	Up	5.43308e-07	1.27063e-06	gi|17566320|ref|NP_505053.1|	58.9	8e-08	Protein Y97E10AL.3 [Caenorhabditis elegans] >gi|351062142|emb|CCD70060.1| Protein Y97E10AL.3 [Caenorhabditis elegans]
Unigene31357_All	244	0	12	0	4.5905	12.1644	Up	3.47722e-08	8.79868e-08	gi|74897111|sp|Q54RY6.1|SRFB_DICDI	100.1	3e-20	RecName: Full=Serum response factor homolog B
Unigene31616_All	244	0	12	0	4.5905	12.1644	Up	3.47722e-08	8.79612e-08	gi|328698807|ref|XP_003240738.1|	79.3	5e-14	PREDICTED: hypothetical protein LOC100571634 [Acyrthosiphon pisum]
CL1089.Contig5_All	366	0	18	0	4.5905	12.1644	Up	9.11562e-12	2.73406e-11	--	--	--	--
CL1299.Contig1_All	631	0	31	0	4.5856	12.1629	Up	1.58485e-19	6.11404e-19	--	--	--	--
Unigene31293_All	204	0	10	0	4.5755	12.1597	Up	5.43308e-07	1.27159e-06	--	--	--	--
Unigene31707_All	306	0	15	0	4.5755	12.1597	Up	5.63e-10	1.57002e-09	gi|290982348|ref|XP_002673892.1|	53.9	2e-06	predicted protein [Naegleria gruberi] >gi|284087479|gb|EFC41148.1| predicted protein [Naegleria gruberi]
Unigene31517_All	204	0	10	0	4.5755	12.1597	Up	5.43308e-07	1.26995e-06	gi|470455141|ref|XP_004340915.1|	92.4	7e-18	UDPglucose pyrophosphorylase 2 isoform, putative [Acanthamoeba castellanii str. Neff] >gi|440797781|gb|ELR18856.1| UDPglucose pyrophosphorylase 2 isoform, putative [Acanthamoeba castellanii str. Neff]
Unigene31085_All	245	0	12	0	4.5717	12.1585	Up	3.47722e-08	8.78129e-08	--	--	--	--
CL1700.Contig2_All	286	0	14	0	4.5691	12.1577	Up	2.22544e-09	6.01674e-09	gi|49532832|dbj|BAD26651.1|	188.3	9e-47	Ribosomal protein L8 [Plutella xylostella]
Unigene31887_All	511	0	25	0	4.5665	12.1569	Up	6.0455e-16	2.10847e-15	gi|471220271|ref|XP_004025208.1|	53.5	4e-06	hypothetical protein IMG5_189860 [Ichthyophthirius multifiliis] >gi|340500922|gb|EGR27756.1| hypothetical protein IMG5_189860 [Ichthyophthirius multifiliis]
Unigene32671_All	225	0	11	0	4.5633	12.1559	Up	1.37448e-07	3.34732e-07	--	--	--	--
Unigene32736_All	266	0	13	0	4.5617	12.1554	Up	8.79678e-09	2.30347e-08	--	--	--	--
Unigene31439_All	266	0	13	0	4.5617	12.1554	Up	8.79678e-09	2.29835e-08	--	--	--	--
Unigene31973_All	410	0	20	0	4.5531	12.1526	Up	5.83406e-13	1.84336e-12	gi|405962686|gb|EKC28337.1|	154.8	1e-36	Proteasome subunit beta type-7 [Crassostrea gigas]
Unigene31428_All	287	0	14	0	4.5531	12.1526	Up	2.22544e-09	6.01636e-09	gi|403222019|dbj|BAM40151.1|	103.2	3e-21	nucleoside diphosphate kinase [Theileria orientalis strain Shintoku]
Unigene31692_All	246	0	12	0	4.5531	12.1526	Up	3.47722e-08	8.78435e-08	--	--	--	--
Unigene31397_All	206	0	10	0	4.531	12.1456	Up	5.43308e-07	1.26954e-06	gi|357625187|gb|EHJ75713.1|	113.2	3e-24	P87/VP80 [Danaus plexippus]
CL130.Contig2_All	330	0	16	0	4.5255	12.1439	Up	1.4243e-10	4.07335e-10	--	--	--	--
Unigene31190_All	248	0	12	0	4.5164	12.141	Up	3.47722e-08	8.80124e-08	--	--	--	--
Unigene32723_All	331	0	16	0	4.5119	12.1395	Up	1.4243e-10	4.07496e-10	gi|48596446|emb|CAD92792.1|	78.6	1e-13	gag protein [Drosophila melanogaster]
Unigene31374_All	269	0	13	0	4.5108	12.1392	Up	8.79678e-09	2.29766e-08	gi|339244629|ref|XP_003378240.1|	97.8	1e-19	DNA-directed RNA polymerases I, II, and III subunit RPABC2 [Trichinella spiralis] >gi|316972869|gb|EFV56515.1| DNA-directed RNA polymerases I, II, and III subunit RPABC2 [Trichinella spiralis]
Unigene31519_All	352	0	17	0	4.5079	12.1382	Up	3.60324e-11	1.05622e-10	gi|385655181|gb|AFI64310.1|	93.6	3e-18	neutral lipase [Helicoverpa armigera]
Unigene32715_All	352	0	17	0	4.5079	12.1382	Up	3.60324e-11	1.05593e-10	--	--	--	--
Unigene32836_All	229	0	11	0	4.4835	12.1304	Up	1.37448e-07	3.34751e-07	--	--	--	--
Unigene30797_All	250	0	12	0	4.4803	12.1294	Up	3.47722e-08	8.80638e-08	--	--	--	--
Unigene31837_All	230	0	11	0	4.464	12.1241	Up	1.37448e-07	3.34769e-07	gi|241604899|ref|XP_002405954.1|	79.7	4e-14	protein transport protein sec23, putative [Ixodes scapularis] >gi|215502606|gb|EEC12100.1| protein transport protein sec23, putative [Ixodes scapularis]
Unigene31498_All	251	0	12	0	4.4624	12.1236	Up	3.47722e-08	8.8033e-08	gi|471413468|ref|XP_004388280.1|	111.7	1e-23	PREDICTED: rRNA 2&apos;-O-methyltransferase fibrillarin [Trichechus manatus latirostris]
Unigene32123_All	314	0	15	0	4.4589	12.1225	Up	5.63e-10	1.56941e-09	--	--	--	--
Unigene31918_All	210	0	10	0	4.4447	12.1179	Up	5.43308e-07	1.27255e-06	--	--	--	--
Unigene31211_All	210	0	10	0	4.4447	12.1179	Up	5.43308e-07	1.27022e-06	gi|71997289|ref|NP_498926.2|	94.7	1e-18	Protein ZK370.4, isoform a [Caenorhabditis elegans] >gi|351065741|emb|CCD61723.1| Protein ZK370.4, isoform a [Caenorhabditis elegans]
Unigene31513_All	315	0	15	0	4.4447	12.1179	Up	5.63e-10	1.56921e-09	--	--	--	--
Unigene32761_All	336	0	16	0	4.4447	12.1179	Up	1.4243e-10	4.06879e-10	--	--	--	--
Unigene31352_All	253	0	12	0	4.4272	12.1122	Up	3.47722e-08	8.80227e-08	gi|389608121|dbj|BAM17672.1|	167.2	2e-40	troponin I [Papilio xuthus] >gi|389610547|dbj|BAM18885.1| troponin I [Papilio polytes]
Unigene31501_All	422	0	20	0	4.4237	12.111	Up	5.83406e-13	1.8435e-12	--	--	--	--
Unigene32762_All	211	0	10	0	4.4237	12.111	Up	5.43308e-07	1.27221e-06	--	--	--	--
Unigene30839_All	254	0	12	0	4.4097	12.1065	Up	3.47722e-08	8.79919e-08	--	--	--	--
Unigene32960_All	212	0	10	0	4.4028	12.1042	Up	5.43308e-07	1.2731e-06	--	--	--	--
Unigene31027_All	212	0	10	0	4.4028	12.1042	Up	5.43308e-07	1.27187e-06	gi|326435434|gb|EGD81004.1|	63.5	3e-09	hypothetical protein PTSG_10947 [Salpingoeca sp. ATCC 50818]
Unigene32028_All	212	0	10	0	4.4028	12.1042	Up	5.43308e-07	1.26934e-06	--	--	--	--
Unigene31695_All	297	0	14	0	4.3998	12.1032	Up	2.22544e-09	6.01786e-09	gi|123858772|ref|NP_001004527.2|	147.1	2e-34	serine/threonine-protein phosphatase PP1-beta catalytic subunit [Danio rerio] >gi|95132430|gb|AAI16540.1| Protein phosphatase 1, catalytic subunit, beta isoform [Danio rerio]
Unigene32814_All	277	0	13	0	4.3805	12.0969	Up	8.79678e-09	2.30125e-08	--	--	--	--
Unigene32921_All	256	0	12	0	4.3753	12.0952	Up	3.47722e-08	8.79714e-08	--	--	--	--
Unigene31423_All	279	0	13	0	4.3491	12.0865	Up	8.79678e-09	2.3025e-08	--	--	--	--
Unigene31484_All	279	0	13	0	4.3491	12.0865	Up	8.79678e-09	2.30042e-08	--	--	--	--
Unigene32122_All	322	0	15	0	4.3481	12.0862	Up	5.63e-10	1.57163e-09	gi|348507926|ref|XP_003441506.1|	55.5	9e-07	PREDICTED: GATA-binding factor 2-like isoform 2 [Oreochromis niloticus]
Unigene32709_All	365	0	17	0	4.3473	12.0859	Up	3.60324e-11	1.05679e-10	--	--	--	--
Unigene32912_All	215	0	10	0	4.3414	12.0839	Up	5.43308e-07	1.27125e-06	gi|358254431|dbj|GAA55264.1|	80.1	3e-14	FAD-linked sulfhydryl oxidase ALR [Clonorchis sinensis]
Unigene31492_All	258	0	12	0	4.3414	12.0839	Up	3.47722e-08	8.78691e-08	--	--	--	--
Unigene32689_All	302	0	14	0	4.327	12.0792	Up	2.22544e-09	6.01262e-09	--	--	--	--
Unigene32158_All	410	0	19	0	4.3255	12.0787	Up	2.3061e-12	7.12176e-12	--	--	--	--
Unigene32438_All	369	0	17	0	4.3002	12.0702	Up	3.60324e-11	1.05672e-10	--	--	--	--
Unigene32891_All	239	0	11	0	4.2959	12.0687	Up	1.37448e-07	3.34263e-07	--	--	--	--
Unigene31025_All	261	0	12	0	4.2915	12.0673	Up	3.47722e-08	8.78384e-08	gi|324120634|dbj|BAJ78708.1|	92.4	6e-18	RNA polymerase II second largest subunit [Forficula hiromasai]
Unigene31143_All	327	0	15	0	4.2816	12.0639	Up	5.63e-10	1.57052e-09	gi|112984000|ref|NP_001037269.1|	189.1	5e-47	ribosomal protein S18 [Bombyx mori] >gi|49532882|dbj|BAD26676.1| Ribosomal protein S18 [Plutella xylostella] >gi|54609321|gb|AAV34876.1| ribosomal protein S18 [Bombyx mori] >gi|342356373|gb|AEL28845.1| ribosomal protein S18 [Heliconius melpomene cythera]
Unigene30514_All	371	0	17	0	4.277	12.0624	Up	3.60324e-11	1.05629e-10	--	--	--	--
Unigene30584_All	219	0	10	0	4.2621	12.0573	Up	5.43308e-07	1.27043e-06	--	--	--	--
Unigene31129_All	285	0	13	0	4.2576	12.0558	Up	8.79678e-09	2.30278e-08	--	--	--	--
CL1592.Contig1_All	417	0	19	0	4.2529	12.0542	Up	2.3061e-12	7.11417e-12	--	--	--	--
Unigene31165_All	264	0	12	0	4.2427	12.0508	Up	3.47722e-08	8.79356e-08	gi|145539454|ref|XP_001455417.1|	74.7	1e-12	hypothetical protein [Paramecium tetraurelia strain d4-2] >gi|124423225|emb|CAK88020.1| unnamed protein product [Paramecium tetraurelia]
Unigene32774_All	309	0	14	0	4.229	12.0461	Up	2.22544e-09	6.01936e-09	--	--	--	--
Unigene31927_All	287	0	13	0	4.2279	12.0457	Up	8.79678e-09	2.29849e-08	--	--	--	--
Unigene32225_All	221	0	10	0	4.2235	12.0442	Up	5.43308e-07	1.27139e-06	gi|260826766|ref|XP_002608336.1|	120.2	3e-26	hypothetical protein BRAFLDRAFT_126222 [Branchiostoma floridae] >gi|229293687|gb|EEN64346.1| hypothetical protein BRAFLDRAFT_126222 [Branchiostoma floridae]
Unigene30863_All	244	0	11	0	4.2079	12.0389	Up	1.37448e-07	3.35164e-07	gi|326435896|gb|EGD81466.1|	73.6	3e-12	hypothetical protein PTSG_02184 [Salpingoeca sp. ATCC 50818]
Unigene32491_All	222	0	10	0	4.2045	12.0377	Up	5.43308e-07	1.27194e-06	--	--	--	--
Unigene31639_All	222	0	10	0	4.2045	12.0377	Up	5.43308e-07	1.27002e-06	--	--	--	--
Unigene31754_All	467	0	21	0	4.1973	12.0352	Up	1.47592e-13	4.76993e-13	gi|110292880|dbj|BAE97694.1|	85.5	8e-16	heavy-chain filboin [Yponomeuta evonymellus]
Unigene30862_All	512	0	23	0	4.193	12.0338	Up	9.446e-15	3.18032e-14	--	--	--	--
Unigene31529_All	223	0	10	0	4.1856	12.0312	Up	5.43308e-07	1.26968e-06	--	--	--	--
Unigene32869_All	223	0	10	0	4.1856	12.0312	Up	5.43308e-07	1.26893e-06	gi|443711904|gb|ELU05451.1|	113.2	3e-24	hypothetical protein CAPTEDRAFT_61389, partial [Capitella teleta]
Unigene30841_All	268	0	12	0	4.1794	12.0291	Up	3.47722e-08	8.80535e-08	gi|342356411|gb|AEL28864.1|	184.5	1e-45	ribosomal protein L30 [Heliconius melpomene cythera] >gi|344313241|gb|AEN04480.1| 60S ribosomal protein L30 [Plutella xylostella]
Unigene31574_All	268	0	12	0	4.1794	12.0291	Up	3.47722e-08	8.80022e-08	gi|47222468|emb|CAG12988.1|	70.9	2e-11	unnamed protein product [Tetraodon nigroviridis]
CL130.Contig1_All	246	0	11	0	4.1737	12.0271	Up	1.37448e-07	3.34544e-07	--	--	--	--
Unigene32057_All	269	0	12	0	4.1638	12.0237	Up	3.47722e-08	8.80278e-08	gi|470530693|ref|XP_004368296.1|	78.2	1e-13	protein involved in vacuole import and degradation, putative [Acanthamoeba castellanii str. Neff] >gi|440804664|gb|ELR25541.1| protein involved in vacuole import and degradation, putative [Acanthamoeba castellanii str. Neff]
Unigene31454_All	314	0	14	0	4.1616	12.0229	Up	2.22544e-09	6.00963e-09	--	--	--	--
Unigene32860_All	225	0	10	0	4.1484	12.0183	Up	5.43308e-07	1.27104e-06	--	--	--	--
Unigene31080_All	270	0	12	0	4.1484	12.0183	Up	3.47722e-08	8.79254e-08	--	--	--	--
Unigene32971_All	293	0	13	0	4.1413	12.0159	Up	8.79678e-09	2.30167e-08	--	--	--	--
Unigene31812_All	293	0	13	0	4.1413	12.0159	Up	8.79678e-09	2.29932e-08	--	--	--	--
Unigene31461_All	203	0	9	0	4.1382	12.0148	Up	2.1476e-06	4.84143e-06	--	--	--	--
Unigene31606_All	271	0	12	0	4.1331	12.013	Up	3.47722e-08	8.80586e-08	gi|443719341|gb|ELU09566.1|	55.5	9e-07	hypothetical protein CAPTEDRAFT_227455 [Capitella teleta]
Unigene31135_All	226	0	10	0	4.1301	12.012	Up	5.43308e-07	1.272e-06	gi|306518662|ref|NP_001182394.1|	119	6e-26	phenylalanyl-tRNA synthetase alpha subunit [Bombyx mori] >gi|303304919|dbj|BAJ14786.1| phenylalanyl-tRNA synthetase alpha subunit [Bombyx mori]
Unigene31053_All	249	0	11	0	4.1234	12.0096	Up	1.37448e-07	3.34938e-07	--	--	--	--
CL3755.Contig1_All	317	0	14	0	4.1222	12.0092	Up	2.22544e-09	6.02348e-09	--	--	--	--
Unigene31531_All	272	0	12	0	4.1179	12.0077	Up	3.47722e-08	8.79509e-08	--	--	--	--
Unigene31777_All	431	0	19	0	4.1147	12.0066	Up	2.3061e-12	7.12075e-12	--	--	--	--
Unigene32434_All	295	0	13	0	4.1133	12.0061	Up	8.79678e-09	2.30084e-08	--	--	--	--
Unigene32219_All	409	0	18	0	4.1078	12.0042	Up	9.11562e-12	2.735e-11	--	--	--	--
Unigene31820_All	364	0	16	0	4.1028	12.0024	Up	1.4243e-10	4.07281e-10	--	--	--	--
Unigene30794_All	296	0	13	0	4.0994	12.0012	Up	8.79678e-09	2.30361e-08	--	--	--	--
Unigene32141_All	296	0	13	0	4.0994	12.0012	Up	8.79678e-09	2.30001e-08	--	--	--	--
Unigene32198_All	297	0	13	0	4.0856	11.9963	Up	8.79678e-09	2.29959e-08	gi|6016264|sp|O44001.1|HSP90_EIMTE	111.7	1e-23	RecName: Full=Heat shock protein 90 >gi|2792527|gb|AAB97088.1| heat shock protein 90 [Eimeria tenella]
Unigene31115_All	206	0	9	0	4.0779	11.9936	Up	2.1476e-06	4.8437e-06	gi|342356391|gb|AEL28854.1|	139.4	5e-32	ribosomal protein S6 [Heliconius melpomene cythera]
Unigene31241_All	206	0	9	0	4.0779	11.9936	Up	2.1476e-06	4.84219e-06	gi|326435036|gb|EGD80606.1|	78.2	1e-13	minichromosomal maintenance factor [Salpingoeca sp. ATCC 50818]
Unigene32889_All	229	0	10	0	4.0759	11.9929	Up	5.43308e-07	1.27228e-06	--	--	--	--
Unigene31019_All	275	0	12	0	4.073	11.9919	Up	3.47722e-08	8.78282e-08	--	--	--	--
Unigene31050_All	298	0	13	0	4.0718	11.9915	Up	8.79678e-09	2.30056e-08	--	--	--	--
Unigene31217_All	207	0	9	0	4.0582	11.9866	Up	2.1476e-06	4.84345e-06	--	--	--	--
Unigene31568_All	276	0	12	0	4.0582	11.9866	Up	3.47722e-08	8.79458e-08	--	--	--	--
Unigene30512_All	368	0	16	0	4.0582	11.9866	Up	1.4243e-10	4.06826e-10	--	--	--	--
Unigene32058_All	392	0	17	0	4.0479	11.983	Up	3.60324e-11	1.05658e-10	gi|470530693|ref|XP_004368296.1|	96.7	3e-19	protein involved in vacuole import and degradation, putative [Acanthamoeba castellanii str. Neff] >gi|440804664|gb|ELR25541.1| protein involved in vacuole import and degradation, putative [Acanthamoeba castellanii str. Neff]
Unigene30850_All	254	0	11	0	4.0422	11.9809	Up	1.37448e-07	3.34563e-07	--	--	--	--
Unigene31154_All	301	0	13	0	4.0313	11.977	Up	8.79678e-09	2.29945e-08	--	--	--	--
Unigene30516_All	301	0	13	0	4.0313	11.977	Up	8.79678e-09	2.29904e-08	--	--	--	--
Unigene31077_All	232	0	10	0	4.0232	11.9741	Up	5.43308e-07	1.27248e-06	gi|205277333|ref|NP_001128500.1|	82.8	5e-15	ubiquitin-like modifier activating enzyme 1 [Xenopus laevis] >gi|40352729|gb|AAH64684.1| Uba1b protein [Xenopus laevis]
Unigene32943_All	209	0	9	0	4.0194	11.9728	Up	2.1476e-06	4.83867e-06	--	--	--	--
Unigene32397_All	279	0	12	0	4.0146	11.971	Up	3.47722e-08	8.79561e-08	--	--	--	--
Unigene31075_All	279	0	12	0	4.0146	11.971	Up	3.47722e-08	8.79407e-08	--	--	--	--
Unigene31623_All	279	0	12	0	4.0146	11.971	Up	3.47722e-08	8.79049e-08	--	--	--	--
Unigene30844_All	280	0	12	0	4.0003	11.9659	Up	3.47722e-08	8.78947e-08	gi|390365757|ref|XP_793114.3|	67.8	1e-10	PREDICTED: ubiquitin conjugation factor E4 A-like [Strongylocentrotus purpuratus]
Unigene30892_All	397	0	17	0	3.9969	11.9647	Up	3.60324e-11	1.05743e-10	--	--	--	--
Unigene31063_All	351	0	15	0	3.9889	11.9618	Up	5.63e-10	1.57193e-09	--	--	--	--
Unigene32727_All	469	0	20	0	3.9804	11.9587	Up	5.83406e-13	1.84202e-12	--	--	--	--
Unigene32815_All	259	0	11	0	3.9642	11.9528	Up	1.37448e-07	3.35183e-07	--	--	--	--
Unigene30664_All	377	0	16	0	3.9613	11.9518	Up	1.4243e-10	4.07067e-10	--	--	--	--
Unigene31381_All	213	0	9	0	3.9439	11.9454	Up	2.1476e-06	4.84043e-06	--	--	--	--
Unigene31983_All	213	0	9	0	3.9439	11.9454	Up	2.1476e-06	4.83641e-06	--	--	--	--
Unigene32856_All	237	0	10	0	3.9384	11.9434	Up	5.43308e-07	1.27152e-06	--	--	--	--
Unigene31959_All	475	0	20	0	3.9301	11.9404	Up	5.83406e-13	1.8431e-12	gi|195125912|ref|XP_002007418.1|	55.1	1e-06	GI12938 [Drosophila mojavensis] >gi|193919027|gb|EDW17894.1| GI12938 [Drosophila mojavensis]
Unigene31392_All	285	0	12	0	3.9301	11.9404	Up	3.47722e-08	8.7818e-08	--	--	--	--
Unigene31343_All	214	0	9	0	3.9255	11.9387	Up	2.1476e-06	4.84395e-06	gi|358332414|dbj|GAA51081.1|	70.5	2e-11	translation initiation factor 2 subunit 3 [Clonorchis sinensis]
Unigene31206_All	333	0	14	0	3.9242	11.9382	Up	2.22544e-09	6.02048e-09	--	--	--	--
Unigene31153_All	238	0	10	0	3.9218	11.9373	Up	5.43308e-07	1.26981e-06	--	--	--	--
CL383.Contig1_All	500	0	21	0	3.9202	11.9367	Up	1.47592e-13	4.76567e-13	gi|444725947|gb|ELW66496.1|	57	4e-07	Ribosome-binding protein 1 [Tupaia chinensis]
Unigene30693_All	286	0	12	0	3.9163	11.9353	Up	3.47722e-08	8.80176e-08	--	--	--	--
Unigene32966_All	215	0	9	0	3.9072	11.9319	Up	2.1476e-06	4.83692e-06	--	--	--	--
Unigene31166_All	239	0	10	0	3.9054	11.9313	Up	5.43308e-07	1.26913e-06	--	--	--	--
CL2672.Contig1_All	240	0	10	0	3.8891	11.9252	Up	5.43308e-07	1.27262e-06	--	--	--	--
Unigene31547_All	216	0	9	0	3.8891	11.9252	Up	2.1476e-06	4.83892e-06	--	--	--	--
Unigene31170_All	337	0	14	0	3.8776	11.9209	Up	2.22544e-09	6.01748e-09	gi|353251635|pdb|3J0K|C	78.2	1e-13	Chain C, Orientation Of Rna Polymerase Ii Within The Human Vp16-Mediator-Pol Ii-Tfiif Assembly
Unigene31640_All	313	0	13	0	3.8767	11.9206	Up	8.79678e-09	2.3032e-08	--	--	--	--
Unigene31178_All	265	0	11	0	3.8745	11.9198	Up	1.37448e-07	3.35032e-07	--	--	--	--
Unigene31224_All	265	0	11	0	3.8745	11.9198	Up	1.37448e-07	3.34826e-07	--	--	--	--
CL3354.Contig1_All	555	0	23	0	3.8681	11.9174	Up	9.446e-15	3.18377e-14	gi|2290213|gb|AAB65093.1|	38.1	5e-22	Lian-Aa1 retrotransposon protein [Aedes aegypti]
CL3182.Contig2_All	436	0	18	0	3.8535	11.912	Up	9.11562e-12	2.73727e-11	gi|443720277|gb|ELU10075.1|	60.1	3e-08	hypothetical protein CAPTEDRAFT_187234 [Capitella teleta]
Unigene31404_All	267	0	11	0	3.8454	11.9089	Up	1.37448e-07	3.34432e-07	gi|330793157|ref|XP_003284652.1|	79.3	6e-14	hypothetical protein DICPUDRAFT_53091 [Dictyostelium purpureum] >gi|325085451|gb|EGC38858.1| hypothetical protein DICPUDRAFT_53091 [Dictyostelium purpureum]
Unigene31131_All	267	0	11	0	3.8454	11.9089	Up	1.37448e-07	3.34338e-07	--	--	--	--
Unigene32879_All	243	0	10	0	3.8411	11.9073	Up	5.43308e-07	1.27166e-06	gi|260814835|ref|XP_002602119.1|	142.5	5e-33	hypothetical protein BRAFLDRAFT_125760 [Branchiostoma floridae] >gi|229287425|gb|EEN58131.1| hypothetical protein BRAFLDRAFT_125760 [Branchiostoma floridae]
Unigene31149_All	268	0	11	0	3.8311	11.9035	Up	1.37448e-07	3.34713e-07	gi|405964991|gb|EKC30422.1|	161.8	9e-39	Chromodomain-helicase-DNA-binding protein 9 [Crassostrea gigas]
Unigene32947_All	268	0	11	0	3.8311	11.9035	Up	1.37448e-07	3.34226e-07	--	--	--	--
Unigene30528_All	293	0	12	0	3.8228	11.9004	Up	3.47722e-08	8.78231e-08	--	--	--	--
Unigene30447_All	342	0	14	0	3.8209	11.8997	Up	2.22544e-09	6.01112e-09	gi|291230143|ref|XP_002735028.1|	56.6	4e-07	PREDICTED: predicted protein-like [Saccoglossus kowalevskii]
Unigene31398_All	220	0	9	0	3.8184	11.8988	Up	2.1476e-06	4.83993e-06	--	--	--	--
Unigene32806_All	269	0	11	0	3.8168	11.8981	Up	1.37448e-07	3.35239e-07	--	--	--	--
Unigene31376_All	318	0	13	0	3.8158	11.8978	Up	8.79678e-09	2.29821e-08	--	--	--	--
Unigene32775_All	465	0	19	0	3.8139	11.8971	Up	2.3061e-12	7.11316e-12	--	--	--	--
Unigene31542_All	441	0	18	0	3.8098	11.8955	Up	9.11562e-12	2.74201e-11	--	--	--	--
Unigene31082_All	245	0	10	0	3.8098	11.8955	Up	5.43308e-07	1.27173e-06	gi|56199452|gb|AAV84215.1|	134.8	1e-30	elongation factor 1 alpha [Culicoides sonorensis]
Unigene31629_All	245	0	10	0	3.8098	11.8955	Up	5.43308e-07	1.27029e-06	--	--	--	--
Unigene32816_All	319	0	13	0	3.8038	11.8932	Up	8.79678e-09	2.30153e-08	--	--	--	--
Unigene31987_All	270	0	11	0	3.8027	11.8928	Up	1.37448e-07	3.35089e-07	--	--	--	--
Unigene31072_All	221	0	9	0	3.8011	11.8922	Up	2.1476e-06	4.84118e-06	gi|114842153|dbj|BAF32562.1|	152.5	5e-36	Arylphorin-like hexamerin-2 [Plutella xylostella]
Unigene31796_All	344	0	14	0	3.7987	11.8913	Up	2.22544e-09	6.01486e-09	gi|339245033|ref|XP_003378442.1|	92.4	6e-18	tubulin gamma-1 chain [Trichinella spiralis] >gi|316972647|gb|EFV56313.1| tubulin gamma-1 chain [Trichinella spiralis]
Unigene31216_All	246	0	10	0	3.7943	11.8896	Up	5.43308e-07	1.27242e-06	--	--	--	--
Unigene31710_All	246	0	10	0	3.7943	11.8896	Up	5.43308e-07	1.27235e-06	--	--	--	--
Unigene32849_All	271	0	11	0	3.7887	11.8875	Up	1.37448e-07	3.34526e-07	gi|196016031|ref|XP_002117870.1|	120.2	3e-26	hypothetical protein TRIADDRAFT_33180 [Trichoplax adhaerens] >gi|190579539|gb|EDV19632.1| hypothetical protein TRIADDRAFT_33180 [Trichoplax adhaerens]
Unigene32990_All	272	0	11	0	3.7747	11.8821	Up	1.37448e-07	3.34207e-07	gi|389615446|dbj|BAM20693.1|	188	1e-46	unknown protein, partial [Papilio polytes]
Unigene33104_All	223	0	9	0	3.7671	11.8792	Up	2.1476e-06	4.83817e-06	gi|328699354|ref|XP_001948802.2|	57.8	1e-07	PREDICTED: ATP-dependent RNA helicase DDX19A-like [Acyrthosiphon pisum]
Unigene32987_All	298	0	12	0	3.7586	11.876	Up	3.47722e-08	8.791e-08	--	--	--	--
Unigene32808_All	348	0	14	0	3.755	11.8746	Up	2.22544e-09	6.00926e-09	gi|41054043|ref|NP_956182.1|	72.4	7e-12	zinc finger CCCH domain-containing protein 15 [Danio rerio] >gi|82177059|sp|Q803J8.1|ZC3HF_DANRE RecName: Full=Zinc finger CCCH domain-containing protein 15 >gi|27882083|gb|AAH44451.1| Zinc finger CCCH-type containing 15 [Danio rerio] >gi|182890770|gb|AAI65333.1| Zc3h15 protein [Danio rerio]
Unigene31081_All	250	0	10	0	3.7336	11.8664	Up	5.43308e-07	1.27146e-06	--	--	--	--
Unigene31599_All	275	0	11	0	3.7336	11.8664	Up	1.37448e-07	3.34488e-07	gi|229594651|ref|XP_001033368.3|	61.6	1e-08	TPR Domain containing protein [Tetrahymena thermophila] >gi|225566731|gb|EAR85705.3| TPR Domain containing protein [Tetrahymena thermophila SB210]
CL1810.Contig2_All	751	0	30	0	3.7286	11.8644	Up	6.26462e-19	2.38479e-18	--	--	--	--
Unigene30728_All	201	0	8	0	3.715	11.8591	Up	8.4891e-06	1.82049e-05	--	--	--	--
Unigene31039_All	201	0	8	0	3.715	11.8591	Up	8.4891e-06	1.82031e-05	--	--	--	--
Unigene33046_All	201	0	8	0	3.715	11.8591	Up	8.4891e-06	1.81726e-05	gi|389608253|dbj|BAM17738.1|	137.1	2e-31	ribosomal protein S11 [Papilio xuthus] >gi|389610807|dbj|BAM19014.1| ribosomal protein S11 [Papilio polytes]
Unigene31160_All	201	0	8	0	3.715	11.8591	Up	8.4891e-06	1.81592e-05	--	--	--	--
Unigene30777_All	201	0	8	0	3.715	11.8591	Up	8.4891e-06	1.81574e-05	--	--	--	--
Unigene31036_All	302	0	12	0	3.7088	11.8567	Up	3.47722e-08	8.80689e-08	gi|197098688|ref|NP_001126144.1|	172.9	4e-42	26S protease regulatory subunit 7 [Pongo abelii] >gi|75070629|sp|Q5R8D7.3|PRS7_PONAB RecName: Full=26S protease regulatory subunit 7; AltName: Full=26S proteasome AAA-ATPase subunit RPT1; AltName: Full=Proteasome 26S subunit ATPase 2
Unigene32827_All	277	0	11	0	3.7066	11.8559	Up	1.37448e-07	3.34245e-07	gi|270017202|gb|EFA13648.1|	81.6	1e-14	hypothetical protein TcasGA2_TC015886 [Tribolium castaneum]
Unigene31052_All	328	0	13	0	3.6994	11.8531	Up	8.79678e-09	2.30015e-08	--	--	--	--
Unigene32834_All	278	0	11	0	3.6933	11.8507	Up	1.37448e-07	3.34638e-07	--	--	--	--
Unigene32864_All	278	0	11	0	3.6933	11.8507	Up	1.37448e-07	3.34095e-07	--	--	--	--
Unigene31354_All	203	0	8	0	3.6784	11.8449	Up	8.4891e-06	1.81977e-05	--	--	--	--
Unigene32726_All	203	0	8	0	3.6784	11.8449	Up	8.4891e-06	1.81878e-05	gi|405970353|gb|EKC35267.1|	52.8	5e-06	Replication protein A 70 kDa DNA-binding subunit [Crassostrea gigas]
Unigene30733_All	203	0	8	0	3.6784	11.8449	Up	8.4891e-06	1.81618e-05	--	--	--	--
CL2812.Contig2_All	254	0	10	0	3.6748	11.8435	Up	5.43308e-07	1.26906e-06	gi|443729621|gb|ELU15486.1|	54.3	2e-06	hypothetical protein CAPTEDRAFT_203437 [Capitella teleta]
Unigene30752_All	229	0	9	0	3.6684	11.8409	Up	2.1476e-06	4.84319e-06	--	--	--	--
Unigene32810_All	281	0	11	0	3.6538	11.8352	Up	1.37448e-07	3.34282e-07	gi|449273251|gb|EMC82806.1|	55.8	7e-07	DNA topoisomerase 1 [Columba livia]
Unigene33000_All	230	0	9	0	3.6524	11.8346	Up	2.1476e-06	4.84169e-06	gi|443719341|gb|ELU09566.1|	52.4	7e-06	hypothetical protein CAPTEDRAFT_227455 [Capitella teleta]
CL3294.Contig3_All	230	0	9	0	3.6524	11.8346	Up	2.1476e-06	4.83015e-06	gi|357623605|gb|EHJ74691.1|	165.2	8e-40	ribosomal protein L3 [Danaus plexippus]
Unigene31593_All	256	0	10	0	3.6461	11.8321	Up	5.43308e-07	1.27132e-06	--	--	--	--
Unigene31589_All	333	0	13	0	3.6439	11.8313	Up	8.79678e-09	2.29862e-08	--	--	--	--
Unigene31511_All	308	0	12	0	3.6366	11.8284	Up	3.47722e-08	8.78589e-08	--	--	--	--
Unigene31464_All	257	0	10	0	3.6319	11.8265	Up	5.43308e-07	1.27036e-06	--	--	--	--
Unigene31191_All	257	0	10	0	3.6319	11.8265	Up	5.43308e-07	1.26947e-06	--	--	--	--
Unigene33027_All	232	0	9	0	3.6209	11.8221	Up	2.1476e-06	4.83216e-06	--	--	--	--
CL4104.Contig1_All	1109	0	43	0	3.6191	11.8214	Up	1.08917e-26	4.90947e-26	--	--	--	--
Unigene30616_All	284	0	11	0	3.6153	11.8199	Up	1.37448e-07	3.34469e-07	--	--	--	--
Unigene31068_All	284	0	11	0	3.6153	11.8199	Up	1.37448e-07	3.34301e-07	--	--	--	--
Unigene31223_All	336	0	13	0	3.6113	11.8183	Up	8.79678e-09	2.2978e-08	gi|118379617|ref|XP_001022974.1|	55.1	1e-06	hypothetical protein TTHERM_00348190 [Tetrahymena thermophila] >gi|89304741|gb|EAS02729.1| hypothetical protein TTHERM_00348190 [Tetrahymena thermophila SB210]
Unigene31228_All	233	0	9	0	3.6054	11.8159	Up	2.1476e-06	4.83566e-06	gi|268306432|gb|ACY95337.1|	130.6	2e-29	ribosomal protein S30 [Manduca sexta]
Unigene31136_All	259	0	10	0	3.6038	11.8153	Up	5.43308e-07	1.27009e-06	--	--	--	--
Unigene31059_All	311	0	12	0	3.6015	11.8144	Up	3.47722e-08	8.80381e-08	gi|90017447|ref|NP_001034818.1|	97.1	2e-19	guanylate kinase 1 [Xenopus (Silurana) tropicalis] >gi|89272055|emb|CAJ83088.1| novel protein similar to guanylate kinase 1 [Xenopus (Silurana) tropicalis]
Unigene31103_All	337	0	13	0	3.6006	11.814	Up	8.79678e-09	2.30139e-08	gi|198420224|ref|XP_002126934.1|	180.6	1e-44	PREDICTED: DNA repair protein RAD51 homolog 1-like isoform 1 [Ciona intestinalis]
Unigene32817_All	363	0	14	0	3.5999	11.8137	Up	2.22544e-09	6.02086e-09	gi|49532934|dbj|BAD26702.1|	235.7	4e-61	ribosomal protein S23 [Plutella xylostella]
Unigene31148_All	260	0	10	0	3.59	11.8098	Up	5.43308e-07	1.27303e-06	gi|290979589|ref|XP_002672516.1|	59.7	4e-08	silent information regulator family protein [Naegleria gruberi] >gi|284086093|gb|EFC39772.1| silent information regulator family protein [Naegleria gruberi]
Unigene32858_All	208	0	8	0	3.59	11.8098	Up	8.4891e-06	1.81986e-05	--	--	--	--
CL2537.Contig1_All	286	0	11	0	3.59	11.8098	Up	1.37448e-07	3.3417e-07	gi|383856500|ref|XP_003703746.1|	127.9	1e-28	PREDICTED: nuclear pore membrane glycoprotein 210-like [Megachile rotundata]
CL430.Contig1_All	1745	0	67	0	3.5838	11.8073	Up	5.14416e-41	2.91263e-40	--	--	--	--
CL1222.Contig2_All	287	0	11	0	3.5775	11.8047	Up	1.37448e-07	3.34657e-07	--	--	--	--
CL1434.Contig1_All	287	0	11	0	3.5775	11.8047	Up	1.37448e-07	3.34132e-07	gi|328703894|ref|XP_001945611.2|	58.2	1e-07	PREDICTED: hypothetical protein LOC100164320 [Acyrthosiphon pisum]
Unigene32714_All	261	0	10	0	3.5762	11.8042	Up	5.43308e-07	1.27269e-06	--	--	--	--
Unigene32748_All	340	0	13	0	3.5689	11.8013	Up	8.79678e-09	2.29807e-08	--	--	--	--
CL3941.Contig2_All	367	0	14	0	3.5606	11.7979	Up	2.22544e-09	6.01187e-09	--	--	--	--
Unigene32008_All	290	0	11	0	3.5405	11.7897	Up	1.37448e-07	3.34957e-07	--	--	--	--
Unigene31089_All	211	0	8	0	3.5389	11.7891	Up	8.4891e-06	1.81538e-05	gi|402590526|gb|EJW84456.1|	119	6e-26	hypothetical protein WUBG_04632 [Wuchereria bancrofti]
Unigene30837_All	238	0	9	0	3.5296	11.7853	Up	2.1476e-06	4.83917e-06	--	--	--	--
Unigene32850_All	291	0	11	0	3.5283	11.7848	Up	1.37448e-07	3.35221e-07	--	--	--	--
Unigene31194_All	291	0	11	0	3.5283	11.7848	Up	1.37448e-07	3.35014e-07	gi|410903506|ref|XP_003965234.1|	107.1	2e-22	PREDICTED: superkiller viralicidic activity 2-like 2-like [Takifugu rubripes]
Unigene33053_All	212	0	8	0	3.5222	11.7823	Up	8.4891e-06	1.81636e-05	--	--	--	--
Unigene30744_All	213	0	8	0	3.5057	11.7755	Up	8.4891e-06	1.82022e-05	gi|389614769|dbj|BAM20406.1|	142.5	5e-33	conserved hypothetical protein, partial [Papilio polytes]
Unigene30720_All	213	0	8	0	3.5057	11.7755	Up	8.4891e-06	1.81681e-05	--	--	--	--
Unigene32293_All	293	0	11	0	3.5042	11.7749	Up	1.37448e-07	3.34114e-07	gi|2708267|gb|AAB92394.1|	82.8	5e-15	putative reverse transcriptase [Drosophila subobscura]
Unigene31158_All	240	0	9	0	3.5002	11.7732	Up	2.1476e-06	4.84068e-06	gi|428671201|gb|EKX72119.1|	64.7	1e-09	conserved hypothetical protein [Babesia equi]
Unigene31222_All	294	0	11	0	3.4923	11.77	Up	1.37448e-07	3.34357e-07	--	--	--	--
Unigene31088_All	214	0	8	0	3.4893	11.7687	Up	8.4891e-06	1.81851e-05	--	--	--	--
Unigene31855_All	322	0	12	0	3.4785	11.7642	Up	3.47722e-08	8.78895e-08	--	--	--	--
Unigene32944_All	215	0	8	0	3.4731	11.762	Up	8.4891e-06	1.81583e-05	gi|391335701|ref|XP_003742228.1|	53.9	2e-06	PREDICTED: uncharacterized protein LOC100899883 [Metaseiulus occidentalis]
Unigene30760_All	242	0	9	0	3.4713	11.7613	Up	2.1476e-06	4.82965e-06	gi|407040328|gb|EKE40069.1|	62.8	5e-09	calponin domain family protein, putative [Entamoeba nuttalli P19]
Unigene32867_All	269	0	10	0	3.4699	11.7607	Up	5.43308e-07	1.27098e-06	--	--	--	--
Unigene31410_All	297	0	11	0	3.457	11.7553	Up	1.37448e-07	3.34376e-07	gi|328792194|ref|XP_001121207.2|	61.6	1e-08	PREDICTED: DNA mismatch repair protein Msh2 [Apis mellifera]
Unigene31146_All	217	0	8	0	3.4411	11.7487	Up	8.4891e-06	1.81744e-05	--	--	--	--
CL1388.Contig1_All	353	0	13	0	3.4374	11.7471	Up	8.79678e-09	2.29918e-08	--	--	--	--
Unigene31552_All	272	0	10	0	3.4316	11.7447	Up	5.43308e-07	1.27276e-06	--	--	--	--
Unigene31338_All	274	0	10	0	3.4065	11.7341	Up	5.43308e-07	1.27214e-06	--	--	--	--
Unigene31283_All	329	0	12	0	3.4045	11.7332	Up	3.47722e-08	8.78742e-08	--	--	--	--
Unigene32938_All	247	0	9	0	3.401	11.7317	Up	2.1476e-06	4.83667e-06	gi|403356809|gb|EJY78009.1|	85.1	1e-15	ATP-binding cassette, sub-family B (MDR/TAP), member 7 [Oxytricha trifallax]
Unigene32916_All	248	0	9	0	3.3873	11.7259	Up	2.1476e-06	4.8314e-06	--	--	--	--
Unigene31668_All	221	0	8	0	3.3788	11.7223	Up	8.4891e-06	1.8204e-05	--	--	--	--
Unigene32809_All	249	0	9	0	3.3737	11.7201	Up	2.1476e-06	4.84294e-06	--	--	--	--
Unigene32922_All	249	0	9	0	3.3737	11.7201	Up	2.1476e-06	4.83943e-06	--	--	--	--
Unigene31090_All	249	0	9	0	3.3737	11.7201	Up	2.1476e-06	4.83541e-06	--	--	--	--
Unigene32890_All	249	0	9	0	3.3737	11.7201	Up	2.1476e-06	4.83466e-06	--	--	--	--
Unigene31903_All	249	0	9	0	3.3737	11.7201	Up	2.1476e-06	4.83166e-06	gi|321454138|gb|EFX65322.1|	139.4	4e-32	hypothetical protein DAPPUDRAFT_333298 [Daphnia pulex]
Unigene31047_All	222	0	8	0	3.3636	11.7158	Up	8.4891e-06	1.82004e-05	--	--	--	--
Unigene30666_All	250	0	9	0	3.3602	11.7143	Up	2.1476e-06	4.84018e-06	--	--	--	--
Unigene32875_All	250	0	9	0	3.3602	11.7143	Up	2.1476e-06	4.83591e-06	--	--	--	--
Unigene31339_All	250	0	9	0	3.3602	11.7143	Up	2.1476e-06	4.83316e-06	--	--	--	--
Unigene32873_All	362	0	13	0	3.352	11.7108	Up	8.79678e-09	2.29793e-08	gi|190702384|gb|ACE75277.1|	62.8	5e-09	transposase-like protein [Glyptapanteles flavicoxis]
CL4002.Contig2_All	1395	0	50	0	3.3455	11.708	Up	7.22342e-31	3.51218e-30	gi|167534878|ref|XP_001749114.1|	465.7	2e-129	hypothetical protein [Monosiga brevicollis MX1] >gi|163772538|gb|EDQ86189.1| predicted protein [Monosiga brevicollis MX1]
Unigene31181_All	224	0	8	0	3.3335	11.7028	Up	8.4891e-06	1.81869e-05	--	--	--	--
Unigene31102_All	252	0	9	0	3.3335	11.7028	Up	2.1476e-06	4.83616e-06	--	--	--	--
Unigene30714_All	253	0	9	0	3.3204	11.6971	Up	2.1476e-06	4.83341e-06	gi|358339569|dbj|GAA47606.1|	52.4	8e-06	hypothetical protein CLF_100574 [Clonorchis sinensis]
Unigene31571_All	253	0	9	0	3.3204	11.6971	Up	2.1476e-06	4.83266e-06	--	--	--	--
Unigene33016_All	225	0	8	0	3.3187	11.6964	Up	8.4891e-06	1.81923e-05	--	--	--	--
Unigene33043_All	225	0	8	0	3.3187	11.6964	Up	8.4891e-06	1.81654e-05	gi|429328343|gb|AFZ80103.1|	63.5	3e-09	glycyl-tRNA synthetase, putative [Babesia equi]
Unigene30732_All	225	0	8	0	3.3187	11.6964	Up	8.4891e-06	1.81565e-05	--	--	--	--
Unigene31323_All	254	0	9	0	3.3073	11.6914	Up	2.1476e-06	4.83792e-06	--	--	--	--
Unigene32813_All	254	0	9	0	3.3073	11.6914	Up	2.1476e-06	4.8299e-06	--	--	--	--
Unigene33081_All	226	0	8	0	3.304	11.69	Up	8.4891e-06	1.8186e-05	--	--	--	--
Unigene31108_All	226	0	8	0	3.304	11.69	Up	8.4891e-06	1.81815e-05	gi|328782473|ref|XP_393269.4|	59.3	6e-08	PREDICTED: hypothetical protein LOC409776 [Apis mellifera]
Unigene31128_All	481	0	17	0	3.2989	11.6878	Up	3.60324e-11	1.05779e-10	--	--	--	--
Unigene32893_All	255	0	9	0	3.2943	11.6858	Up	2.1476e-06	4.83416e-06	--	--	--	--
Unigene32928_All	227	0	8	0	3.2895	11.6837	Up	8.4891e-06	1.81824e-05	gi|470287952|ref|XP_004341842.1|	91.7	1e-17	DNA repair helicase RAD25 [Capsaspora owczarzaki ATCC 30864] >gi|320167881|gb|EFW44780.1| DNA repair helicase RAD25 [Capsaspora owczarzaki ATCC 30864]
Unigene30838_All	284	0	10	0	3.2866	11.6824	Up	5.43308e-07	1.27057e-06	--	--	--	--
Unigene32852_All	284	0	10	0	3.2866	11.6824	Up	5.43308e-07	1.26927e-06	--	--	--	--
Unigene30533_All	285	0	10	0	3.2751	11.6773	Up	5.43308e-07	1.2718e-06	--	--	--	--
Unigene33106_All	228	0	8	0	3.2751	11.6773	Up	8.4891e-06	1.81905e-05	--	--	--	--
Unigene32976_All	200	0	7	0	3.2669	11.6737	Up	3.3556e-05	6.82319e-05	--	--	--	--
Unigene31493_All	343	0	12	0	3.2655	11.6731	Up	3.47722e-08	8.7864e-08	gi|301620268|ref|XP_002939512.1|	30	3e-10	PREDICTED: valyl-tRNA synthetase-like [Xenopus (Silurana) tropicalis]
Unigene32882_All	229	0	8	0	3.2608	11.671	Up	8.4891e-06	1.81833e-05	--	--	--	--
Unigene31209_All	229	0	8	0	3.2608	11.671	Up	8.4891e-06	1.81762e-05	--	--	--	--
Unigene32859_All	458	0	16	0	3.2608	11.671	Up	1.4243e-10	4.07147e-10	--	--	--	--
Unigene30724_All	201	0	7	0	3.2506	11.6665	Up	3.3556e-05	6.83792e-05	--	--	--	--
CL1872.Contig1_All	201	0	7	0	3.2506	11.6665	Up	3.3556e-05	6.83311e-05	--	--	--	--
Unigene33054_All	201	0	7	0	3.2506	11.6665	Up	3.3556e-05	6.82831e-05	--	--	--	--
CL599.Contig1_All	316	0	11	0	3.2491	11.6658	Up	1.37448e-07	3.3492e-07	--	--	--	--
Unigene31060_All	259	0	9	0	3.2434	11.6633	Up	2.1476e-06	4.83115e-06	--	--	--	--
CL787.Contig1_All	404	0	14	0	3.2345	11.6593	Up	2.22544e-09	6.02499e-09	gi|332027665|gb|EGI67733.1|	176.8	2e-43	Putative peroxisomal acyl-coenzyme A oxidase 1 [Acromyrmex echinatior]
Unigene30726_All	260	0	9	0	3.231	11.6578	Up	2.1476e-06	4.83065e-06	--	--	--	--
Unigene31215_All	290	0	10	0	3.2186	11.6522	Up	5.43308e-07	1.27111e-06	--	--	--	--
Unigene33057_All	203	0	7	0	3.2186	11.6522	Up	3.3556e-05	6.82703e-05	--	--	--	--
Unigene30771_All	203	0	7	0	3.2186	11.6522	Up	3.3556e-05	6.82511e-05	gi|403370034|gb|EJY84877.1|	103.6	2e-21	Ribosomal RNA adenine dimethylase [Oxytricha trifallax]
Unigene31051_All	232	0	8	0	3.2186	11.6522	Up	8.4891e-06	1.81609e-05	gi|193606029|ref|XP_001944241.1|	108.6	9e-23	PREDICTED: ras-related protein Rab-5C-like [Acyrthosiphon pisum]
Unigene31145_All	291	0	10	0	3.2075	11.6472	Up	5.43308e-07	1.27091e-06	--	--	--	--
Unigene33096_All	204	0	7	0	3.2028	11.6451	Up	3.3556e-05	6.82863e-05	gi|353230200|emb|CCD76371.1|	68.2	1e-10	putative cation-transporting atpase 13a1 (G-box binding protein) [Schistosoma mansoni]
Unigene33051_All	204	0	7	0	3.2028	11.6451	Up	3.3556e-05	6.82479e-05	--	--	--	--
Unigene31923_All	292	0	10	0	3.1965	11.6423	Up	5.43308e-07	1.26988e-06	--	--	--	--
CL3467.Contig1_All	292	0	10	0	3.1965	11.6423	Up	5.43308e-07	1.2692e-06	--	--	--	--
CL3700.Contig2_All	205	0	7	0	3.1872	11.6381	Up	3.3556e-05	6.83856e-05	--	--	--	--
Unigene32911_All	205	0	7	0	3.1872	11.6381	Up	3.3556e-05	6.8376e-05	gi|116283512|gb|AAH29790.1|	122.5	6e-27	Unknown (protein for MGC:35458) [Homo sapiens]
Unigene33148_All	205	0	7	0	3.1872	11.6381	Up	3.3556e-05	6.82256e-05	--	--	--	--
Unigene31746_All	293	0	10	0	3.1856	11.6373	Up	5.43308e-07	1.26975e-06	gi|443692109|gb|ELT93782.1|	65.1	1e-09	hypothetical protein CAPTEDRAFT_190961 [Capitella teleta]
Unigene30721_All	294	0	10	0	3.1748	11.6324	Up	5.43308e-07	1.26899e-06	--	--	--	--
Unigene30773_All	206	0	7	0	3.1717	11.631	Up	3.3556e-05	6.8392e-05	--	--	--	--
Unigene31221_All	206	0	7	0	3.1717	11.631	Up	3.3556e-05	6.83696e-05	--	--	--	--
Unigene33061_All	265	0	9	0	3.17	11.6303	Up	2.1476e-06	4.83391e-06	gi|322795246|gb|EFZ18057.1|	62	1e-08	hypothetical protein SINV_07347 [Solenopsis invicta]
Unigene32838_All	324	0	11	0	3.1689	11.6298	Up	1.37448e-07	3.34189e-07	--	--	--	--
Unigene31247_All	207	0	7	0	3.1564	11.6241	Up	3.3556e-05	6.82224e-05	--	--	--	--
CL2337.Contig2_All	268	0	9	0	3.1345	11.614	Up	2.1476e-06	4.83767e-06	gi|307181092|gb|EFN68837.1|	106.3	4e-22	Transportin-3 [Camponotus floridanus]
Unigene32937_All	268	0	9	0	3.1345	11.614	Up	2.1476e-06	4.83742e-06	--	--	--	--
Unigene30740_All	268	0	9	0	3.1345	11.614	Up	2.1476e-06	4.83717e-06	--	--	--	--
Unigene33102_All	268	0	9	0	3.1345	11.614	Up	2.1476e-06	4.8309e-06	--	--	--	--
Unigene31055_All	209	0	7	0	3.1262	11.6102	Up	3.3556e-05	6.83503e-05	gi|67623683|ref|XP_668124.1|	58.2	1e-07	RNA-binding domain protein [Cryptosporidium hominis TU502] >gi|54659302|gb|EAL37885.1| RNA-binding domain protein [Cryptosporidium hominis]
Unigene30829_All	329	0	11	0	3.1208	11.6077	Up	1.37448e-07	3.34976e-07	--	--	--	--
Unigene33063_All	240	0	8	0	3.1113	11.6033	Up	8.4891e-06	1.81941e-05	--	--	--	--
Unigene30754_All	210	0	7	0	3.1113	11.6033	Up	3.3556e-05	6.82991e-05	--	--	--	--
Unigene30770_All	210	0	7	0	3.1113	11.6033	Up	3.3556e-05	6.82959e-05	--	--	--	--
Unigene30705_All	330	0	11	0	3.1113	11.6033	Up	1.37448e-07	3.34582e-07	--	--	--	--
Unigene30620_All	241	0	8	0	3.0984	11.5973	Up	8.4891e-06	1.81968e-05	--	--	--	--
Unigene33062_All	211	0	7	0	3.0966	11.5965	Up	3.3556e-05	6.8216e-05	--	--	--	--
CL2758.Contig1_All	242	0	8	0	3.0856	11.5913	Up	8.4891e-06	1.8195e-05	gi|82941224|dbj|BAE48743.1|	161.8	9e-39	heat shock cognate 70 [Plutella xylostella]
Unigene30716_All	212	0	7	0	3.082	11.5897	Up	3.3556e-05	6.83535e-05	--	--	--	--
Unigene31083_All	213	0	7	0	3.0675	11.5828	Up	3.3556e-05	6.83728e-05	--	--	--	--
Unigene31176_All	274	0	9	0	3.0659	11.5821	Up	2.1476e-06	4.83366e-06	--	--	--	--
Unigene31140_All	244	0	8	0	3.0603	11.5795	Up	8.4891e-06	1.81717e-05	--	--	--	--
Unigene32012_All	306	0	10	0	3.0503	11.5747	Up	5.43308e-07	1.27296e-06	gi|401396383|ref|XP_003879808.1|	170.6	1e-41	putative isoleucine-tRNAsynthetase [Neospora caninum Liverpool] >gi|325114216|emb|CBZ49773.1| putative isoleucine-tRNAsynthetase [Neospora caninum Liverpool]
Unigene31084_All	306	0	10	0	3.0503	11.5747	Up	5.43308e-07	1.27207e-06	gi|49532888|dbj|BAD26679.1|	198.7	6e-50	Ribosomal protein L27 [Plutella xylostella]
CL1200.Contig1_All	307	0	10	0	3.0404	11.57	Up	5.43308e-07	1.27118e-06	gi|195481282|ref|XP_002101588.1|	54.7	1e-06	GE15542 [Drosophila yakuba] >gi|194189112|gb|EDX02696.1| GE15542 [Drosophila yakuba]
Unigene31079_All	215	0	7	0	3.039	11.5694	Up	3.3556e-05	6.82447e-05	--	--	--	--
Unigene30694_All	310	0	10	0	3.0109	11.556	Up	5.43308e-07	1.2729e-06	--	--	--	--
Unigene33146_All	217	0	7	0	3.0109	11.556	Up	3.3556e-05	6.83824e-05	--	--	--	--
Unigene32908_All	217	0	7	0	3.0109	11.556	Up	3.3556e-05	6.83567e-05	--	--	--	--
Unigene30762_All	217	0	7	0	3.0109	11.556	Up	3.3556e-05	6.83439e-05	gi|167390493|ref|XP_001739375.1|	79	7e-14	thioredoxin reductase [Entamoeba dispar SAW760]
Unigene33041_All	280	0	9	0	3.0002	11.5508	Up	2.1476e-06	4.83968e-06	--	--	--	--
Unigene31784_All	218	0	7	0	2.9971	11.5494	Up	3.3556e-05	6.83247e-05	--	--	--	--
Unigene32509_All	218	0	7	0	2.9971	11.5494	Up	3.3556e-05	6.82383e-05	gi|195166387|ref|XP_002024016.1|	54.7	1e-06	GL22823 [Drosophila persimilis] >gi|194107371|gb|EDW29414.1| GL22823 [Drosophila persimilis]
Unigene33019_All	281	0	9	0	2.9895	11.5457	Up	2.1476e-06	4.83241e-06	--	--	--	--
Unigene32863_All	250	0	8	0	2.9869	11.5444	Up	8.4891e-06	1.81753e-05	--	--	--	--
Unigene33109_All	250	0	8	0	2.9869	11.5444	Up	8.4891e-06	1.8152e-05	gi|66826447|ref|XP_646578.1|	146.4	4e-34	CCCH-type zinc finger-containing protein [Dictyostelium discoideum AX4] >gi|60474487|gb|EAL72424.1| CCCH-type zinc finger-containing protein [Dictyostelium discoideum AX4]
Unigene31041_All	314	0	10	0	2.9726	11.5375	Up	5.43308e-07	1.27283e-06	gi|198473801|ref|XP_001356448.2|	53.1	4e-06	GA16567 [Drosophila pseudoobscura pseudoobscura] >gi|198138114|gb|EAL33512.2| GA16567 [Drosophila pseudoobscura pseudoobscura]
Unigene33018_All	283	0	9	0	2.9684	11.5355	Up	2.1476e-06	4.83491e-06	gi|397910050|gb|AFO68325.1|	87.8	1e-16	trypsin [Heliothis virescens]
Unigene33131_All	253	0	8	0	2.9514	11.5272	Up	8.4891e-06	1.81842e-05	gi|291233013|ref|XP_002736444.1|	102.8	5e-21	PREDICTED: glutamine fructose-6-phosphate transaminase 1-like [Saccoglossus kowalevskii]
CL2150.Contig2_All	953	0	30	0	2.9383	11.5208	Up	6.26462e-19	2.38542e-18	--	--	--	--
Unigene32892_All	414	0	13	0	2.9309	11.5171	Up	8.79678e-09	2.30417e-08	--	--	--	--
Unigene32904_All	256	0	8	0	2.9169	11.5102	Up	8.4891e-06	1.82013e-05	gi|284927832|gb|ADC29631.1|	172.9	4e-42	arginine kinase-like protein [Plutella xylostella] >gi|308390279|gb|ADO32583.1| arginine kinase [Plutella xylostella]
Unigene31701_All	256	0	8	0	2.9169	11.5102	Up	8.4891e-06	1.81797e-05	--	--	--	--
Unigene33074_All	224	0	7	0	2.9169	11.5102	Up	3.3556e-05	6.82192e-05	--	--	--	--
Unigene33021_All	289	0	9	0	2.9068	11.5052	Up	2.1476e-06	4.84269e-06	--	--	--	--
Unigene31105_All	225	0	7	0	2.9039	11.5038	Up	3.3556e-05	6.82543e-05	gi|358336266|dbj|GAA54812.1|	60.1	3e-08	small glutamine-rich tetratricopeptide repeat-containing protein beta [Clonorchis sinensis]
CL2164.Contig2_All	2123	0	66	0	2.9017	11.5027	Up	2.0334e-40	1.14179e-39	gi|270013885|gb|EFA10333.1|	60.5	4e-07	hypothetical protein TcasGA2_TC012551 [Tribolium castaneum]
CL1115.Contig2_All	743	0	23	0	2.8894	11.4966	Up	9.446e-15	3.18526e-14	gi|166240486|ref|XP_001732994.1|	77.8	5e-13	hypothetical protein DDB_G0294609 [Dictyostelium discoideum AX4] >gi|165988622|gb|EDR41078.1| hypothetical protein DDB_G0294609 [Dictyostelium discoideum AX4]
Unigene31087_All	227	0	7	0	2.8783	11.491	Up	3.3556e-05	6.83279e-05	--	--	--	--
Unigene33181_All	227	0	7	0	2.8783	11.491	Up	3.3556e-05	6.83215e-05	--	--	--	--
Unigene33058_All	292	0	9	0	2.8769	11.4903	Up	2.1476e-06	4.83441e-06	gi|328782473|ref|XP_393269.4|	89.7	4e-17	PREDICTED: hypothetical protein LOC409776 [Apis mellifera]
Unigene32920_All	228	0	7	0	2.8657	11.4847	Up	3.3556e-05	6.83151e-05	--	--	--	--
Unigene30646_All	228	0	7	0	2.8657	11.4847	Up	3.3556e-05	6.82288e-05	--	--	--	--
Unigene30948_All	262	0	8	0	2.8501	11.4768	Up	8.4891e-06	1.8178e-05	gi|307199413|gb|EFN80038.1|	74.3	1e-12	Solute carrier organic anion transporter family member 4A1 [Harpegnathos saltator]
CL3414.Contig1_All	263	0	8	0	2.8392	11.4713	Up	8.4891e-06	1.81959e-05	--	--	--	--
Unigene32964_All	264	0	8	0	2.8285	11.4658	Up	8.4891e-06	1.81645e-05	--	--	--	--
Unigene33044_All	266	0	8	0	2.8072	11.4549	Up	8.4891e-06	1.81887e-05	--	--	--	--
CL937.Contig2_All	1202	0	36	0	2.7955	11.4489	Up	1.64229e-22	6.80784e-22	gi|350396058|ref|XP_003484426.1|	146.7	2e-33	PREDICTED: PI-PLC X domain-containing protein 1-like [Bombus impatiens]
Unigene31522_All	234	0	7	0	2.7922	11.4472	Up	3.3556e-05	6.83471e-05	gi|291224529|ref|XP_002732256.1|	57	3e-07	PREDICTED: putative RNA exonuclease NEF-sp-like, partial [Saccoglossus kowalevskii]
Unigene31107_All	235	0	7	0	2.7803	11.441	Up	3.3556e-05	6.82064e-05	--	--	--	--
CL1001.Contig1_All	1075	0	32	0	2.7785	11.4401	Up	4.0094e-20	1.57202e-19	--	--	--	--
Unigene33118_All	202	0	6	0	2.7725	11.437	Up	0.000132641	0.000255591	gi|2828649|gb|AAC00174.1|	105.5	7e-22	serine-threonine phosphoprotein phosphatase [Paramecium tetraurelia]
CL1683.Contig3_All	236	0	7	0	2.7685	11.4349	Up	3.3556e-05	6.82895e-05	--	--	--	--
Unigene31110_All	203	0	6	0	2.7588	11.4298	Up	0.000132641	0.000255602	--	--	--	--
Unigene33026_All	238	0	7	0	2.7453	11.4227	Up	3.3556e-05	6.82799e-05	gi|58803297|gb|AAW82743.1|	144.8	1e-33	cytochrome c oxidase subunit I, partial (mitochondrion) [Plutella xylostella]
Unigene32839_All	273	0	8	0	2.7352	11.4174	Up	8.4891e-06	1.81771e-05	gi|49532854|dbj|BAD26662.1|	176.8	2e-43	Ribosomal protein L35 [Plutella xylostella]
Unigene30587_All	239	0	7	0	2.7338	11.4167	Up	3.3556e-05	6.83343e-05	gi|116283512|gb|AAH29790.1|	115.9	5e-25	Unknown (protein for MGC:35458) [Homo sapiens]
Unigene31703_All	205	0	6	0	2.7319	11.4157	Up	0.000132641	0.000255466	--	--	--	--
CL4030.Contig2_All	308	0	9	0	2.7274	11.4133	Up	2.1476e-06	4.83291e-06	gi|470619433|ref|XP_004318147.1|	94.7	1e-18	PREDICTED: structural maintenance of chromosomes protein 2-like [Tursiops truncatus]
Unigene33112_All	207	0	6	0	2.7055	11.4017	Up	0.000132641	0.000255534	--	--	--	--
Unigene32886_All	346	0	10	0	2.6977	11.3975	Up	5.43308e-07	1.2707e-06	--	--	--	--
Unigene33186_All	208	0	6	0	2.6925	11.3947	Up	0.000132641	0.000255523	gi|295151970|gb|ADF82152.1|	52.8	6e-06	putative trehalase 1A precursor [Heliconius erato favorinus]
Unigene30745_All	208	0	6	0	2.6925	11.3947	Up	0.000132641	0.0002555	gi|389610767|dbj|BAM18994.1|	68.6	1e-10	cuticular protein PpolCPR41A [Papilio polytes]
Unigene33100_All	243	0	7	0	2.6888	11.3927	Up	3.3556e-05	6.83087e-05	gi|1146408|gb|AAA85089.1|	58.9	8e-08	gallerin [Galleria mellonella]
Unigene32957_All	243	0	7	0	2.6888	11.3927	Up	3.3556e-05	6.82351e-05	--	--	--	--
CL1156.Contig1_All	243	0	7	0	2.6888	11.3927	Up	3.3556e-05	6.82032e-05	--	--	--	--
Unigene33079_All	209	0	6	0	2.6796	11.3878	Up	0.000132641	0.000255398	--	--	--	--
Unigene31117_All	279	0	8	0	2.6764	11.3861	Up	8.4891e-06	1.81663e-05	gi|223717740|dbj|BAH22738.1|	115.2	9e-25	eta subunit of chaperonin containing t-complex polypeptide 1 [Babesia microti]
Unigene33101_All	386	0	11	0	2.6599	11.3772	Up	1.37448e-07	3.35108e-07	--	--	--	--
Unigene32936_All	281	0	8	0	2.6573	11.3757	Up	8.4891e-06	1.81601e-05	--	--	--	--
Unigene31183_All	246	0	7	0	2.656	11.375	Up	3.3556e-05	6.83664e-05	--	--	--	--
Unigene30763_All	211	0	6	0	2.6542	11.3741	Up	0.000132641	0.000255682	--	--	--	--
Unigene32997_All	317	0	9	0	2.65	11.3718	Up	2.1476e-06	4.84244e-06	--	--	--	--
Unigene33164_All	213	0	6	0	2.6293	11.3605	Up	0.000132641	0.00025567	--	--	--	--
CL996.Contig1_All	355	0	10	0	2.6293	11.3605	Up	5.43308e-07	1.26961e-06	--	--	--	--
Unigene31563_All	320	0	9	0	2.6252	11.3582	Up	2.1476e-06	4.8304e-06	--	--	--	--
Unigene33117_All	214	0	6	0	2.617	11.3537	Up	0.000132641	0.000255659	--	--	--	--
Unigene31779_All	250	0	7	0	2.6135	11.3518	Up	3.3556e-05	6.83119e-05	gi|383852928|ref|XP_003701977.1|	67.4	2e-10	PREDICTED: uncharacterized protein LOC100884062 [Megachile rotundata]
Unigene32931_All	250	0	7	0	2.6135	11.3518	Up	3.3556e-05	6.82607e-05	--	--	--	--
Unigene33070_All	287	0	8	0	2.6018	11.3453	Up	8.4891e-06	1.81789e-05	gi|157816943|ref|NP_001099984.1|	112.8	4e-24	DNA helicase MCM8 [Rattus norvegicus] >gi|408387576|sp|D3ZVK1.1|MCM8_RAT RecName: Full=DNA helicase MCM8; AltName: Full=Minichromosome maintenance 8
Unigene32915_All	252	0	7	0	2.5928	11.3403	Up	3.3556e-05	6.83599e-05	--	--	--	--
Unigene30737_All	288	0	8	0	2.5928	11.3403	Up	8.4891e-06	1.81547e-05	gi|198411948|ref|XP_002129449.1|	62.8	5e-09	PREDICTED: uncharacterized protein LOC100181297 [Ciona intestinalis]
Unigene32979_All	252	0	7	0	2.5928	11.3403	Up	3.3556e-05	6.82096e-05	--	--	--	--
Unigene31290_All	289	0	8	0	2.5838	11.3353	Up	8.4891e-06	1.8169e-05	gi|403342336|gb|EJY70486.1|	62	1e-08	Glycosyl hydrolase family protein [Oxytricha trifallax]
Unigene31100_All	362	0	10	0	2.5784	11.3323	Up	5.43308e-07	1.2705e-06	--	--	--	--
Unigene32321_All	327	0	9	0	2.569	11.327	Up	2.1476e-06	4.83191e-06	gi|358339569|dbj|GAA47606.1|	54.3	2e-06	hypothetical protein CLF_100574 [Clonorchis sinensis]
Unigene33083_All	291	0	8	0	2.566	11.3253	Up	8.4891e-06	1.81708e-05	--	--	--	--
CL29.Contig1_All	368	0	10	0	2.5364	11.3086	Up	5.43308e-07	1.27016e-06	--	--	--	--
Unigene32902_All	295	0	8	0	2.5312	11.3056	Up	8.4891e-06	1.81735e-05	--	--	--	--
CL3526.Contig1_All	332	0	9	0	2.5303	11.3051	Up	2.1476e-06	4.8294e-06	--	--	--	--
CL2484.Contig2_All	333	0	9	0	2.5227	11.3008	Up	2.1476e-06	4.84194e-06	gi|332029982|gb|EGI69807.1|	172.6	5e-42	Dedicator of cytokinesis protein 3 [Acromyrmex echinatior]
Unigene32833_All	296	0	8	0	2.5227	11.3008	Up	8.4891e-06	1.81556e-05	gi|123183783|ref|XP_001280958.1|	52.4	7e-06	hypothetical protein [Trichomonas vaginalis G3] >gi|121834470|gb|EAX68028.1| conserved hypothetical protein [Trichomonas vaginalis G3]
Unigene32959_All	260	0	7	0	2.513	11.2952	Up	3.3556e-05	6.83183e-05	gi|66800977|ref|XP_629414.1|	68.6	1e-10	hypothetical protein DDB_G0292886 [Dictyostelium discoideum AX4] >gi|60462792|gb|EAL60992.1| hypothetical protein DDB_G0292886 [Dictyostelium discoideum AX4]
Unigene32707_All	227	0	6	0	2.4671	11.2686	Up	0.000132641	0.000255648	gi|108873019|gb|EAT37244.1|	53.1	4e-06	AAEL010746-PA, partial [Aedes aegypti]
CL1231.Contig1_All	228	0	6	0	2.4563	11.2623	Up	0.000132641	0.000255568	--	--	--	--
Unigene31823_All	267	0	7	0	2.4471	11.2569	Up	3.3556e-05	6.83055e-05	--	--	--	--
Unigene31370_All	307	0	8	0	2.4323	11.2481	Up	8.4891e-06	1.81806e-05	--	--	--	--
Unigene32830_All	269	0	7	0	2.4289	11.2461	Up	3.3556e-05	6.83888e-05	gi|49532900|dbj|BAD26685.1|	173.7	2e-42	Ribosomal protein L32 [Plutella xylostella]
Unigene33119_All	232	0	6	0	2.4139	11.2372	Up	0.000132641	0.000255489	gi|391341061|ref|XP_003744850.1|	102.8	5e-21	PREDICTED: uncharacterized protein LOC100905926 [Metaseiulus occidentalis]
Unigene33154_All	234	0	6	0	2.3933	11.2248	Up	0.000132641	0.000255636	--	--	--	--
CL916.Contig2_All	274	0	7	0	2.3846	11.2195	Up	3.3556e-05	6.82415e-05	--	--	--	--
Unigene33073_All	239	0	6	0	2.3432	11.1943	Up	0.000132641	0.000255421	gi|391331554|ref|XP_003740209.1|	122.9	4e-27	PREDICTED: ATP-dependent DNA helicase PIF1-like [Metaseiulus occidentalis]
Unigene33080_All	200	0	5	0	2.3335	11.1883	Up	0.000524306	0.00095438	--	--	--	--
Unigene33037_All	321	0	8	0	2.3262	11.1838	Up	8.4891e-06	1.81896e-05	--	--	--	--
Unigene33123_All	281	0	7	0	2.3252	11.1831	Up	3.3556e-05	6.82767e-05	gi|31753114|gb|AAH53854.1|	89.7	4e-17	Unknown (protein for IMAGE:5194336), partial [Homo sapiens] >gi|111494016|gb|AAI11385.1| Unknown (protein for IMAGE:5198300), partial [Homo sapiens]
Unigene30712_All	442	0	11	0	2.3229	11.1817	Up	1.37448e-07	3.3432e-07	gi|358339569|dbj|GAA47606.1|	54.3	2e-06	hypothetical protein CLF_100574 [Clonorchis sinensis]
Unigene32972_All	201	0	5	0	2.3219	11.1811	Up	0.000524306	0.000953821	--	--	--	--
Unigene32847_All	364	0	9	0	2.3078	11.1723	Up	2.1476e-06	4.84093e-06	--	--	--	--
Unigene32905_All	203	0	5	0	2.299	11.1668	Up	0.000524306	0.00095482	--	--	--	--
CL275.Contig1_All	326	0	8	0	2.2905	11.1614	Up	8.4891e-06	1.81914e-05	--	--	--	--
Unigene33182_All	204	0	5	0	2.2877	11.1597	Up	0.000524306	0.0009545	--	--	--	--
Unigene31631_All	205	0	5	0	2.2766	11.1527	Up	0.000524306	0.00095426	gi|327283510|ref|XP_003226484.1|	53.1	4e-06	PREDICTED: dnaJ homolog subfamily C member 9-like [Anolis carolinensis]
Unigene33033_All	328	0	8	0	2.2766	11.1527	Up	8.4891e-06	1.81529e-05	--	--	--	--
Unigene33077_All	288	0	7	0	2.2687	11.1477	Up	3.3556e-05	6.83375e-05	--	--	--	--
Unigene30735_All	248	0	6	0	2.2582	11.141	Up	0.000132641	0.000255613	gi|126341092|ref|XP_001370455.1|	57.8	1e-07	PREDICTED: girdin-like [Monodelphis domestica]
Unigene33005_All	207	0	5	0	2.2546	11.1387	Up	0.000524306	0.00095462	--	--	--	--
Unigene33179_All	209	0	5	0	2.233	11.1248	Up	0.000524306	0.00095442	--	--	--	--
CL598.Contig2_All	544	0	13	0	2.2305	11.1232	Up	8.79678e-09	2.30389e-08	--	--	--	--
Unigene30592_All	210	0	5	0	2.2224	11.1179	Up	0.000524306	0.0009543	--	--	--	--
Unigene33068_All	255	0	6	0	2.1962	11.1008	Up	0.000132641	0.000255625	--	--	--	--
Unigene32041_All	213	0	5	0	2.1911	11.0974	Up	0.000524306	0.00095446	--	--	--	--
Unigene30759_All	215	0	5	0	2.1707	11.0839	Up	0.000524306	0.0009547	gi|49532872|dbj|BAD26671.1|	150.2	2e-35	Ribosomal protein L15 [Plutella xylostella]
Unigene32464_All	389	0	9	0	2.1595	11.0765	Up	2.1476e-06	4.83842e-06	--	--	--	--
Unigene32194_All	260	0	6	0	2.154	11.0728	Up	0.000132641	0.000255477	--	--	--	--
Unigene33137_All	217	0	5	0	2.1507	11.0706	Up	0.000524306	0.0009539	gi|268558452|ref|XP_002637216.1|	52.4	7e-06	Hypothetical protein CBG18881 [Caenorhabditis briggsae]
CL1150.Contig3_All	217	0	5	0	2.1507	11.0706	Up	0.000524306	0.000953741	gi|66553455|ref|XP_394852.2|	107.8	1e-22	PREDICTED: prostaglandin reductase 1-like [Apis mellifera]
CL3628.Contig1_All	218	0	5	0	2.1408	11.0639	Up	0.000524306	0.00095454	--	--	--	--
CL1334.Contig1_All	657	0	15	0	2.131	11.0573	Up	5.63e-10	1.57103e-09	--	--	--	--
Unigene33094_All	219	0	5	0	2.131	11.0573	Up	0.000524306	0.0009541	gi|110292880|dbj|BAE97694.1|	53.1	4e-06	heavy-chain filboin [Yponomeuta evonymellus]
Unigene33072_All	220	0	5	0	2.1213	11.0507	Up	0.000524306	0.000953461	gi|321461536|gb|EFX72567.1|	60.5	2e-08	hypothetical protein DAPPUDRAFT_200975 [Daphnia pulex]
CL44.Contig1_All	309	0	7	0	2.1145	11.0461	Up	3.3556e-05	6.83023e-05	--	--	--	--
Unigene33022_All	311	0	7	0	2.1009	11.0368	Up	3.3556e-05	6.82128e-05	--	--	--	--
CL2566.Contig1_All	223	0	5	0	2.0928	11.0312	Up	0.000524306	0.00095422	--	--	--	--
Unigene30618_All	315	0	7	0	2.0742	11.0183	Up	3.3556e-05	6.83407e-05	--	--	--	--
Unigene33187_All	227	0	5	0	2.0559	11.0056	Up	0.000524306	0.00095418	--	--	--	--
Unigene33105_All	228	0	5	0	2.0469	10.9992	Up	0.000524306	0.00095414	--	--	--	--
Unigene33001_All	274	0	6	0	2.0439	10.9971	Up	0.000132641	0.000255455	--	--	--	--
Unigene30717_All	232	0	5	0	2.0116	10.9741	Up	0.000524306	0.000953182	gi|307174707|gb|EFN65085.1|	96.7	3e-19	Uncharacterized protein F44E2.2 [Camponotus floridanus]
CL740.Contig2_All	981	0	21	0	1.9981	10.9644	Up	1.47592e-13	4.76107e-13	gi|123445169|ref|XP_001311347.1|	77.4	1e-12	hypothetical protein [Trichomonas vaginalis G3] >gi|121893153|gb|EAX98417.1| hypothetical protein TVAG_264660 [Trichomonas vaginalis G3]
Unigene30753_All	236	0	5	0	1.9775	10.9495	Up	0.000524306	0.00095458	--	--	--	--
CL2150.Contig1_All	900	0	19	0	1.9705	10.9443	Up	2.3061e-12	7.10912e-12	--	--	--	--
CL2891.Contig2_All	237	0	5	0	1.9692	10.9434	Up	0.000524306	0.000953022	gi|345494026|ref|XP_001605315.2|	60.1	3e-08	PREDICTED: RUN domain-containing protein 1-like [Nasonia vitripennis]
Unigene31622_All	240	0	5	0	1.9446	10.9253	Up	0.000524306	0.000953262	--	--	--	--
Unigene33111_All	242	0	5	0	1.9285	10.9133	Up	0.000524306	0.000953302	--	--	--	--
Unigene33150_All	253	0	5	0	1.8446	10.8491	Up	0.000524306	0.000952982	--	--	--	--
Unigene31799_All	508	0	10	0	1.8374	10.8435	Up	5.43308e-07	1.2694e-06	gi|260789215|ref|XP_002589643.1|	55.5	1e-06	hypothetical protein BRAFLDRAFT_99250 [Branchiostoma floridae] >gi|229274823|gb|EEN45654.1| hypothetical protein BRAFLDRAFT_99250 [Branchiostoma floridae]
CL1540.Contig1_All	259	0	5	0	1.8019	10.8153	Up	0.000524306	0.00095394	--	--	--	--
Unigene31736_All	312	0	6	0	1.795	10.8098	Up	0.000132641	0.000255693	gi|328779011|ref|XP_001120152.2|	105.5	7e-22	PREDICTED: pre-mRNA-splicing factor CWC22 homolog [Apis mellifera]
CL480.Contig1_All	680	0	13	0	1.7844	10.8012	Up	8.79678e-09	2.30195e-08	--	--	--	--
CL4030.Contig1_All	315	0	6	0	1.7779	10.796	Up	0.000132641	0.000255579	gi|470619433|ref|XP_004318147.1|	94.4	1e-18	PREDICTED: structural maintenance of chromosomes protein 2-like [Tursiops truncatus]
Unigene33090_All	264	0	5	0	1.7678	10.7877	Up	0.000524306	0.000953581	gi|470529678|ref|XP_004368111.1|	103.2	3e-21	RNA recognition motifdomain containing protein [Acanthamoeba castellanii str. Neff] >gi|440804479|gb|ELR25356.1| RNA recognition motifdomain containing protein [Acanthamoeba castellanii str. Neff]
CL3866.Contig1_All	267	0	5	0	1.7479	10.7714	Up	0.000524306	0.000953142	gi|118490660|ref|XP_001238639.1|	52.8	6e-06	hypothetical protein [Eimeria tenella strain Houghton] >gi|109238422|emb|CAK51386.1| hypothetical protein eimer1508.tmp20 [Eimeria tenella]
CL2055.Contig1_All	376	0	7	0	1.7377	10.763	Up	3.3556e-05	6.82927e-05	--	--	--	--
Unigene30748_All	269	0	5	0	1.7349	10.7606	Up	0.000524306	0.000953861	gi|49532924|dbj|BAD26697.1|	107.8	1e-22	troponin C type IIIa-like protein [Plutella xylostella]
CL1389.Contig1_All	282	0	5	0	1.655	10.6926	Up	0.000524306	0.000953421	--	--	--	--
CL366.Contig2_All	284	0	5	0	1.6433	10.6824	Up	0.000524306	0.000953701	--	--	--	--
CL288.Contig1_All	287	0	5	0	1.6261	10.6672	Up	0.000524306	0.000953102	--	--	--	--
CL1878.Contig2_All	985	0	17	0	1.6109	10.6537	Up	3.60324e-11	1.05601e-10	--	--	--	--
CL1001.Contig3_All	2858	0	49	0	1.6003	10.6441	Up	2.8553e-30	1.3737e-29	gi|328788196|ref|XP_003251079.1|	69.7	1e-09	PREDICTED: sentrin-specific protease 1-like [Apis mellifera]
Unigene32383_All	648	0	11	0	1.5845	10.6298	Up	1.37448e-07	3.34413e-07	--	--	--	--
CL3777.Contig1_All	357	0	6	0	1.5687	10.6154	Up	0.000132641	0.00025541	--	--	--	--
CL2741.Contig2_All	298	0	5	0	1.5661	10.613	Up	0.000524306	0.00095406	gi|345491901|ref|XP_003426736.1|	91.7	1e-17	PREDICTED: hypothetical protein LOC100679084 [Nasonia vitripennis]
Unigene31778_All	300	0	5	0	1.5557	10.6033	Up	0.000524306	0.000953781	gi|350420724|ref|XP_003492602.1|	30.8	5e-06	PREDICTED: hypothetical protein LOC100747063 [Bombus impatiens]
CL1056.Contig3_All	541	0	9	0	1.5528	10.6007	Up	2.1476e-06	4.8442e-06	--	--	--	--
CL1878.Contig3_All	608	0	10	0	1.5352	10.5842	Up	5.43308e-07	1.27084e-06	--	--	--	--
Unigene31798_All	493	0	8	0	1.5146	10.5647	Up	8.4891e-06	1.81627e-05	--	--	--	--
CL2026.Contig2_All	1111	0	18	0	1.5122	10.5624	Up	9.11562e-12	2.73651e-11	--	--	--	--
CL366.Contig1_All	309	0	5	0	1.5103	10.5606	Up	0.000524306	0.00095402	--	--	--	--
CL3902.Contig2_All	311	0	5	0	1.5006	10.5513	Up	0.000524306	0.00095434	--	--	--	--
CL4025.Contig1_All	377	0	6	0	1.4855	10.5367	Up	0.000132641	0.000255432	--	--	--	--
CL2173.Contig2_All	386	0	6	0	1.4509	10.5027	Up	0.000132641	0.000255545	gi|322788519|gb|EFZ14161.1|	53.5	3e-06	hypothetical protein SINV_13195 [Solenopsis invicta]
CL29.Contig2_All	329	0	5	0	1.4185	10.4702	Up	0.000524306	0.00095398	--	--	--	--
CL3122.Contig3_All	469	0	7	0	1.3931	10.4441	Up	3.3556e-05	6.82671e-05	gi|307214394|gb|EFN89465.1|	189.1	5e-47	Endoplasmic reticulum metallopeptidase 1 [Harpegnathos saltator]
CL1949.Contig2_All	408	0	6	0	1.3726	10.4227	Up	0.000132641	0.000255557	--	--	--	--
Unigene30450_All	911	0	13	0	1.332	10.3794	Up	8.79678e-09	2.30431e-08	--	--	--	--
CL3929.Contig1_All	493	0	7	0	1.3253	10.3721	Up	3.3556e-05	6.82735e-05	gi|322780429|gb|EFZ09917.1|	68.9	9e-11	hypothetical protein SINV_08361 [Solenopsis invicta]
CL2645.Contig1_All	355	0	5	0	1.3146	10.3604	Up	0.000524306	0.000952943	gi|307172260|gb|EFN63765.1|	109.4	5e-23	Ovarian cancer-associated gene 2 protein-like protein [Camponotus floridanus]
CL3122.Contig2_All	790	0	11	0	1.2997	10.344	Up	1.37448e-07	3.35202e-07	gi|340717214|ref|XP_003397081.1|	78.2	4e-93	PREDICTED: endoplasmic reticulum metallopeptidase 1-like [Bombus terrestris]
CL978.Contig2_All	432	0	6	0	1.2964	10.3403	Up	0.000132641	0.000255511	gi|332019592|gb|EGI60071.1|	136	5e-31	Putative gustatory receptor 28b [Acromyrmex echinatior]
CL991.Contig2_All	362	0	5	0	1.2892	10.3323	Up	0.000524306	0.000953341	--	--	--	--
Unigene32465_All	598	0	8	0	1.2487	10.2862	Up	8.4891e-06	1.81995e-05	--	--	--	--
CL1949.Contig3_All	605	0	8	0	1.2342	10.2694	Up	8.4891e-06	1.81699e-05	--	--	--	--
CL1959.Contig1_All	380	0	5	0	1.2281	10.2622	Up	0.000524306	0.000953062	gi|190702531|gb|ACE75416.1|	115.9	5e-25	hypothetical protein GIP_L8_0300 [Glyptapanteles indiensis]
CL1122.Contig2_All	618	0	8	0	1.2083	10.2388	Up	8.4891e-06	1.81672e-05	gi|358339569|dbj|GAA47606.1|	58.2	3e-07	hypothetical protein CLF_100574 [Clonorchis sinensis]
Unigene32489_All	1100	0	14	0	1.188	10.2143	Up	2.22544e-09	6.01524e-09	--	--	--	--
CL3790.Contig1_All	400	0	5	0	1.1667	10.1882	Up	0.000524306	0.00095474	gi|380029169|ref|XP_003698254.1|	86.7	3e-16	PREDICTED: uncharacterized protein LOC100865808 [Apis florea]
CL740.Contig1_All	966	0	12	0	1.1595	10.1793	Up	3.47722e-08	8.79817e-08	gi|221487927|gb|EEE26159.1|	77.4	1e-12	conserved hypothetical protein [Toxoplasma gondii GT1]
CL4001.Contig2_All	423	0	5	0	1.1033	10.1076	Up	0.000524306	0.00095466	--	--	--	--
Unigene32388_All	1264	0	14	0	1.0338	10.0137	Up	2.22544e-09	6.01599e-09	gi|350396058|ref|XP_003484426.1|	26.9	7e-49	PREDICTED: PI-PLC X domain-containing protein 1-like [Bombus impatiens]
CL1122.Contig1_All	636	0	7	0	1.0273	10.0046	Up	3.3556e-05	6.82575e-05	gi|358339569|dbj|GAA47606.1|	54.3	4e-06	hypothetical protein CLF_100574 [Clonorchis sinensis]
CL1083.Contig1_All	477	0	5	0	0.9784	9.93428	Up	0.000524306	0.000953621	gi|332024527|gb|EGI64725.1|	194.1	1e-48	Solute carrier family 35 member B1-like protein [Acromyrmex echinatior]
CL383.Contig2_All	483	0	5	0	0.9662	9.91618	Up	0.000524306	0.00095478	gi|444725947|gb|ELW66496.1|	52.4	8e-06	Ribosome-binding protein 1 [Tupaia chinensis]
CL1674.Contig2_All	1837	0	19	0	0.9654	9.91498	Up	2.3061e-12	7.11771e-12	gi|443694401|gb|ELT95547.1|	58.5	1e-06	hypothetical protein CAPTEDRAFT_196567 [Capitella teleta]
CL2905.Contig3_All	784	0	7	0	0.8334	9.70287	Up	3.3556e-05	6.82639e-05	--	--	--	--
CL3796.Contig2_All	566	0	5	0	0.8246	9.68755	Up	0.000524306	0.000953501	gi|332027825|gb|EGI67888.1|	188	2e-46	Serine/threonine-protein kinase mig-15 [Acromyrmex echinatior]
CL4024.Contig1_All	577	0	5	0	0.8088	9.65964	Up	0.000524306	0.000953381	gi|149579399|ref|XP_001519015.1|	59.7	9e-08	PREDICTED: TATA-binding protein-associated factor 2N-like [Ornithorhynchus anatinus]
CL937.Contig4_All	1200	0	10	0	0.7778	9.60326	Up	5.43308e-07	1.27077e-06	gi|350396058|ref|XP_003484426.1|	214.5	8e-54	PREDICTED: PI-PLC X domain-containing protein 1-like [Bombus impatiens]
CL1431.Contig1_All	964	0	8	0	0.7746	9.59731	Up	8.4891e-06	1.81932e-05	gi|383866165|ref|XP_003708541.1|	386.3	1e-105	PREDICTED: phosphatidate phosphatase PPAPDC1A-like [Megachile rotundata]
CL2905.Contig2_All	857	0	7	0	0.7624	9.5744	Up	3.3556e-05	6.83631e-05	--	--	--	--
CL4104.Contig2_All	1118	0	9	0	0.7514	9.55344	Up	2.1476e-06	4.82915e-06	--	--	--	--
CL4104.Contig3_All	1293	0	9	0	0.6497	9.34363	Up	2.1476e-06	4.83516e-06	--	--	--	--
CL1674.Contig3_All	1903	0	13	0	0.6376	9.31651	Up	8.79678e-09	2.2989e-08	gi|443694401|gb|ELT95547.1|	86.7	5e-15	hypothetical protein CAPTEDRAFT_196567 [Capitella teleta]
CL3786.Contig1_All	874	0	5	0	0.534	9.0607	Up	0.000524306	0.000953222	gi|16945737|dbj|BAB72014.1|	32.7	3e-06	immunoevasive protein-1 [Cotesia kariyai]
CL4002.Contig3_All	1109	0	6	0	0.505	8.98014	Up	0.000132641	0.000255444	gi|167534878|ref|XP_001749114.1|	379.8	1e-103	hypothetical protein [Monosiga brevicollis MX1] >gi|163772538|gb|EDQ86189.1| predicted protein [Monosiga brevicollis MX1]
CL2026.Contig1_All	1124	0	5	0	0.4152	8.69766	Up	0.000524306	0.000953661	--	--	--	--
Unigene8110_All	1141	0	5	0	0.409	8.67596	Up	0.000524306	0.000953541	gi|383864163|ref|XP_003707549.1|	56.6	2e-06	PREDICTED: F-box only protein 32-like [Megachile rotundata]

## Sheet: KEGG annotation
Pathway ID	Level 2	Level 3	Level 4	Number of genes (382)	Percentage(%)
ko03010	Genetic Information Processing	Translation	Ribosome	85	22.2513
ko01100	Metabolism	Global map	Metabolic pathways	54	14.1361
ko05169	Human Diseases	Infectious diseases: Viral	Epstein-Barr virus infection	45	11.7801
ko04141	Genetic Information Processing	Folding, sorting and degradation	Protein processing in endoplasmic reticulum	28	7.32984
ko03050	Genetic Information Processing	Folding, sorting and degradation	Proteasome	27	7.06806
ko00230	Metabolism	Nucleotide metabolism	Purine metabolism	27	7.06806
ko03013	Genetic Information Processing	Translation	RNA transport	25	6.5445
ko05016	Human Diseases	Neurodegenerative diseases	Huntington's disease	24	6.28272
ko00240	Metabolism	Nucleotide metabolism	Pyrimidine metabolism	22	5.75916
ko05200	Human Diseases	Cancers: Overview	Pathways in cancer	17	4.45026
ko05164	Human Diseases	Infectious diseases: Viral	Influenza A	17	4.45026
ko05130	Human Diseases	Infectious diseases: Bacterial	Pathogenic Escherichia coli infection	16	4.18848
ko04510	Cellular Processes	Cell communication	Focal adhesion	16	4.18848
ko03008	Genetic Information Processing	Translation	Ribosome biogenesis in eukaryotes	16	4.18848
ko04270	Organismal Systems	Circulatory system	Vascular smooth muscle contraction	15	3.9267
ko03040	Genetic Information Processing	Transcription	Spliceosome	15	3.9267
ko03020	Genetic Information Processing	Transcription	RNA polymerase	15	3.9267
ko00970	Genetic Information Processing	Translation	Aminoacyl-tRNA biosynthesis	14	3.66492
ko05168	Human Diseases	Infectious diseases: Viral	Herpes simplex infection	13	3.40314
ko04810	Cellular Processes	Cell motility	Regulation of actin cytoskeleton	13	3.40314
ko03015	Genetic Information Processing	Translation	mRNA surveillance pathway	13	3.40314
ko04120	Genetic Information Processing	Folding, sorting and degradation	Ubiquitin mediated proteolysis	12	3.14136
ko05134	Human Diseases	Infectious diseases: Bacterial	Legionellosis	11	2.87958
ko04740	Organismal Systems	Sensory system	Olfactory transduction	11	2.87958
ko04530	Cellular Processes	Cell communication	Tight junction	11	2.87958
ko04144	Cellular Processes	Transport and catabolism	Endocytosis	11	2.87958
ko04110	Cellular Processes	Cell growth and death	Cell cycle	11	2.87958
ko03022	Genetic Information Processing	Transcription	Basal transcription factors	11	2.87958
ko04744	Organismal Systems	Sensory system	Phototransduction	10	2.6178
ko04612	Organismal Systems	Immune system	Antigen processing and presentation	10	2.6178
ko04114	Cellular Processes	Cell growth and death	Oocyte meiosis	10	2.6178
ko04010	Environmental Information Processing	Signal transduction	MAPK signaling pathway	10	2.6178
ko05202	Human Diseases	Cancers: Overview	Transcriptional misregulation in cancer	9	2.35602
ko04670	Organismal Systems	Immune system	Leukocyte transendothelial migration	9	2.35602
ko04310	Environmental Information Processing	Signal transduction	Wnt signaling pathway	9	2.35602
ko00480	Metabolism	Metabolism of other amino acids	Glutathione metabolism	9	2.35602
ko05014	Human Diseases	Neurodegenerative diseases	Amyotrophic lateral sclerosis (ALS)	8	2.09424
ko04540	Cellular Processes	Cell communication	Gap junction	8	2.09424
ko05322	Human Diseases	Immune diseases	Systemic lupus erythematosus	7	1.83246
ko05166	Human Diseases	Infectious diseases: Viral	HTLV-I infection	7	1.83246
ko05162	Human Diseases	Infectious diseases: Viral	Measles	7	1.83246
ko05034	Human Diseases	Substance dependence	Alcoholism	7	1.83246
ko05012	Human Diseases	Neurodegenerative diseases	Parkinson's disease	7	1.83246
ko04910	Organismal Systems	Endocrine system	Insulin signaling pathway	7	1.83246
ko04730	Organismal Systems	Nervous system	Long-term depression	7	1.83246
ko04520	Cellular Processes	Cell communication	Adherens junction	7	1.83246
ko00564	Metabolism	Lipid metabolism	Glycerophospholipid metabolism	7	1.83246
ko05132	Human Diseases	Infectious diseases: Bacterial	Salmonella infection	6	1.57068
ko05131	Human Diseases	Infectious diseases: Bacterial	Shigellosis	6	1.57068
ko04970	Organismal Systems	Digestive system	Salivary secretion	6	1.57068
ko04914	Organismal Systems	Endocrine system	Progesterone-mediated oocyte maturation	6	1.57068
ko04145	Cellular Processes	Transport and catabolism	Phagosome	6	1.57068
ko04062	Organismal Systems	Immune system	Chemokine signaling pathway	6	1.57068
ko04020	Environmental Information Processing	Signal transduction	Calcium signaling pathway	6	1.57068
ko03060	Genetic Information Processing	Folding, sorting and degradation	Protein export	6	1.57068
ko05152	Human Diseases	Infectious diseases: Bacterial	Tuberculosis	5	1.3089
ko05145	Human Diseases	Infectious diseases: Parasitic	Toxoplasmosis	5	1.3089
ko05110	Human Diseases	Infectious diseases: Bacterial	Vibrio cholerae infection	5	1.3089
ko05010	Human Diseases	Neurodegenerative diseases	Alzheimer's disease	5	1.3089
ko04972	Organismal Systems	Digestive system	Pancreatic secretion	5	1.3089
ko04971	Organismal Systems	Digestive system	Gastric acid secretion	5	1.3089
ko04745	Organismal Systems	Sensory system	Phototransduction - fly	5	1.3089
ko04722	Organismal Systems	Nervous system	Neurotrophin signaling pathway	5	1.3089
ko04350	Environmental Information Processing	Signal transduction	TGF-beta signaling pathway	5	1.3089
ko04260	Organismal Systems	Circulatory system	Cardiac muscle contraction	5	1.3089
ko03460	Genetic Information Processing	Replication and repair	Fanconi anemia pathway	5	1.3089
ko03440	Genetic Information Processing	Replication and repair	Homologous recombination	5	1.3089
ko03018	Genetic Information Processing	Folding, sorting and degradation	RNA degradation	5	1.3089
ko00561	Metabolism	Lipid metabolism	Glycerolipid metabolism	5	1.3089
ko00190	Metabolism	Energy metabolism	Oxidative phosphorylation	5	1.3089
ko05414	Human Diseases	Cardiovascular diseases	Dilated cardiomyopathy	4	1.04712
ko05410	Human Diseases	Cardiovascular diseases	Hypertrophic cardiomyopathy (HCM)	4	1.04712
ko05215	Human Diseases	Cancers: Specific types	Prostate cancer	4	1.04712
ko05212	Human Diseases	Cancers: Specific types	Pancreatic cancer	4	1.04712
ko05210	Human Diseases	Cancers: Specific types	Colorectal cancer	4	1.04712
ko05146	Human Diseases	Infectious diseases: Parasitic	Amoebiasis	4	1.04712
ko05100	Human Diseases	Infectious diseases: Bacterial	Bacterial invasion of epithelial cells	4	1.04712
ko05031	Human Diseases	Substance dependence	Amphetamine addiction	4	1.04712
ko05020	Human Diseases	Neurodegenerative diseases	Prion diseases	4	1.04712
ko04973	Organismal Systems	Digestive system	Carbohydrate digestion and absorption	4	1.04712
ko04728	Organismal Systems	Nervous system	Dopaminergic synapse	4	1.04712
ko04666	Organismal Systems	Immune system	Fc gamma R-mediated phagocytosis	4	1.04712
ko04623	Organismal Systems	Immune system	Cytosolic DNA-sensing pathway	4	1.04712
ko04512	Environmental Information Processing	Signaling molecules and interaction	ECM-receptor interaction	4	1.04712
ko04360	Organismal Systems	Development	Axon guidance	4	1.04712
ko04150	Environmental Information Processing	Signal transduction	mTOR signaling pathway	4	1.04712
ko00520	Metabolism	Carbohydrate metabolism	Amino sugar and nucleotide sugar metabolism	4	1.04712
ko00500	Metabolism	Carbohydrate metabolism	Starch and sucrose metabolism	4	1.04712
ko00270	Metabolism	Amino acid metabolism	Cysteine and methionine metabolism	4	1.04712
ko00010	Metabolism	Carbohydrate metabolism	Glycolysis / Gluconeogenesis	4	1.04712
ko05416	Human Diseases	Cardiovascular diseases	Viral myocarditis	3	0.78534
ko04962	Organismal Systems	Excretory system	Vasopressin-regulated water reabsorption	3	0.78534
ko04930	Human Diseases	Endocrine and metabolic diseases	Type II diabetes mellitus	3	0.78534
ko04912	Organismal Systems	Endocrine system	GnRH signaling pathway	3	0.78534
ko04727	Organismal Systems	Nervous system	GABAergic synapse	3	0.78534
ko04720	Organismal Systems	Nervous system	Long-term potentiation	3	0.78534
ko04621	Organismal Systems	Immune system	NOD-like receptor signaling pathway	3	0.78534
ko04370	Environmental Information Processing	Signal transduction	VEGF signaling pathway	3	0.78534
ko04146	Cellular Processes	Transport and catabolism	Peroxisome	3	0.78534
ko04115	Cellular Processes	Cell growth and death	p53 signaling pathway	3	0.78534
ko04064	Environmental Information Processing	Signal transduction	NF-kappa B signaling pathway	3	0.78534
ko03430	Genetic Information Processing	Replication and repair	Mismatch repair	3	0.78534
ko03320	Organismal Systems	Endocrine system	PPAR signaling pathway	3	0.78534
ko03030	Genetic Information Processing	Replication and repair	DNA replication	3	0.78534
ko02010	Environmental Information Processing	Membrane transport	ABC transporters	3	0.78534
ko00620	Metabolism	Carbohydrate metabolism	Pyruvate metabolism	3	0.78534
ko00592	Metabolism	Lipid metabolism	alpha-Linolenic acid metabolism	3	0.78534
ko00280	Metabolism	Amino acid metabolism	Valine, leucine and isoleucine degradation	3	0.78534
ko00052	Metabolism	Carbohydrate metabolism	Galactose metabolism	3	0.78534
ko00051	Metabolism	Carbohydrate metabolism	Fructose and mannose metabolism	3	0.78534
ko00040	Metabolism	Carbohydrate metabolism	Pentose and glucuronate interconversions	3	0.78534
ko05412	Human Diseases	Cardiovascular diseases	Arrhythmogenic right ventricular cardiomyopathy (ARVC)	2	0.52356
ko05223	Human Diseases	Cancers: Specific types	Non-small cell lung cancer	2	0.52356
ko05217	Human Diseases	Cancers: Specific types	Basal cell carcinoma	2	0.52356
ko05214	Human Diseases	Cancers: Specific types	Glioma	2	0.52356
ko05211	Human Diseases	Cancers: Specific types	Renal cell carcinoma	2	0.52356
ko05150	Human Diseases	Infectious diseases: Bacterial	Staphylococcus aureus infection	2	0.52356
ko05143	Human Diseases	Infectious diseases: Parasitic	African trypanosomiasis	2	0.52356
ko05140	Human Diseases	Infectious diseases: Parasitic	Leishmaniasis	2	0.52356
ko05133	Human Diseases	Infectious diseases: Bacterial	Pertussis	2	0.52356
ko05120	Human Diseases	Infectious diseases: Bacterial	Epithelial cell signaling in Helicobacter pylori infection	2	0.52356
ko05032	Human Diseases	Substance dependence	Morphine addiction	2	0.52356
ko04976	Organismal Systems	Digestive system	Bile secretion	2	0.52356
ko04961	Organismal Systems	Excretory system	Endocrine and other factor-regulated calcium reabsorption	2	0.52356
ko04960	Organismal Systems	Excretory system	Aldosterone-regulated sodium reabsorption	2	0.52356
ko04950	Human Diseases	Endocrine and metabolic diseases	Maturity onset diabetes of the young	2	0.52356
ko04916	Organismal Systems	Endocrine system	Melanogenesis	2	0.52356
ko04726	Organismal Systems	Nervous system	Serotonergic synapse	2	0.52356
ko04725	Organismal Systems	Nervous system	Cholinergic synapse	2	0.52356
ko04724	Organismal Systems	Nervous system	Glutamatergic synapse	2	0.52356
ko04723	Organismal Systems	Nervous system	Retrograde endocannabinoid signaling	2	0.52356
ko04721	Organismal Systems	Nervous system	Synaptic vesicle cycle	2	0.52356
ko04664	Organismal Systems	Immune system	Fc epsilon RI signaling pathway	2	0.52356
ko04662	Organismal Systems	Immune system	B cell receptor signaling pathway	2	0.52356
ko04660	Organismal Systems	Immune system	T cell receptor signaling pathway	2	0.52356
ko04650	Organismal Systems	Immune system	Natural killer cell mediated cytotoxicity	2	0.52356
ko04340	Environmental Information Processing	Signal transduction	Hedgehog signaling pathway	2	0.52356
ko04080	Environmental Information Processing	Signaling molecules and interaction	Neuroactive ligand-receptor interaction	2	0.52356
ko04070	Environmental Information Processing	Signal transduction	Phosphatidylinositol signaling system	2	0.52356
ko04012	Environmental Information Processing	Signal transduction	ErbB signaling pathway	2	0.52356
ko03420	Genetic Information Processing	Replication and repair	Nucleotide excision repair	2	0.52356
ko03410	Genetic Information Processing	Replication and repair	Base excision repair	2	0.52356
ko01040	Metabolism	Lipid metabolism	Biosynthesis of unsaturated fatty acids	2	0.52356
ko00640	Metabolism	Carbohydrate metabolism	Propanoate metabolism	2	0.52356
ko00330	Metabolism	Amino acid metabolism	Arginine and proline metabolism	2	0.52356
ko00071	Metabolism	Lipid metabolism	Fatty acid metabolism	2	0.52356
ko00030	Metabolism	Carbohydrate metabolism	Pentose phosphate pathway	2	0.52356
ko05323	Human Diseases	Immune diseases	Rheumatoid arthritis	1	0.26178
ko05222	Human Diseases	Cancers: Specific types	Small cell lung cancer	1	0.26178
ko05220	Human Diseases	Cancers: Specific types	Chronic myeloid leukemia	1	0.26178
ko05219	Human Diseases	Cancers: Specific types	Bladder cancer	1	0.26178
ko05160	Human Diseases	Infectious diseases: Viral	Hepatitis C	1	0.26178
ko05142	Human Diseases	Infectious diseases: Parasitic	Chagas disease (American trypanosomiasis)	1	0.26178
ko04975	Organismal Systems	Digestive system	Fat digestion and absorption	1	0.26178
ko04974	Organismal Systems	Digestive system	Protein digestion and absorption	1	0.26178
ko04966	Organismal Systems	Excretory system	Collecting duct acid secretion	1	0.26178
ko04920	Organismal Systems	Endocrine system	Adipocytokine signaling pathway	1	0.26178
ko04711	Organismal Systems	Environmental adaptation	Circadian rhythm - fly	1	0.26178
ko04710	Organismal Systems	Environmental adaptation	Circadian rhythm - mammal	1	0.26178
ko04640	Organismal Systems	Immune system	Hematopoietic cell lineage	1	0.26178
ko04614	Organismal Systems	Endocrine system	Renin-angiotensin system	1	0.26178
ko04610	Organismal Systems	Immune system	Complement and coagulation cascades	1	0.26178
ko04330	Environmental Information Processing	Signal transduction	Notch signaling pathway	1	0.26178
ko04142	Cellular Processes	Transport and catabolism	Lysosome	1	0.26178
ko03450	Genetic Information Processing	Replication and repair	Non-homologous end-joining	1	0.26178
ko00983	Metabolism	Xenobiotics biodegradation and metabolism	Drug metabolism - other enzymes	1	0.26178
ko00982	Metabolism	Xenobiotics biodegradation and metabolism	Drug metabolism - cytochrome P450	1	0.26178
ko00980	Metabolism	Xenobiotics biodegradation and metabolism	Metabolism of xenobiotics by cytochrome P450	1	0.26178
ko00860	Metabolism	Metabolism of cofactors and vitamins	Porphyrin and chlorophyll metabolism	1	0.26178
ko00830	Metabolism	Metabolism of cofactors and vitamins	Retinol metabolism	1	0.26178
ko00600	Metabolism	Lipid metabolism	Sphingolipid metabolism	1	0.26178
ko00590	Metabolism	Lipid metabolism	Arachidonic acid metabolism	1	0.26178
ko00565	Metabolism	Lipid metabolism	Ether lipid metabolism	1	0.26178
ko00514	Metabolism	Glycan biosynthesis and metabolism	Other types of O-glycan biosynthesis	1	0.26178
ko00510	Metabolism	Glycan biosynthesis and metabolism	N-Glycan biosynthesis	1	0.26178
ko00460	Metabolism	Metabolism of other amino acids	Cyanoamino acid metabolism	1	0.26178
ko00410	Metabolism	Metabolism of other amino acids	beta-Alanine metabolism	1	0.26178
ko00350	Metabolism	Amino acid metabolism	Tyrosine metabolism	1	0.26178
ko00310	Metabolism	Amino acid metabolism	Lysine degradation	1	0.26178
ko00250	Metabolism	Amino acid metabolism	Alanine, aspartate and glutamate metabolism	1	0.26178
ko00140	Metabolism	Lipid metabolism	Steroid hormone biosynthesis	1	0.26178
ko00053	Metabolism	Carbohydrate metabolism	Ascorbate and aldarate metabolism	1	0.26178

## Sheet: GO annotation
Ontology	Class	Number of genes (382)	Percentage(%)
Cellular Component	GO:0005576 extracellular region	2	0.6
Cellular Component	GO:0044421 extracellular region part	1	0.3
Cellular Component	GO:0005623 cell	185	59.7
Cellular Component	GO:0044464 cell part	185	59.7
Cellular Component	GO:0031974 membrane-enclosed lumen	33	10.6
Cellular Component	GO:0031975 envelope	5	1.6
Cellular Component	GO:0032991 macromolecular complex	88	28.4
Cellular Component	GO:0043226 organelle	125	40.3
Cellular Component	GO:0044422 organelle part	67	21.6
Cellular Component	GO:0044421 extracellular region part	1	0.3
Cellular Component	GO:0044422 organelle part	67	21.6
Cellular Component	GO:0044464 cell part	185	59.7
Biological Process	GO:0000003 reproduction	27	8.7
Biological Process	GO:0044085 cellular component biogenesis	21	6.8
Biological Process	GO:0032502 developmental process	61	19.7
Biological Process	GO:0016043 cellular component organization	54	17.4
Biological Process	GO:0016265 death	17	5.5
Biological Process	GO:0022414 reproductive process	17	5.5
Biological Process	GO:0002376 immune system process	7	2.3
Biological Process	GO:0050896 response to stimulus	44	14.2
Biological Process	GO:0032501 multicellular organismal process	65	21
Biological Process	GO:0010926 anatomical structure formation	16	5.2
Biological Process	GO:0051704 multi\-organism process	3	1
Biological Process	GO:0051234 establishment of localization	29	9.4
Biological Process	GO:0008152 metabolic process	157	50.6
Biological Process	GO:0048511 rhythmic process	1	0.3
Biological Process	GO:0016032 viral reproduction	7	2.3
Biological Process	GO:0043473 pigmentation	56	18.1
Biological Process	GO:0040011 locomotion	10	3.2
Biological Process	GO:0051179 localization	32	10.3
Biological Process	GO:0009987 cellular process	177	57.1
Biological Process	GO:0040007 growth	19	6.1
Biological Process	GO:0065007 biological regulation	59	19
Molecular Function	GO:0009055 electron carrier activity	2	0.6
Molecular Function	GO:0060089 molecular transducer activity	3	1
Molecular Function	GO:0030528 transcription regulator activity	4	1.3
Molecular Function	GO:0030234 enzyme regulator activity	4	1.3
Molecular Function	GO:0003824 catalytic activity	140	45.2
Molecular Function	GO:0005488 binding	148	47.7
Molecular Function	GO:0045182 translation regulator activity	1	0.3
Molecular Function	GO:0005198 structural molecule activity	26	8.4
Molecular Function	GO:0005215 transporter activity	8	2.6
