# Supplementary material for: Comparative transcriptome analysis of venom glands from Cotesia vestalis and Diadromus collaris, two endoparasitoids of the host Plutella xylostella
Source: Sci Rep. 2017 May 2;7:1298. doi: 10.1038/s41598-017-01383-2 (PMC5431001; doi:10.1038/s41598-017-01383-2)
Supplement: Supplementary file 9 — Suppl Table S8 [file 41598_2017_1383_MOESM9_ESM.xls]

## Sheet: manuscript title
Comparative transcriptome analysis of venom glands from Cotesia vestalis and Diadromus collaris, two endoparasitoids of the host Plutella xylostella
Wei Zhao a,b, Min Shi a,b, Xi-qian Ye a,b, Fei Li a,b, Xiao-wei Wang a,b, Xue-xin Chen a,b,c,*
a Institute of Insect Sciences, Zhejiang University, 866 Yuhangtang Road, Hangzhou 310058, China
b Ministry of Agriculture Key Lab of Molecular Biology of Crop Pathogens and Insect Pests, Zhejiang University, 866 Yuhangtang Road, Hangzhou 310058, China
c State Key Lab of Rice Biology, Zhejiang University, 866 Yuhangtang Road, Hangzhou 310058, China
*Corresponding author: xxchen@zju.edu.cn, phone number: +86 571 88982868

## Sheet: D.collaris
Gene ID	log2 Ratio (FPKM analysis)	log2 Ratio (qPCR)	Concordant
Unigene7360_All	-1.66861	-1.86±0.11	Yes
Unigene6885_All	-1.20781	-1.37±0.20	Yes
Unigene4250_All	-10.2239	-8.93±0.37	Yes
Unigene6708_All	-0.416463	-0.88±0.09	Yes
Unigene7731_All	-1.31466	-0.96±0.13	Yes
Unigene6198_All	1.41817	2.81±0.12	Yes
CL192.contig1_All	7.45477	8.43±0.70	Yes
CL518.contig1_All	18.5943	11.51±0.99	Yes
Unigene36447_All	19.96	14.9±0.87	Yes
Unigene34777_All	18.58	11.12±0.56	Yes

## Sheet: C.vestalis
Gene ID	log2 Ratio (FPKM analysis)	log2 Ratio (qPCR)	Concordant
Unigene2368_All	-5.44043	-5.09±0.12	Yes
Unigene3007_All	-1.70627	-2.98±0.27	Yes
Unigene6195_All	-0.26601	-0.83±0.11	Yes
Unigene4374_All	-1.25219	-1.21±0.25	Yes
Unigene7870_All	-1.25888	-0.94±0.21	Yes
Unigene32176_All	17.5858	11.38±0.41	Yes
CL1666.Contig2_All	7.85456	9.27±0.98	Yes
CL230.Contig1_All	8.48784	9.3±0.81	Yes
Unigene31912_All	18.0182	15.89±0.78	Yes
Unigene30513_All	22.6012	18.30±0.49	Yes
