# Supplementary material for: Comparative transcriptome analysis of venom glands from Cotesia vestalis and Diadromus collaris, two endoparasitoids of the host Plutella xylostella
Source: Sci Rep. 2017 May 2;7:1298. doi: 10.1038/s41598-017-01383-2 (PMC5431001; doi:10.1038/s41598-017-01383-2)
Supplement: Supplementary file 10 — Suppl Table S9 [file 41598_2017_1383_MOESM10_ESM.xls]

## Sheet: manuscript title
Comparative transcriptome analysis of venom glands from Cotesia vestalis and Diadromus collaris, two endoparasitoids of the host Plutella xylostella
Wei Zhao a,b, Min Shi a,b, Xi-qian Ye a,b, Fei Li a,b, Xiao-wei Wang a,b, Xue-xin Chen a,b,c,*
a Institute of Insect Sciences, Zhejiang University, 866 Yuhangtang Road, Hangzhou 310058, China
b Ministry of Agriculture Key Lab of Molecular Biology of Crop Pathogens and Insect Pests, Zhejiang University, 866 Yuhangtang Road, Hangzhou 310058, China
c State Key Lab of Rice Biology, Zhejiang University, 866 Yuhangtang Road, Hangzhou 310058, China
*Corresponding author: xxchen@zju.edu.cn, phone number: +86 571 88982868

## Sheet: D.collaris
Unigene34777_All-F	GACTGTTTCTGTGCCTGGTCTG
Unigene34777_All-R	CCTCCGAGTCGTTTGGTGC
Unigene36447_All-F	GGATTATGACTACTTCTTACCGATGAC
Unigene36447_All-R	CATGGTTGCCTGACGTGTTGA
Unigene7360_All-F	TTACAACGAGGTCGGTCGAGTC
Unigene7360_All-R	GCTATCTTCTTGGCGTCCTTCTTAT
Unigene6885_All-F	TTGCAGTACGGATGCGTGAC
Unigene6885_All-R	GGCGATAGATGCTCGGTGA
Unigene4250_All-F	GCACGCCCTCACCACCTAT
Unigene4250_All-R	TCCTCGTCGTCGCCCTTT
Unigene6708_All-F	AAACAGTGGCTGGTCGGTGAT
Unigene6708_All-R	CGTATCCTGGCAAGTTGTCCTC
Unigene7731_All-F	GCCGACGATGGCGAGTAAA
Unigene7731_All-R	TGCGGTGAGATACCACAGTCCA
Unigene6198_All-F	AACGCTCGTCTCCTGTGG
Unigene6198_All-R	ACCCTCCTCCTCGTTCCA
CL192.contig1_All-F	TGTCCGTCAAACATTGCG
CL192.contig1_All-R	GGCTTCTTGCGTTCCTCA
CL518.contig1_All-F	TATGACTACTTCTTACCGATGAC
CL518.contig1_All-R	GATGCTTGGGTGCTTGAT
DC18S-F	CCGAGGTCCTATTCCATTATTCC
DC18S-R	GTGGGCCGGTACGTTTACTTT

## Sheet: C.vestalis
Unigene2368_All-F	TCTGTCGCCGATACCTGG
Unigene2368_All-R	CCGTCTGAGTGATGGGAATAA
Unigene3007_All-F	ATTATTAGCCCGAGTTGATT
Unigene3007_All-R	AAGCCGTCCCATTCTTTA
Unigene6195_All-F	AACTCAAAGCCAAACCCG
Unigene6195_All-R	TTGCTGCCTTGCTCGTAG
Unigene4374_All-F	ATTCCTGATGCAGTTAGTGAACACTA
Unigene4374_All-R	CCTTAGACTTGGTGTTTTGGTTTG
Unigene7870_All-F	ATTACCGCTTCTGCTACTGTTCG
Unigene7870_All-R	TGCAGCCTCTTTGACGAACACT
CL1666.Contig2_All-F	ACTTGTATTCAAGGCATTTTCTACC
CL1666.Contig2_All-R	TTACTTATTTCACAGTTTTGGGACC
Unigene31912_All-F	TGCAAAGGGTATCGCAAAGAG
Unigene31912_All-R	AAACATCCAGCACCCACACG
Unigene30513_All-F	CGAATTGTCACAACGCCACAG
Unigene30513_All-R	GCCCGTTACAACAGCATCTTC
CL230.Contig1_All-F	CGTCACTCGGCAAGATTATTCT
CL230.Contig1_All-R	TAAAACGACCTTTCTACATCACAGC
Unigene32176_All-F	GGTCTGAAAGGAACGCTTGG
Unigene32176_All-R	TCTCCATCCAGCCAAATTTCC
CV18S-F	CGCCTTTCAAGATACCAAAATACGCC
CV18S-R	TAGCTCTTTCTTGATTCGGTGGGTG
