# Supplementary material for: Comparative transcriptome analysis of venom glands from Cotesia vestalis and Diadromus collaris, two endoparasitoids of the host Plutella xylostella
Source: Sci Rep. 2017 May 2;7:1298. doi: 10.1038/s41598-017-01383-2 (PMC5431001; doi:10.1038/s41598-017-01383-2)
Supplement: Supplementary file 11 — Suppl Table S10 [file 41598_2017_1383_MOESM11_ESM.xls]

## Sheet: manuscript title
Comparative transcriptome analysis of venom glands from Cotesia vestalis and Diadromus collaris, two endoparasitoids of the host Plutella xylostella
Wei Zhao a,b, Min Shi a,b, Xi-qian Ye a,b, Fei Li a,b, Xiao-wei Wang a,b, Xue-xin Chen a,b,c,*
a Institute of Insect Sciences, Zhejiang University, 866 Yuhangtang Road, Hangzhou 310058, China
b Ministry of Agriculture Key Lab of Molecular Biology of Crop Pathogens and Insect Pests, Zhejiang University, 866 Yuhangtang Road, Hangzhou 310058, China
c State Key Lab of Rice Biology, Zhejiang University, 866 Yuhangtang Road, Hangzhou 310058, China
*Corresponding author: xxchen@zju.edu.cn, phone number: +86 571 88982868

## Sheet: D.collaris
Gene ID	Potential immune suppressing proteins (PISP)	Cleavage_site	Signal_peptide_probability	VG specificity (VGS)	Up-Down-Regulation	Enzyme type	Enzyme function	Domain name	Domain description	Catergory	Venom protein homology(VHP)	geneLength	Body_without_venom_gland_FPKM	Venom_gland_FPKM	Nr-ID	Nr-Score	Nr-Evalue	Nr-annotation
Unigene8312_All		22	0.832		Down			Zona_pellucida	Zona pellucida-like domain	Others		1663	26.4937	2.1009	gi|350427905|ref|XP_003494921.1|	534.3	7e-150	PREDICTED: hypothetical protein LOC100749148 [Bombus impatiens]
CL1210.Contig1_All		21	0.926		Up			HSP90	Hsp90 protein	Chaperone	VHP	3566	47.7413	312.329	gi|350424665|ref|XP_003493872.1|	1267.3	0	PREDICTED: endoplasmin-like [Bombus impatiens]
Unigene4035_All		21	0.926		Down			HSP90	Hsp90 protein	Chaperone	VHP	4242	15.8882	7.5928	gi|156542548|ref|XP_001599282.1|	507.7	2e-141	PREDICTED: endoplasmin-like [Nasonia vitripennis]
Unigene3785_All		22	0.75					Mesd	Chaperone for wingless signalling and trafficking of LDL receptor	Chaperone		1244	45.4161	37.9153	gi|307196062|gb|EFN77787.1|	247.7	9e-64	Mesoderm development candidate 2 [Harpegnathos saltator]
CL3226.Contig1_All		20	0.792		Up			HSP70	Hsp70 protein	Chaperones		3956	136.816	559.957	gi|156545557|ref|XP_001606463.1|	1245.3	0	PREDICTED: heat shock 70 kDa protein cognate 3-like [Nasonia vitripennis]
CL793.Contig1_All		17	0.715		Down	Hydrolases	Peptidase	Peptidase_M14	Zinc carboxypeptidase	Enzymes		1371	48.9447	0.3185	gi|322795106|gb|EFZ17948.1|	550.4	8e-155	hypothetical protein SINV_11027 [Solenopsis invicta]
Unigene14248_All		18	0.725		Down	Hydrolases	Peptidase	Peptidase_M14	Zinc carboxypeptidase	Enzymes		1353	141.602	0.1614	gi|345485274|ref|XP_001599161.2|	453.4	1e-125	PREDICTED: carboxypeptidase B-like [Nasonia vitripennis]
CL793.Contig3_All		12	0.483		Down	Hydrolases	Peptidase	Peptidase_M14	Zinc carboxypeptidase	Enzymes		1283	83.4787	0.0851	gi|383858615|ref|XP_003704795.1|	568.2	3e-160	PREDICTED: zinc carboxypeptidase A 1-like [Megachile rotundata]
Unigene56_All		21	0.793			Transferase	Glucosyltransferase	UDP-g_GGTase	UDP-glucose:Glycoprotein Glucosyltransferase	Enzymes		5552	16.9385	20.2946	gi|307180025|gb|EFN68101.1|	2291.2	0	UDP-glucose:glycoprotein glucosyltransferase [Camponotus floridanus]
CL1629.Contig6_All		27	0.709		Up	Hydrolases	Esterase	Phosphodiest	Type I phosphodiesterase / nucleotide pyrophosphatase	Enzymes		2234	0.9524	3.7143	gi|307208893|gb|EFN86108.1|	516.9	1e-144	Ectonucleotide pyrophosphatase/phosphodiesterase family member 4 [Harpegnathos saltator]
CL1629.Contig4_All		27	0.709			Hydrolases	Esterase	Phosphodiest	Type I phosphodiesterase / nucleotide pyrophosphatase	Enzymes		2483	0.0659	0.3957	gi|307208893|gb|EFN86108.1|	516.9	2e-144	Ectonucleotide pyrophosphatase/phosphodiesterase family member 4 [Harpegnathos saltator]
CL2138.Contig2_All		23	0.581			Hydrolases	Lipase	TTL	Tubulin-tyrosine ligase family	Enzymes		1879	0.7142	1.2202	gi|322783239|gb|EFZ10825.1|	523.9	1e-146	hypothetical protein SINV_12848 [Solenopsis invicta]
CL2138.Contig1_All		22	0.56			Hydrolases	Lipase	TTL	Tubulin-tyrosine ligase family	Enzymes		1911	0.668	0.7427	gi|383859423|ref|XP_003705194.1|	663.3	0	PREDICTED: tubulin polyglutamylase TTLL4-like [Megachile rotundata]
Unigene8266_All	PISP	22	0.869		Up	Hydrolases	Protease	Trypsin	Trypsin	Enzymes	VHP	1185	0.3315	1464.42	gi|328792896|ref|XP_624680.3|	157.5	1e-36	PREDICTED: chymotrypsin-2 [Apis mellifera]
Unigene34792_All	PISP	22	0.856	VGS	Up	Hydrolases	Protease	Trypsin	Trypsin	Enzymes	VHP	1151	0	538.795	gi|322787031|gb|EFZ13255.1|	209.1	3e-52	hypothetical protein SINV_10430 [Solenopsis invicta]
Unigene34966_All		21	0.527	VGS	Up	Hydrolases	Protease	Trypsin	Trypsin	Enzymes	VHP	313	0	470.563	gi|156124994|gb|ABU50815.1|	66.6	4e-10	Tyr p 3 allergen [Tyrophagus putrescentiae]
Unigene35045_All	PISP	16	0.792	VGS	Up	Hydrolases	Protease	Trypsin	Trypsin	Enzymes	VHP	853	0	137.725	gi|328792896|ref|XP_624680.3|	98.2	5e-19	PREDICTED: chymotrypsin-2 [Apis mellifera]
Unigene36261_All		22	0.501	VGS	Up	Hydrolases	Protease	Trypsin	Trypsin	Enzymes	VHP	316	0	85.6871	gi|380011365|ref|XP_003689778.1|	72.8	5e-12	PREDICTED: chymotrypsin-2-like [Apis florea]
Unigene6344_All	PISP	19	0.583			Hydrolases	Protease	Trypsin	Trypsin	Enzymes	VHP	1511	6.499	12.5729	gi|332018924|gb|EGI59470.1|	428.3	5e-118	Serine protease snake [Acromyrmex echinatior]
Unigene9134_All	PISP	14	0.495		Down	Hydrolases	Protease	Trypsin	Trypsin	Enzymes	VHP	1368	24.1671	5.1079	gi|239050264|ref|NP_001155078.1|	422.2	3e-116	serine protease homolog 42 isoform 1 precursor [Nasonia vitripennis]
CL229.Contig1_All		20	0.64			Hydrolases	Protease	Trypsin	Trypsin	Enzymes	VHP	2803	4.3675	2.3761	gi|345491218|ref|XP_001607879.2|	811.6	0	PREDICTED: hypothetical protein LOC100124053 [Nasonia vitripennis]
Unigene19437_All	PISP	19	0.695			Hydrolases	Protease	Trypsin	Trypsin	Enzymes	VHP	751	2.528	1.89	gi|328792896|ref|XP_624680.3|	139.8	1e-31	PREDICTED: chymotrypsin-2 [Apis mellifera]
CL528.Contig3_All		20	0.777	VGS	Up	Hydrolases	Protease	Trypsin	Trypsin	Enzymes	VHP	650	0	1.1758	gi|345497649|ref|XP_001600520.2|	93.2	1e-17	PREDICTED: chymotrypsin-1 [Nasonia vitripennis]
Unigene30131_All	PISP	17	0.767		Down	Hydrolases	Protease	Trypsin	Trypsin	Enzymes	VHP	1056	888.85	0.2068	gi|350417159|ref|XP_003491285.1|	311.6	4e-83	PREDICTED: trypsin-2-like [Bombus impatiens]
CL229.Contig3_All		20	0.64		Down	Hydrolases	Protease	Trypsin	Trypsin	Enzymes	VHP	2881	1.9429	0.1137	gi|345491218|ref|XP_001607879.2|	811.6	0	PREDICTED: hypothetical protein LOC100124053 [Nasonia vitripennis]
CL1835.Contig1_All	PISP	17	0.785		Down	Hydrolases	Protease	Trypsin	Trypsin	Enzymes	VHP	1033	8.9676	0.1057	gi|345480569|ref|XP_001604966.2|	278.5	3e-73	PREDICTED: trypsin-1 [Nasonia vitripennis]
Unigene30138_All	PISP	19	0.874		Down	Hydrolases	Protease	Trypsin	Trypsin	Enzymes	VHP	1188	110.764	0.0919	gi|345482620|ref|XP_001607871.2|	254.6	7e-66	PREDICTED: chymotrypsin-2 [Nasonia vitripennis]
CL255.Contig1_All	PISP	21	0.521		Down	Hydrolases	Protease	Trypsin	Trypsin	Enzymes	VHP	1728	26.1411	0.0632	gi|239049675|ref|NP_001155060.1|	587	1e-165	serine protease homolog 21 precursor [Nasonia vitripennis]
CL5022.Contig1_All		18	0.612			Ligases	tRNA synthetase	tRNA-synt_2	tRNA synthetases class II (D, K and N)	Enzymes		1813	10.3093	5.6608	gi|332031478|gb|EGI70962.1|	869	0	Aspartyl-tRNA synthetase, cytoplasmic [Acromyrmex echinatior]
Unigene6198_All		21	0.693		Up	Hydrolases	Trehalase	Trehalase	Trehalase	Enzymes	VHP	2756	43.0188	114.966	gi|74843251|sp|Q8MMG9.1|TREA_PIMHY	836.6	0	RecName: Full=Trehalase; AltName: Full=Alpha,alpha-trehalase; AltName: Full=Alpha,alpha-trehalose glucohydrolase; Flags: Precursor >gi|20804360|emb|CAD31109.1| trehalase [Pimpla hypochondriaca]
CL2316.Contig1_All		27	0.623		Down	Hydrolases	Trehalase	Trehalase	Trehalase	Enzymes	VHP	4197	1.942	0.078	gi|383852195|ref|XP_003701614.1|	981.1	0	PREDICTED: trehalase-like [Megachile rotundata]
CL2316.Contig2_All		27	0.623			Hydrolases	Trehalase	Trehalase	Trehalase	Enzymes	VHP	4234	0.2629	0.0516	gi|383852195|ref|XP_003701614.1|	981.1	0	PREDICTED: trehalase-like [Megachile rotundata]
CL2316.Contig3_All		27	0.623		Down	Hydrolases	Trehalase	Trehalase	Trehalase	Enzymes	VHP	4770	0.4735	0.0458	gi|383852195|ref|XP_003701614.1|	981.1	0	PREDICTED: trehalase-like [Megachile rotundata]
Unigene1820_All		19	0.535			Hydrolases	ATPase	Torsin	Torsin	Enzymes		1342	14.8056	8.0544	gi|307183367|gb|EFN70225.1|	281.6	6e-74	Torsin-like protein [Camponotus floridanus]
Unigene7693_All		30	0.592		Up			Thioredoxin_6	Thioredoxin-like domain	Others		2226	23.175	70.6298	gi|350426339|ref|XP_003494409.1|	686.4	0	PREDICTED: endoplasmic reticulum resident protein 44-like isoform 1 [Bombus impatiens]
CL3814.Contig2_All		18	0.767		Up	Oxidoreductases	Sulfatase	FGE-sulfatase	Sulfatase-modifying factor enzyme 1	Enzymes		1537	4.7066	24.5073	gi|345485300|ref|XP_001600441.2|	476.5	1e-132	PREDICTED: sulfatase-modifying factor 1-like [Nasonia vitripennis]
Unigene29493_All		18	0.499		Down	Hydrolases	Sulfatase	Sulfatase	Sulfatase	Enzymes		1558	33.7837	2.7331	gi|383847821|ref|XP_003699551.1|	607.8	5e-172	PREDICTED: arylsulfatase B-like [Megachile rotundata]
CL215.Contig1_All		15	0.558			Hydrolases	Sulfatase	Sulfatase	Sulfatase	Enzymes		2585	1.203	1.3093	gi|350414629|ref|XP_003490372.1|	660.6	0	PREDICTED: LOW QUALITY PROTEIN: N-acetylglucosamine-6-sulfatase-like [Bombus impatiens]
CL215.Contig2_All		15	0.558			Hydrolases	Sulfatase	Sulfatase	Sulfatase	Enzymes		2439	0.1208	0.4029	gi|350414629|ref|XP_003490372.1|	660.6	0	PREDICTED: LOW QUALITY PROTEIN: N-acetylglucosamine-6-sulfatase-like [Bombus impatiens]
Unigene27787_All		19	0.629		Down	Hydrolases	Subtilase	Peptidase_S8	Subtilase family	Enzymes		1326	8.9362	0.5764	gi|340720987|ref|XP_003398909.1|	680.2	0	PREDICTED: furin-like protease 2-like [Bombus terrestris]
Unigene2782_All		22	0.537			Oxidoreductases	Dehydrogenase	adh_short	short chain dehydrogenase	Enzymes		1481	14.6095	19.9786	gi|307180351|gb|EFN68377.1|	519.6	1e-145	Retinol dehydrogenase 11 [Camponotus floridanus]
CL2019.Contig3_All		18	0.806			Oxidoreductases	Dehydrogenase	adh_short	short chain dehydrogenase	Enzymes		414	6.7206	2.6372	gi|156553663|ref|XP_001601331.1|	174.1	1e-42	PREDICTED: L-xylulose reductase [Nasonia vitripennis]
Unigene5661_All		20	0.846		Down	Hydrolases	Peptidase	Peptidase_S28	Serine carboxypeptidase S28	Enzymes		2413	58.8601	19.0039	gi|380014101|ref|XP_003691081.1|	729.2	0	PREDICTED: putative serine protease K12H4.7-like [Apis florea]
Unigene9152_All		16	0.552		Down	Hydrolases	Peptidase	Peptidase_S10	Serine carboxypeptidase	Enzymes	VHP	1974	104.816	10.7854	gi|345483324|ref|XP_003424792.1|	713.4	0	PREDICTED: venom serine carboxypeptidase-like isoform 2 [Nasonia vitripennis]
Unigene7923_All		21	0.64			Hydrolases	Ribonuclease	Ribonuclease_3	Ribonuclease III domain	Enzymes		2836	5.4248	3.4264	gi|383862048|ref|XP_003706496.1|	1373.6	0	PREDICTED: endoribonuclease Dcr-1-like [Megachile rotundata]
Unigene36571_All		19	0.878		Up	Hydrolases	Protease	Pep_M12B_propep	Reprolysin family propeptide	Enzymes		1128	0.029	182.938	gi|383863909|ref|XP_003707422.1|	207.6	9e-52	PREDICTED: A disintegrin and metalloproteinase with thrombospondin motifs 2-like [Megachile rotundata]
Unigene21262_All		22	0.726		Down	Hydrolases	Protease	Pep_M12B_propep	Reprolysin family propeptide	Enzymes		843	2.7569	0.1295	gi|350417726|ref|XP_003491564.1|	224.6	4e-57	PREDICTED: A disintegrin and metalloproteinase with thrombospondin motifs 7-like [Bombus impatiens]
CL2104.Contig2_All		19	0.722		Up	Hydrolases	Protease	Reprolysin	Reprolysin (M12B) family zinc metalloprotease	Enzymes	VHP	1920	0.017	653.442	gi|307180318|gb|EFN68351.1|	282	8e-74	A disintegrin and metalloproteinase with thrombospondin motifs 1 [Camponotus floridanus]
Unigene3515_All		18	0.73		Down	Hydrolases	Proteinase	CLIP	Regulatory CLIP domain of proteinases	Enzymes	VHP	425	41.9756	13.3587	gi|307170859|gb|EFN62970.1|	68.2	1e-10	Proclotting enzyme [Camponotus floridanus]
Unigene1289_All		20	0.765		Down	Oxidoreductases	Oxidase	Pyrid_oxidase_2	Pyridoxamine 5'-phosphate oxidase	Enzymes		1230	155.39	2.3967	gi|345491960|ref|XP_001600388.2|	305.1	5e-81	PREDICTED: protein CREG1-like [Nasonia vitripennis]
Unigene27647_All		21	0.505		Down	Lyases	Decarboxylase	Pyridoxal_deC	Pyridoxal-dependent decarboxylase conserved domain	Enzymes	VHP	1446	7.6061	0.151	gi|350418523|ref|XP_003491885.1|	720.7	0	PREDICTED: aromatic-L-amino-acid decarboxylase-like isoform 1 [Bombus impatiens]
CL3977.Contig1_All		18	0.455			Transferases	Prenyltransferase	Prenyltransf	Putative undecaprenyl diphosphate synthase	Enzymes		1846	1.986	1.8926	gi|383859774|ref|XP_003705367.1|	221.1	1e-55	PREDICTED: nogo-B receptor-like [Megachile rotundata]
CL4065.Contig2_All		21	0.689			Transferases	Kinase	Pkinase_Tyr	Protein tyrosine kinase	Enzymes		3697	0.3984	0.0591	gi|307205571|gb|EFN83866.1|	698.4	0	Serine/threonine-protein kinase LMTK1 [Harpegnathos saltator]
Unigene3123_All		17	0.55		Down	Lyases	Lyase	Prenylcys_lyase	Prenylcysteine lyase	Enzymes		2005	8.1466	2.3416	gi|350396289|ref|XP_003484501.1|	522.3	3e-146	PREDICTED: prenylcysteine oxidase-like [Bombus impatiens]
CL5092.Contig4_All		18	0.827	VGS	Up	Hydrolases	Peptidase	Peptidase_M13_N	Peptidase family M13	Enzymes		451	0	5.3259	gi|348544309|ref|XP_003459624.1|	79.3	5e-14	PREDICTED: membrane metallo-endopeptidase-like 1 [Oreochromis niloticus]
Unigene10750_All		17	0.844		Down	Hydrolases	Peptidase	Peptidase_M1	Peptidase family M1	Enzymes		3153	74.8099	3.5667	gi|345481925|ref|XP_001606222.2|	689.1	0	PREDICTED: aminopeptidase N-like [Nasonia vitripennis]
Unigene24835_All		16	0.829		Down	Hydrolases	Peptidase	Peptidase_M1	Peptidase family M1	Enzymes		1252	574.479	0.1744	gi|307210590|gb|EFN87058.1|	135.6	5e-30	Aminopeptidase N [Harpegnathos saltator]
Unigene1145_All		24	0.795			Hydrolases	Protease	Peptidase_C1	Papain family cysteine protease	Enzymes	VHP	3303	152.904	207.72	gi|307175943|gb|EFN65753.1|	726.9	0	Uncharacterized peptidase C1-like protein F26E4.3 [Camponotus floridanus]
CL1461.Contig1_All		18	0.854		Down	Hydrolases	Protease	Peptidase_C1	Papain family cysteine protease	Enzymes	VHP	2166	402.577	103.587	gi|380014284|ref|XP_003691169.1|	515.8	3e-144	PREDICTED: cathepsin L-like [Apis florea]
CL2110.Contig1_All		20	0.606		Down	Hydrolases	Protease	Peptidase_C1	Papain family cysteine protease	Enzymes	VHP	2382	105.373	15.6302	gi|307180251|gb|EFN68284.1|	911.4	0	Cathepsin L [Camponotus floridanus]
CL2199.Contig3_All		22	0.758		Down	Hydrolases	Esterase	Palm_thioest	Palmitoyl protein thioesterase	Enzymes		1297	25.7424	1.9361	gi|229576847|ref|NP_001153389.1|	476.9	1e-132	palmitoyl-protein thioesterase 2 precursor [Nasonia vitripennis]
Unigene8616_All		21	0.505		Down	Hydrolases	Phosphohydrolase	NUDIX	NUDIX domain	Enzymes		1515	39.3015	6.7743	gi|340715822|ref|XP_003396407.1|	299.7	2e-79	PREDICTED: nudix hydrolase 8-like [Bombus terrestris]
CL4916.Contig1_All		16	0.591			Transferases	Kinase	NDK	Nucleoside diphosphate kinase	Enzymes		878	215.152	281.535	gi|328777933|ref|XP_393351.3|	292.4	2e-77	PREDICTED: nucleoside diphosphate kinase [Apis mellifera]
CL4831.Contig3_All		23	0.847		Up	Hydrolases	Amidase	Amidase_2	N-acetylmuramoyl-L-alanine amidase	Enzymes		2783	0.5881	493.182	gi|332028067|gb|EGI68118.1|	189.5	8e-46	Peptidoglycan-recognition protein SA [Acromyrmex echinatior]
CL4831.Contig4_All		23	0.847			Hydrolases	Amidase	Amidase_2	N-acetylmuramoyl-L-alanine amidase	Enzymes		1525	34.2143	57.2042	gi|332028067|gb|EGI68118.1|	189.5	4e-46	Peptidoglycan-recognition protein SA [Acromyrmex echinatior]
Unigene5339_All		22	0.82		Up	Hydrolases	Amidase	Amidase_2	N-acetylmuramoyl-L-alanine amidase	Enzymes		930	6.9338	18.9014	gi|340727209|ref|XP_003401941.1|	219.2	2e-55	PREDICTED: peptidoglycan-recognition protein 2-like [Bombus terrestris]
CL4831.Contig5_All		23	0.847		Up	Hydrolases	Amidase	Amidase_2	N-acetylmuramoyl-L-alanine amidase	Enzymes		1610	0.6506	4.6114	gi|332028067|gb|EGI68118.1|	189.5	4e-46	Peptidoglycan-recognition protein SA [Acromyrmex echinatior]
Unigene6270_All		20	0.776		Down	Hydrolases	Amidase	Amidase_2	N-acetylmuramoyl-L-alanine amidase	Enzymes		1210	25.6726	2.7972	gi|307200598|gb|EFN80739.1|	241.5	6e-62	Peptidoglycan-recognition protein 2 [Harpegnathos saltator]
CL1934.Contig1_All		35	0.755		Up	Transferases	Acetylglucosaminyltransferase	Glyco_transf_54	N-Acetylglucosaminyltransferase-IV (GnT-IV) conserved region	Enzymes		3913	1.2715	52.875	gi|383866139|ref|XP_003708529.1|	949.1	0	PREDICTED: alpha-1,3-mannosyl-glycoprotein 4-beta-N-acetylglucosaminyltransferase B-like [Megachile rotundata]
CL1934.Contig3_All		35	0.755		Up	Transferases	Acetylglucosaminyltransferase	Glyco_transf_54	N-Acetylglucosaminyltransferase-IV (GnT-IV) conserved region	Enzymes		3993	0.5656	6.9725	gi|383866139|ref|XP_003708529.1|	949.1	0	PREDICTED: alpha-1,3-mannosyl-glycoprotein 4-beta-N-acetylglucosaminyltransferase B-like [Megachile rotundata]
Unigene10335_All		35	0.755		Up	Transferases	Acetylglucosaminyltransferase	Glyco_transf_54	N-Acetylglucosaminyltransferase-IV (GnT-IV) conserved region	Enzymes		921	0.853	5.5717	gi|380019695|ref|XP_003693738.1|	297	8e-79	PREDICTED: LOW QUALITY PROTEIN: alpha-1,3-mannosyl-glycoprotein 4-beta-N-acetylglucosaminyltransferase B-like [Apis florea]
Unigene10334_All		35	0.755		Up	Transferases	Acetylglucosaminyltransferase	Glyco_transf_54	N-Acetylglucosaminyltransferase-IV (GnT-IV) conserved region	Enzymes		1321	0.1735	5.2897	gi|380019695|ref|XP_003693738.1|	297	1e-78	PREDICTED: LOW QUALITY PROTEIN: alpha-1,3-mannosyl-glycoprotein 4-beta-N-acetylglucosaminyltransferase B-like [Apis florea]
CL1934.Contig5_All		35	0.755		Up	Transferases	Acetylglucosaminyltransferase	Glyco_transf_54	N-Acetylglucosaminyltransferase-IV (GnT-IV) conserved region	Enzymes		4761	0.99	3.8297	gi|383866139|ref|XP_003708529.1|	949.1	0	PREDICTED: alpha-1,3-mannosyl-glycoprotein 4-beta-N-acetylglucosaminyltransferase B-like [Megachile rotundata]
Unigene10333_All		35	0.755		Up	Transferases	Acetylglucosaminyltransferase	Glyco_transf_54	N-Acetylglucosaminyltransferase-IV (GnT-IV) conserved region	Enzymes		1380	0.166	0.9494	gi|380019695|ref|XP_003693738.1|	297	1e-78	PREDICTED: LOW QUALITY PROTEIN: alpha-1,3-mannosyl-glycoprotein 4-beta-N-acetylglucosaminyltransferase B-like [Apis florea]
CL1934.Contig4_All		35	0.755		Up	Transferases	Acetylglucosaminyltransferase	Glyco_transf_54	N-Acetylglucosaminyltransferase-IV (GnT-IV) conserved region	Enzymes		4052	0.1777	0.7275	gi|383866139|ref|XP_003708529.1|	949.1	0	PREDICTED: alpha-1,3-mannosyl-glycoprotein 4-beta-N-acetylglucosaminyltransferase B-like [Megachile rotundata]
CL3943.Contig2_All		20	0.682		Down	Oxidoreductases	Oxidase	Cu-oxidase_3	Multicopper oxidase	Enzymes	VHP	2535	14.6428	0.0431	gi|322791130|gb|EFZ15692.1|	960.7	0	hypothetical protein SINV_06374 [Solenopsis invicta]
CL2104.Contig1_All		19	0.712		Up	Hydrolases	Peptidase	Reprolysin_2	Metallo-peptidase family M12B Reprolysin-like	Enzymes	VHP	1697	14.3509	44.715	gi|383860432|ref|XP_003705693.1|	275.4	6e-72	PREDICTED: A disintegrin and metalloproteinase with thrombospondin motifs 3-like [Megachile rotundata]
CL2280.Contig4_All		32	0.732			Hydrolases	Peptidase	Reprolysin_3	Metallo-peptidase family M12B Reprolysin-like	Enzymes	VHP	1493	0.9866	0.2925	gi|345493677|ref|XP_003427126.1|	644.8	0	PREDICTED: A disintegrin and metalloproteinase with thrombospondin motifs 18-like isoform 2 [Nasonia vitripennis]
Unigene34976_All		18	0.567		Up	Hydrolases	Peptidase	Reprolysin_5	Metallo-peptidase family M12	Enzymes	VHP	2444	0.1875	200.048	gi|380013200|ref|XP_003690654.1|	246.5	5e-63	PREDICTED: A disintegrin and metalloproteinase with thrombospondin motifs 3-like [Apis florea]
Unigene31610_All		37	0.645			Transferases	Acyltransferase	MBOAT	MBOAT, membrane-bound O-acyltransferase family	Enzymes		378	1.6453	1.733	gi|345498207|ref|XP_001606224.2|	190.7	1e-47	PREDICTED: protein-cysteine N-palmitoyltransferase Rasp-like [Nasonia vitripennis]
CL897.Contig1_All		30	0.679			Hydrolases	Protease	Peptidase_M10	Matrixin	Enzymes		2335	0.6449	0.4676	gi|340719858|ref|XP_003398362.1|	835.5	0	PREDICTED: matrix metalloproteinase-14-like [Bombus terrestris]
CL4797.Contig1_All		25	0.583		Up	Hydrolases	Lipase	Lipase	Lipase	Enzymes	VHP	1446	1.1998	2655.02	gi|307211739|gb|EFN87734.1|	259.6	3e-67	Pancreatic triacylglycerol lipase [Harpegnathos saltator]
Unigene5348_All		23	0.549		Down	Hydrolases	Lipase	Lipase	Lipase	Enzymes	VHP	708	38.4662	3.2384	gi|307211739|gb|EFN87734.1|	159.1	1e-37	Pancreatic triacylglycerol lipase [Harpegnathos saltator]
CL5036.Contig2_All		21	0.642		Down	Hydrolases	Lipase	Lipase	Lipase	Enzymes	VHP	1557	23.6932	0.8415	gi|380011243|ref|XP_003689720.1|	553.5	1e-155	PREDICTED: pancreatic triacylglycerol lipase-like [Apis florea]
Unigene815_All		21	0.766			Transferases	Acyltransferase	LCAT	Lecithin:cholesterol acyltransferase	Enzymes		1564	7.8484	15.0788	gi|156538577|ref|XP_001607467.1|	676.4	0	PREDICTED: group XV phospholipase A2-like [Nasonia vitripennis]
CL1627.Contig2_All		17	0.692					HSP70	Hsp70 protein	Chaperone		4599	6.2136	11.2529	gi|345491532|ref|XP_003426634.1|	1232.6	0	PREDICTED: hypoxia up-regulated protein 1-like isoform 2 [Nasonia vitripennis] >gi|345491534|ref|XP_001606217.2| PREDICTED: hypoxia up-regulated protein 1-like isoform 1 [Nasonia vitripennis] >gi|345491536|ref|XP_003426635.1| PREDICTED: hypoxia up-regulated protein 1-like isoform 3 [Nasonia vitripennis]
CL1627.Contig1_All		17	0.692		Up			HSP70	Hsp70 protein	Chaperone		4472	1.0101	7.1779	gi|345491538|ref|XP_003426636.1|	1206.8	0	PREDICTED: hypoxia up-regulated protein 1-like isoform 4 [Nasonia vitripennis]
Unigene34993_All		23	0.839		Up	Hydrolases	Phosphatase	His_Phos_2	Histidine phosphatase superfamily (branch 2)	Enzymes	VHP	647	0.0506	14.8501	gi|190702282|gb|ACE75179.1|	224.2	3e-57	histidine acid phosphatase [Glyptapanteles flavicoxis]
CL1205.Contig1_All		16	0.655		Up	Hydrolases	Phosphatase	His_Phos_2	Histidine phosphatase superfamily (branch 2)	Enzymes	VHP	1322	0.2724	13.2141	gi|383861266|ref|XP_003706107.1|	257.7	1e-66	PREDICTED: venom acid phosphatase Acph-1-like [Megachile rotundata]
Unigene25041_All		27	0.512			Hydrolases	Phosphatase	His_Phos_2	Histidine phosphatase superfamily (branch 2)	Enzymes	VHP	1132	4.5399	4.8225	gi|110768981|ref|XP_001122458.1|	238.4	5e-61	PREDICTED: venom acid phosphatase Acph-1-like [Apis mellifera]
CL1586.Contig2_All		23	0.637		Down	Hydrolases	Phosphatase	His_Phos_2	Histidine phosphatase superfamily (branch 2)	Enzymes	VHP	2151	28.2745	2.6395	gi|307214451|gb|EFN89488.1|	505.8	4e-141	Multiple inositol polyphosphate phosphatase 1 [Harpegnathos saltator]
CL1205.Contig8_All		16	0.655	VGS	Up	Hydrolases	Phosphatase	His_Phos_2	Histidine phosphatase superfamily (branch 2)	Enzymes	VHP	1231	0	1.5965	gi|383861266|ref|XP_003706107.1|	96.7	4e-52	PREDICTED: venom acid phosphatase Acph-1-like [Megachile rotundata]
CL3425.Contig1_All		20	0.466		Down	Transferases	Ubiquitin-transferase	HECT	HECT-domain (ubiquitin-transferase)	Enzymes		3921	17.7649	6.5158	gi|328791269|ref|XP_396547.4|	1458.3	0	PREDICTED: ubiquitin-protein ligase E3C-like [Apis mellifera]
CL3450.Contig1_All		23	0.806			Transferases	Ubiquitin-transferase	HECT	HECT-domain (ubiquitin-transferase)	Enzymes		3586	0.2465	0.1218	gi|345495437|ref|XP_001602608.2|	1788.5	0	PREDICTED: protein KIAA0317-like isoform 1 [Nasonia vitripennis]
CL1271.Contig2_All		22	0.739			Transferases	Transamidase	Gpi16	Gpi16 subunit, GPI transamidase component	Enzymes		2834	0.2541	0.5008	gi|332023512|gb|EGI63749.1|	389.8	0	GPI transamidase component PIG-T [Acromyrmex echinatior]
Unigene34800_All		22	0.786	VGS	Up	Transferases	Transamidase	Gpi16	Gpi16 subunit, GPI transamidase component	Enzymes		1577	0	0.4846	gi|307201136|gb|EFN81047.1|	549.7	1e-154	GPI transamidase component PIG-T [Harpegnathos saltator]
Unigene34802_All		22	0.786		Up	Transferases	Transamidase	Gpi16	Gpi16 subunit, GPI transamidase component	Enzymes		1659	0.0197	0.4607	gi|307201136|gb|EFN81047.1|	167.9	5e-149	GPI transamidase component PIG-T [Harpegnathos saltator]
Unigene34801_All		22	0.786			Transferases	Transamidase	Gpi16	Gpi16 subunit, GPI transamidase component	Enzymes		1687	0.0776	0.3883	gi|307201136|gb|EFN81047.1|	167.9	1e-160	GPI transamidase component PIG-T [Harpegnathos saltator]
Unigene32583_All		29	0.543			Oxidoreductases	Oxidoreductase	GMC_oxred_N	GMC oxidoreductase	Enzymes	VHP	338	1.1621	0.323	gi|345481521|ref|XP_001607948.2|	208	1e-52	PREDICTED: glucose dehydrogenase [acceptor]-like [Nasonia vitripennis]
Unigene27782_All		22	0.854			Oxidoreductases	Oxidoreductase	GMC_oxred_N	GMC oxidoreductase	Enzymes	VHP	536	2.1985	0.2037	gi|307203797|gb|EFN82733.1|	80.5	4e-14	Glucose dehydrogenase [acceptor] [Harpegnathos saltator]
CL2397.Contig1_All		22	0.854		Down	Oxidoreductases	Oxidoreductase	GMC_oxred_N	GMC oxidoreductase	Enzymes	VHP	747	2.8045	0.1462	gi|307203797|gb|EFN82733.1|	80.5	8e-14	Glucose dehydrogenase [acceptor] [Harpegnathos saltator]
CL2428.Contig3_All		33	0.772		Down	Transferases	Glycosyl-transferase	Glyco_transf_49	Glycosyl-transferase for dystroglycan	Enzymes		2902	13.3099	1.0911	gi|322791259|gb|EFZ15783.1|	754.2	0	hypothetical protein SINV_02673 [Solenopsis invicta]
CL2348.Contig2_All		21	0.841		Down	Hydrolases	Glycosyl-hydrolase	Glyco_hydro_31	Glycosyl hydrolases family 31	Enzymes		6598	87.7765	28.098	gi|383864889|ref|XP_003707910.1|	1542.3	0	PREDICTED: neutral alpha-glucosidase AB-like [Megachile rotundata]
Unigene6719_All		20	0.888			Hydrolases	Glycosyl-hydrolase	Glyco_hydro_18	Glycosyl hydrolases family 18	Enzymes		3224	26.1236	18.2534	gi|350426188|ref|XP_003494361.1|	528.9	7e-148	PREDICTED: chitinase domain-containing protein 1-like [Bombus impatiens]
Unigene3921_All		20	0.872		Down	Hydrolases	Glycosyl-hydrolase	Glyco_hydro_18	Glycosyl hydrolases family 18	Enzymes	VHP	1764	114.344	1.733	gi|62132672|gb|AAX69085.1|	599.4	2e-169	teratocyte released chitinase [Toxoneuron nigriceps]
Unigene10680_All		20	0.877		Down	Hydrolases	Glycosyl-hydrolase	Glyco_hydro_18	Glycosyl hydrolases family 18	Enzymes	VHP	1849	860.819	0.4724	gi|66514614|ref|XP_396769.2|	731.1	0	PREDICTED: chitinase-like protein Idgf4-like [Apis mellifera]
Unigene19882_All		18	0.812		Down	Hydrolases	Glycosyl-hydrolase	Glyco_hydro_18	Glycosyl hydrolases family 18	Enzymes	VHP	787	14.6405	0.1387	gi|307203534|gb|EFN82567.1|	191	5e-47	Probable chitinase 2 [Harpegnathos saltator]
Unigene22829_All		27	0.662		Down	Hydrolases	Glycosyl-hydrolase	Glyco_hydro_9	Glycosyl hydrolase family 9	Enzymes		744	4.8836	0.587	gi|383860628|ref|XP_003705791.1|	263.8	5e-69	PREDICTED: endoglucanase E-4-like, partial [Megachile rotundata]
CL440.Contig2_All		22	0.583		Up	Hydrolases	Glycosyl-hydrolase	Glyco_hydro_47	Glycosyl hydrolase family 47	Enzymes		6660	4.0007	60.673	gi|307208663|gb|EFN85953.1|	1378.6	0	ER degradation-enhancing alpha-mannosidase-like 3 [Harpegnathos saltator]
Unigene9332_All		18	0.707		Up	Hydrolases	Glycosyl-hydrolase	Glyco_hydro_47	Glycosyl hydrolase family 47	Enzymes		2664	15.2731	48.0745	gi|328778612|ref|XP_001122669.2|	1038.1	0	PREDICTED: ER degradation-enhancing alpha-mannosidase-like 1 [Apis mellifera]
CL440.Contig1_All		22	0.583		Up	Hydrolases	Glycosyl-hydrolase	Glyco_hydro_47	Glycosyl hydrolase family 47	Enzymes		6583	4.0177	10.8635	gi|307208663|gb|EFN85953.1|	1377.8	0	ER degradation-enhancing alpha-mannosidase-like 3 [Harpegnathos saltator]
Unigene9080_All		16	0.829		Down	Hydrolases	Glycosyl-hydrolase	Glyco_hydro_30	Glycosyl hydrolase family 30 TIM-barrel domain	Enzymes		2175	223.293	3.0119	gi|350416850|ref|XP_003491134.1|	567.4	1e-159	PREDICTED: glucosylceramidase-like [Bombus impatiens]
Unigene5088_All		16	0.695		Down	Hydrolases	Glycosyl-hydrolase	Glyco_hydro_20	Glycosyl hydrolase family 20, catalytic domain	Enzymes		2303	11.5981	2.1334	gi|345486340|ref|XP_001603248.2|	715.7	0	PREDICTED: chitooligosaccharidolytic beta-N-acetylglucosaminidase-like [Nasonia vitripennis]
Unigene29067_All		21	0.806		Down	Hydrolases	Glycosyl-hydrolase	Glyco_hydro_20	Glycosyl hydrolase family 20, catalytic domain	Enzymes		1015	5.9984	0.1076	gi|332028016|gb|EGI68067.1|	579.3	1e-163	Putative beta-hexosaminidase fdl [Acromyrmex echinatior]
Unigene1457_All		19	0.735		Up	Oxidoreductases	Peroxidase	GSHPx	Glutathione peroxidase	Enzymes		1303	111.338	380.754	gi|156543362|ref|XP_001608132.1|	273.1	2e-71	PREDICTED: phospholipid hydroperoxide glutathione peroxidase, mitochondrial-like [Nasonia vitripennis]
Unigene29661_All		16	0.613		Down	Transferases	Fucosyltransferase	O-FucT	GDP-fucose protein O-fucosyltransferase	Enzymes		578	3.3979	0.5667	gi|383857044|ref|XP_003704016.1|	228.4	1e-58	PREDICTED: GDP-fucose protein O-fucosyltransferase 1-like [Megachile rotundata]
CL3300.Contig2_All		33	0.795		Down	Oxidoreductases	Reductase	GILT	Gamma interferon inducible lysosomal thiol reductase (GILT)	Enzymes	VHP	930	23.1245	8.805	gi|307181040|gb|EFN68814.1|	198.4	4e-49	GILT-like protein C02D5.2 [Camponotus floridanus]
Unigene4745_All		25	0.793		Down	Isomerases	Cis-trans isomerase	FKBP_C	FKBP-type peptidyl-prolyl cis-trans isomerase	Enzymes		1820	56.5458	27.5354	gi|350415003|ref|XP_003490500.1|	365.2	6e-99	PREDICTED: peptidyl-prolyl cis-trans isomerase FKBP14-like [Bombus impatiens]
CL2745.Contig3_All		20	0.746		Up	Lyases	Carbonic anhydrase	Carb_anhydrase	Eukaryotic-type carbonic anhydrase	Enzymes		2398	1.7745	4.3709	gi|307175348|gb|EFN65367.1|	374.8	1e-101	Receptor-type tyrosine-protein phosphatase gamma [Camponotus floridanus]
Unigene6717_All		18	0.901			Hydrolases	Protease	Asp	Eukaryotic aspartyl protease	Enzymes		1721	338.022	255.794	gi|156553448|ref|XP_001600543.1|	618.2	4e-175	PREDICTED: lysosomal aspartic protease-like [Nasonia vitripennis]
Unigene8704_All		21	0.881			Hydrolases	Protease	Asp	Eukaryotic aspartyl protease	Enzymes		1494	45.3752	75.7842	gi|156553508|ref|XP_001600858.1|	359	3e-97	PREDICTED: lysosomal aspartic protease-like [Nasonia vitripennis]
Unigene9178_All		22	0.838		Down	Hydrolases	Endoribonuclease	XendoU	Endoribonuclease XendoU	Enzymes		2540	72.2064	2.0203	gi|345498444|ref|XP_001607440.2|	765.8	0	PREDICTED: hypothetical protein LOC100123738 [Nasonia vitripennis]
CL352.Contig1_All		14	0.526		Down	Hydrolases	Endoribonuclease	XendoU	Endoribonuclease XendoU	Enzymes		1814	11.6028	0.1204	gi|383863063|ref|XP_003707002.1|	420.6	1e-115	PREDICTED: uncharacterized protein LOC100876592 [Megachile rotundata]
Unigene3903_All		14	0.602		Up	Oxidoreductases	Oxidoreductase	ERO1	Endoplasmic Reticulum Oxidoreductin 1 (ERO1)	Enzymes		2669	31.1389	119.9	gi|66503969|ref|XP_623933.1|	752.7	0	PREDICTED: endoplasmic reticulum oxidoreductin-1-like [Apis mellifera]
Unigene27379_All		28	0.468			Hydrolases	Peptidase	DPPIV_N	Dipeptidyl peptidase IV (DPP IV) N-terminal region	Enzymes		623	0.8932	0.3505	gi|307194439|gb|EFN76737.1|	106.3	1e-21	Dipeptidyl peptidase 4 [Harpegnathos saltator]
Unigene9665_All		19	0.77		Up	Isomerases	Cis-trans isomerase	Pro_isomerase	Cyclophilin type peptidyl-prolyl cis-trans isomerase/CLD	Enzymes		1053	203.394	586.762	gi|345494466|ref|XP_003427298.1|	351.7	3e-95	PREDICTED: peptidyl-prolyl cis-trans isomerase B-like [Nasonia vitripennis]
Unigene23676_All		21	0.69		Down	Isomerases	Cis-trans isomerase	Pro_isomerase	Cyclophilin type peptidyl-prolyl cis-trans isomerase/CLD	Enzymes		1115	154.184	1.5667	gi|345483318|ref|XP_001602615.2|	312.4	2e-83	PREDICTED: peptidyl-prolyl cis-trans isomerase, rhodopsin-specific isozyme-like [Nasonia vitripennis]
Unigene348_All		16	0.567		Down	Hydrolases	Protease	CUB	CUB domain	Enzymes		6904	11.5259	0.2372	gi|332021857|gb|EGI62193.1|	1947.9	0	Tolloid-like protein 2 [Acromyrmex echinatior]
Unigene23604_All		24	0.65		Down	Hydrolases	Prolidase	Creatinase_N	Creatinase/Prolidase N-terminal domain	Enzymes		661	6.3387	1.1562	gi|380011173|ref|XP_003689685.1|	181	3e-44	PREDICTED: xaa-Pro aminopeptidase 1-like [Apis florea]
CL3284.Contig2_All	PTRF	18	0.906			Oxidoreductases	Superoxide dismutase	Sod_Cu	Copper/zinc superoxide dismutase (SODC)	Enzymes	VHP	781	44.5524	34.6698	gi|323320792|gb|ADX36418.1|	233.8	6e-60	extracellular Cu/Zn superoxide dismutase [Brachymyrmex patagonicus]
CL3284.Contig1_All	PTRF	18	0.905		Down	Oxidoreductases	Superoxide dismutase	Sod_Cu	Copper/zinc superoxide dismutase (SODC)	Enzymes	VHP	1235	153.329	21.8364	gi|323320792|gb|ADX36418.1|	233.8	1e-59	extracellular Cu/Zn superoxide dismutase [Brachymyrmex patagonicus]
Unigene4147_All		19	0.891		Down	Oxidoreductases	Monooxygenase	Cu2_monoox_C	Copper type II ascorbate-dependent monooxygenase, C-terminal domain	Enzymes		1261	9.6564	4.6755	gi|383861436|ref|XP_003706192.1|	505.8	2e-141	PREDICTED: peptidylglycine alpha-hydroxylating monooxygenase-like [Megachile rotundata]
Unigene2143_All		19	0.737			Hydrolases	Peptidase	CarboxypepD_reg	Carboxypeptidase regulatory-like domain	Enzymes		4261	19.5892	19.4483	gi|332021514|gb|EGI61879.1|	1685.6	0	Nodal modulator 2 [Acromyrmex echinatior]
CL1127.Contig1_All		17	0.861		Up	Hydrolases	Esterase	COesterase	Carboxylesterase family	Enzymes	VHP	2702	7.8986	248.548	gi|307177179|gb|EFN66412.1|	611.7	6e-173	Esterase FE4 [Camponotus floridanus]
CL158.Contig1_All		23	0.682		Up	Hydrolases	Esterase	COesterase	Carboxylesterase family	Enzymes	VHP	3068	4.321	12.4911	gi|383847396|ref|XP_003699340.1|	211.5	2e-52	PREDICTED: acetylcholinesterase-like [Megachile rotundata]
CL114.Contig1_All		18	0.789		Down	Hydrolases	Esterase	COesterase	Carboxylesterase family	Enzymes	VHP	2009	18.7047	4.7825	gi|156538190|ref|XP_001601317.1|	784.6	0	PREDICTED: esterase FE4 [Nasonia vitripennis]
Unigene1130_All		30	0.521		Down	Hydrolases	Esterase	COesterase	Carboxylesterase family	Enzymes	VHP	2035	18.0475	4.6677	gi|156541793|ref|XP_001602306.1|	392.5	4e-107	PREDICTED: venom carboxylesterase-6 [Nasonia vitripennis]
CL158.Contig2_All		23	0.682			Hydrolases	Esterase	COesterase	Carboxylesterase family	Enzymes	VHP	3257	2.804	2.4471	gi|383847396|ref|XP_003699340.1|	211.5	2e-52	PREDICTED: acetylcholinesterase-like [Megachile rotundata]
CL1950.Contig2_All		11	0.588		Down	Hydrolases	Esterase	COesterase	Carboxylesterase family	Enzymes	VHP	1861	34.8615	1.584	gi|383856964|ref|XP_003703976.1|	688	0	PREDICTED: venom carboxylesterase-6-like [Megachile rotundata]
CL3631.Contig2_All		17	0.84		Down	Hydrolases	Esterase	COesterase	Carboxylesterase family	Enzymes	VHP	2148	38.1735	1.0166	gi|156538190|ref|XP_001601317.1|	697.2	0	PREDICTED: esterase FE4 [Nasonia vitripennis]
Unigene28899_All		26	0.784		Down	Hydrolases	Esterase	COesterase	Carboxylesterase family	Enzymes	VHP	4062	18.897	0.672	gi|383851346|ref|XP_003701194.1|	1035.8	0	PREDICTED: acetylcholinesterase-like [Megachile rotundata]
Unigene22415_All		16	0.559			Hydrolases	Esterase	COesterase	Carboxylesterase family	Enzymes	VHP	307	2.3457	0.3556	gi|332025252|gb|EGI65426.1|	55.8	7e-07	Esterase FE4 [Acromyrmex echinatior]
Unigene25032_All		17	0.902		Down	Hydrolases	Esterase	COesterase	Carboxylesterase family	Enzymes	VHP	2194	41.9236	0.1493	gi|332016571|gb|EGI57452.1|	688.7	0	Esterase FE4 [Acromyrmex echinatior]
CL4420.Contig3_All		17	0.703		Down	Hydrolases	Esterase	COesterase	Carboxylesterase family	Enzymes	VHP	1518	1.4879	0.1438	gi|156541793|ref|XP_001602306.1|	316.6	2e-84	PREDICTED: venom carboxylesterase-6 [Nasonia vitripennis]
Unigene22089_All		27	0.695		Down	Hydrolases	Esterase	COesterase	Carboxylesterase family	Enzymes	VHP	1585	2.8913	0.1378	gi|328777755|ref|XP_396693.2|	688.3	0	PREDICTED: carboxylesterase 5A [Apis mellifera]
Unigene27821_All		21	0.652		Down	Hydrolases	Esterase	COesterase	Carboxylesterase family	Enzymes	VHP	2807	28.92	0.0389	gi|307196194|gb|EFN77851.1|	522.3	5e-146	Esterase FE4 [Harpegnathos saltator]
CL596.Contig1_All		20	0.674			Hydrolases	Carbon-nitrogen hydrolase	CN_hydrolase	Carbon-nitrogen hydrolase	Enzymes		1274	1.4388	2.7424	gi|345479193|ref|XP_003423898.1|	321.2	7e-86	PREDICTED: vanin-like protein 1-like isoform 2 [Nasonia vitripennis]
CL596.Contig2_All		20	0.674			Hydrolases	Carbon-nitrogen hydrolase	CN_hydrolase	Carbon-nitrogen hydrolase	Enzymes		1621	2.2213	1.0777	gi|345479193|ref|XP_003423898.1|	321.2	9e-86	PREDICTED: vanin-like protein 1-like isoform 2 [Nasonia vitripennis]
CL596.Contig4_All		20	0.674		Down	Hydrolases	Carbon-nitrogen hydrolase	CN_hydrolase	Carbon-nitrogen hydrolase	Enzymes		1678	5.2865	0.8459	gi|345479193|ref|XP_003423898.1|	321.2	1e-85	PREDICTED: vanin-like protein 1-like isoform 2 [Nasonia vitripennis]
CL596.Contig3_All		20	0.674			Hydrolases	Carbon-nitrogen hydrolase	CN_hydrolase	Carbon-nitrogen hydrolase	Enzymes		1291	0.9888	0.5074	gi|345479193|ref|XP_003423898.1|	321.2	7e-86	PREDICTED: vanin-like protein 1-like isoform 2 [Nasonia vitripennis]
Unigene25159_All		15	0.493			Hydrolases	Protease	Peptidase_C2	Calpain family cysteine protease	Enzymes		297	1.9838	0.3676	gi|350406432|ref|XP_003487768.1|	211.1	1e-53	PREDICTED: calpain-C-like [Bombus impatiens]
CL1801.Contig2_All		31	0.554		Down	Ligases	Protein ligase	BPL_LplA_LipB	Biotin/lipoate A/B protein ligase family	Enzymes		4766	19.1139	3.7341	gi|345493341|ref|XP_001604369.2|	1183.3	0	PREDICTED: biotin--protein ligase-like [Nasonia vitripennis]
Unigene5391_All		27	0.771		Down	Hydrolases	Asparaginase	Asparaginase_2	Asparaginase	Enzymes	VHP	1452	34.8298	10.6024	gi|383859220|ref|XP_003705094.1|	463	1e-128	PREDICTED: uncharacterized protein LOC100880157 [Megachile rotundata]
CL2462.Contig4_All		20	0.586		Up	Hydrolases	Amidase	Amidase	Amidase	Enzymes		1326	1.0121	9.222	gi|332026705|gb|EGI66814.1|	427.6	7e-118	Fatty-acid amide hydrolase 2 [Acromyrmex echinatior]
CL2462.Contig1_All		20	0.586		Up	Hydrolases	Amidase	Amidase	Amidase	Enzymes		1671	1.7238	7.514	gi|332026705|gb|EGI66814.1|	433.7	1e-119	Fatty-acid amide hydrolase 2 [Acromyrmex echinatior]
CL2462.Contig3_All		20	0.586		Up	Hydrolases	Amidase	Amidase	Amidase	Enzymes		1460	1.2779	4.0382	gi|332026705|gb|EGI66814.1|	433.7	1e-119	Fatty-acid amide hydrolase 2 [Acromyrmex echinatior]
CL2462.Contig2_All		20	0.586		Up	Hydrolases	Amidase	Amidase	Amidase	Enzymes		1708	1.1307	3.1323	gi|332026705|gb|EGI66814.1|	427.6	1e-117	Fatty-acid amide hydrolase 2 [Acromyrmex echinatior]
CL1755.Contig1_All		17	0.923		Down	Hydrolases	Fucosidase	Alpha_L_fucos	Alpha-L-fucosidase	Enzymes		5143	1.3047	0.4883	gi|383858613|ref|XP_003704794.1|	676.4	0	PREDICTED: alpha-L-fucosidase-like [Megachile rotundata]
Unigene1949_All		22	0.789			Hydrolases	Galactosidase	Melibiase_2	Alpha galactosidase A	Enzymes		880	14.3208	20.9679	gi|332025551|gb|EGI65714.1|	179.5	1e-43	Alpha-N-acetylgalactosaminidase [Acromyrmex echinatior]
CL2106.Contig4_All		20	0.753		Down	Hydrolases	Amylase	Alpha-amylase	Alpha amylase, catalytic domain	Enzymes		1932	3684.52	0.1695	gi|307204059|gb|EFN82958.1|	788.5	0	Maltase 1 [Harpegnathos saltator]
Unigene6966_All		16	0.614		Down	Hydrolases	Phosphatase	Alk_phosphatase	Alkaline phosphatase	Enzymes	VHP	2935	35.9118	4.5384	gi|383852027|ref|XP_003701532.1|	774.6	0	PREDICTED: alkaline phosphatase 4-like [Megachile rotundata]
Unigene27824_All		21	0.746		Down	Lyases	Cyclase	Guanylate_cyc	Adenylate and Guanylate cyclase catalytic domain	Enzymes		1645	8.6161	0.7301	gi|332025989|gb|EGI66142.1|	85.5	9e-15	Adenylate cyclase type 8 [Acromyrmex echinatior]
CL529.Contig1_All		18	0.593		Down	Hydrolases	Nucleotidase	5_nucleotid_C	5'-nucleotidase, C-terminal domain	Enzymes	VHP	3180	115.081	40.308	gi|340724470|ref|XP_003400605.1|	730.3	0	PREDICTED: protein 5NUC-like isoform 1 [Bombus terrestris] >gi|340724472|ref|XP_003400606.1| PREDICTED: protein 5NUC-like isoform 2 [Bombus terrestris]
Unigene3789_All		16	0.471		Down	Oxidoreductases	Dehydrogenase	3HCDH_N	3-hydroxyacyl-CoA dehydrogenase, NAD binding domain	Enzymes		1190	103.674	18.8086	gi|307168157|gb|EFN61436.1|	520	9e-146	Lambda-crystallin-like protein [Camponotus floridanus]
Unigene28275_All		25	0.513		Down	Hydrolases	Exonuclease	DNA_pol_A_exo1	3'-5' exonuclease	Enzymes		2596	27.1726	1.0935	gi|193290152|ref|NP_001123262.1|	734.6	0	exonuclease 3&apos;-5&apos; domain-like 2 [Nasonia vitripennis]
CL431.Contig1_All		19	0.672	VGS	Up	Hydrolases	Peptidase			Enzymes	VHP	907	0	30.8165	gi|307180318|gb|EFN68351.1|	109	3e-22	A disintegrin and metalloproteinase with thrombospondin motifs 1 [Camponotus floridanus]
Unigene35027_All		23	0.571		Up	Hydrolases	Lipase			Enzymes		1880	0.0174	28.1085	gi|332027030|gb|EGI67126.1|	73.6	4e-11	Pancreatic triacylglycerol lipase [Acromyrmex echinatior]
CL431.Contig2_All		19	0.672	VGS	Up	Hydrolases	Peptidase			Enzymes	VHP	826	0	16.5227	gi|307180318|gb|EFN68351.1|	109	2e-22	A disintegrin and metalloproteinase with thrombospondin motifs 1 [Camponotus floridanus]
CL431.Contig3_All		19	0.672	VGS	Up	Hydrolases	Peptidase			Enzymes	VHP	999	0	13.2242	gi|307180318|gb|EFN68351.1|	109	3e-22	A disintegrin and metalloproteinase with thrombospondin motifs 1 [Camponotus floridanus]
CL1749.Contig1_All		20	0.731	VGS	Up	Hydrolases	Nucleotidase			Enzymes		311	0	11.5852	gi|328790007|ref|XP_003251356.1|	70.5	2e-11	PREDICTED: ribonuclease Oy [Apis mellifera]
Unigene22674_All		25	0.693		Down	Hydrolases	Deaminase			Enzymes		1063	3.9723	0.3081	gi|332023262|gb|EGI63516.1|	276.2	2e-72	Rhythmically expressed gene 5 protein [Acromyrmex echinatior]
Unigene20414_All		17	0.546		Down	Transferase	Glucosyltransferase			Enzymes		694	7.0277	0.1573	gi|156545898|ref|XP_001608032.1|	151.4	3e-35	PREDICTED: hypothetical protein LOC100123179 [Nasonia vitripennis]
CL2280.Contig2_All		32	0.732			Hydrolases	Peptidase			Enzymes		2040	0.0963	0.0535	gi|345493677|ref|XP_003427126.1|	421.4	9e-116	PREDICTED: A disintegrin and metalloproteinase with thrombospondin motifs 18-like isoform 2 [Nasonia vitripennis]
CL3314.Contig1_All		22	0.543		Down			V-set	Immunoglobulin V-set domain	Immune related proteins		1371	1.528	0.0796	gi|383848932|ref|XP_003700101.1|	385.6	3e-105	PREDICTED: protein sidekick-1-like [Megachile rotundata]
Unigene10145_All		21	0.797					I-set	Immunoglobulin I-set domain	Immune related proteins		1807	0.5797	0.0604	gi|156555008|ref|XP_001603054.1|	538.5	4e-151	PREDICTED: lachesin-like isoform 1 [Nasonia vitripennis] >gi|345494408|ref|XP_003427286.1| PREDICTED: lachesin-like isoform 2 [Nasonia vitripennis]
Unigene5918_All		22	0.853		Down			Ig_3	Immunoglobulin domain	Immune related proteins		3310	8.7618	3.2656	gi|340728303|ref|XP_003402465.1|	1313.5	0	PREDICTED: hypothetical protein LOC100648077 [Bombus terrestris]
Unigene22611_All		22	0.856					Ig_3	Immunoglobulin domain	Immune related proteins		1012	2.2965	0.971	gi|332019797|gb|EGI60258.1|	403.3	1e-110	Protogenin [Acromyrmex echinatior]
Unigene21692_All		24	0.725		Down			Ig_3	Immunoglobulin domain	Immune related proteins		912	4.3429	0.7183	gi|340721411|ref|XP_003399114.1|	326.2	1e-87	PREDICTED: interference hedgehog-like [Bombus terrestris]
Unigene22209_All		26	0.741		Down			ig	Immunoglobulin domain	Immune related proteins		1150	4.7534	0.6646	gi|345486039|ref|XP_001605921.2|	485.7	1e-135	PREDICTED: neurotrimin-like [Nasonia vitripennis]
Unigene25172_All		22	0.717		Down			Ig_3	Immunoglobulin domain	Immune related proteins		1546	19.9025	0.2119	gi|340724022|ref|XP_003400384.1|	250.4	2e-64	PREDICTED: cell adhesion molecule 2-like [Bombus terrestris]
Unigene20475_All		18	0.59		Down			Ig_3	Immunoglobulin domain	Immune related proteins		1400	6.57	0.156	gi|340720313|ref|XP_003398585.1|	429.1	2e-118	PREDICTED: cell adhesion molecule 3-like [Bombus terrestris] >gi|350417578|ref|XP_003491491.1| PREDICTED: cell adhesion molecule 3-like [Bombus impatiens]
Unigene28083_All		22	0.681		Down			Ig_3	Immunoglobulin domain	Immune related proteins		1967	8.7699	0.111	gi|350401689|ref|XP_003486229.1|	325.1	8e-87	PREDICTED: hypothetical protein LOC100750186 [Bombus impatiens]
CL2074.Contig1_All	PTRF	19	0.855		Up			Calreticulin	Calreticulin family	Immune related proteins	VHP	2471	269.721	1475.83	gi|383851166|ref|XP_003701110.1|	740.7	0	PREDICTED: calreticulin-like [Megachile rotundata]
Unigene331_All		19	0.67		Down			C1q	C1q domain	Immune related proteins	VHP	1081	120.759	3.333	gi|340725037|ref|XP_003400881.1|	228.8	3e-58	PREDICTED: hypothetical protein LOC100649746 [Bombus terrestris]
Unigene15321_All		20	0.889		Down					Immune related proteins	VHP	841	126.107	0.2596	gi|386642831|tpg|DAA35071.1|	72.8	2e-11	TPA_exp: defensin-1 [Harpegnathos saltator]
Unigene22248_All		17	0.524		Down			CAP	Cysteine-rich secretory protein family	Neurotoxin-like/Paralytic factors	VHP	459	9.6987	0.2379	gi|345498011|ref|XP_003428122.1|	102.4	6e-21	PREDICTED: venom allergen 5-like [Nasonia vitripennis]
Unigene6957_All		15	0.479							Neurotoxin-like/Paralytic factors	VHP	3119	58.351	116.673	gi|340715455|ref|XP_003396228.1|	165.6	1e-38	PREDICTED: icarapin-like [Bombus terrestris]
Unigene6958_All		15	0.479		Up					Neurotoxin-like/Paralytic factors	VHP	2926	14.3194	67.0166	gi|340715455|ref|XP_003396228.1|	165.6	1e-38	PREDICTED: icarapin-like [Bombus terrestris]
Unigene19607_All		17	0.686		Down					Neurotoxin-like/Paralytic factors	VHP	381	1470.76	0.2866	gi|121999855|sp|Q2L6Z1.1|VAL5_VESMC	72.4	7e-12	RecName: Full=Venom allergen 5; AltName: Full=Antigen 5; Flags: Precursor >gi|85681830|gb|ABC73068.1| venom allergen 5 [Vespula maculifrons]
Unigene29441_All		26	0.453					wnt	wnt family	Others		550	2.0235	0.1985	gi|383859345|ref|XP_003705155.1|	272.3	8e-72	PREDICTED: protein Wnt-7b-like [Megachile rotundata]
Unigene27837_All		16	0.488		Down			WIF	WIF domain	Others		836	8.4182	0.5224	gi|340719227|ref|XP_003398057.1|	131.7	4e-29	PREDICTED: tyrosine-protein kinase Drl-like [Bombus terrestris] >gi|350408793|ref|XP_003488517.1| PREDICTED: tyrosine-protein kinase Drl-like [Bombus impatiens]
Unigene25718_All		25	0.724		Down			WIF	WIF domain	Others		664	3.9438	0.1644	gi|383863727|ref|XP_003707331.1|	152.5	1e-35	PREDICTED: protein shifted-like isoform 2 [Megachile rotundata]
CL2894.Contig2_All		23	0.461		Down			WD40	WD domain, G-beta repeat	Others		3545	2.6039	0.6776	gi|307212723|gb|EFN88399.1|	2133.6	0	WD repeat-containing protein 7 [Harpegnathos saltator]
CL2894.Contig1_All		23	0.461					WD40	WD domain, G-beta repeat	Others		3374	0.3493	0.4854	gi|307212723|gb|EFN88399.1|	1977.6	0	WD repeat-containing protein 7 [Harpegnathos saltator]
Unigene2788_All		19	0.809		Down			WAP	WAP-type (Whey Acidic Protein) 'four-disulfide core'	Others		1668	48.2364	23.1062	gi|380025594|ref|XP_003696555.1|	155.2	9e-36	PREDICTED: uncharacterized protein LOC100869004 [Apis florea]
CL1078.Contig1_All		15	0.511					WAP	WAP-type (Whey Acidic Protein) 'four-disulfide core'	Others		1298	3.7575	4.9628	gi|383864771|ref|XP_003707851.1|	200.3	1e-49	PREDICTED: waprin-Phi1-like [Megachile rotundata]
CL1078.Contig2_All		15	0.511					WAP	WAP-type (Whey Acidic Protein) 'four-disulfide core'	Others		1383	7.7869	4.342	gi|383864771|ref|XP_003707851.1|	200.3	2e-49	PREDICTED: waprin-Phi1-like [Megachile rotundata]
CL4820.Contig2_All		21	0.485					VPS9	Vacuolar sorting protein 9 (VPS9) domain	Others		510	1.0911	0.2141	gi|328790514|ref|XP_396645.4|	288.9	6e-77	PREDICTED: alsin-like [Apis mellifera]
Unigene23284_All		18	0.659		Down			DUF2181	Uncharacterized conserved protein (DUF2181)	Others		1102	54.7138	0.1982	gi|307201181|gb|EFN81087.1|	317.4	8e-85	Protein FAM151B [Harpegnathos saltator]
Unigene3745_All		20	0.786		Up			TRAP-delta	Translocon-associated protein, delta subunit precursor (TRAP-delta)	Others		1523	57.9656	142.302	gi|156538144|ref|XP_001608266.1|	282.7	3e-74	PREDICTED: translocon-associated protein subunit delta-like [Nasonia vitripennis]
CL3957.Contig3_All		16	0.617		Down			MBF2	Transcription activator MBF2	Others	VHP	486	76.1082	0.2247	gi|383852185|ref|XP_003701609.1|	142.5	6e-33	PREDICTED: probable salivary secreted peptide-like [Megachile rotundata]
Unigene3699_All		19	0.585		Up			TM2	TM2 domain	Others		898	20.4127	46.8096	gi|156554152|ref|XP_001599414.1|	319.7	1e-85	PREDICTED: TM2 domain-containing protein CG10795-like [Nasonia vitripennis]
Unigene4721_All		22	0.802		Up			DUF3456	TLR4 regulator and MIR-interacting MSAP	Others		701	9.6192	149.989	gi|340710998|ref|XP_003394069.1|	200.3	6e-50	PREDICTED: protein canopy-1-like [Bombus terrestris]
Unigene9666_All		17	0.837					DUF3456	TLR4 regulator and MIR-interacting MSAP	Others		1149	41.5077	32.1179	gi|383852886|ref|XP_003701956.1|	346.7	1e-93	PREDICTED: protein canopy homolog 3-like [Megachile rotundata]
CL3445.Contig3_All		29	0.684		Down			TSP_C	Thrombospondin C-terminal region	Others		5210	7.4514	1.928	gi|345492742|ref|XP_001599611.2|	1192.2	0	PREDICTED: thrombospondin-3-like [Nasonia vitripennis]
CL153.Contig2_All		18	0.899		Up			Thioredoxin	Thioredoxin	Others		2296	100.666	343	gi|156553206|ref|XP_001599732.1|	773.9	0	PREDICTED: protein disulfide-isomerase A3-like [Nasonia vitripennis]
CL3717.Contig1_All		17	0.737		Up			Thioredoxin	Thioredoxin	Others		3100	28.5518	147.36	gi|340719942|ref|XP_003398403.1|	703.7	0	PREDICTED: protein disulfide-isomerase A6-like [Bombus terrestris]
Unigene7708_All		15	0.504					Thioredoxin	Thioredoxin	Others		1016	47.9078	26.3283	gi|332017437|gb|EGI58160.1|	334.3	5e-90	Thioredoxin domain-containing protein 15 [Acromyrmex echinatior]
CL2197.Contig1_All		17	0.634	VGS	Up			TGFb_propeptide	TGF-beta propeptide	Others		1626	0	174.248	gi|48094723|ref|XP_394252.1|	372.5	3e-101	PREDICTED: protein 60A [Apis mellifera]
Unigene7000_All		18	0.723		Down			TGFb_propeptide	TGF-beta propeptide	Others		1975	39.2467	5.3624	gi|48094723|ref|XP_394252.1|	471.9	5e-131	PREDICTED: protein 60A [Apis mellifera]
Unigene10190_All		24	0.862		Down			TGFb_propeptide	TGF-beta propeptide	Others		3332	14.6671	0.3277	gi|350425115|ref|XP_003494016.1|	742.7	0	PREDICTED: protein 60A-like [Bombus impatiens]
Unigene27342_All		22	0.834		Down			TGFb_propeptide	TGF-beta propeptide	Others		1169	8.8203	0.2802	gi|383857990|ref|XP_003704486.1|	187.2	1e-45	PREDICTED: protein decapentaplegic-like [Megachile rotundata]
CL2845.Contig1_All		20	0.671		Up			TPR_1	Tetratricopeptide repeat	Others		2566	9.2102	19.828	gi|383847713|ref|XP_003699497.1|	705.3	0	PREDICTED: dnaJ homolog subfamily C member 3-like [Megachile rotundata]
CL4804.Contig2_All		20	0.692					TPR_1	Tetratricopeptide repeat	Others		3192	0.7076	0.8209	gi|345480700|ref|XP_003424199.1|	890.2	0	PREDICTED: tetratricopeptide repeat protein 17-like [Nasonia vitripennis]
Unigene8905_All		18	0.624					SOAR	STIM1 Orai1-activating region	Others		4255	15.8089	19.4244	gi|383857263|ref|XP_003704124.1|	995	0	PREDICTED: stromal interaction molecule homolog [Megachile rotundata]
Unigene8906_All		18	0.624		Down			SOAR	STIM1 Orai1-activating region	Others		3756	12.7761	4.244	gi|383857263|ref|XP_003704124.1|	859.4	0	PREDICTED: stromal interaction molecule homolog [Megachile rotundata]
Unigene4544_All		31	0.788		Down			SVWC	Single domain von Willebrand factor type C	Others		665	579.108	3.7762	gi|383851633|ref|XP_003701336.1|	87.8	4e-16	PREDICTED: uncharacterized protein LOC100876008 [Megachile rotundata]
Unigene30134_All		17	0.851		Down			SVWC	Single domain von Willebrand factor type C	Others		1198	252.166	1.1848	gi|340722847|ref|XP_003399812.1|	268.1	6e-70	PREDICTED: hypothetical protein LOC100647232 [Bombus terrestris] >gi|350403626|ref|XP_003486858.1| PREDICTED: hypothetical protein LOC100745726 [Bombus impatiens]
Unigene5669_All		22	0.747					Sep15_SelM	Sep15/SelM redox domain	Others		720	64.7845	106.604	gi|350406397|ref|XP_003487759.1|	224.9	2e-57	PREDICTED: 15 kDa selenoprotein-like [Bombus impatiens]
CL745.Contig2_All		24	0.826	VGS				Sep15_SelM	Sep15/SelM redox domain	Others		610	0	0.179	gi|383852348|ref|XP_003701690.1|	130.2	6e-29	PREDICTED: selenoprotein M-like [Megachile rotundata]
Unigene26800_All		20	0.821		Down			Sema	Sema domain	Others		609	2.9562	0.1793	gi|328792356|ref|XP_394163.3|	297.4	3e-79	PREDICTED: semaphorin-1A [Apis mellifera]
Unigene248_All		21	0.574		Down			SelP_N	Selenoprotein P, N terminal region	Others		1375	4.2375	1.8263	gi|345481268|ref|XP_003424330.1|	222.2	5e-56	PREDICTED: hypothetical protein LOC100678822 [Nasonia vitripennis]
Unigene2428_All		22	0.779		Up			Sel1	Sel1 repeat	Others		3647	41.9958	188.786	gi|350414268|ref|XP_003490261.1|	1077.4	0	PREDICTED: protein sel-1 homolog 1-like [Bombus impatiens]
Unigene282_All		18	0.814					SapA	Saposin A-type domain	Others		666	73.4286	40.3284	gi|156550309|ref|XP_001603446.1|	191	3e-47	PREDICTED: hypothetical protein LOC100119722 [Nasonia vitripennis]
Unigene6998_All		16	0.458		Down			Ribosomal_L21p	Ribosomal prokaryotic L21 protein	Others		2256	29.8749	14.2285	gi|307203791|gb|EFN82727.1|	256.9	3e-66	39S ribosomal protein L21, mitochondrial [Harpegnathos saltator]
Unigene27090_All		20	0.777		Down			UPF0669	Putative cytokine, C6ORF120	Others		1609	7.8527	1.4929	gi|345489848|ref|XP_001600324.2|	189.1	6e-168	PREDICTED: DNA repair endonuclease XPF-like [Nasonia vitripennis]
Unigene3373_All		15	0.625		Down			DUF3421	Protein of unknown function (DUF3421)	Others		2136	49.6515	12.4721	gi|383857020|ref|XP_003704004.1|	472.6	3e-131	PREDICTED: protein unzipped-like [Megachile rotundata]
Unigene9105_All		24	0.59		Down			DUF1682	Protein of unknown function (DUF1682)	Others		1378	25.2507	4.6747	gi|380021405|ref|XP_003694556.1|	585.9	1e-165	PREDICTED: coiled-coil domain-containing protein 47-like [Apis florea]
Unigene36027_All		17	0.595		Up			YfiO	Outer membrane lipoprotein	Others		509	0.2572	6.2206	--	--	--	--
Unigene9580_All		25	0.872		Down			EHD_N	N-terminal EH-domain containing protein	Others		3712	305.49	0.4118	gi|307179443|gb|EFN67767.1|	1093.2	0	Sarcalumenin [Camponotus floridanus]
Unigene2962_All		18	0.509					NHL	NHL repeat	Others		6376	16.7414	13.3909	gi|383859258|ref|XP_003705112.1|	1573.1	0	PREDICTED: uncharacterized protein LOC100882263 [Megachile rotundata]
Unigene11245_All		22	0.892		Down			Neuroparsin	Neuroparsin	Others		1378	5.2497	0.0792	gi|94400909|ref|NP_001035359.1|	116.7	2e-24	Queen brain-selective protein-1 precursor [Apis mellifera] >gi|92700053|dbj|BAE93398.1| Queen brain-selective protein-1 [Apis mellifera]
Unigene27160_All		17	0.509					MRG	MRG	Others		554	0.8863	0.1971	gi|380028089|ref|XP_003697744.1|	91.3	2e-17	PREDICTED: male-specific lethal 3 homolog [Apis florea]
CL2598.Contig1_All		18	0.746		Down			E1_DerP2_DerF2	ML domain	Others		1330	140.236	66.7405	gi|383849075|ref|XP_003700172.1|	154.8	9e-36	PREDICTED: protein NPC2 homolog [Megachile rotundata]
CL2465.Contig5_All		22	0.569					Mito_carr	Mitochondrial carrier protein	Others		1186	2.7876	3.3141	gi|383850210|ref|XP_003700690.1|	181.8	6e-44	PREDICTED: graves disease carrier protein homolog [Megachile rotundata]
Unigene28344_All		27	0.617		Down			Mito_carr	Mitochondrial carrier protein	Others		1312	8.2332	0.9154	gi|307170658|gb|EFN62832.1|	67.8	1e-09	Mitochondrial deoxynucleotide carrier [Camponotus floridanus]
CL1156.Contig1_All		17	0.684					MCM	MCM2/3/5 family	Others		607	0.5932	1.9786	gi|350406038|ref|XP_003487635.1|	335.5	9e-91	PREDICTED: hypothetical protein LOC100748001 [Bombus impatiens]
Unigene8213_All		17	0.805		Down			MRJP	Major royal jelly protein	Others	VHP	1468	68.9895	2.5287	gi|110762773|ref|XP_001120097.1|	477.6	7e-133	PREDICTED: protein yellow [Apis mellifera]
Unigene19800_All		17	0.841		Down			MRJP	Major royal jelly protein	Others	VHP	1786	63.4504	0.0611	gi|332030016|gb|EGI69841.1|	472.2	3e-131	Protein yellow [Acromyrmex echinatior]
CL1122.Contig3_All		17	0.753		Down			Vitellogenin_N	Lipoprotein amino terminal region	Others	VHP	5347	3.82	1.5519	gi|307192235|gb|EFN75537.1|	1426	0	Vitellogenin [Harpegnathos saltator]
CL1122.Contig7_All		17	0.753		Up			Vitellogenin_N	Lipoprotein amino terminal region	Others	VHP	5428	0.0905	0.6034	gi|307192235|gb|EFN75537.1|	1426	0	Vitellogenin [Harpegnathos saltator]
CL1122.Contig8_All		17	0.753		Up			Vitellogenin_N	Lipoprotein amino terminal region	Others	VHP	5493	0.0894	0.5963	gi|307192235|gb|EFN75537.1|	1426	0	Vitellogenin [Harpegnathos saltator]
CL1122.Contig4_All		17	0.753		Up			Vitellogenin_N	Lipoprotein amino terminal region	Others	VHP	5412	0.1149	0.5649	gi|307192235|gb|EFN75537.1|	1426	0	Vitellogenin [Harpegnathos saltator]
CL1122.Contig2_All		17	0.753					Vitellogenin_N	Lipoprotein amino terminal region	Others		2260	0.0869	0.2416	gi|307192235|gb|EFN75537.1|	544.7	8e-153	Vitellogenin [Harpegnathos saltator]
CL1122.Contig1_All		17	0.753					Vitellogenin_N	Lipoprotein amino terminal region	Others		2325	0.0845	0.2348	gi|307192235|gb|EFN75537.1|	544.7	8e-153	Vitellogenin [Harpegnathos saltator]
CL1122.Contig6_All		17	0.753					Vitellogenin_N	Lipoprotein amino terminal region	Others		2179	0.0901	0.1002	gi|307192235|gb|EFN75537.1|	544.7	7e-153	Vitellogenin [Harpegnathos saltator]
CL1122.Contig5_All		17	0.753					Vitellogenin_N	Lipoprotein amino terminal region	Others		2244	0.0875	0.0973	gi|307192235|gb|EFN75537.1|	544.7	8e-153	Vitellogenin [Harpegnathos saltator]
CL2081.Contig3_All		17	0.896		Down			Vitellogenin_N	Lipoprotein amino terminal region	Others	VHP	5245	2863.94	0.0208	gi|2555187|gb|AAC32024.1|	2031.9	0	vitellogenin [Pimpla nipponica]
Unigene7734_All		17	0.743					Lipocalin_2	Lipocalin-like domain	Others		1220	120.067	70.5208	gi|383848263|ref|XP_003699771.1|	172.2	5e-41	PREDICTED: apolipoprotein D-like [Megachile rotundata]
Unigene11885_All		21	0.785		Down			Lem_TRP	Leucophaea maderae tachykinin-related peptide	Others		2258	6.509	0.0967	gi|332025441|gb|EGI65606.1|	362.8	4e-98	Tachykinin [Acromyrmex echinatior]
CL3640.Contig1_All		19	0.817		Down			LRR_8	Leucine rich repeat	Others		2644	78.6762	16.1873	gi|307194129|gb|EFN76577.1|	277.3	2e-72	Chondroadherin [Harpegnathos saltator]
CL2553.Contig1_All		15	0.824		Up			LRR_8	Leucine rich repeat	Others	VHP	1729	4.4869	10.3562	gi|307183099|gb|EFN70016.1|	199.5	4e-49	Leucine-rich repeats and immunoglobulin-like domains protein 3 [Camponotus floridanus]
CL2610.Contig4_All		20	0.867		Up			LRR_8	Leucine rich repeat	Others		3271	0.5704	3.6717	gi|328789343|ref|XP_395627.4|	915.2	0	PREDICTED: protein halfway-like [Apis mellifera]
Unigene25094_All		23	0.875		Down			LRR_8	Leucine rich repeat	Others	VHP	1168	7.9871	0.8413	gi|383853303|ref|XP_003702162.1|	291.2	6e-77	PREDICTED: peroxidasin-like [Megachile rotundata]
CL2610.Contig3_All		20	0.813					LRR_8	Leucine rich repeat	Others		2542	0.5151	0.7302	gi|383855139|ref|XP_003703075.1|	910.2	0	PREDICTED: protein halfway-like [Megachile rotundata]
Unigene10612_All		20	0.61		Down			LRR_8	Leucine rich repeat	Others		1934	18.1776	0.621	gi|383860801|ref|XP_003705877.1|	490	2e-136	PREDICTED: insulin-like growth factor-binding protein complex acid labile subunit-like [Megachile rotundata]
Unigene27335_All		16	0.866		Down			LRR_8	Leucine rich repeat	Others	VHP	2066	4.4521	0.5813	gi|322786598|gb|EFZ12993.1|	746.1	0	hypothetical protein SINV_07233 [Solenopsis invicta]
Unigene25759_All		19	0.854		Down			LRR_8	Leucine rich repeat	Others		1132	19.8366	0.4823	gi|383850786|ref|XP_003700955.1|	237.7	8e-61	PREDICTED: uncharacterized protein LOC100879771 [Megachile rotundata]
Unigene27359_All		24	0.855		Down			LRR_8	Leucine rich repeat	Others	VHP	3973	24.6838	0.3847	gi|383852455|ref|XP_003701742.1|	2058.5	0	PREDICTED: chaoptin-like [Megachile rotundata]
CL2610.Contig2_All		20	0.867					LRR_8	Leucine rich repeat	Others		3252	0.312	0.235	gi|328789343|ref|XP_395627.4|	915.2	0	PREDICTED: protein halfway-like [Apis mellifera]
Unigene26267_All		25	0.857		Down			LRR_8	Leucine rich repeat	Others	VHP	2345	20.7427	0.2328	gi|383848969|ref|XP_003700119.1|	614.8	6e-174	PREDICTED: connectin-like [Megachile rotundata]
CL2058.Contig5_All		14	0.866		Down			LRR_8	Leucine rich repeat	Others	VHP	2712	15.051	0.161	gi|383860480|ref|XP_003705717.1|	311.2	1e-82	PREDICTED: leucine-rich repeat-containing G-protein coupled receptor 4-like [Megachile rotundata]
CL2058.Contig2_All		14	0.848		Down			LRR_8	Leucine rich repeat	Others	VHP	2795	2.7053	0.0781	gi|110748765|ref|XP_001120937.1|	278.1	1e-72	PREDICTED: slit homolog 2 protein-like [Apis mellifera]
CL2058.Contig4_All		14	0.866		Down			LRR_8	Leucine rich repeat	Others	VHP	2846	1.8517	0.0384	gi|110748765|ref|XP_001120937.1|	312	1e-82	PREDICTED: slit homolog 2 protein-like [Apis mellifera]
Unigene28452_All		18	0.753		Down			LRR_8	Leucine rich repeat	Others	VHP	3471	117.806	0.0315	gi|380013972|ref|XP_003691018.1|	1064.3	0	PREDICTED: toll-like receptor 13-like isoform 1 [Apis florea] >gi|380013974|ref|XP_003691019.1| PREDICTED: toll-like receptor 13-like isoform 2 [Apis florea]
Unigene2025_All		15	0.56		Down			Laminin_EGF	Laminin EGF domain	Others		6061	16.715	2.7921	gi|383858273|ref|XP_003704626.1|	2708.3	0	PREDICTED: LOW QUALITY PROTEIN: laminin subunit gamma-1-like [Megachile rotundata]
CL4899.Contig2_All		23	0.761		Down			PSI_integrin	Integrin plexin domain	Others		741	15.4169	1.0314	gi|322785595|gb|EFZ12250.1|	199.5	1e-49	hypothetical protein SINV_04656 [Solenopsis invicta]
CL4899.Contig1_All		23	0.761		Down			PSI_integrin	Integrin plexin domain	Others		629	7.1815	0.8679	gi|322785595|gb|EFZ12250.1|	199.5	9e-50	hypothetical protein SINV_04656 [Solenopsis invicta]
Unigene26807_All		23	0.761					PSI_integrin	Integrin plexin domain	Others		658	2.5371	0.6637	gi|322785595|gb|EFZ12250.1|	199.5	1e-49	hypothetical protein SINV_04656 [Solenopsis invicta]
Unigene27860_All		14	0.459		Down			Integrin_beta	Integrin beta chain VWA domain	Others		2251	9.2776	0.291	gi|383864953|ref|XP_003707942.1|	823.5	0	PREDICTED: integrin beta-PS-like [Megachile rotundata]
CL62.Contig4_All		17	0.824					Insulin	Insulin/IGF/Relaxin family	Others		3262	0.9633	0.4686	gi|307167790|gb|EFN61235.1|	117.9	3e-24	Insulin [Camponotus floridanus]
CL62.Contig1_All		17	0.824		Down			Insulin	Insulin/IGF/Relaxin family	Others		2511	3.8977	0.2609	gi|307167790|gb|EFN61235.1|	117.9	2e-24	Insulin [Camponotus floridanus]
Unigene26249_All		23	0.809		Down			Glypican	Glypican	Others		2453	13.6377	0.0445	gi|350410132|ref|XP_003488957.1|	953.7	0	PREDICTED: glypican-4-like [Bombus impatiens]
Unigene25234_All		23	0.82		Down			GDNF	GDNF/GAS1 domain	Others		1553	5.9017	0.0703	gi|350409345|ref|XP_003488702.1|	328.6	5e-88	PREDICTED: growth arrest-specific protein 1-like [Bombus impatiens]
Unigene21460_All		21	0.843		Down			FOG_N	Folded gastrulation N-terminus	Others		502	4.5644	0.2175	gi|380028873|ref|XP_003698109.1|	129	8e-29	PREDICTED: uncharacterized protein LOC100867944 [Apis florea]
Unigene5106_All		24	0.788					fn3	Fibronectin type III domain	Others		2235	5.5068	3.615	gi|350418753|ref|XP_003491955.1|	287	3e-75	PREDICTED: tyrosine-protein phosphatase 10D-like [Bombus impatiens]
CL2433.Contig1_All		23	0.856					fn3	Fibronectin type III domain	Others		2531	3.4014	1.9843	gi|340727637|ref|XP_003402146.1|	959.9	0	PREDICTED: tyrosine-protein phosphatase 69D-like [Bombus terrestris]
Unigene4744_All		20	0.771		Down			Ferritin	Ferritin-like domain	Others		1471	117.559	10.0943	gi|383865759|ref|XP_003708340.1|	342	4e-92	PREDICTED: ferritin subunit-like [Megachile rotundata]
Unigene5756_All		18	0.615		Up			ERp29_N	ERp29, N-terminal domain	Others		1179	33.7327	166.875	gi|345480692|ref|XP_001604220.2|	379.4	1e-103	PREDICTED: endoplasmic reticulum resident protein 29-like [Nasonia vitripennis]
CL493.Contig2_All		37	0.483					ELMO_CED12	ELMO/CED-12 family	Others		2290	0.5861	0.9059	gi|307204054|gb|EFN82953.1|	524.2	1e-146	ELMO domain-containing protein 2 [Harpegnathos saltator]
CL493.Contig1_All		37	0.483		Down			ELMO_CED12	ELMO/CED-12 family	Others		2327	1.477	0.1877	gi|307204054|gb|EFN82953.1|	524.2	1e-146	ELMO domain-containing protein 2 [Harpegnathos saltator]
CL3259.Contig1_All		22	0.818		Down			DM13	Electron transfer DM13	Others		2803	11.8297	4.3236	gi|350415209|ref|XP_003490566.1|	1119.4	0	PREDICTED: DOMON domain-containing protein CG14681-like [Bombus impatiens]
Unigene5716_All		23	0.649					EF-hand_7	EF-hand domain pair	Others		1073	81.1162	145.915	gi|156538673|ref|XP_001607749.1|	303.1	1e-80	PREDICTED: hypothetical protein LOC100123963 [Nasonia vitripennis]
CL4503.Contig1_All		20	0.746		Up			EF-hand_6	EF-hand domain	Others		1717	12.2964	42.4137	gi|307200070|gb|EFN80416.1|	581.3	5e-164	Nucleobindin-1 [Harpegnathos saltator]
CL4503.Contig2_All		20	0.746					EF-hand_6	EF-hand domain	Others		1670	19.9144	19.352	gi|307200070|gb|EFN80416.1|	570.5	9e-161	Nucleobindin-1 [Harpegnathos saltator]
Unigene6150_All		24	0.768		Down			EF-hand_1	EF hand	Others		1638	21.1427	2.1996	gi|307202124|gb|EFN81624.1|	537	1e-150	Reticulocalbin-2 [Harpegnathos saltator]
Unigene1092_All		19	0.595		Down			DUF4803	Domain of unknown function (DUF4803)	Others	VHP	2889	49.7287	4.0816	gi|345481827|ref|XP_003424464.1|	907.1	0	PREDICTED: hypothetical protein LOC100679659 isoform 1 [Nasonia vitripennis]
Unigene10160_All		20	0.659		Down			DUF4789	Domain of unknown function (DUF4789)	Others		876	44.0554	1.371	gi|156551195|ref|XP_001604806.1|	164.5	6e-39	PREDICTED: hypothetical protein LOC100121214 [Nasonia vitripennis]
CL233.Contig3_All		15	0.526		Down			DUF4789	Domain of unknown function (DUF4789)	Others		1981	0.7601	0.0551	gi|332021626|gb|EGI61985.1|	118.6	1e-24	hypothetical protein G5I_09672 [Acromyrmex echinatior]
Unigene1126_All		20	0.831					DHR-2	Dock homology region 2	Others		2407	8.3499	6.3051	gi|307169842|gb|EFN62351.1|	1466.8	0	Dedicator of cytokinesis protein 7 [Camponotus floridanus]
CL569.Contig2_All		17	0.664		Up			Armet	Degradation arginine-rich protein for mis-folding	Others		1857	29.86	203.9	gi|332018133|gb|EGI58742.1|	259.6	4e-67	MANF/CDNF-like protein [Acromyrmex echinatior]
CL569.Contig3_All		17	0.664					Armet	Degradation arginine-rich protein for mis-folding	Others		772	6.9113	4.1014	gi|332018133|gb|EGI58742.1|	259.6	1e-67	MANF/CDNF-like protein [Acromyrmex echinatior]
Unigene6188_All		17	0.549		Down			DAN	DAN domain	Others		1279	54.2312	3.6707	gi|350397799|ref|XP_003484995.1|	471.5	4e-131	PREDICTED: hyaluronidase-like [Bombus impatiens]
CL1441.Contig1_All		21	0.517		Down			p450	Cytochrome P450	Others		2962	262.927	11.2426	gi|289177139|ref|NP_001165985.1|	542.3	5e-152	cytochrome P450 4AB4 precursor [Nasonia vitripennis]
CL413.Contig1_All		25	0.536					p450	Cytochrome P450	Others		2183	0.5848	0.05	gi|289177143|ref|NP_001165987.1|	515.4	5e-144	cytochrome P450 4AB6 [Nasonia vitripennis]
Unigene20482_All		30	0.669		Down	Hydrolases	Protease	CUB	CUB domain	Others		1218	5.5362	1.7928	gi|345483939|ref|XP_001604319.2|	193	2e-47	PREDICTED: multiple epidermal growth factor-like domains protein 8-like [Nasonia vitripennis]
CL3445.Contig4_All		29	0.684		Down			cEGF	Complement Clr-like EGF-like	Others		1794	5.3096	0.0609	gi|345492742|ref|XP_001599611.2|	380.6	1e-103	PREDICTED: thrombospondin-3-like [Nasonia vitripennis]
Unigene5185_All		24	0.629					CD36	CD36 family	Others		970	2.3284	3.9396	gi|345495272|ref|XP_001606220.2|	287.3	7e-76	PREDICTED: sensory neuron membrane protein 1-like [Nasonia vitripennis]
Unigene5191_All		22	0.732		Down			BSMAP	Brain specific membrane anchored protein	Others		1281	15.2551	4.0911	gi|383850194|ref|XP_003700682.1|	367.5	8e-100	PREDICTED: transmembrane protein 59-like [Megachile rotundata]
Unigene1052_All		28	0.668		Down			BIRC6	Baculoviral IAP repeat-containing protein 6	Others		5589	8.1408	2.2856	gi|340714030|ref|XP_003395535.1|	2464.5	0	PREDICTED: baculoviral IAP repeat-containing protein 6-like [Bombus terrestris]
Unigene3287_All		13	0.577		Down			Arrestin_N	Arrestin (or S-antigen), N-terminal domain	Others		1826	1114.19	2.2123	gi|307178159|gb|EFN66967.1|	752.3	0	Arrestin-like protein [Camponotus floridanus]
Unigene8666_All		20	0.455		Down			ApoO	Apolipoprotein O	Others		1195	106.308	16.994	gi|300117074|ref|NP_001177865.1|	302	4e-80	apolipoprotein O-like [Nasonia vitripennis]
Unigene25033_All		19	0.751		Down			ApoLp-III	Apolipophorin-III precursor (apoLp-III)	Others		1445	1591.11	0.8311	gi|383851915|ref|XP_003701476.1|	214.5	1e-53	PREDICTED: uncharacterized protein LOC100882767 [Megachile rotundata]
CL4501.Contig2_All		25	0.487		Down			Ank_3	Ankyrin repeat	Others		1655	1.9383	0.066	gi|332025398|gb|EGI65565.1|	500.7	9e-140	Ankyrin repeat domain-containing protein 17 [Acromyrmex echinatior]
Unigene7921_All		13	0.561		Down			A2M_comp	A-macroglobulin complement component	Others		5755	6.9619	3.1303	gi|322788458|gb|EFZ14127.1|	2616.7	0	hypothetical protein SINV_07362 [Solenopsis invicta]
CL3660.Contig1_All		15	0.657		Down			A2M_comp	A-macroglobulin complement component	Others		4977	4.4789	0.1536	gi|340712511|ref|XP_003394802.1|	2058.9	0	PREDICTED: c3 and PZP-like alpha-2-macroglobulin domain-containing protein 8-like isoform 2 [Bombus terrestris]
Unigene4754_All		21	0.796					Alpha-2-MRAP_C	Alpha-2-macroglobulin RAP, C-terminal domain	Others		1592	43.7129	26.9526	gi|110755689|ref|XP_395004.3|	501.1	6e-140	PREDICTED: alpha-2-macroglobulin receptor-associated protein-like [Apis mellifera]
CL4365.Contig1_All		26	0.703		Up			AhpC-TSA	AhpC/TSA family	Others		935	42.0106	107.314	gi|345489111|ref|XP_001606643.2|	418.7	2e-115	PREDICTED: peroxiredoxin-4-like [Nasonia vitripennis]
Unigene214_All		30	0.769		Down			Activin_recp	Activin types I and II receptor domain	Others		1016	11.3729	2.1492	gi|383852481|ref|XP_003701755.1|	186	2e-45	PREDICTED: TGF-beta receptor type-1-like [Megachile rotundata]
Unigene11953_All		20	0.629					ABC_membrane	ABC transporter transmembrane region	Others		414	3.3998	1.3186	gi|345489376|ref|XP_001604021.2|	140.6	2e-32	PREDICTED: multidrug resistance-associated protein 1-like isoform 1 [Nasonia vitripennis]
Unigene12513_All		25	0.573					7tm_1	7 transmembrane receptor (rhodopsin family)	Others		414	1.5023	0.5274	gi|383853852|ref|XP_003702436.1|	208	1e-52	PREDICTED: neuropeptide Y receptor-like [Megachile rotundata]
Unigene30392_All		52	0.517		Down					Others		617	4.1381	0.3539	gi|301619341|ref|XP_002939052.1|	172.9	8e-42	PREDICTED: uncharacterized protein K02A2.6-like [Xenopus (Silurana) tropicalis]
CL1294.Contig1_All		17	0.774	VGS	Up			TIL	Trypsin Inhibitor like cysteine rich domain	Protease inhibitors	VHP	391	0	17.592	gi|94468538|gb|ABF18118.1|	73.2	4e-12	TIL domain-containing cysteine-rich salivary secreted peptide [Aedes aegypti]
CL1294.Contig2_All		19	0.785		Down			TIL	Trypsin Inhibitor like cysteine rich domain	Protease inhibitors	VHP	455	35.1073	2.6396	gi|108884385|gb|EAT48610.1|	75.5	8e-13	AAEL000369-PA [Aedes aegypti]
Unigene22254_All		16	0.829					TIL	Trypsin Inhibitor like cysteine rich domain	Protease inhibitors	VHP	331	3.8568	1.9791	gi|350397085|ref|XP_003484765.1|	87.8	1e-16	PREDICTED: inducible metalloproteinase inhibitor protein-like [Bombus impatiens]
Unigene30236_All		19	0.823		Down			TIL	Trypsin Inhibitor like cysteine rich domain	Protease inhibitors		447	6.078	0.4885	gi|383866394|ref|XP_003708655.1|	73.6	3e-12	PREDICTED: chymotrypsin inhibitor-like [Megachile rotundata]
CL1033.Contig3_All		16	0.604					TIL	Trypsin Inhibitor like cysteine rich domain	Protease inhibitors		1600	0.1432	0.0682	gi|340722316|ref|XP_003399553.1|	204.1	1e-50	PREDICTED: hypothetical protein LOC100644902 [Bombus terrestris]
CL1033.Contig8_All		16	0.604					TIL	Trypsin Inhibitor like cysteine rich domain	Protease inhibitors		1727	0.1137	0.0632	gi|340722316|ref|XP_003399553.1|	204.1	1e-50	PREDICTED: hypothetical protein LOC100644902 [Bombus terrestris]
Unigene1909_All		18	0.718		Down			Spond_N	Spondin_N	Protease inhibitors	VHP	1241	16.5908	1.6716	gi|383851820|ref|XP_003701429.1|	543.9	6e-153	PREDICTED: uncharacterized protein LOC100877354 [Megachile rotundata]
CL4833.Contig2_All		25	0.86		Up			Pacifastin_I	Pacifastin inhibitor (LCMII)	Protease inhibitors		877	114.1	1489.7	gi|350406184|ref|XP_003487683.1|	68.9	3e-10	PREDICTED: serine protease inhibitor 3-like [Bombus impatiens]
CL4833.Contig1_All		25	0.917	VGS	Up			Pacifastin_I	Pacifastin inhibitor (LCMII)	Protease inhibitors		396	0	79.405	gi|350406184|ref|XP_003487683.1|	74.3	1e-12	PREDICTED: serine protease inhibitor 3-like [Bombus impatiens]
Unigene21864_All		19	0.944		Down			Pacifastin_I	Pacifastin inhibitor (LCMII)	Protease inhibitors		1435	88.9386	0.0761	gi|307169647|gb|EFN62229.1|	58.9	7e-07	hypothetical protein EAG_12392 [Camponotus floridanus]
CL3939.Contig1_All		24	0.838	VGS	Up			Kunitz_BPTI	Kunitz/Bovine pancreatic trypsin inhibitor domain	Protease inhibitors	VHP	499	0	1785.86	gi|327284191|ref|XP_003226822.1|	94.4	2e-18	PREDICTED: kunitz protease inhibitor 4-like [Anolis carolinensis]
CL3939.Contig2_All		24	0.838	VGS	Up			Kunitz_BPTI	Kunitz/Bovine pancreatic trypsin inhibitor domain	Protease inhibitors	VHP	505	0	16.8637	gi|327284191|ref|XP_003226822.1|	94.4	2e-18	PREDICTED: kunitz protease inhibitor 4-like [Anolis carolinensis]
CL142.Contig1_All		20	0.862	VGS	Up			Kunitz_BPTI	Kunitz/Bovine pancreatic trypsin inhibitor domain	Protease inhibitors	VHP	493	0	6.8654	gi|123913154|sp|Q2ES47.1|IVBI4_DABRR	67.8	2e-10	RecName: Full=Protease inhibitor 4; AltName: Full=Kunitz protease inhibitor 4; AltName: Full=Kunitz protease inhibitor IV; Flags: Precursor >gi|87130868|gb|ABD24043.1| Kunitz protease inhibitor-IV [Daboia russellii russellii]
Unigene3910_All		21	0.902		Down					Protease inhibitors	VHP	605	776.508	55.9444	gi|340714492|ref|XP_003395762.1|	111.3	3e-23	PREDICTED: hypothetical protein LOC100644886 [Bombus terrestris] >gi|340714494|ref|XP_003395763.1| PREDICTED: hypothetical protein LOC100644886 [Bombus terrestris] >gi|340714496|ref|XP_003395764.1| PREDICTED: hypothetical protein LOC100644886 [Bombus terrestris]
Unigene1904_All		25	0.9		Down					Protease inhibitors	VHP	514	147.045	6.1601	gi|322795731|gb|EFZ18410.1|	56.6	5e-07	hypothetical protein SINV_07967 [Solenopsis invicta]
Unigene8506_All		33	0.506					RPN13_C	UCH-binding domain	Recognition/binding proteins		1415	6.7317	3.6265	gi|322799617|gb|EFZ20889.1|	235.7	4e-60	hypothetical protein SINV_04556 [Solenopsis invicta]
Unigene21422_All		21	0.771					Trehalose_recp	Trehalose receptor	Recognition/binding proteins		224	1.8997	0.4874	gi|307196340|gb|EFN77950.1|	100.5	2e-20	Putative gustatory receptor 64f [Harpegnathos saltator]
Unigene9161_All		25	0.848		Down			SPARC_Ca_bdg	Secreted protein acidic and rich in cysteine Ca binding region	Recognition/binding proteins		1691	232.423	2.8409	gi|307178967|gb|EFN67483.1|	518.5	4e-145	SPARC [Camponotus floridanus]
Unigene283_All		22	0.715		Down			SPARC_Ca_bdg	Secreted protein acidic and rich in cysteine Ca binding region	Recognition/binding proteins		3909	38.6452	2.011	gi|383855063|ref|XP_003703038.1|	842.4	0	PREDICTED: testican-2-like [Megachile rotundata]
CL3294.Contig1_All		19	0.888		Up			PBP	Phosphatidylethanolamine-binding protein	Recognition/binding proteins		1288	107.882	908.719	gi|307181758|gb|EFN69212.1|	318.5	4e-85	OV-16 antigen [Camponotus floridanus]
CL887.Contig2_All		18	0.78		Up			PBP_GOBP	PBP/GOBP family	Recognition/binding proteins		1089	0.0301	4834.68	gi|118792242|ref|XP_551868.2|	55.5	5e-06	AGAP012322-PA [Anopheles gambiae str. PEST] >gi|116116807|gb|EAL38696.2| AGAP012322-PA [Anopheles gambiae str. PEST]
CL3221.Contig2_All		29	0.615	VGS	Up			PBP_GOBP	PBP/GOBP family	Recognition/binding proteins		230	0	68.3574	--	--	--	--
Unigene2815_All		19	0.887		Down			PBP_GOBP	PBP/GOBP family	Recognition/binding proteins		689	15200.8	2.377	gi|383866183|ref|XP_003708550.1|	155.6	1e-36	PREDICTED: general odorant-binding protein 56d-like [Megachile rotundata]
Unigene16109_All		18	0.763		Down			PBP_GOBP	PBP/GOBP family	Recognition/binding proteins		993	429.026	1.4294	gi|119888038|gb|ABM05970.1|	102.1	4e-20	odorant-binding protein 3 [Microplitis mediator]
Unigene10395_All		37	0.522		Down			PBP_GOBP	PBP/GOBP family	Recognition/binding proteins		1157	165.25	0.3775	--	--	--	--
Unigene14232_All		35	0.763		Down			PBP_GOBP	PBP/GOBP family	Recognition/binding proteins		905	2818.24	0.3619	--	--	--	--
Unigene10181_All		18	0.703		Down			PBP_GOBP	PBP/GOBP family	Recognition/binding proteins		715	34.656	0.3054	gi|189237602|ref|XP_968447.2|	107.1	8e-22	PREDICTED: similar to odorant-binding protein RpalOBP4 [Tribolium castaneum]
CL3976.Contig2_All		21	0.78		Down			PBP_GOBP	PBP/GOBP family	Recognition/binding proteins		680	43.9492	0.1606	gi|189237602|ref|XP_968447.2|	101.3	4e-20	PREDICTED: similar to odorant-binding protein RpalOBP4 [Tribolium castaneum]
CL3503.Contig1_All		16	0.811		Down			PBP_GOBP	PBP/GOBP family	Recognition/binding proteins		696	100.222	0.1569	gi|195345973|ref|XP_002039543.1|	59.7	1e-07	GM23031 [Drosophila sechellia] >gi|194134769|gb|EDW56285.1| GM23031 [Drosophila sechellia]
CL3503.Contig2_All		22	0.896		Down			PBP_GOBP	PBP/GOBP family	Recognition/binding proteins		699	138.566	0.1562	gi|195345973|ref|XP_002039543.1|	58.5	3e-07	GM23031 [Drosophila sechellia] >gi|194134769|gb|EDW56285.1| GM23031 [Drosophila sechellia]
Unigene23122_All		18	0.741		Down			PBP_GOBP	PBP/GOBP family	Recognition/binding proteins		706	311.058	0.1546	gi|471180505|gb|AGI05203.1|	65.5	2e-09	odorant-binding protein 4 [Osmia cornuta]
Unigene19959_All		17	0.818		Down			PBP_GOBP	PBP/GOBP family	Recognition/binding proteins		799	53.4629	0.1366	gi|156552880|ref|XP_001600769.1|	149.8	1e-34	PREDICTED: pheromone-binding protein-related protein 1 [Nasonia vitripennis] >gi|355390025|emb|CCD17845.1| putative odorant binding protein 76 [Nasonia vitripennis]
Unigene8261_All		29	0.762		Down			Ldl_recept_a	Low-density lipoprotein receptor domain class A	Recognition/binding proteins	VHP	3427	16.6675	0.7646	gi|322785527|gb|EFZ12189.1|	345.5	1e-92	hypothetical protein SINV_01326 [Solenopsis invicta]
CL229.Contig2_All		20	0.64		Down			Ldl_recept_a	Low-density lipoprotein receptor domain class A	Recognition/binding proteins	VHP	1523	1.6334	0.2868	gi|345491218|ref|XP_001607879.2|	430.3	1e-118	PREDICTED: hypothetical protein LOC100124053 [Nasonia vitripennis]
CL229.Contig4_All		20	0.64					Ldl_recept_a	Low-density lipoprotein receptor domain class A	Recognition/binding proteins	VHP	1628	0.181	0.1341	gi|345491218|ref|XP_001607879.2|	543.5	1e-152	PREDICTED: hypothetical protein LOC100124053 [Nasonia vitripennis]
CL1150.Contig2_All		14	0.511		Up			Lipocalin	Lipocalin / cytosolic fatty-acid binding protein family	Recognition/binding proteins		750	0.0873	181.97	gi|357605980|gb|EHJ64856.1|	111.7	3e-23	hypothetical protein KGM_18288 [Danaus plexippus]
CL213.Contig1_All		17	0.906					Lipocalin	Lipocalin / cytosolic fatty-acid binding protein family	Recognition/binding proteins		1083	81.1531	74.7034	gi|156547534|ref|XP_001607285.1|	120.6	1e-25	PREDICTED: apolipoprotein D-like isoform 1 [Nasonia vitripennis] >gi|345485043|ref|XP_003425180.1| PREDICTED: apolipoprotein D-like isoform 2 [Nasonia vitripennis]
CL4972.Contig1_All		17	0.862		Up			Lipocalin	Lipocalin / cytosolic fatty-acid binding protein family	Recognition/binding proteins		1479	0.8189	39.6421	gi|156547534|ref|XP_001607285.1|	124.4	1e-26	PREDICTED: apolipoprotein D-like isoform 1 [Nasonia vitripennis] >gi|345485043|ref|XP_003425180.1| PREDICTED: apolipoprotein D-like isoform 2 [Nasonia vitripennis]
CL873.Contig1_All		17	0.906		Up			Lipocalin	Lipocalin / cytosolic fatty-acid binding protein family	Recognition/binding proteins		1138	2.56	19.3803	gi|332026341|gb|EGI66470.1|	107.8	1e-21	Apolipoprotein D [Acromyrmex echinatior]
Unigene9650_All		17	0.86					Lipocalin	Lipocalin / cytosolic fatty-acid binding protein family	Recognition/binding proteins		681	5.1912	5.4511	gi|383848263|ref|XP_003699771.1|	121.7	2e-26	PREDICTED: apolipoprotein D-like [Megachile rotundata]
Unigene8886_All		20	0.902		Down			Lipocalin	Lipocalin / cytosolic fatty-acid binding protein family	Recognition/binding proteins		2115	327.627	2.4263	gi|383856227|ref|XP_003703611.1|	414.1	1e-113	PREDICTED: apolipoprotein D-like [Megachile rotundata]
CL1150.Contig6_All		17	0.877					Lipocalin	Lipocalin / cytosolic fatty-acid binding protein family	Recognition/binding proteins		1089	0.3306	0.7018	gi|383848263|ref|XP_003699771.1|	142.9	2e-32	PREDICTED: apolipoprotein D-like [Megachile rotundata]
Unigene10231_All		19	0.907		Down			Lipocalin	Lipocalin / cytosolic fatty-acid binding protein family	Recognition/binding proteins		966	2.1348	0.3391	gi|270014830|gb|EFA11278.1|	124.4	8e-27	hypothetical protein TcasGA2_TC010813 [Tribolium castaneum]
Unigene19688_All		17	0.839		Down			Lectin_C	Lectin C-type domain	Recognition/binding proteins		918	2.7456	0.3568	gi|383854973|ref|XP_003702994.1|	433.7	6e-120	PREDICTED: uncharacterized protein LOC100875969 [Megachile rotundata]
Unigene25257_All		17	0.714		Down			Lectin_C	Lectin C-type domain	Recognition/binding proteins		1559	37.8353	0.3502	gi|350418590|ref|XP_003491907.1|	380.2	1e-103	PREDICTED: hypothetical protein LOC100742835 [Bombus impatiens]
Unigene26274_All		20	0.892		Down			Lectin_C	Lectin C-type domain	Recognition/binding proteins		1242	553.197	0.2637	gi|156545611|ref|XP_001604870.1|	449.9	1e-124	PREDICTED: hypothetical protein LOC100119467 [Nasonia vitripennis]
Unigene29894_All		19	0.885		Down			OS-D	Insect pheromone-binding family, A10/OS-D	Recognition/binding proteins	VHP	1809	49.0003	0.4828	gi|156542277|ref|XP_001601497.1|	127.1	3e-27	PREDICTED: putative odorant-binding protein A10-like [Nasonia vitripennis]
Unigene19564_All		18	0.8		Down			OS-D	Insect pheromone-binding family, A10/OS-D	Recognition/binding proteins	VHP	1582	2848.97	0.6902	gi|170033627|ref|XP_001844678.1|	166	5e-39	serine/threonine kinase [Culex quinquefasciatus] >gi|167874646|gb|EDS38029.1| serine/threonine kinase [Culex quinquefasciatus]
Unigene29020_All		19	0.935		Down			OS-D	Insect pheromone-binding family, A10/OS-D	Recognition/binding proteins	VHP	493	9.6274	0.6644	gi|383859124|ref|XP_003705047.1|	184.9	1e-45	PREDICTED: ejaculatory bulb-specific protein 3-like [Megachile rotundata]
Unigene19633_All		17	0.911		Down			OS-D	Insect pheromone-binding family, A10/OS-D	Recognition/binding proteins	VHP	1255	84.2979	0.348	gi|383866119|ref|XP_003708519.1|	201.4	8e-50	PREDICTED: ejaculatory bulb-specific protein 3-like [Megachile rotundata]
Unigene15503_All		18	0.886		Down			Chitin_bind_4	Insect cuticle protein	Recognition/binding proteins		454	10.2382	2.4049	gi|345493131|ref|XP_001600141.2|	173.7	2e-42	PREDICTED: endocuticle structural glycoprotein SgAbd-1 [Nasonia vitripennis]
CL4107.Contig1_All		18	0.857		Down			Chitin_bind_4	Insect cuticle protein	Recognition/binding proteins		1452	975.595	0.9775	gi|399220320|ref|NP_001257759.1|	151	1e-34	cuticular protein 28 precursor [Apis mellifera]
Unigene2316_All		21	0.658		Down			Chitin_bind_4	Insect cuticle protein	Recognition/binding proteins		2311	48.597	0.8976	gi|345488544|ref|XP_001601627.2|	399.1	5e-109	PREDICTED: hypothetical protein LOC100117367 [Nasonia vitripennis]
Unigene20863_All		17	0.896		Down			Chitin_bind_4	Insect cuticle protein	Recognition/binding proteins		611	7.7681	0.5361	gi|307197197|gb|EFN78519.1|	227.6	2e-58	Endocuticle structural glycoprotein SgAbd-1 [Harpegnathos saltator]
Unigene22971_All		15	0.554		Down			Chitin_bind_4	Insect cuticle protein	Recognition/binding proteins		1249	16.1701	0.4371	gi|380019707|ref|XP_003693744.1|	160.6	1e-37	PREDICTED: uncharacterized protein LOC100865429 [Apis florea]
Unigene8167_All		20	0.911		Down			JHBP	Haemolymph juvenile hormone binding protein (JHBP)	Recognition/binding proteins		1881	2451.58	41.9082	gi|332021734|gb|EGI62089.1|	298.9	6e-79	Circadian clock-controlled protein [Acromyrmex echinatior]
CL281.Contig3_All		20	0.844		Down			JHBP	Haemolymph juvenile hormone binding protein (JHBP)	Recognition/binding proteins		650	522.07	11.758	gi|345498311|ref|XP_001607037.2|	167.9	3e-40	PREDICTED: putative beta-carotene-binding protein-like [Nasonia vitripennis]
Unigene4342_All		19	0.803		Down			JHBP	Haemolymph juvenile hormone binding protein (JHBP)	Recognition/binding proteins		1062	124.522	6.7853	gi|156546398|ref|XP_001607045.1|	288.1	5e-76	PREDICTED: hypothetical protein LOC100123404 [Nasonia vitripennis]
CL281.Contig2_All		17	0.871		Down			JHBP	Haemolymph juvenile hormone binding protein (JHBP)	Recognition/binding proteins		1580	50.9851	6.4956	gi|345498311|ref|XP_001607037.2|	191.4	1e-46	PREDICTED: putative beta-carotene-binding protein-like [Nasonia vitripennis]
CL281.Contig6_All		17	0.862		Down			JHBP	Haemolymph juvenile hormone binding protein (JHBP)	Recognition/binding proteins		1083	26.1745	0.1008	gi|345498311|ref|XP_001607037.2|	199.9	1e-49	PREDICTED: putative beta-carotene-binding protein-like [Nasonia vitripennis]
CL1903.Contig1_All		25	0.549					Cyt-b5	Cytochrome b5-like Heme/Steroid binding domain	Recognition/binding proteins		1029	7.0938	6.048	gi|383857016|ref|XP_003704002.1|	310.5	9e-83	PREDICTED: neuferricin-like [Megachile rotundata]
CL4733.Contig2_All		14	0.615		Down			CBM_14	Chitin binding Peritrophin-A domain	Recognition/binding proteins	VHP	3171	240.064	0.1377	gi|383852360|ref|XP_003701696.1|	511.1	1e-142	PREDICTED: probable chitinase 3-like [Megachile rotundata]
CL4733.Contig1_All		14	0.615		Down			CBM_14	Chitin binding Peritrophin-A domain	Recognition/binding proteins	VHP	1212	17.2039	0.0901	gi|383852360|ref|XP_003701696.1|	511.1	4e-143	PREDICTED: probable chitinase 3-like [Megachile rotundata]
Unigene295_All		19	0.876		Down			CBM_14	Chitin binding Peritrophin-A domain	Recognition/binding proteins		4860	49.019	5.5939	gi|383864665|ref|XP_003707798.1|	1083.9	0	PREDICTED: uncharacterized protein LOC100875431 [Megachile rotundata]
Unigene251_All		18	0.662		Down			CBM_14	Chitin binding Peritrophin-A domain	Recognition/binding proteins		1584	29.1995	4.2046	gi|307177662|gb|EFN66708.1|	892.5	0	hypothetical protein EAG_00698 [Camponotus floridanus]
Unigene8250_All		22	0.871		Down			CBM_14	Chitin binding Peritrophin-A domain	Recognition/binding proteins	VHP	1305	10.5098	3.9322	gi|340711126|ref|XP_003394131.1|	537.3	6e-151	PREDICTED: chondroitin proteoglycan-2-like [Bombus terrestris] >gi|350405642|ref|XP_003487503.1| PREDICTED: chondroitin proteoglycan-2-like [Bombus impatiens]
Unigene23984_All		22	0.568		Down			CBM_14	Chitin binding Peritrophin-A domain	Recognition/binding proteins	VHP	1009	54.4689	1.2985	gi|340711209|ref|XP_003394171.1|	444.1	5e-123	PREDICTED: hypothetical protein LOC100648159 [Bombus terrestris] >gi|350405757|ref|XP_003487540.1| PREDICTED: hypothetical protein LOC100746529 [Bombus impatiens]
Unigene26422_All		18	0.681		Down			CBM_14	Chitin binding Peritrophin-A domain	Recognition/binding proteins	VHP	1296	5.2787	0.4212	gi|350405645|ref|XP_003487504.1|	481.5	4e-134	PREDICTED: hypothetical protein LOC100742211 [Bombus impatiens]
Unigene27953_All		20	0.872		Down			CBM_14	Chitin binding Peritrophin-A domain	Recognition/binding proteins		2971	49.48	0.4042	gi|383851299|ref|XP_003701171.1|	732.6	0	PREDICTED: uncharacterized protein LOC100875735 [Megachile rotundata]
Unigene30079_All		25	0.751		Down			CBM_14	Chitin binding Peritrophin-A domain	Recognition/binding proteins	VHP	4791	24.6712	0.2735	gi|383859040|ref|XP_003705006.1|	1274.6	0	PREDICTED: uncharacterized protein LOC100879380 [Megachile rotundata]
Unigene25710_All		27	0.87		Down			CBM_14	Chitin binding Peritrophin-A domain	Recognition/binding proteins		1166	59.4308	0.1873	gi|110760993|ref|XP_623723.2|	754.2	0	PREDICTED: hypothetical protein LOC551323 isoform 1 [Apis mellifera]
Unigene26423_All		18	0.681		Down			CBM_14	Chitin binding Peritrophin-A domain	Recognition/binding proteins	VHP	1440	68.4443	0.1516	gi|350405645|ref|XP_003487504.1|	523.5	1e-146	PREDICTED: hypothetical protein LOC100742211 [Bombus impatiens]
Unigene34959_All		22	0.831	VGS	Up					Recognition/binding proteins		443	0	19.9633	gi|332028067|gb|EGI68118.1|	119	6e-26	Peptidoglycan-recognition protein SA [Acromyrmex echinatior]
CL2038.Contig2_All		37	0.502		Up					Unknown		297	0.1102	8421.34	--	--	--	--
CL2038.Contig3_All		37	0.723	VGS	Up					Unknown		294	0	8048.27	--	--	--	--
Unigene35108_All		23	0.611	VGS	Up					Unknown		516	0	2001.88	--	--	--	--
CL2276.Contig1_All		20	0.799		Up					Unknown		1309	0.2251	840.175	--	--	--	--
CL970.Contig2_All		34	0.757		Up					Unknown		2231	15.9631	791.581	--	--	--	--
Unigene36448_All		23	0.614	VGS	Up					Unknown		516	0	555.008	--	--	--	--
Unigene36438_All		26	0.887		Up					Unknown		1031	0.3175	486.5	--	--	--	--
Unigene34793_All		17	0.566	VGS	Up					Unknown		261	0	469.357	--	--	--	--
Unigene34777_All		17	0.716	VGS	Up					Unknown		545	0	392.454	gi|383847659|ref|XP_003699470.1|	61.2	2e-08	PREDICTED: uncharacterized protein LOC100879989 [Megachile rotundata]
Unigene34862_All		36	0.542	VGS	Up					Unknown		1641	0	304.525	--	--	--	--
Unigene1737_All		24	0.81		Down					Unknown		841	797.041	226.283	gi|383860862|ref|XP_003705907.1|	169.1	2e-40	PREDICTED: uncharacterized protein LOC100881835 [Megachile rotundata]
CL5089.Contig1_All		25	0.607		Up					Unknown		976	5.8356	142.183	gi|1480863|gb|AAB05810.1|	57.8	9e-07	super cysteine rich protein [Homo sapiens]
CL2686.Contig1_All		22	0.734		Up					Unknown		1208	1.0839	60.9177	gi|383860714|ref|XP_003705834.1|	135.2	6e-30	PREDICTED: uncharacterized protein LOC100882893 [Megachile rotundata]
CL2338.Contig2_All		20	0.557		Up					Unknown		2195	5.5177	55.6604	gi|1480863|gb|AAB05810.1|	64.7	2e-08	super cysteine rich protein [Homo sapiens]
Unigene1960_All		25	0.855							Unknown		541	63.5303	54.2882	gi|170595123|ref|XP_001902255.1|	63.2	7e-09	U88 [Brugia malayi]
CL1291.Contig1_All		22	0.738		Up					Unknown		1369	1.8411	45.2997	gi|340718260|ref|XP_003397589.1|	95.9	5e-18	PREDICTED: hypothetical protein LOC100650964 [Bombus terrestris]
CL1291.Contig2_All		22	0.738		Up					Unknown		858	11.0255	40.7205	gi|340718260|ref|XP_003397589.1|	95.9	2e-18	PREDICTED: hypothetical protein LOC100650964 [Bombus terrestris]
Unigene6733_All		26	0.858		Down					Unknown		954	114.738	36.7373	gi|383866302|ref|XP_003708609.1|	170.6	1e-40	PREDICTED: uncharacterized protein LOC100880959 [Megachile rotundata]
CL776.Contig1_All		26	0.735	VGS	Up					Unknown		681	0	28.6983	--	--	--	--
Unigene8668_All		27	0.579							Unknown		1659	46.2093	26.1931	gi|350412291|ref|XP_003489599.1|	177.6	1e-42	PREDICTED: hypothetical protein LOC100743860 [Bombus impatiens]
Unigene7407_All		33	0.822		Up					Unknown		804	0.4886	24.5795	gi|380015029|ref|XP_003691514.1|	60.8	8e-08	PREDICTED: uncharacterized protein LOC100866297 [Apis florea]
Unigene34822_All		30	0.858	VGS	Up					Unknown		281	0	23.7014	gi|357628744|gb|EHJ77956.1|	53.5	3e-06	putative Endothelin-converting enzyme 1 [Danaus plexippus]
Unigene34687_All		20	0.917	VGS	Up					Unknown		1244	0	23.346	--	--	--	--
Unigene8372_All		16	0.738		Down					Unknown		1410	446.519	23.3076	gi|380017640|ref|XP_003692758.1|	120.9	1e-25	PREDICTED: uncharacterized protein LOC100872601 [Apis florea]
Unigene963_All		20	0.926		Down					Unknown		588	3252.89	22.0963	--	--	--	--
Unigene35295_All		30	0.815	VGS	Up					Unknown		271	0	13.6981	--	--	--	--
CL3230.Contig2_All		22	0.521	VGS	Up					Unknown		601	0	13.08	--	--	--	--
Unigene2683_All		25	0.503		Down					Unknown		275	85.2255	11.5137	gi|170595123|ref|XP_001902255.1|	33.1	4e-07	U88 [Brugia malayi]
Unigene2841_All		20	0.766		Down					Unknown		345	24.6685	11.0764	gi|189234306|ref|XP_971669.2|	70.9	2e-11	PREDICTED: similar to protein disulfide isomerase [Tribolium castaneum]
Unigene7251_All		25	0.628		Down					Unknown		545	32.0125	9.8164	gi|170595123|ref|XP_001902255.1|	68.9	1e-10	U88 [Brugia malayi]
CL769.Contig1_All		20	0.857		Down					Unknown		2753	41.8529	8.4871	gi|332031281|gb|EGI70810.1|	271.6	1e-70	hypothetical protein G5I_00392 [Acromyrmex echinatior]
Unigene2471_All		26	0.8		Down					Unknown		1569	21.5927	7.6546	gi|380013046|ref|XP_003690581.1|	141.7	1e-31	PREDICTED: uncharacterized protein LOC100868515 [Apis florea]
CL4998.Contig1_All		19	0.48		Down					Unknown		1261	1229.25	7.1864	gi|350418410|ref|XP_003491848.1|	110.5	1e-22	PREDICTED: hypothetical protein LOC100745628 [Bombus impatiens]
Unigene6096_All		29	0.719		Down					Unknown		1706	24.0415	7.0399	gi|350427155|ref|XP_003494670.1|	290.4	1e-76	PREDICTED: hypothetical protein LOC100748713 [Bombus impatiens]
CL2437.Contig3_All		17	0.706							Unknown		1934	6.787	6.8874	gi|340722142|ref|XP_003399468.1|	88.2	1e-15	PREDICTED: chloride channel CLIC-like protein 1-like [Bombus terrestris]
Unigene5833_All		25	0.806		Up					Unknown		525	2.1822	6.8629	gi|322785837|gb|EFZ12456.1|	123.2	5e-27	hypothetical protein SINV_07593 [Solenopsis invicta]
Unigene35636_All		18	0.5		Up					Unknown		444	1.5482	6.3935	gi|332019492|gb|EGI59971.1|	47.8	1e-30	DNA replication licensing factor MCM9 [Acromyrmex echinatior]
Unigene3400_All		18	0.684		Down					Unknown		1463	25.7749	6.2688	gi|380018645|ref|XP_003693237.1|	167.9	1e-39	PREDICTED: low affinity cationic amino acid transporter 2-like [Apis florea]
Unigene6235_All		19	0.757							Unknown		1090	7.3575	6.1102	gi|350403035|ref|XP_003486682.1|	77.4	1e-12	PREDICTED: hypothetical protein LOC100744317 [Bombus impatiens]
Unigene35501_All		33	0.845	VGS	Up					Unknown		362	0	6.0321	gi|281211360|gb|EFA85525.1|	62.8	5e-09	hypothetical protein PPL_01482 [Polysphondylium pallidum PN500]
Unigene6379_All		20	0.487		Down					Unknown		981	13.9809	6.01	gi|170595123|ref|XP_001902255.1|	56.2	2e-06	U88 [Brugia malayi]
Unigene1218_All		19	0.87		Down					Unknown		1538	22.4748	5.7502	gi|110776960|ref|XP_001122840.1|	223.4	2e-56	PREDICTED: hypothetical protein LOC727126 [Apis mellifera]
Unigene790_All		25	0.712							Unknown		734	10.9705	5.5037	gi|332022698|gb|EGI62975.1|	134.4	5e-30	UPF0672 protein C3orf58-like protein [Acromyrmex echinatior]
Unigene7296_All		20	0.827		Down					Unknown		1153	11.8953	5.4922	gi|383849744|ref|XP_003700497.1|	216.1	2e-54	PREDICTED: uncharacterized protein LOC100874767 [Megachile rotundata]
Unigene35238_All		20	0.786	VGS	Up					Unknown		311	0	4.9149	--	--	--	--
Unigene5108_All		30	0.506		Down					Unknown		1806	13.4848	4.8969	gi|307174885|gb|EFN65151.1|	531.2	7e-149	Uncharacterized protein C3orf21-like protein [Camponotus floridanus]
Unigene5489_All		26	0.504							Unknown		246	1.7298	4.8821	gi|170595123|ref|XP_001902255.1|	63.9	2e-09	U88 [Brugia malayi]
Unigene7490_All		20	0.763							Unknown		288	2.0458	4.5492	gi|189234306|ref|XP_971669.2|	68.6	1e-10	PREDICTED: similar to protein disulfide isomerase [Tribolium castaneum]
Unigene22063_All		22	0.599		Down					Unknown		242	15.9608	3.6093	gi|256251642|emb|CAR63724.1|	62	9e-09	hypothetical protein [Angiostrongylus cantonensis]
Unigene1375_All		18	0.921		Down					Unknown		2778	29.0334	3.5372	gi|307205585|gb|EFN83877.1|	202.6	9e-50	hypothetical protein EAI_00430 [Harpegnathos saltator]
CL4220.Contig2_All		16	0.644		Down					Unknown		2746	203.647	3.1808	gi|307191060|gb|EFN74805.1|	77.4	4e-12	Cytochrome P450 4C1 [Camponotus floridanus]
Unigene2862_All		22	0.73							Unknown		382	7.455	3.144	gi|340722998|ref|XP_003399886.1|	106.7	3e-22	PREDICTED: nicastrin-like [Bombus terrestris]
Unigene8101_All		13	0.587		Down					Unknown		2957	14.7338	2.9908	gi|380014355|ref|XP_003691200.1|	1017.3	0	PREDICTED: uncharacterized protein LOC100871601 [Apis florea]
CL2686.Contig2_All		22	0.734	VGS	Up					Unknown		783	0	2.9282	gi|383860714|ref|XP_003705834.1|	135.2	3e-30	PREDICTED: uncharacterized protein LOC100882893 [Megachile rotundata]
CL2110.Contig2_All		20	0.606		Down					Unknown		913	5.9515	2.6309	gi|307180251|gb|EFN68284.1|	384.4	4e-105	Cathepsin L [Camponotus floridanus]
Unigene36457_All		24	0.819							Unknown		223	0.8807	2.448	gi|170595123|ref|XP_001902255.1|	84	2e-15	U88 [Brugia malayi]
Unigene9620_All		19	0.858		Down					Unknown		3551	5.54	2.3983	gi|350416612|ref|XP_003491017.1|	373.2	5e-101	PREDICTED: hypothetical protein LOC100744905 [Bombus impatiens]
Unigene8404_All		25	0.844							Unknown		849	3.7398	2.3148	gi|350425016|ref|XP_003493986.1|	261.5	3e-68	PREDICTED: hypothetical protein LOC100744509 [Bombus impatiens]
Unigene8055_All		21	0.885							Unknown		1441	3.6345	2.1973	gi|307170303|gb|EFN62658.1|	270.4	1e-70	hypothetical protein EAG_16400 [Camponotus floridanus]
CL2267.Contig1_All		21	0.458							Unknown		566	2.8916	2.1219	gi|307192153|gb|EFN75481.1|	322.8	5e-87	Constitutive coactivator of PPAR-gamma-like protein 2 [Harpegnathos saltator]
Unigene15526_All		19	0.667							Unknown		525	1.6834	1.8717	--	--	--	--
CL1819.Contig2_All		20	0.703							Unknown		2216	3.0281	1.823	gi|383856837|ref|XP_003703913.1|	800.4	0	PREDICTED: uncharacterized protein LOC100876431 [Megachile rotundata]
Unigene8249_All		17	0.657		Down					Unknown		3149	49.4793	1.8029	gi|340730183|ref|XP_003403365.1|	640.6	0	PREDICTED: hypothetical protein LOC100645857 isoform 1 [Bombus terrestris] >gi|340730185|ref|XP_003403366.1| PREDICTED: hypothetical protein LOC100645857 isoform 2 [Bombus terrestris]
Unigene16768_All		26	0.771		Down					Unknown		514	8.0241	1.6993	gi|332027654|gb|EGI67722.1|	122.5	8e-27	hypothetical protein G5I_03595 [Acromyrmex echinatior]
CL4329.Contig2_All		21	0.754		Down					Unknown		791	31.0366	1.5183	--	--	--	--
Unigene26224_All		37	0.622		Down					Unknown		3643	15.8859	1.4685	gi|307207069|gb|EFN84878.1|	726.9	0	hypothetical protein EAI_04747 [Harpegnathos saltator]
Unigene25031_All		38	0.521							Unknown		610	3.005	1.4319	gi|350415052|ref|XP_003490517.1|	76.6	8e-13	PREDICTED: GPI mannosyltransferase 2-like [Bombus impatiens]
Unigene23385_All		23	0.482							Unknown		611	3.8573	1.4296	gi|380012939|ref|XP_003690530.1|	332	1e-89	PREDICTED: TATA-binding protein-associated factor 172 [Apis florea]
CL721.Contig2_All		22	0.847		Down					Unknown		626	13.3338	1.3953	gi|322782948|gb|EFZ10666.1|	162.2	1e-38	hypothetical protein SINV_08076 [Solenopsis invicta]
Unigene19698_All		24	0.906		Down					Unknown		397	33.5578	1.3751	--	--	--	--
Unigene21703_All		21	0.534		Down					Unknown		779	4.0759	1.2614	gi|350415109|ref|XP_003490536.1|	243.8	6e-63	PREDICTED: hypothetical protein LOC100746822 [Bombus impatiens]
Unigene1378_All		24	0.803		Down					Unknown		2165	26.0656	1.2608	gi|380017642|ref|XP_003692759.1|	108.6	1e-21	PREDICTED: uncharacterized protein LOC100872724 [Apis florea]
CL3535.Contig1_All		23	0.561		Down					Unknown		276	34.5122	1.1868	--	--	--	--
Unigene19531_All		26	0.696							Unknown		557	2.527	1.1761	gi|332019890|gb|EGI60351.1|	55.5	1e-06	hypothetical protein G5I_11535 [Acromyrmex echinatior]
CL925.Contig6_All		17	0.877							Unknown		2968	0.6617	1.1404	gi|156550289|ref|XP_001603099.1|	143.7	1e-141	PREDICTED: ileal sodium/bile acid cotransporter-like isoform 1 [Nasonia vitripennis] >gi|345481310|ref|XP_003424336.1| PREDICTED: ileal sodium/bile acid cotransporter-like isoform 2 [Nasonia vitripennis]
Unigene22596_All		18	0.682		Down					Unknown		672	4.4813	1.1373	gi|350400577|ref|XP_003485887.1|	203	9e-51	PREDICTED: pikachurin-like [Bombus impatiens]
CL715.Contig1_All		13	0.493		Down					Unknown		595	6.4366	1.101	gi|332025540|gb|EGI65703.1|	127.5	3e-28	hypothetical protein G5I_05804 [Acromyrmex echinatior]
Unigene24581_All		18	0.714							Unknown		201	7.0026	1.0864	--	--	--	--
Unigene19863_All		24	0.509							Unknown		303	1.4044	1.081	gi|344240573|gb|EGV96676.1|	52.4	7e-06	Glucose-dependent insulinotropic receptor [Cricetulus griseus]
CL3603.Contig4_All		18	0.742							Unknown		735	0.4899	1.0398	gi|383851808|ref|XP_003701423.1|	193.7	7e-48	PREDICTED: uncharacterized protein LOC100876682 [Megachile rotundata]
Unigene8525_All		20	0.871		Down					Unknown		1159	33.1286	1.0362	gi|340725778|ref|XP_003401243.1|	124.4	1e-26	PREDICTED: hypothetical protein LOC100644149 isoform 2 [Bombus terrestris]
Unigene25980_All		18	0.709		Down					Unknown		1111	309.124	0.9827	gi|383850806|ref|XP_003700965.1|	80.1	2e-13	PREDICTED: uncharacterized protein LOC100880895 [Megachile rotundata]
Unigene30085_All		37	0.646		Down					Unknown		559	138.487	0.9766	gi|332027733|gb|EGI67801.1|	96.3	8e-19	hypothetical protein G5I_03675 [Acromyrmex echinatior]
Unigene28812_All		19	0.522		Down					Unknown		227	8.5078	0.962	gi|170595123|ref|XP_001902255.1|	68.2	1e-10	U88 [Brugia malayi]
Unigene11845_All		27	0.809		Down					Unknown		869	3.2394	0.8795	gi|350410691|ref|XP_003489110.1|	71.6	5e-11	PREDICTED: netrin receptor UNC5C-like [Bombus impatiens]
CL721.Contig1_All		22	0.847							Unknown		624	1.7835	0.8749	gi|322782948|gb|EFZ10666.1|	162.2	1e-38	hypothetical protein SINV_08076 [Solenopsis invicta]
Unigene28557_All		19	0.815		Down					Unknown		1824	37.2735	0.838	gi|345482311|ref|XP_001607983.2|	146.7	3e-33	PREDICTED: hypothetical protein LOC100124124 isoform 1 [Nasonia vitripennis]
CL4546.Contig1_All		18	0.876		Down					Unknown		657	8.6691	0.8309	gi|170595123|ref|XP_001902255.1|	110.2	8e-23	U88 [Brugia malayi]
CL2194.Contig1_All		17	0.487							Unknown		402	0.9771	0.8148	gi|345481252|ref|XP_003424326.1|	91.3	1e-17	PREDICTED: hypothetical protein LOC100678472 [Nasonia vitripennis]
Unigene14252_All		18	0.586		Down					Unknown		683	30.96	0.7993	gi|156550673|ref|XP_001605310.1|	243.4	6e-63	PREDICTED: hypothetical protein LOC100121698 [Nasonia vitripennis]
CL1819.Contig1_All		20	0.703		Down					Unknown		2312	6.8525	0.7556	gi|383856837|ref|XP_003703913.1|	877.9	0	PREDICTED: uncharacterized protein LOC100876431 [Megachile rotundata]
Unigene26751_All		25	0.495		Down					Unknown		883	7.4141	0.7419	gi|332023533|gb|EGI63769.1|	85.9	2e-15	BRCA1-associated RING domain protein 1 [Acromyrmex echinatior]
Unigene28044_All		27	0.855		Down					Unknown		932	4.9873	0.7029	gi|380029285|ref|XP_003698307.1|	465.3	1e-129	PREDICTED: protein virilizer-like [Apis florea]
Unigene12798_All		21	0.82							Unknown		347	1.5093	0.6293	--	--	--	--
Unigene22800_All		23	0.917		Down					Unknown		920	184.374	0.5934	gi|340716357|ref|XP_003396665.1|	198.4	4e-49	PREDICTED: hypothetical protein LOC100647218 [Bombus terrestris] >gi|350406259|ref|XP_003487711.1| PREDICTED: hypothetical protein LOC100747598 [Bombus impatiens]
Unigene16528_All		18	0.744		Down					Unknown		624	27.0154	0.5249	gi|288856359|ref|NP_001165830.1|	129.8	8e-29	hymenoptaecin-1 isoform 2 precursor [Nasonia vitripennis]
CL2309.Contig1_All		26	0.593							Unknown		426	0.3842	0.5126	gi|345490597|ref|XP_003426410.1|	68.2	1e-10	PREDICTED: hypothetical protein LOC100677875 [Nasonia vitripennis]
CL3268.Contig2_All		21	0.724							Unknown		893	0.8064	0.4891	--	--	--	--
Unigene27132_All		18	0.862		Down					Unknown		2022	26.0636	0.486	gi|328787163|ref|XP_625222.3|	627.9	6e-178	PREDICTED: hypothetical protein LOC552843 [Apis mellifera]
CL143.Contig1_All		16	0.709		Down					Unknown		911	8.0486	0.4794	gi|322785613|gb|EFZ12268.1|	93.6	1e-17	hypothetical protein SINV_08668 [Solenopsis invicta]
Unigene31003_All		18	0.931							Unknown		759	1.8113	0.4315	gi|380016016|ref|XP_003691989.1|	100.5	8e-20	PREDICTED: tyrosine-protein kinase transmembrane receptor Ror2-like [Apis florea]
CL3535.Contig2_All		23	0.592		Down					Unknown		264	12.5229	0.4136	--	--	--	--
CL4329.Contig1_All		20	0.898		Down					Unknown		836	52.7021	0.3918	--	--	--	--
Unigene25994_All		19	0.624		Down					Unknown		1124	8.6784	0.3885	gi|380018461|ref|XP_003693146.1|	84	1e-14	PREDICTED: uncharacterized protein LOC100865616 [Apis florea]
Unigene10439_All		31	0.757		Down					Unknown		864	27.0504	0.3791	--	--	--	--
Unigene23952_All		21	0.49		Down					Unknown		1195	19.9139	0.3655	gi|380021304|ref|XP_003694509.1|	154.8	8e-36	PREDICTED: uncharacterized protein LOC100867364 [Apis florea]
Unigene21088_All		22	0.663							Unknown		300	1.0911	0.3639	gi|350422357|ref|XP_003493139.1|	84.3	1e-15	PREDICTED: LOW QUALITY PROTEIN: papilin-like [Bombus impatiens]
Unigene17691_All		17	0.517		Down					Unknown		325	11.5825	0.3359	--	--	--	--
Unigene23340_All		16	0.758		Down					Unknown		986	2.3571	0.3322	gi|383858581|ref|XP_003704779.1|	256.1	1e-66	PREDICTED: uncharacterized protein LOC100881431 [Megachile rotundata]
Unigene29864_All		24	0.777		Down					Unknown		1670	3.4693	0.3269	gi|345489983|ref|XP_001604169.2|	311.2	1e-82	PREDICTED: hypothetical protein LOC100120533 [Nasonia vitripennis]
Unigene10964_All		17	0.802		Down					Unknown		681	173.664	0.3207	gi|156554447|ref|XP_001600659.1|	55.8	1e-06	PREDICTED: hypothetical protein LOC100120435 [Nasonia vitripennis]
CL2225.Contig2_All		20	0.875	VGS						Unknown		349	0	0.3128	gi|332025147|gb|EGI65327.1|	107.1	2e-22	hypothetical protein G5I_06187 [Acromyrmex echinatior]
Unigene27319_All		16	0.623		Down					Unknown		1449	178.282	0.3014	gi|340726538|ref|XP_003401613.1|	168.3	9e-40	PREDICTED: hypothetical protein LOC100650178 [Bombus terrestris]
Unigene28614_All		20	0.722							Unknown		760	1.0337	0.2873	gi|380011050|ref|XP_003689626.1|	103.6	1e-20	PREDICTED: uncharacterized protein LOC100872275 isoform 1 [Apis florea]
Unigene25475_All		34	0.86		Down					Unknown		1148	221.605	0.2853	gi|307198646|gb|EFN79482.1|	118.6	6e-25	hypothetical protein EAI_12436 [Harpegnathos saltator]
Unigene22794_All		21	0.538							Unknown		385	2.8907	0.2836	gi|345487771|ref|XP_001606303.2|	132.5	5e-30	PREDICTED: prostacyclin receptor-like [Nasonia vitripennis]
CL2854.Contig1_All		18	0.476		Down					Unknown		3477	1.0826	0.2826	gi|328777256|ref|XP_392296.4|	619.4	4e-175	PREDICTED: hypothetical protein LOC408762 [Apis mellifera]
Unigene31092_All		31	0.496							Unknown		390	2.3501	0.28	gi|167527177|ref|XP_001747921.1|	53.9	2e-06	hypothetical protein [Monosiga brevicollis MX1] >gi|163773670|gb|EDQ87308.1| predicted protein [Monosiga brevicollis MX1]
Unigene15488_All		18	0.87							Unknown		391	1.6743	0.2792	--	--	--	--
Unigene17617_All		21	0.713							Unknown		392	2.3381	0.2785	gi|322786708|gb|EFZ13078.1|	82.4	7e-15	hypothetical protein SINV_07969 [Solenopsis invicta]
CL3293.Contig3_All		17	0.63		Down					Unknown		1198	143.966	0.2734	gi|380014833|ref|XP_003691421.1|	96.7	2e-18	PREDICTED: uncharacterized protein LOC100873036 [Apis florea]
Unigene21470_All		22	0.862		Down					Unknown		417	13.58	0.2618	gi|307199151|gb|EFN79861.1|	149.4	4e-35	hypothetical protein EAI_11067 [Harpegnathos saltator]
Unigene24688_All		23	0.784		Down					Unknown		877	4.8521	0.249	--	--	--	--
Unigene17811_All		21	0.763		Down					Unknown		1371	3.8439	0.2389	gi|350417680|ref|XP_003491541.1|	73.6	2e-11	PREDICTED: toll-like receptor 3-like [Bombus impatiens]
Unigene10295_All		24	0.805		Down					Unknown		470	30.9225	0.2323	gi|328785804|ref|XP_003250660.1|	86.3	4e-16	PREDICTED: hypothetical protein LOC100578816 [Apis mellifera]
Unigene23341_All		18	0.635		Down					Unknown		965	2.0691	0.2263	gi|340722269|ref|XP_003399530.1|	285	3e-75	PREDICTED: hypothetical protein LOC100652321 [Bombus terrestris]
Unigene14326_All		21	0.826		Down					Unknown		494	8.2164	0.221	gi|350403158|ref|XP_003486715.1|	86.7	4e-16	PREDICTED: hypothetical protein LOC100748355 [Bombus impatiens]
Unigene21087_All		23	0.702		Down					Unknown		526	3.2982	0.2076	gi|350422357|ref|XP_003493139.1|	85.1	1e-15	PREDICTED: LOW QUALITY PROTEIN: papilin-like [Bombus impatiens]
Unigene25895_All		20	0.773		Down					Unknown		2219	25.033	0.1968	gi|340715010|ref|XP_003396014.1|	599.4	2e-169	PREDICTED: hypothetical protein LOC100646063 [Bombus terrestris]
Unigene11274_All		17	0.902		Down					Unknown		573	2.6849	0.1905	gi|383848269|ref|XP_003699774.1|	58.9	1e-07	PREDICTED: uncharacterized protein LOC100876456 [Megachile rotundata]
Unigene29402_All		20	0.866		Down					Unknown		621	5.8509	0.1758	--	--	--	--
CL4165.Contig2_All		25	0.783							Unknown		1290	0.5329	0.1693	gi|66537830|ref|XP_625292.1|	111.3	1e-22	PREDICTED: hypothetical protein LOC552598 [Apis mellifera]
CL3009.Contig1_All		20	0.938		Down					Unknown		1345	4.9161	0.1624	gi|345487899|ref|XP_003425785.1|	272.3	4e-71	PREDICTED: hypothetical protein LOC100680396 [Nasonia vitripennis]
Unigene28721_All		26	0.901		Down					Unknown		1364	15.6947	0.1601	gi|328783976|ref|XP_623773.2|	194.1	1e-47	PREDICTED: receptor-type tyrosine-protein phosphatase N2-like isoform 2 [Apis mellifera]
CL5017.Contig2_All		22	0.714		Down					Unknown		1372	1.3361	0.1592	gi|380012099|ref|XP_003690126.1|	67.4	2e-09	PREDICTED: LOW QUALITY PROTEIN: collagen alpha-1(IV) chain-like [Apis florea]
CL5017.Contig1_All		22	0.714		Down					Unknown		1509	6.4859	0.1447	gi|380012099|ref|XP_003690126.1|	67.4	2e-09	PREDICTED: LOW QUALITY PROTEIN: collagen alpha-1(IV) chain-like [Apis florea]
CL1212.Contig1_All		17	0.834		Down					Unknown		1548	2.2837	0.1411	gi|332023230|gb|EGI63486.1|	489.2	2e-136	Prolyl 3-hydroxylase 2 [Acromyrmex echinatior]
Unigene11216_All		20	0.756		Down					Unknown		939	2.3705	0.1163	gi|340723722|ref|XP_003400238.1|	373.2	1e-101	PREDICTED: hypothetical protein LOC100650216 [Bombus terrestris]
CL3750.Contig1_All		23	0.533							Unknown		994	0.3293	0.1098	gi|118782286|ref|XP_001237438.1|	42.4	9e-32	AGAP002756-PA [Anopheles gambiae str. PEST] >gi|116129497|gb|EAU77089.1| AGAP002756-PA [Anopheles gambiae str. PEST]
CL1408.Contig3_All		18	0.864		Down					Unknown		1046	529.928	0.1044	gi|307171412|gb|EFN63274.1|	355.5	2e-96	hypothetical protein EAG_09691 [Camponotus floridanus]
Unigene16914_All		26	0.62		Down					Unknown		1117	1.7583	0.0977	gi|328783923|ref|XP_003250364.1|	94.7	9e-18	PREDICTED: hypothetical protein LOC100578666 [Apis mellifera]
Unigene26726_All		26	0.678		Down					Unknown		1351	10.2246	0.0808	gi|332023843|gb|EGI64067.1|	263.8	1e-68	hypothetical protein G5I_07649 [Acromyrmex echinatior]
CL3094.Contig1_All		24	0.779							Unknown		1414	0.4861	0.0772	gi|156555690|ref|XP_001602735.1|	587.4	6e-166	PREDICTED: torso-like protein-like [Nasonia vitripennis]
Unigene25971_All		27	0.741		Down					Unknown		1453	2.5006	0.0751	gi|340727765|ref|XP_003402206.1|	574.3	5e-162	PREDICTED: hypothetical protein LOC100644350 [Bombus terrestris]
Unigene26471_All		20	0.913		Down					Unknown		1638	105.074	0.0667	gi|328784720|ref|XP_003250488.1|	227.6	1e-57	PREDICTED: hypothetical protein LOC100577901 [Apis mellifera]
CL601.Contig2_All		29	0.521							Unknown		1721	0.2853	0.0634	gi|340712886|ref|XP_003394984.1|	187.6	1e-45	PREDICTED: centrosomal protein of 104 kDa-like [Bombus terrestris]
Unigene26663_All		23	0.549		Down					Unknown		2610	417.092	0.0418	gi|307181598|gb|EFN69138.1|	211.1	2e-52	hypothetical protein EAG_14396 [Camponotus floridanus]

## Sheet: C.vestalis
Gene ID	Potential immune suppressing proteins (PISP)	Cleavage_site	Signal_peptide_probability	VG specificity	Up-Down-Regulation	Enzyme type	Enzyme function	Domain name	Domain description	Category	Venom protein homology(VHP)	Gene length	Body_without_venom_gland_FPKM	Venom_gland_FPKM	Nr-ID	Nr-Score	Nr-Evalue	Nr-annotation
Unigene7195_All		21	0.893					HSP90	Hsp90 protein	Chaperone	VHP	2802	78.811	142.507	gi|383851488|ref|XP_003701264.1|	1224.5	0	PREDICTED: endoplasmin-like [Megachile rotundata]
Unigene1130_All		20	0.822					HSP70	Hsp70 protein	Chaperone		3033	215.018	416.687	gi|156545557|ref|XP_001606463.1|	1202.2	0	PREDICTED: heat shock 70 kDa protein cognate 3-like [Nasonia vitripennis]
Unigene1512_All		15	0.496					Mesd	Chaperone for wingless signalling and trafficking of LDL receptor	Chaperone		717	25.438	17.5743	gi|156551249|ref|XP_001606770.1|	240	8e-62	PREDICTED: LDLR chaperone boca-like [Nasonia vitripennis]
Unigene963_All		23	0.814		Down	Hydrolases	Peptidase	Peptidase_M14	Zinc carboxypeptidase	Enzymes		1811	59.0137	2.9893	gi|383855616|ref|XP_003703306.1|	116.7	4e-24	PREDICTED: carboxypeptidase D-like [Megachile rotundata]
Unigene2761_All		20	0.741			Transferases	Glucosyltransferase	UDP-g_GGTase	UDP-glucose:Glycoprotein Glucosyltransferase	Enzymes		5245	28.1448	33.4562	gi|345491817|ref|XP_001607652.2|	2162.5	0	PREDICTED: UDP-glucose:glycoprotein glucosyltransferase-like [Nasonia vitripennis]
Unigene3667_All		22	0.624		Down	Hydrolases	Esterase	Phosphodiest	Type I phosphodiesterase / nucleotide pyrophosphatase	Enzymes		1062	10.8344	3.0762	gi|383855203|ref|XP_003703106.1|	434.9	3e-120	PREDICTED: GPI ethanolamine phosphate transferase 3-like [Megachile rotundata]
CL1620.Contig8_All	PISP	21	0.816		Up	Hydrolases	Protease	Trypsin	Trypsin	Enzymes	VHP	1648	0.2877	8.5523	gi|31540751|gb|AAP49428.1|	620.2	1e-175	venom protein Vn50 [Cotesia rubecula]
Unigene33018_All		18	0.506	VGS	Up	Hydrolases	Protease	Trypsin	Trypsin	Enzymes	VHP	283	0	2.9684	gi|397910050|gb|AFO68325.1|	87.8	1e-16	trypsin [Heliothis virescens]
Unigene7727_All	PISP	14	0.452		Up	Hydrolases	Protease	Trypsin	Trypsin	Enzymes	VHP	1976	14.7653	234.057	gi|239050264|ref|NP_001155078.1|	400.2	2e-109	serine protease homolog 42 isoform 1 precursor [Nasonia vitripennis]
Unigene7314_All	PISP	18	0.701		Up	Hydrolases	Protease	Trypsin	Trypsin	Enzymes	VHP	1142	2.1867	179.895	gi|340725379|ref|XP_003401048.1|	246.5	1e-63	PREDICTED: trypsin-7-like [Bombus terrestris]
Unigene21586_All	PISP	17	0.896		Down	Hydrolases	Protease	Trypsin	Trypsin	Enzymes	VHP	1223	216.541	0.1526	gi|345488636|ref|XP_001599663.2|	190.7	1e-46	PREDICTED: vitellin-degrading protease [Nasonia vitripennis]
Unigene349_All	PISP	17	0.901		Down	Hydrolases	Protease	Trypsin	Trypsin	Enzymes	VHP	1449	325.176	3.0276	gi|345488667|ref|XP_003425960.1|	315.8	3e-84	PREDICTED: trypsin-1-like [Nasonia vitripennis]
CL567.Contig2_All	PISP	25	0.634		Down	Hydrolases	Protease	Trypsin	Trypsin	Enzymes	VHP	1340	10.1907	0.1393	gi|383848036|ref|XP_003699658.1|	309.7	2e-82	PREDICTED: serine protease snake-like [Megachile rotundata]
CL1514.Contig2_All	PISP	25	0.638		Down	Hydrolases	Protease	Trypsin	Trypsin	Enzymes	VHP	1382	5.0091	0.0675	gi|328783057|ref|XP_001121433.2|	219.2	4e-55	PREDICTED: serine protease gd [Apis mellifera]
Unigene11478_All	PISP	17	0.549		Down	Hydrolases	Protease	Trypsin	Trypsin	Enzymes	VHP	818	7.7286	0.2282	gi|340715173|ref|XP_003396093.1|	315.1	2e-84	PREDICTED: mite allergen Der f 3-like [Bombus terrestris]
Unigene21245_All	PISP	17	0.819		Down	Hydrolases	Protease	Trypsin	Trypsin	Enzymes	VHP	821	287.032	0.1137	gi|345482616|ref|XP_001607866.2|	247.7	5e-64	PREDICTED: chymotrypsin-2 [Nasonia vitripennis]
Unigene18406_All		20	0.81		Down	Hydrolases	Protease	Trypsin	Trypsin	Enzymes		1015	25.0078	0.092	--	--	--	--
CL3327.Contig2_All	PISP	19	0.619			Hydrolases	Protease	Trypsin	Trypsin	Enzymes	VHP	963	1.116	0.0969	gi|289684217|ref|NP_001166257.1|	209.1	2e-52	serine protease homolog 126 precursor [Nasonia vitripennis]
Unigene4540_All		22	0.754		Down	Hydrolases	Sulfatase	Sulfatase	Sulfatase	Enzymes		3273	12.0433	2.6522	gi|350410548|ref|XP_003489072.1|	1280.8	0	PREDICTED: extracellular sulfatase SULF-1 homolog [Bombus impatiens]
Unigene17229_All		19	0.561			Hydrolases	Sulfatase	Sulfatase	Sulfatase	Enzymes		402	1.6513	0.2322	gi|383855856|ref|XP_003703426.1|	197.6	1e-49	PREDICTED: N-sulphoglucosamine sulphohydrolase-like [Megachile rotundata]
Unigene5133_All		25	0.582		Down	Oxidoreductases	Dehydrogenase	adh_short	short chain dehydrogenase	Enzymes		1189	19.7264	2.1981	gi|307180351|gb|EFN68377.1|	501.5	3e-140	Retinol dehydrogenase 11 [Camponotus floridanus]
Unigene3513_All		18	0.547		Down	Oxidoreductases	Dehydrogenase	adh_short	short chain dehydrogenase	Enzymes		1458	8.5855	1.6005	gi|345483528|ref|XP_001599781.2|	376.3	2e-102	PREDICTED: dehydrogenase/reductase SDR family member on chromosome X-like [Nasonia vitripennis]
Unigene12548_All		26	0.843		Down	Oxidoreductases	Dehydrogenase	adh_short	short chain dehydrogenase	Enzymes		1050	17.1297	1.4223	gi|307173818|gb|EFN64596.1|	425.6	2e-117	Hydroxysteroid dehydrogenase-like protein 1 [Camponotus floridanus]
Unigene18680_All		25	0.523		Down	Hydrolases	Peptidase	Peptidase_S28	Serine carboxypeptidase S28	Enzymes		1809	20.7065	0.0516	gi|190702489|gb|ACE75375.1|	945.3	0	prolylcarboxypeptidase [Glyptapanteles indiensis]
Unigene708_All		18	0.767			Hydrolases	Peptidase	Peptidase_S28	Serine carboxypeptidase S28	Enzymes		1857	64.6672	35.9384	gi|383860201|ref|XP_003705579.1|	702.6	0	PREDICTED: putative serine protease K12H4.7-like [Megachile rotundata]
Unigene6082_All		28	0.528			Transferases	Transcriptase	RVT_2	Reverse transcriptase (RNA-dependent DNA polymerase)	Enzymes		591	5.2951	6.7912	gi|345489949|ref|XP_001600903.2|	196.1	8e-49	PREDICTED: hypothetical protein LOC100116395 [Nasonia vitripennis]
Unigene6745_All		20	0.709		Down	Hydrolases	Protease	CLIP	Regulatory CLIP domain of proteinases	Enzymes	VHP	418	7.7891	2.4563	gi|239048216|ref|NP_001155043.1|	61.2	1e-08	serine protease 22 precursor [Nasonia vitripennis]
CL3863.Contig2_All		26	0.467		Down	Transferases	Transglutaminase	Rad4	Rad4 transglutaminase-like domain	Enzymes		1727	1.0433	0.2162	gi|345495986|ref|XP_001599335.2|	339.7	2e-91	PREDICTED: DNA repair protein complementing XP-C cells homolog [Nasonia vitripennis]
Unigene10455_All		18	0.528			Hydrolases	GTPase	RabGAP-TBC	Rab-GTPase-TBC domain	Enzymes		513	1.6637	0.5458	gi|322802709|gb|EFZ22926.1|	206.5	4e-52	hypothetical protein SINV_00252 [Solenopsis invicta]
Unigene3246_All		23	0.709		Down	Oxidoreductases	Oxidase	Pyrid_oxidase_2	Pyridoxamine 5'-phosphate oxidase	Enzymes		1227	82.3873	6.9225	gi|345491960|ref|XP_001600388.2|	255.4	4e-66	PREDICTED: protein CREG1-like [Nasonia vitripennis]
Unigene2191_All		20	0.525		Up	Transferases	Kinase	Pkinase_Tyr	Protein tyrosine kinase	Enzymes		394	1.2837	32.2186	gi|307194622|gb|EFN76911.1|	138.3	1e-31	Fibroblast growth factor receptor 3 [Harpegnathos saltator]
Unigene6323_All		24	0.634		Down	Hydrolases	Phosphatase	B56	Protein phosphatase 2A regulatory B subunit (B56 family)	Enzymes		4797	78.1786	15.7219	gi|350427492|ref|XP_003494775.1|	929.5	0	PREDICTED: serine/threonine-protein phosphatase 2A 56 kDa regulatory subunit alpha isoform-like [Bombus impatiens]
Unigene32323_All		21	0.473		Up	Transferases	Kinase	Pkinase	Protein kinase domain	Enzymes		269	0.3525	4.1638	gi|449502742|ref|XP_002200143.2|	78.6	1e-13	PREDICTED: ribosomal protein S6 kinase alpha-5 [Taeniopygia guttata]
Unigene1811_All		19	0.855		Up	Hydrolases	Lipase	Phospholip_A2_2	Phospholipase A2	Enzymes	VHP	1274	3.5233	25.7892	gi|156543630|ref|XP_001604598.1|	168.7	5e-40	PREDICTED: phospholipase A2-like [Nasonia vitripennis]
Unigene15762_All		20	0.889		Down	Hydrolases	Lipase	Phospholip_A2_2	Phospholipase A2	Enzymes	VHP	973	43.2081	0.1919	gi|328778177|ref|XP_392798.3|	404.8	3e-111	PREDICTED: phospholipase A2 isozymes PA3A/PA3B/PA5 [Apis mellifera]
Unigene6012_All		19	0.632		Up	Oxidoreductases	Oxidase	PET117	PET assembly of cytochrome c oxidase, mitochondrial	Enzymes		415	11.5015	61.4015	gi|307205422|gb|EFN83763.1|	100.5	2e-20	hypothetical protein EAI_17152 [Harpegnathos saltator]
Unigene24047_All		21	0.783		Down	Hydrolases	Peptidase	Peptidase_M1	Peptidase family M1	Enzymes		1718	60.3132	0.0543	gi|307210590|gb|EFN87058.1|	333.6	2e-89	Aminopeptidase N [Harpegnathos saltator]
Unigene2835_All		20	0.741			Hydrolases	Peptidase	Peptidase_C13	Peptidase C13 family	Enzymes		1125	12.7564	12.3623	gi|328776630|ref|XP_394531.3|	553.5	7e-156	PREDICTED: hypothetical protein LOC411058 [Apis mellifera]
CL3408.Contig1_All		18	0.891		Up	Hydrolases	Protease	Peptidase_C1	Papain family cysteine protease	Enzymes	VHP	1618	7.2871	30.0555	gi|380014284|ref|XP_003691169.1|	543.1	1e-152	PREDICTED: cathepsin L-like [Apis florea]
Unigene5953_All		15	0.563		Down	Hydrolases	Protease	Peptidase_C1	Papain family cysteine protease	Enzymes	VHP	1946	279.537	9.9766	gi|340728972|ref|XP_003402785.1|	840.9	0	PREDICTED: counting factor associated protein D-like [Bombus terrestris]
Unigene1574_All		15	0.701		Down	Hydrolases	Protease	Peptidase_C1	Papain family cysteine protease	Enzymes	VHP	1679	115.691	31.7431	gi|307175943|gb|EFN65753.1|	683.7	0	Uncharacterized peptidase C1-like protein F26E4.3 [Camponotus floridanus]
Unigene929_All		16	0.814		Down	Hydrolases	Protease	Peptidase_C1	Papain family cysteine protease	Enzymes	VHP	3582	145.617	3.3093	gi|156546466|ref|XP_001607324.1|	1006.1	0	PREDICTED: hypothetical protein LOC100123649 [Nasonia vitripennis]
CL3408.Contig2_All		18	0.891			Hydrolases	Protease	Peptidase_C1	Papain family cysteine protease	Enzymes	VHP	1442	8.045	7.8322	gi|380014284|ref|XP_003691169.1|	541.6	3e-152	PREDICTED: cathepsin L-like [Apis florea]
Unigene6476_All		24	0.461		Down	Hydrolases	Esterase	Palm_thioest	Palmitoyl protein thioesterase	Enzymes		1013	16.1951	3.9621	gi|156548722|ref|XP_001603353.1|	427.2	6e-118	PREDICTED: palmitoyl-protein thioesterase 1-like [Nasonia vitripennis]
Unigene4624_All		27	0.691		Down	Hydrolases	Ceramidase	Ceramidase_alk	Neutral/alkaline non-lysosomal ceramidase, N-terminal	Enzymes		2425	22.6811	2.6173	gi|345481479|ref|XP_001606211.2|	1006.1	0	PREDICTED: neutral ceramidase-like isoform 1 [Nasonia vitripennis]
Unigene14048_All		18	0.82		Down	Hydrolases	Amidase	Amidase_2	N-acetylmuramoyl-L-alanine amidase	Enzymes		742	21.3432	0.1258	gi|380023243|ref|XP_003695434.1|	231.1	4e-59	PREDICTED: LOW QUALITY PROTEIN: peptidoglycan-recognition protein SA-like [Apis florea]
Unigene20738_All		17	0.833		Down	Hydrolases	Protease	Peptidase_M10	Matrixin	Enzymes		949	7.9608	0.1967	gi|328783162|ref|XP_001120736.2|	474.6	3e-132	PREDICTED: matrix metalloproteinase-25-like [Apis mellifera]
CL1794.Contig2_All		23	0.708		Down	Hydrolases	Protease	Peptidase_M10	Matrixin	Enzymes		2014	1.1614	0.139	gi|350416882|ref|XP_003491150.1|	850.9	0	PREDICTED: matrix metalloproteinase-14-like [Bombus impatiens]
CL1794.Contig1_All		26	0.694			Hydrolases	Protease	Peptidase_M10	Matrixin	Enzymes		1885	0.8888	0.2971	gi|340719858|ref|XP_003398362.1|	817.4	0	PREDICTED: matrix metalloproteinase-14-like [Bombus terrestris]
CL1794.Contig4_All		26	0.694			Hydrolases	Protease	Peptidase_M10	Matrixin	Enzymes		2461	0.6551	0.1517	gi|383858249|ref|XP_003704614.1|	838.6	0	PREDICTED: 72 kDa type IV collagenase-like [Megachile rotundata]
Unigene16580_All		16	0.719			Transferases	Mannosyltransferase	Mannosyl_trans2	Mannosyltransferase (PIG-V)	Enzymes		272	1.9756	1.0295	gi|350415052|ref|XP_003490517.1|	102.4	6e-21	PREDICTED: GPI mannosyltransferase 2-like [Bombus impatiens]
Unigene13106_All		20	0.752		Down	Hydrolases	Lipase	Lipase	Lipase	Enzymes	VHP	1961	10.4293	0.4284	gi|380023938|ref|XP_003695766.1|	958	0	PREDICTED: pancreatic triacylglycerol lipase-like [Apis florea]
Unigene24142_All		21	0.703		Down	Hydrolases	Phosphatase	His_Phos_2	Histidine phosphatase superfamily (branch 2)	Enzymes	VHP	1576	31.4697	0.0592	gi|239735537|ref|NP_001155147.1|	336.3	2e-90	venom acid phosphatase-like precursor [Nasonia vitripennis]
Unigene24303_All		18	0.456		Down	Hydrolases	Phosphatase	His_Phos_2	Histidine phosphatase superfamily (branch 2)	Enzymes	VHP	1120	15.6922	0.1667	gi|332026876|gb|EGI66977.1|	332	3e-89	Prostatic acid phosphatase [Acromyrmex echinatior]
Unigene24031_All		17	0.722		Down	Hydrolases	Phosphatase	His_Phos_2	Histidine phosphatase superfamily (branch 2)	Enzymes	VHP	1125	98.5393	0.083	gi|156550075|ref|XP_001605452.1|	318.5	3e-85	PREDICTED: venom acid phosphatase Acph-1-like isoform 1 [Nasonia vitripennis] >gi|345488198|ref|XP_003425857.1| PREDICTED: venom acid phosphatase Acph-1-like isoform 2 [Nasonia vitripennis]
Unigene21451_All		16	0.687		Down	Hydrolases	Phosphatase	His_Phos_2	Histidine phosphatase superfamily (branch 2)	Enzymes	VHP	1953	24.4886	0.3823	gi|307169067|gb|EFN61911.1|	434.9	7e-120	Multiple inositol polyphosphate phosphatase 1 [Camponotus floridanus]
Unigene18712_All		20	0.772		Down	Hydrolases	Phosphatase	His_Phos_2	Histidine phosphatase superfamily (branch 2)	Enzymes	VHP	1504	11.1812	0.6206	gi|332026123|gb|EGI66271.1|	453.4	1e-125	Multiple inositol polyphosphate phosphatase 1 [Acromyrmex echinatior]
CL806.Contig1_All		23	0.746		Down	Hydrolases	Phosphatase	His_Phos_2	Histidine phosphatase superfamily (branch 2)	Enzymes	VHP	1372	22.0027	3.4016	gi|307193571|gb|EFN76309.1|	445.3	3e-123	Lysosomal acid phosphatase [Harpegnathos saltator]
Unigene5486_All		20	0.803		Down	Hydrolases	Phosphatase	His_Phos_2	Histidine phosphatase superfamily (branch 2)	Enzymes	VHP	1476	784.621	22.2598	gi|190702282|gb|ACE75179.1|	738	0	histidine acid phosphatase [Glyptapanteles flavicoxis]
CL12.Contig2_ALL		22	0.471			Hydrolases	Glycosyl-hydrolase	DUF608	Glycosyl-hydrolase family 116, catalytic region	Enzymes		1161	0.0545	0.0804	gi|156554493|ref|XP_001604835.1|	105.9	2e-59	PREDICTED: non-lysosomal glucosylceramidase-like [Nasonia vitripennis]
CL668.Contig3_All		30	0.694			Hydrolases	Glycosyl-hydrolase	Glyco_hydro_38	Glycosyl hydrolases family 38 N-terminal domain	Enzymes		3544	23.3598	23.9932	gi|307176273|gb|EFN65904.1|	1669.4	0	Alpha-mannosidase 2 [Camponotus floridanus]
Unigene23847_All		18	0.889		Down	Hydrolases	Glycosyl-hydrolase	Glyco_hydro_38C	Glycosyl hydrolases family 38 C-terminal domain	Enzymes		3101	24.1587	0.2709	gi|345490572|ref|XP_003426403.1|	1209.5	0	PREDICTED: lysosomal alpha-mannosidase-like isoform 2 [Nasonia vitripennis]
Unigene7962_All		15	0.569		Down	Hydrolases	Glycosyl-hydrolase	Glyco_hydro_31	Glycosyl hydrolases family 31	Enzymes		4152	91.9983	37.7448	gi|383864889|ref|XP_003707910.1|	1446.4	0	PREDICTED: neutral alpha-glucosidase AB-like [Megachile rotundata]
CL3456.Contig1_All		20	0.812		Down	Hydrolases	Glycosyl-hydrolase	Glyco_hydro_18	Glycosyl hydrolases family 18	Enzymes	VHP	1871	10.9816	0.0499	gi|62132672|gb|AAX69085.1|	625.5	2e-177	teratocyte released chitinase [Toxoneuron nigriceps]
Unigene20030_All		19	0.857		Down	Hydrolases	Glycosyl-hydrolase	Glyco_hydro_18	Glycosyl hydrolases family 18	Enzymes	VHP	813	1777.36	1.9517	gi|156540778|ref|XP_001599305.1|	294.7	3e-78	PREDICTED: chitinase-like protein Idgf4-like [Nasonia vitripennis]
CL2657.Contig1_All		20	0.841		Down	Hydrolases	Glycosyl-hydrolase	Glyco_hydro_18	Glycosyl hydrolases family 18	Enzymes	VHP	2042	5.5418	1.417	gi|350426188|ref|XP_003494361.1|	481.9	5e-134	PREDICTED: chitinase domain-containing protein 1-like [Bombus impatiens]
CL2657.Contig2_All		20	0.841			Hydrolases	Glycosyl-hydrolase	Glyco_hydro_18	Glycosyl hydrolases family 18	Enzymes	VHP	1676	1.2071	1.1695	gi|350426188|ref|XP_003494361.1|	481.9	4e-134	PREDICTED: chitinase domain-containing protein 1-like [Bombus impatiens]
Unigene277_All		20	0.841			Hydrolases	Glycosyl-hydrolase	Glyco_hydro_18	Glycosyl hydrolases family 18	Enzymes	VHP	2335	4.2237	7.7949	gi|350426188|ref|XP_003494361.1|	481.9	6e-134	PREDICTED: chitinase domain-containing protein 1-like [Bombus impatiens]
CL3334.Contig1_All		23	0.591		Down	Hydrolases	Glycosyl-hydrolase	Glyco_hydro_15	Glycosyl hydrolases family 15	Enzymes		2946	24.4748	4.404	gi|340717993|ref|XP_003397457.1|	1554.3	0	PREDICTED: probable phosphorylase b kinase regulatory subunit beta-like [Bombus terrestris]
Unigene928_All		22	0.878			Hydrolases	Glycosyl-hydrolase	Glyco_hydro_47	Glycosyl hydrolase family 47	Enzymes		4387	44.9906	36.1059	gi|380023334|ref|XP_003695478.1|	1316.6	0	PREDICTED: LOW QUALITY PROTEIN: ER degradation-enhancing alpha-mannosidase-like 3-like [Apis florea]
Unigene5092_All		19	0.596			Hydrolases	Glycosyl-hydrolase	Glyco_hydro_47	Glycosyl hydrolase family 47	Enzymes		2024	40.8089	51.0968	gi|307194278|gb|EFN76663.1|	899.4	0	ER degradation-enhancing alpha-mannosidase-like 2 [Harpegnathos saltator]
CL3142.Contig1_All		17	0.458		Down	Hydrolases	Glycosyl-hydrolase	Glyco_hydro_30	Glycosyl hydrolase family 30 TIM-barrel domain	Enzymes		3273	48.2506	3.7073	gi|350416850|ref|XP_003491134.1|	576.2	3e-162	PREDICTED: glucosylceramidase-like [Bombus impatiens]
Unigene21816_All		19	0.813		Down	Hydrolases	Glycosyl-hydrolase	Glyco_hydro_20	Glycosyl hydrolase family 20, catalytic domain	Enzymes		1981	14.361	0.5183	gi|345497278|ref|XP_001601772.2|	911.8	0	PREDICTED: chitooligosaccharidolytic beta-N-acetylglucosaminidase-like [Nasonia vitripennis]
Unigene23319_All		18	0.82		Down	Hydrolases	Glycosyl-hydrolase	Glyco_hydro_20	Glycosyl hydrolase family 20, catalytic domain	Enzymes		1096	9.46	0.2555	gi|328781068|ref|XP_003249914.1|	397.1	8e-109	PREDICTED: chitooligosaccharidolytic beta-N-acetylglucosaminidase-like [Apis mellifera]
Unigene3700_All		22	0.725		Down	Hydrolases	Glycosyl-hydrolase	Glyco_hydro_1	Glycosyl hydrolase family 1	Enzymes		1960	61.3979	2.0954	gi|118788042|ref|XP_557100.2|	465.3	5e-129	AGAP006426-PA [Anopheles gambiae str. PEST] >gi|116127088|gb|EAL40075.2| AGAP006426-PA [Anopheles gambiae str. PEST]
Unigene6845_All		21	0.651		Down	Hydrolases	Glucosidase	PRKCSH-like	Glucosidase II beta subunit-like	Enzymes		1920	55.6799	22.7514	gi|307172994|gb|EFN64136.1|	630.2	1e-178	Glucosidase 2 subunit beta [Camponotus floridanus]
Unigene19069_All		19	0.612		Down	Hydrolases	Lipase	Lipase_GDSL	GDSL-like Lipase/Acylhydrolase	Enzymes		699	2.2611	0.1335	gi|190702411|gb|ACE75301.1|	446	7e-124	phospholipase B-like protein [Glyptapanteles indiensis]
Unigene8085_All		16	0.648		Down	Transferases	Fucosyltransferase	O-FucT	GDP-fucose protein O-fucosyltransferase	Enzymes		1205	10.2831	3.1759	gi|383857044|ref|XP_003704016.1|	614.8	2e-174	PREDICTED: GDP-fucose protein O-fucosyltransferase 1-like [Megachile rotundata]
Unigene32146_All		16	0.468			Transferases	Glutamyltranspeptidase	G_glu_transpept	Gamma-glutamyltranspeptidase	Enzymes	VHP	478	0.2645	1.1716	gi|322801413|gb|EFZ22074.1|	141	1e-32	hypothetical protein SINV_04212 [Solenopsis invicta]
CL2053.Contig1_All		16	0.468			Transferases	Glutamyltranspeptidase	G_glu_transpept	Gamma-glutamyltranspeptidase	Enzymes	VHP	2172	9.9109	9.884	gi|322801413|gb|EFZ22074.1|	711.4	0	hypothetical protein SINV_04212 [Solenopsis invicta]
Unigene22265_All		17	0.656		Down	Oxidoreductases	Oxidoreductase	Amino_oxidase	Flavin containing amine oxidoreductase	Enzymes		2011	270.8	0.3249	gi|340725471|ref|XP_003401093.1|	457.2	1e-126	PREDICTED: spermine oxidase-like [Bombus terrestris]
CL1708.Contig3_All		14	0.582		Down	Oxidoreductases	Oxidoreductase	Amino_oxidase	Flavin containing amine oxidoreductase	Enzymes		1659	92.6392	0.9002	gi|350415300|ref|XP_003490597.1|	389	3e-106	PREDICTED: peroxisomal N(1)-acetyl-spermine/spermidine oxidase-like [Bombus impatiens]
CL1708.Contig2_All		14	0.582		Down	Oxidoreductases	Oxidoreductase	Amino_oxidase	Flavin containing amine oxidoreductase	Enzymes		1609	1.6699	0.116	gi|350415300|ref|XP_003490597.1|	399.8	2e-109	PREDICTED: peroxisomal N(1)-acetyl-spermine/spermidine oxidase-like [Bombus impatiens]
Unigene20913_All		14	0.62		Down	Oxidoreductases	Oxidoreductase	Amino_oxidase	Flavin containing amine oxidoreductase	Enzymes		720	7.7708	0.2593	gi|380024183|ref|XP_003695885.1|	192.6	1e-47	PREDICTED: peroxisomal N(1)-acetyl-spermine/spermidine oxidase-like [Apis florea]
Unigene7220_All		17	0.504		Down	Oxidoreductases	Oxidoreductase	Amino_oxidase	Flavin containing amine oxidoreductase	Enzymes		1696	38.208	9.3559	gi|380024183|ref|XP_003695885.1|	383.3	2e-104	PREDICTED: peroxisomal N(1)-acetyl-spermine/spermidine oxidase-like [Apis florea]
Unigene1593_All		29	0.885		Up	Isomerases	Cis-trans isomerase	FKBP_C	FKBP-type peptidyl-prolyl cis-trans isomerase	Enzymes		1205	67.5224	167.623	gi|350415003|ref|XP_003490500.1|	327.4	9e-88	PREDICTED: peptidyl-prolyl cis-trans isomerase FKBP14-like [Bombus impatiens]
Unigene5342_All		17	0.477		Down	Oxidoreductases	Oxidoreductase	DAO	FAD dependent oxidoreductase	Enzymes		2941	359.459	11.711	gi|322795617|gb|EFZ18296.1|	1275	0	hypothetical protein SINV_01752 [Solenopsis invicta]
Unigene3767_All		20	0.65		Up	Lyases	Carbonic anhydrase	Carb_anhydrase	Eukaryotic-type carbonic anhydrase	Enzymes		1439	22.3621	48.8425	gi|307175348|gb|EFN65367.1|	297	1e-78	Receptor-type tyrosine-protein phosphatase gamma [Camponotus floridanus]
CL2309.Contig2_All		17	0.809		Down	Lyases	Carbonic anhydrase	Carb_anhydrase	Eukaryotic-type carbonic anhydrase	Enzymes		1542	6.6828	0.7264	gi|328786976|ref|XP_003250869.1|	548.5	3e-154	PREDICTED: carbonic anhydrase-related protein 10-like [Apis mellifera]
Unigene6641_All		13	0.476		Down	Hydrolases	Protease	Asp	Eukaryotic aspartyl protease	Enzymes		1297	10.5286	1.5113	gi|156553508|ref|XP_001600858.1|	354	1e-95	PREDICTED: lysosomal aspartic protease-like [Nasonia vitripennis]
Unigene5956_All		18	0.882		Down	Hydrolases	Protease	Asp	Eukaryotic aspartyl protease	Enzymes		1529	244.219	76.1243	gi|156553448|ref|XP_001600543.1|	602.4	2e-170	PREDICTED: lysosomal aspartic protease-like [Nasonia vitripennis]
CL3648.Contig2_All		21	0.561		Down	Hydrolases	Epoxide hydrolase	EHN	Epoxide hydrolase N terminus	Enzymes		1593	90.8618	2.6953	gi|82568430|dbj|BAE48505.1|	553.1	1e-155	juvenile hormone epoxide hydrolase [Athalia rosae]
Unigene7037_All		20	0.767		Down	Hydrolases	Endoribonucleases	XendoU	Endoribonuclease XendoU	Enzymes		2155	170.885	1.1261	gi|345498444|ref|XP_001607440.2|	591.7	5e-167	PREDICTED: hypothetical protein LOC100123738 [Nasonia vitripennis]
Unigene91_All		19	0.907			Oxidoreductases	Oxidoreductase	ERO1	Endoplasmic Reticulum Oxidoreductin 1 (ERO1)	Enzymes		1571	26.0165	28.0434	gi|383851959|ref|XP_003701498.1|	761.5	0	PREDICTED: ero1-like protein-like [Megachile rotundata]
Unigene7645_All		25	0.904		Up	Isomerases	Cis-trans isomerase	Pro_isomerase	Cyclophilin type peptidyl-prolyl cis-trans isomerase/CLD	Enzymes		995	77.6752	387.709	gi|114052472|ref|NP_001040479.1|	309.3	1e-82	peptidylprolyl isomerase B precursor [Bombyx mori] >gi|95103068|gb|ABF51475.1| peptidylprolyl isomerase B [Bombyx mori]
CL1507.Contig3_All		25	0.709		Down	Isomerases	Cis-trans isomerase	Pro_isomerase	Cyclophilin type peptidyl-prolyl cis-trans isomerase/CLD	Enzymes		1850	3.7761	1.11	gi|328777577|ref|XP_001122545.2|	436.8	1e-120	PREDICTED: peptidyl-prolyl cis-trans isomerase 1-like [Apis mellifera]
Unigene2477_All	PISP	18	0.508		Up	Oxidoreductases	Superoxide dismutase	Sod_Cu	Copper/zinc superoxide dismutase (SODC)	Enzymes	VHP	1104	63.1344	435.076	gi|56268002|gb|AAV85459.1|	195.3	4e-48	extracellular Cu/Zn superoxide dismutase [Lasius niger]
Unigene8628_All	PISP	13	0.569		Down	Oxidoreductases	Superoxide dismutase	Sod_Cu	Copper/zinc superoxide dismutase (SODC)	Enzymes	VHP	804	414.392	13.699	gi|56268002|gb|AAV85459.1|	238.8	2e-61	extracellular Cu/Zn superoxide dismutase [Lasius niger]
Unigene4457_All		19	0.84		Down	Hydrolases	Peptidase	CarboxypepD_reg	Carboxypeptidase regulatory-like domain	Enzymes		3664	28.7632	4.1524	gi|383862890|ref|XP_003706916.1|	1594.7	0	PREDICTED: nodal modulator 3-like isoform 1 [Megachile rotundata]
Unigene619_All		20	0.486			Hydrolases	Esterase	Metallophos_2	Calcineurin-like phosphoesterase superfamily domain	Enzymes		709	35.6227	22.7753	gi|383861650|ref|XP_003706298.1|	371.7	1e-101	PREDICTED: vacuolar protein sorting-associated protein 29-like [Megachile rotundata]
Unigene50_All		31	0.832		Down	Hydrolases	Esterase	Metallophos	Calcineurin-like phosphoesterase	Enzymes		2584	2.3977	0.289	gi|332019603|gb|EGI60081.1|	1218	0	Sphingomyelin phosphodiesterase [Acromyrmex echinatior]
CL1245.Contig3_All		31	0.832		Down	Hydrolases	Esterase	Metallophos	Calcineurin-like phosphoesterase	Enzymes		2636	0.9114	0.0354	gi|332019603|gb|EGI60081.1|	1219.1	0	Sphingomyelin phosphodiesterase [Acromyrmex echinatior]
Unigene5085_All		22	0.833			Hydrolases	Esterase	Metallophos	Calcineurin-like phosphoesterase	Enzymes		1523	105.872	77.466	gi|332030868|gb|EGI70504.1|	743.8	0	Iron/zinc purple acid phosphatase-like protein [Acromyrmex echinatior]
Unigene7104_All		16	0.653		Down	Ligases	Protein ligase	BPL_LplA_LipB	Biotin/lipoate A/B protein ligase family	Enzymes		3529	28.8692	3.0417	gi|345493341|ref|XP_001604369.2|	1050.4	0	PREDICTED: biotin--protein ligase-like [Nasonia vitripennis]
Unigene3865_All		25	0.595			Hydrolases	Asparaginase	Asparaginase_2	Asparaginase	Enzymes	VHP	1064	10.3089	11.5797	gi|239787108|ref|NP_001155157.1|	455.7	1e-126	aspartylglucosaminidase precursor [Nasonia vitripennis]
Unigene14792_All		23	0.552		Down	Oxidoreductases	Peroxidase	An_peroxidase	Animal haem peroxidase	Enzymes		1307	3.5069	0.0714	gi|332018082|gb|EGI58696.1|	490	1e-136	Chorion peroxidase [Acromyrmex echinatior]
Unigene8113_All		17	0.612		Down	Hydrolases	Amidase	Amidase	Amidase	Enzymes		1650	45.9401	9.2208	gi|380025252|ref|XP_003696391.1|	670.2	0	PREDICTED: fatty-acid amide hydrolase 2-like [Apis florea]
CL1940.Contig1_All		25	0.832		Up	Hydrolases	Alpha/beta hydrolase	Abhydrolase_1	alpha/beta hydrolase fold	Enzymes		1979	0.607	1.4621	gi|307188415|gb|EFN73172.1|	688.3	0	Putative esterase CG3488 [Camponotus floridanus]
CL1940.Contig3_All		25	0.832			Hydrolases	Alpha/beta hydrolase	Abhydrolase_1	alpha/beta hydrolase fold	Enzymes		2056	1.5528	2.5423	gi|307188415|gb|EFN73172.1|	688.3	0	Putative esterase CG3488 [Camponotus floridanus]
CL1940.Contig2_All		25	0.832			Hydrolases	Alpha/beta hydrolase	Abhydrolase_1	alpha/beta hydrolase fold	Enzymes		1561	1.5997	1.2557	gi|345478922|ref|XP_001601996.2|	564.3	6e-159	PREDICTED: adenosine deaminase CECR1-like [Nasonia vitripennis]
Unigene255_All		20	0.924			Hydrolases	Galactosidase	Melibiase_2	Alpha galactosidase A	Enzymes		1468	24.612	38.5946	gi|156551900|ref|XP_001606799.1|	763.5	0	PREDICTED: alpha-N-acetylgalactosaminidase-like [Nasonia vitripennis]
CL1601.Contig2_All		20	0.681		Down	Hydrolases	Amylase	Alpha-amylase	Alpha amylase, catalytic domain	Enzymes		3093	2.463	0.0302	gi|380025383|ref|XP_003696454.1|	572	6e-161	PREDICTED: maltase 1-like [Apis florea]
CL185.Contig6_ALL		14	0.879		Down	Hydrolases	Amylase	Alpha-amylase	Alpha amylase, catalytic domain	Enzymes		1769	345.889	0.0528	gi|307204059|gb|EFN82958.1|	621.3	5e-176	Maltase 1 [Harpegnathos saltator]
Unigene22565_All		18	0.752		Down	Hydrolases	Amylase	Alpha-amylase	Alpha amylase, catalytic domain	Enzymes		1922	43.6325	0.1943	gi|307204059|gb|EFN82958.1|	680.6	0	Maltase 1 [Harpegnathos saltator]
CL1601.Contig1_All		17	0.777		Down	Hydrolases	Amylase	Alpha-amylase	Alpha amylase, catalytic domain	Enzymes		3111	1.9813	0.03	gi|332017458|gb|EGI58181.1|	567.8	1e-159	Maltase 1 [Acromyrmex echinatior]
Unigene23525_All		23	0.851		Down	Hydrolases	Amylase	Alpha-amylase	Alpha amylase, catalytic domain	Enzymes		1687	12.9851	0.0553	gi|20377081|gb|AAM20738.1|AF259649_1	634.4	5e-180	alpha-amylase [Apis mellifera mellifera]
Unigene107_All		22	0.708		Down	Transferases	Glycosyltransferase	Gb3_synth	Alpha 1,4-glycosyltransferase conserved region	Enzymes		1740	30.5746	4.3987	gi|383866067|ref|XP_003708493.1|	457.6	9e-127	PREDICTED: lactosylceramide 4-alpha-galactosyltransferase-like [Megachile rotundata]
Unigene3787_All		17	0.827		Up	Hydrolases	Phosphatase	Alk_phosphatase	Alkaline phosphatase	Enzymes	VHP	1869	16.0503	160.859	gi|383854896|ref|XP_003702956.1|	701	0	PREDICTED: alkaline phosphatase, tissue-nonspecific isozyme-like [Megachile rotundata]
Unigene15935_All		17	0.512		Down	Hydrolases	Deaminase	A_deaminase	Adenosine/AMP deaminase	Enzymes		1681	77.568	0.1666	gi|345479105|ref|XP_001601883.2|	602.8	1e-170	PREDICTED: adenosine deaminase CECR1-like [Nasonia vitripennis]
Unigene18489_All		18	0.61		Down	Hydrolases	Nucleotidase	5_nucleotid	5' nucleotidase family	Enzymes		1673	40.4338	0.8927	gi|380017601|ref|XP_003692741.1|	845.5	0	PREDICTED: 5&apos;-nucleotidase domain-containing protein 3-like [Apis florea]
Unigene6314_All		19	0.526		Down	Oxidoreductases	Oxygenase	2OG-FeII_Oxy	2OG-Fe(II) oxygenase superfamily	Enzymes		2429	32.7033	3.1894	gi|332027746|gb|EGI67813.1|	1060.4	0	Procollagen-lysine,2-oxoglutarate 5-dioxygenase 3 [Acromyrmex echinatior]
Unigene30926_All		20	0.878		Up	Hydrolases	Lipase	0	0	Enzymes		558	0.2832	586.13	gi|322800357|gb|EFZ21361.1|	90.1	5e-17	hypothetical protein SINV_03453 [Solenopsis invicta]
Unigene6142_All		32	0.674		Down	Hydrolases	ATPase	0	0	Enzymes		549	40.6498	5.1005	gi|307215510|gb|EFN90162.1|	199.1	8e-50	ATPase family AAA domain-containing protein 1-B [Harpegnathos saltator]
Unigene7911_All		30	0.787		Down			Toxin_3	Scorpion toxin-like domain	Immune related proteins		402	181.169	10.4484	gi|254763283|sp|P85213.2|DEF1_GALME	142.9	4e-33	RecName: Full=Defensin; AltName: Full=Galiomicin; Flags: Precursor
Unigene21796_All		30	0.725		Down			Toxin_3	Scorpion toxin-like domain	Immune related proteins		403	43.6894	1.3897	gi|254763283|sp|P85213.2|DEF1_GALME	145.2	9e-34	RecName: Full=Defensin; AltName: Full=Galiomicin; Flags: Precursor
Unigene7978_All		23	0.493		Down			V-set	Immunoglobulin V-set domain	Immune related proteins		2639	26.2799	11.6011	gi|350427761|ref|XP_003494872.1|	688.7	0	PREDICTED: hypothetical protein LOC100743122 [Bombus impatiens]
Unigene6508_All		17	0.809		Down			I-set	Immunoglobulin I-set domain	Immune related proteins		2779	80.0548	39.7674	gi|340719788|ref|XP_003398328.1|	765.4	0	PREDICTED: fasciclin-2-like isoform 1 [Bombus terrestris]
Unigene16007_All		23	0.875		Down			I-set	Immunoglobulin I-set domain	Immune related proteins		697	36.4628	0.2678	gi|345484465|ref|XP_003425045.1|	280.4	5e-74	PREDICTED: hypothetical protein LOC100680305 [Nasonia vitripennis]
Unigene3742_All		19	0.655					I-set	Immunoglobulin I-set domain	Immune related proteins		1620	7.6489	12.9062	gi|383862227|ref|XP_003706585.1|	438.7	4e-121	PREDICTED: neurotrimin-like [Megachile rotundata]
Unigene19452_All		18	0.777		Down			Ig_3	Immunoglobulin domain	Immune related proteins		1476	7.3029	0.5691	gi|307181213|gb|EFN68910.1|	371.3	7e-101	Protogenin [Camponotus floridanus]
Unigene363_All		25	0.643		Down			Ig_3	Immunoglobulin domain	Immune related proteins		1209	15.0861	6.4079	gi|350405078|ref|XP_003487318.1|	495.7	1e-138	PREDICTED: kin of IRRE-like protein 1-like [Bombus impatiens]
Unigene21358_All		17	0.483		Down			Ig_3	Immunoglobulin domain	Immune related proteins		1618	10.0809	0.3461	gi|380016089|ref|XP_003692023.1|	552.4	2e-155	PREDICTED: interference hedgehog-like [Apis florea]
Unigene7112_All		18	0.561		Down			Ig_3	Immunoglobulin domain	Immune related proteins		2266	17.9812	2.0596	gi|383852143|ref|XP_003701588.1|	514.2	1e-143	PREDICTED: hemicentin-1-like [Megachile rotundata]
CL2302.Contig1_All		18	0.827		Down			Ig_3	Immunoglobulin domain	Immune related proteins		762	4.3972	0.245	gi|383851268|ref|XP_003701156.1|	236.1	1e-60	PREDICTED: contactin-5-like [Megachile rotundata]
CL2302.Contig2_All		18	0.827		Down			Ig_3	Immunoglobulin domain	Immune related proteins		574	5.7823	0.1626	gi|383851268|ref|XP_003701156.1|	236.1	7e-61	PREDICTED: contactin-5-like [Megachile rotundata]
CL2103.Contig1_All		18	0.841		Down			ig	Immunoglobulin domain	Immune related proteins		1043	13.7897	0.5369	gi|340720313|ref|XP_003398585.1|	453.4	9e-126	PREDICTED: cell adhesion molecule 3-like [Bombus terrestris] >gi|350417578|ref|XP_003491491.1| PREDICTED: cell adhesion molecule 3-like [Bombus impatiens]
Unigene18585_All		16	0.693		Down			Ig_3	Immunoglobulin domain	Immune related proteins		447	15.5576	0.6264	gi|347964368|ref|XP_003437079.1|	133.3	3e-30	AGAP000720-PB [Anopheles gambiae str. PEST] >gi|333467499|gb|EGK96582.1| AGAP000720-PB [Anopheles gambiae str. PEST]
CL1108.Contig1_All		22	0.867					Ig_3	Immunoglobulin domain	Immune related proteins		351	1.3509	0.5318	gi|380021984|ref|XP_003694835.1|	99.8	4e-20	PREDICTED: tyrosine-protein phosphatase Lar-like [Apis florea]
CL1108.Contig2_All		22	0.867					Ig_3	Immunoglobulin domain	Immune related proteins		497	3.4345	1.5024	gi|380021984|ref|XP_003694835.1|	99.8	5e-20	PREDICTED: tyrosine-protein phosphatase Lar-like [Apis florea]
CL1108.Contig3_All		22	0.867					Ig_3	Immunoglobulin domain	Immune related proteins		458	1.1733	0.4076	gi|380021984|ref|XP_003694835.1|	99.8	4e-20	PREDICTED: tyrosine-protein phosphatase Lar-like [Apis florea]
CL1780.Contig2_All		25	0.817					Ig_3	Immunoglobulin domain	Immune related proteins		919	0.5503	0.1016	gi|383859812|ref|XP_003705386.1|	162.5	2e-38	PREDICTED: tyrosine-protein phosphatase 69D-like [Megachile rotundata]
Unigene8653_All	PISP	19	0.884		Up			Calreticulin	Calreticulin family	Immune related proteins	VHP	1984	379.8	915.985	gi|25527292|gb|AAN73309.1|	848.6	0	calreticulin [Cotesia rubecula]
Unigene21984_All		32	0.813		Down			C1q	C1q domain	Immune related proteins	VHP	828	142.742	0.9018	gi|340725037|ref|XP_003400881.1|	221.9	3e-56	PREDICTED: hypothetical protein LOC100649746 [Bombus terrestris]
Unigene12871_All		20	0.931					Defensin_2	Arthropod defensin	Immune related proteins		291	3.476	1.283	gi|322800522|gb|EFZ21526.1|	58.5	1e-07	hypothetical protein SINV_16253 [Solenopsis invicta]
Unigene8389_All		30	0.748		Down			Defensin_2	Arthropod defensin	Immune relatedproteins		628	1006.74	3.1212	gi|254763283|sp|P85213.2|DEF1_GALME	123.6	6e-27	RecName: Full=Defensin; AltName: Full=Galiomicin; Flags: Precursor
Unigene18530_All		16	0.756		Down			CAP	Cysteine-rich secretory protein family	Neurotoxin-like/paralytic factors	VHP	786	18.017	1.3063	gi|345498011|ref|XP_003428122.1|	171.8	3e-41	PREDICTED: venom allergen 5-like [Nasonia vitripennis]
CL2729.Contig1_All		16	0.565		Down			CAP	Cysteine-rich secretory protein family	Neurotoxin-like/paralytic factors	VHP	1221	2.3559	0.0764	gi|156553391|ref|XP_001602209.1|	417.5	6e-115	PREDICTED: cysteine-rich secretory protein 2-like [Nasonia vitripennis]
CL2138.Contig2_All		16	0.494					CAP	Cysteine-rich secretory protein family	Neurotoxin-like/paralytic factors	VHP	864	10.3904	18.4734	gi|345498009|ref|XP_001603551.2|	196.1	1e-48	PREDICTED: venom allergen 3-like [Nasonia vitripennis]
Unigene32176_All	PISP	20	0.859		Up					Neurotoxin-like/paralytic factors	VHP	380	0.1664	32734.1	gi|74820081|sp|Q8WQK0.2|VN46_COTRU	65.1	1e-09	RecName: Full=Venom protein Vn4.6; Flags: Precursor >gi|22830568|gb|AAL58518.2| venom protein Vn4.6 [Cotesia rubecula]
Unigene193_All		18	0.792		Down					Neurotoxin-like/paralytic factors	VHP	1219	804.308	59.1123	gi|345485098|ref|XP_001602538.2|	105.9	4e-21	PREDICTED: icarapin-like [Nasonia vitripennis]
Unigene1286_All		26	0.558		Down			zf-met	Zinc-finger of C2H2 type	Others		1003	24.6767	3.2571	gi|340723433|ref|XP_003400094.1|	299.7	1e-79	PREDICTED: hypothetical protein LOC100643092 [Bombus terrestris]
Unigene22911_All		17	0.461		Down			WD40	WD domain, G-beta repeat	Others		2391	6.4648	0.039	gi|332025516|gb|EGI65679.1|	1356.7	0	Uncharacterized WD repeat-containing protein alr3466 [Acromyrmex echinatior]
Unigene14666_All		18	0.745		Down			WAP	WAP-type (Whey Acidic Protein) 'four-disulfide core'	Others		598	41.8121	1.2487	gi|383864771|ref|XP_003707851.1|	201.1	2e-50	PREDICTED: waprin-Phi1-like [Megachile rotundata]
Unigene747_All		16	0.867		Down			WAP	WAP-type (Whey Acidic Protein) 'four-disulfide core'	Others		498	41.766	2.0617	gi|380025594|ref|XP_003696555.1|	142.9	5e-33	PREDICTED: uncharacterized protein LOC100869004 [Apis florea]
Unigene22785_All		22	0.73		Down			VWA_N	VWA N-terminal	Others		849	10.8346	0.1099	gi|332027662|gb|EGI67730.1|	371.3	3e-101	Voltage-dependent calcium channel subunit alpha-2/delta-3 [Acromyrmex echinatior]
Unigene21002_All		21	0.698		Down			VWA_N	VWA N-terminal	Others		1880	24.3297	0.0993	gi|345498496|ref|XP_001603829.2|	632.1	3e-179	PREDICTED: LOW QUALITY PROTEIN: voltage-dependent calcium channel subunit alpha-2/delta-4-like [Nasonia vitripennis]
CL2751.Contig1_All		17	0.616		Down			VWD	von Willebrand factor type D domain	Others	VHP	2194	0.5187	0.0425	gi|383864616|ref|XP_003707774.1|	1084.3	0	PREDICTED: BMP-binding endothelial regulator protein-like [Megachile rotundata]
Unigene23853_All		20	0.787		Down			VWC	von Willebrand factor type C domain	Others		678	20.7471	0.826	gi|383853150|ref|XP_003702086.1|	293.1	7e-78	PREDICTED: dorsal-ventral patterning protein Sog-like [Megachile rotundata]
Unigene2928_All		19	0.716		Down			Tsg	Twisted gastrulation (Tsg) protein conserved region	Others		1233	38.5064	6.7374	gi|383865192|ref|XP_003708059.1|	444.5	5e-123	PREDICTED: protein twisted gastrulation-like [Megachile rotundata]
Unigene23048_All		22	0.662		Down			TMEM131_like	Transmembrane protein 131-like	Others		1466	18.8453	1.4644	gi|345491958|ref|XP_001602004.2|	693	0	PREDICTED: transmembrane protein 131-like [Nasonia vitripennis]
Unigene5017_All		20	0.853		Up			TRAP-delta	Translocon-associated protein, delta subunit precursor (TRAP-delta)	Others		779	110.25	356.702	gi|156538144|ref|XP_001608266.1|	253.4	8e-66	PREDICTED: translocon-associated protein subunit delta-like [Nasonia vitripennis]
Unigene20666_All		19	0.51		Down			TGF_beta	Transforming growth factor beta like domain	Others		1416	9.6661	0.9228	gi|383857990|ref|XP_003704486.1|	551.6	3e-155	PREDICTED: protein decapentaplegic-like [Megachile rotundata]
Unigene3872_All		21	0.639		Down			OAF	Transcriptional regulator, Out at first	Others		973	15.0091	3.1657	gi|156554024|ref|XP_001603817.1|	396.7	8e-109	PREDICTED: out at first protein-like [Nasonia vitripennis]
Unigene23984_All		18	0.674		Down			MBF2	Transcription activator MBF2	Others	VHP	739	521.246	0.5052	gi|383852185|ref|XP_003701609.1|	159.8	1e-37	PREDICTED: probable salivary secreted peptide-like [Megachile rotundata]
Unigene23979_All		20	0.878		Down			MBF2	Transcription activator MBF2	Others		608	2719.93	1.5352	gi|340719536|ref|XP_003398207.1|	62.8	1e-08	PREDICTED: hypothetical protein LOC100648170 [Bombus terrestris]
CL3544.Contig1_All		22	0.919		Up			DUF3456	TLR4 regulator and MIR-interacting MSAP	Others		1168	16.4275	181.964	gi|340710998|ref|XP_003394069.1|	205.7	3e-51	PREDICTED: protein canopy-1-like [Bombus terrestris]
Unigene8170_All		21	0.867		Down			DUF3456	TLR4 regulator and MIR-interacting MSAP	Others		856	30.6131	14.7206	gi|383852886|ref|XP_003701956.1|	355.1	2e-96	PREDICTED: protein canopy homolog 3-like [Megachile rotundata]
CL379.Contig1_All		22	0.734		Up			Thioredoxin_6	Thioredoxin-like domain	Others		1956	1.8746	9.4484	gi|328777360|ref|XP_624571.2|	622.9	2e-176	PREDICTED: endoplasmic reticulum resident protein 44 [Apis mellifera] >gi|380022616|ref|XP_003695136.1| PREDICTED: endoplasmic reticulum resident protein 44-like [Apis florea]
CL379.Contig2_All		22	0.734		Down			Thioredoxin_6	Thioredoxin-like domain	Others		1571	4.6882	2.0795	gi|328777360|ref|XP_624571.2|	622.9	1e-176	PREDICTED: endoplasmic reticulum resident protein 44 [Apis mellifera] >gi|380022616|ref|XP_003695136.1| PREDICTED: endoplasmic reticulum resident protein 44-like [Apis florea]
Unigene6836_All		17	0.806		Up			Thioredoxin	Thioredoxin	Others		2004	67.8892	148.719	gi|340719942|ref|XP_003398403.1|	713.4	0	PREDICTED: protein disulfide-isomerase A6-like [Bombus terrestris]
Unigene5968_All		18	0.93		Up			Thioredoxin	Thioredoxin	Others		2040	144.787	625.281	gi|383864797|ref|XP_003707864.1|	721.9	0	PREDICTED: protein disulfide-isomerase A3-like [Megachile rotundata]
Unigene5467_All		19	0.828		Up			Thioredoxin	Thioredoxin	Others		2657	12.8725	79.6738	gi|345498218|ref|XP_001606269.2|	976.1	0	PREDICTED: dnaJ homolog subfamily C member 10-like [Nasonia vitripennis]
Unigene8174_All		21	0.882		Down			Thioredoxin	Thioredoxin	Others		1316	56.3506	11.4192	gi|307212600|gb|EFN88315.1|	566.2	1e-159	Thioredoxin domain-containing protein 5 [Harpegnathos saltator]
Unigene6846_All		20	0.805					Thioredoxin	Thioredoxin	Others		1873	126.525	113.671	gi|332030563|gb|EGI70251.1|	736.9	0	Protein disulfide-isomerase [Acromyrmex echinatior]
Unigene6477_All		21	0.464					TGFb_propeptide	TGF-beta propeptide	Others		1680	18.8344	11.2229	gi|350425115|ref|XP_003494016.1|	718	0	PREDICTED: protein 60A-like [Bombus impatiens]
Unigene7735_All		20	0.692					TPR_1	Tetratricopeptide repeat	Others		2062	39.3824	30.9169	gi|383847713|ref|XP_003699497.1|	604.4	7e-171	PREDICTED: dnaJ homolog subfamily C member 3-like [Megachile rotundata]
CL2131.Contig2_All		24	0.702		Down			SOAR	STIM1 Orai1-activating region	Others		2209	74.3532	17.1974	gi|383857263|ref|XP_003704124.1|	995.3	0	PREDICTED: stromal interaction molecule homolog [Megachile rotundata]
CL1934.Contig1_All		22	0.455					SPRY	SPRY domain	Others		864	1.2073	0.3241	gi|307170595|gb|EFN62782.1|	218.4	3e-55	SPRY domain-containing SOCS box protein 3 [Camponotus floridanus]
Unigene22064_All		14	0.658		Down			Spond_N	Spondin_N	Others	VHP	2522	68.5847	0.037	gi|383853481|ref|XP_003702251.1|	1146.3	0	PREDICTED: spondin-1-like [Megachile rotundata]
Unigene17124_All		26	0.723					Na_Ca_ex	Sodium/calcium exchanger protein	Others		443	2.2834	0.2107	gi|345496244|ref|XP_001602998.2|	149.1	6e-35	PREDICTED: sodium/potassium/calcium exchanger 4-like [Nasonia vitripennis]
CL3256.Contig1_All		22	0.627		Down			QVR	Sleepless protein	Others		1069	15.7311	0.0873	gi|380028611|ref|XP_003697988.1|	251.9	4e-65	PREDICTED: protein quiver-like [Apis florea]
Unigene23996_All		21	0.919		Down			SVWC	Single domain von Willebrand factor type C	Others		642	289.907	1.7447	gi|307182795|gb|EFN69911.1|	66.2	1e-09	hypothetical protein EAG_07209 [Camponotus floridanus]
Unigene5021_All		15	0.53		Down			SVWC	Single domain von Willebrand factor type C	Others		836	20.4937	8.597	gi|340722847|ref|XP_003399812.1|	247.7	5e-64	PREDICTED: hypothetical protein LOC100647232 [Bombus terrestris] >gi|350403626|ref|XP_003486858.1| PREDICTED: hypothetical protein LOC100745726 [Bombus impatiens]
Unigene6826_All		27	0.616		Up			Sep15_SelM	Sep15/SelM redox domain	Others		653	33.6433	146.227	gi|156542755|ref|XP_001600851.1|	125.6	1e-27	PREDICTED: selenoprotein M-like [Nasonia vitripennis]
CL1893.Contig2_All		32	0.711		Down			Sema	Sema domain	Others		2660	7.1539	0.2807	gi|383860772|ref|XP_003705863.1|	1445.6	0	PREDICTED: semaphorin-2A-like [Megachile rotundata]
CL494.Contig2_All		17	0.775		Down			Sema	Sema domain	Others		4183	1.2544	0.1562	gi|350413728|ref|XP_003490090.1|	1258.4	0	PREDICTED: semaphorin-1A-like [Bombus impatiens]
Unigene598_All		18	0.567		Down			Sema	Sema domain	Others		1494	13.3507	1.6869	gi|328792356|ref|XP_394163.3|	594.3	5e-168	PREDICTED: semaphorin-1A [Apis mellifera]
CL494.Contig1_All		17	0.775					Sema	Sema domain	Others		4024	0.3692	0.116	gi|350413728|ref|XP_003490090.1|	1166.4	0	PREDICTED: semaphorin-1A-like [Bombus impatiens]
CL675.Contig2_All		30	0.656					Sema	Sema domain	Others		3735	1.0241	1.3745	gi|350407175|ref|XP_003488009.1|	675.2	0	PREDICTED: plexin-A4-like [Bombus impatiens]
Unigene21822_All		24	0.884		Down			SPARC_Ca_bdg	Secreted protein acidic and rich in cysteine Ca binding region	Others		1058	119.001	0.4411	gi|307178967|gb|EFN67483.1|	490.7	5e-137	SPARC [Camponotus floridanus]
Unigene23102_All		16	0.678		Down			Reeler	Reeler domain	Others		640	7.5568	2.0418	gi|307177538|gb|EFN66649.1|	218	2e-55	Putative ferric-chelate reductase 1 [Camponotus floridanus]
Unigene620_All		21	0.873		Down			Rdx	Rdx family	Others		823	93.3709	45.0251	gi|156544189|ref|XP_001606559.1|	276.2	1e-72	PREDICTED: selT-like protein-like [Nasonia vitripennis]
CL3863.Contig1_All		26	0.467		Down			BHD_3	Rad4 beta-hairpin domain 3	Others		2486	6.8027	1.6145	gi|345495986|ref|XP_001599335.2|	723.4	0	PREDICTED: DNA repair protein complementing XP-C cells homolog [Nasonia vitripennis]
Unigene16052_All		25	0.923		Down			PTN_MK_C	PTN/MK heparin-binding protein family, C-terminal domain	Others		981	68.9559	0.3806	gi|380019404|ref|XP_003693597.1|	228.4	4e-58	PREDICTED: uncharacterized protein LOC100866151 [Apis florea]
Unigene30608_All		23	0.74		Up			DUF3421	Protein of unknown function (DUF3421)	Others		1379	0.2063	69904.4	--	--	--	--
Unigene12257_All		16	0.5		Down			DUF1091	Protein of unknown function (DUF1091)	Others		685	80.5712	0.1363	gi|345483775|ref|XP_003424882.1|	60.5	8e-08	PREDICTED: hypothetical protein LOC100678716 [Nasonia vitripennis]
Unigene32367_All		21	0.715	VGS	Up			PTP2	Polar tube protein 2 from Microsporidia	Others		807	0	37.0118	--	--	--	--
CL2301.Contig1_All		21	0.86					PDGF	PDGF/VEGF domain	Others		1049	2.471	1.1567	gi|383853588|ref|XP_003702304.1|	252.3	3e-65	PREDICTED: uncharacterized protein LOC100883244 [Megachile rotundata]
CL2301.Contig2_All		21	0.86					PDGF	PDGF/VEGF domain	Others		1358	1.3733	0.6186	gi|383853588|ref|XP_003702304.1|	260	2e-67	PREDICTED: uncharacterized protein LOC100883244 [Megachile rotundata]
CL2301.Contig3_All		21	0.86					PDGF	PDGF/VEGF domain	Others		1191	0.2919	1.0188	gi|383853588|ref|XP_003702304.1|	260	1e-67	PREDICTED: uncharacterized protein LOC100883244 [Megachile rotundata]
CL2816.Contig1_All		19	0.728					PDGF	PDGF/VEGF domain	Others		2293	17.1629	9.8102	gi|328790030|ref|XP_003251364.1|	443.4	2e-122	PREDICTED: hypothetical protein LOC100577397 [Apis mellifera]
Unigene16524_All		15	0.723		Down			NAD_binding_8	NAD(P)-binding Rossmann-like domain	Others		271	13.7638	1.7221	gi|350415300|ref|XP_003490597.1|	67.8	1e-10	PREDICTED: peroxisomal N(1)-acetyl-spermine/spermidine oxidase-like [Bombus impatiens]
Unigene21391_All		23	0.605					zf-MYND	MYND finger	Others		318	3.5785	0.8806	gi|345482139|ref|XP_001603211.2|	109.4	5e-23	PREDICTED: hypothetical protein LOC100119431 [Nasonia vitripennis]
Unigene18713_All		19	0.56					Mito_carr	Mitochondrial carrier protein	Others		800	3.3981	1.2834	gi|332030469|gb|EGI70157.1|	269.2	1e-70	Mitochondrial 2-oxodicarboxylate carrier [Acromyrmex echinatior]
Unigene22020_All		18	0.723		Down			A2M_N	MG2 domain	Others		1555	13.9044	0.7203	gi|332017032|gb|EGI57831.1|	555.1	3e-156	CD109 antigen [Acromyrmex echinatior]
Unigene23474_All		15	0.5		Down			MRJP	Major royal jelly protein	Others	VHP	1218	341.12	0.2299	gi|307168911|gb|EFN61811.1|	398.7	3e-109	Protein yellow [Camponotus floridanus]
CL2931.Contig2_All		25	0.752		Down			Vitellogenin_N	Lipoprotein amino terminal region	Others		3338	1.2595	0.1957	gi|383857831|ref|XP_003704407.1|	1039.6	0	PREDICTED: LOW QUALITY PROTEIN: microsomal triglyceride transfer protein large subunit-like [Megachile rotundata]
Unigene22896_All		20	0.48		Down			Vitellogenin_N	Lipoprotein amino terminal region	Others		1320	110.156	0.3536	gi|307171343|gb|EFN63247.1|	114.4	1e-23	hypothetical protein EAG_01161 [Camponotus floridanus]
Unigene2403_All		17	0.691					Lipocalin_2	Lipocalin-like domain	Others		639	805.391	553.024	gi|383848263|ref|XP_003699771.1|	146.4	9e-34	PREDICTED: apolipoprotein D-like [Megachile rotundata]
Unigene2896_All		20	0.833		Down			Lipocalin	Lipocalin / cytosolic fatty-acid binding protein family	Others		1084	358.938	5.0803	gi|332025852|gb|EGI66008.1|	367.9	5e-100	Apolipoprotein D [Acromyrmex echinatior]
Unigene16947_All		18	0.826					LRR_4	Leucine Rich repeats (2 copies)	Others		523	2.5989	0.8923	gi|307206922|gb|EFN84768.1|	171.4	1e-41	Leucine-rich repeat-containing protein 4B [Harpegnathos saltator]
Unigene16064_All		20	0.603		Down			LRR_8	Leucine rich repeat	Others	VHP	2328	52.928	0.3208	gi|383860801|ref|XP_003705877.1|	881.7	0	PREDICTED: insulin-like growth factor-binding protein complex acid labile subunit-like [Megachile rotundata]
Unigene22715_All		15	0.879		Down			LRR_8	Leucine rich repeat	Others	VHP	2061	26.4568	0.0453	gi|332020020|gb|EGI60471.1|	650.2	0	Leucine-rich repeats and immunoglobulin-like domains protein 2 [Acromyrmex echinatior]
CL2581.Contig2_All		19	0.628		Down			LRR_8	Leucine rich repeat	Others	VHP	1789	11.9797	0.4174	gi|350410493|ref|XP_003489058.1|	191	1e-46	PREDICTED: hypothetical protein LOC100748128 [Bombus impatiens]
Unigene21770_All		16	0.583		Down			LRR_8	Leucine rich repeat	Others		1212	16.4832	0.077	gi|328785416|ref|XP_001120669.2|	322.4	3e-86	PREDICTED: slit homolog 3 protein-like [Apis mellifera]
Unigene2812_All		21	0.582		Down			LRR_8	Leucine rich repeat	Others		898	39.9527	4.3655	gi|328789343|ref|XP_395627.4|	209.9	1e-52	PREDICTED: protein halfway-like [Apis mellifera]
Unigene16049_All		14	0.509		Down			LRR_8	Leucine rich repeat	Others		959	47.5635	0.0973	gi|322791137|gb|EFZ15699.1|	250.8	7e-65	hypothetical protein SINV_08437 [Solenopsis invicta]
CL1923.Contig1_All		24	0.707		Down			Integrin_alpha2	Integrin alpha	Others		2629	0.7815	0.071	gi|328785317|ref|XP_001120437.2|	1186	0	PREDICTED: integrin alpha-PS2 [Apis mellifera]
CL1923.Contig2_All		24	0.707					Integrin_alpha2	Integrin alpha	Others		2710	0.3499	0.0344	gi|328785317|ref|XP_001120437.2|	1200.7	0	PREDICTED: integrin alpha-PS2 [Apis mellifera]
Unigene4770_All		26	0.862		Down			Insulin	Insulin/IGF/Relaxin family	Others		580	17.7671	5.1497	gi|345487237|ref|XP_001601730.2|	152.5	1e-35	PREDICTED: LIRP-like [Nasonia vitripennis]
Unigene6231_All		23	0.518		Down			G-patch	G-patch domain	Others		1765	7.4503	3.0144	gi|322799343|gb|EFZ20731.1|	226.1	4e-57	hypothetical protein SINV_80067 [Solenopsis invicta]
Unigene23013_All		22	0.887		Down			Glypican	Glypican	Others		2404	9.6908	0.1165	gi|350410132|ref|XP_003488957.1|	891.7	0	PREDICTED: glypican-4-like [Bombus impatiens]
CL2126.Contig1_All		26	0.452		Down			FANCI_S4	FANCI solenoid 4	Others		3161	20.8701	3.9568	gi|156551507|ref|XP_001605378.1|	670.6	0	PREDICTED: Fanconi anemia group I protein homolog [Nasonia vitripennis]
Unigene24370_All		23	0.839		Down			F5_F8_type_C	F5/8 type C domain	Others		1033	10.0981	0.2711	gi|383856443|ref|XP_003703718.1|	471.9	2e-131	PREDICTED: discoidin domain-containing receptor 2-like [Megachile rotundata]
Unigene22682_All		15	0.495		Down			F5_F8_type_C	F5/8 type C domain	Others		1416	6.6301	0.0659	gi|328789298|ref|XP_001121028.2|	403.3	1e-110	PREDICTED: discoidin domain-containing receptor 2-like [Apis mellifera]
Unigene249_All		18	0.48		Down			EXS	EXS family	Others		504	13.7354	4.6299	gi|307184674|gb|EFN71003.1|	207.2	2e-52	Xenotropic and polytropic retrovirus receptor 1 [Camponotus floridanus]
Unigene8138_All		21	0.914		Up			ERp29_N	ERp29, N-terminal domain	Others		986	6.5721	379.983	gi|380026317|ref|XP_003696898.1|	304.3	6e-81	PREDICTED: endoplasmic reticulum resident protein 29-like [Apis florea]
Unigene217_All		25	0.902		Down			ERAP1_C	ERAP1-like C-terminal domain	Others		2919	237.85	1.9186	gi|380018173|ref|XP_003693010.1|	1123.2	0	PREDICTED: aminopeptidase N-like [Apis florea]
Unigene23281_All		33	0.618		Down			Ephrin_lbd	Ephrin receptor ligand binding domain	Others		670	8.2564	1.6717	gi|340723978|ref|XP_003400363.1|	288.5	1e-76	PREDICTED: ephrin type-A receptor 4-A-like [Bombus terrestris]
Unigene5929_All		25	0.741		Up			EMP24_GP25L	emp24/gp25L/p24 family/GOLD	Others		563	77.4252	250.839	gi|322795430|gb|EFZ18187.1|	186.8	4e-46	hypothetical protein SINV_05458 [Solenopsis invicta]
Unigene22373_All		14	0.472		Down			DM13	Electron transfer DM13	Others		2417	12.1497	0.1545	gi|340708686|ref|XP_003392953.1|	1042.7	0	PREDICTED: DOMON domain-containing protein CG14681-like isoform 2 [Bombus terrestris]
CL138.Contig1_ALL		18	0.646		Down			EGF_2	EGF-like domain	Others		1995	21.01	3.7897	gi|345494629|ref|XP_001602969.2|	769.6	0	PREDICTED: hypothetical protein LOC100119134 [Nasonia vitripennis]
Unigene24015_All		19	0.548		Down			EF-hand_7	EF-hand domain pair	Others		879	73.0378	0.3186	gi|350408056|ref|XP_003488287.1|	292.4	2e-77	PREDICTED: troponin C-like [Bombus impatiens]
Unigene8645_All		20	0.796					EF-hand_6	EF-hand domain	Others		2086	193.101	106.45	gi|156538993|ref|XP_001600396.1|	509.2	3e-142	PREDICTED: nucleobindin-2 [Nasonia vitripennis]
Unigene8736_All		22	0.839		Down			EF-hand_1	EF hand	Others		1306	21.9286	1.7867	gi|66517554|ref|XP_393699.2|	513.5	1e-143	PREDICTED: reticulocalbin-2-like [Apis mellifera]
Unigene6466_All		26	0.863		Down			EF-hand_1	EF hand	Others		1561	51.1918	9.5073	gi|345490385|ref|XP_001607801.2|	478	6e-133	PREDICTED: calumenin-like [Nasonia vitripennis]
CL1513.Contig1_All		21	0.672		Up			EB	EB module	Others		1839	0.7907	3.5021	gi|383856322|ref|XP_003703658.1|	339.3	4e-91	PREDICTED: uncharacterized protein LOC100875487 [Megachile rotundata]
Unigene12870_All		20	0.673					Dynein_heavy	Dynein heavy chain and region D6 of dynein motor	Others		287	2.3129	0.3252	gi|340722120|ref|XP_003399457.1|	171	1e-41	PREDICTED: dynein heavy chain 3, axonemal-like [Bombus terrestris]
Unigene30513_All		20	0.627	VGS	Up			DUF4803	Domain of unknown function (DUF4803)	Others	VHP	1399	0	6362.75	gi|315131325|emb|CBM69271.1|	85.5	7e-15	venom protein Ci-48a [Chelonus inanitus]
Unigene12700_All		18	0.776		Down			DUF4789	Domain of unknown function (DUF4789)	Others		704	29.1855	0.2652	gi|383854338|ref|XP_003702678.1|	263.5	6e-69	PREDICTED: uncharacterized protein LOC100877731 [Megachile rotundata]
Unigene10010_All		16	0.729		Down			DUF243	Domain of unknown function (DUF243)	Others		1670	9.8427	0.5589	gi|307199102|gb|EFN79812.1|	410.6	1e-112	hypothetical protein EAI_11018 [Harpegnathos saltator]
Unigene30990_All		23	0.59					DnaJ	DnaJ domain	Others		791	0.04	0.59	gi|345486246|ref|XP_001599524.2|	452.6	9e-126	PREDICTED: hypothetical protein LOC100114549 [Nasonia vitripennis]
Unigene17058_All		20	0.801		Down			DM4_12	DM4/DM12 family	Others		1320	17.3377	0.2828	gi|322780421|gb|EFZ09909.1|	406.8	1e-111	hypothetical protein SINV_06646 [Solenopsis invicta]
Unigene5437_All		15	0.493		Down			DAN	DAN domain	Others		2429	34.4731	2.9589	gi|350397799|ref|XP_003484995.1|	473.8	1e-131	PREDICTED: hyaluronidase-like [Bombus impatiens]
Unigene6531_All		17	0.717		Down			p450	Cytochrome P450	Others		2319	244.171	0.7647	gi|156543774|ref|XP_001606257.1|	550.4	1e-154	PREDICTED: cytochrome P450 4C1 [Nasonia vitripennis]
CL1269.Contig1_All		23	0.563					p450	Cytochrome P450	Others		444	2.6342	0.8409	gi|307191060|gb|EFN74805.1|	83.2	4e-15	Cytochrome P450 4C1 [Camponotus floridanus]
Unigene4161_All		22	0.45					Cyt-b5	Cytochrome b5-like Heme/Steroid binding domain	Others		915	30.9883	21.5241	gi|383857016|ref|XP_003704002.1|	266.9	9e-70	PREDICTED: neuferricin-like [Megachile rotundata]
CL1900.Contig2_All		16	0.725		Down			CAP	Cysteine-rich secretory protein family	Others	VHP	890	227.487	1.3634	gi|345498009|ref|XP_001603551.2|	218.8	2e-55	PREDICTED: venom allergen 3-like [Nasonia vitripennis]
Unigene21874_All		20	0.556		Down			Cys_rich_FGFR	Cysteine rich repeat	Others		590	19.0197	0.9492	gi|322787876|gb|EFZ13759.1|	108.2	2e-22	hypothetical protein SINV_02924 [Solenopsis invicta]
Unigene17315_All		19	0.675		Down			Cupin_8	Cupin-like domain	Others		774	3.8798	0.1206	gi|350426229|ref|XP_003494373.1|	402.5	1e-110	PREDICTED: hypothetical protein LOC100742327 [Bombus impatiens]
Unigene10101_All		18	0.819		Down			CUB	CUB domain	Others		1489	10.381	0.0627	gi|307191178|gb|EFN74875.1|	835.1	0	Dorsal-ventral patterning tolloid-like protein 1 [Camponotus floridanus]
Unigene21025_All		19	0.748		Down			CRF	Corticotropin-releasing factor family	Others		877	11.9664	0.2129	gi|307184492|gb|EFN70881.1|	87.8	7e-16	hypothetical protein EAG_05630 [Camponotus floridanus]
Unigene5321_All		23	0.679		Down			cEGF	Complement Clr-like EGF-like	Others		2924	31.1345	3.1603	gi|383847707|ref|XP_003699494.1|	1251.5	0	PREDICTED: uncharacterized protein LOC100882757 [Megachile rotundata]
CL310.Contig2_All		23	0.465		Up			Coq4	Coenzyme Q (ubiquinone) biosynthesis protein Coq4	Others		831	0.5706	2.2464	gi|380019166|ref|XP_003693485.1|	336.6	8e-91	PREDICTED: ubiquinone biosynthesis protein COQ4 homolog, mitochondrial-like [Apis florea]
Unigene1185_All		20	0.561		Down			CH	Calponin homology (CH) domain	Others		1101	14.1542	3.5606	gi|328777761|ref|XP_396777.4|	699.1	0	PREDICTED: spectrin beta chain [Apis mellifera]
Unigene21673_All		19	0.899		Down			Cadherin	Cadherin domain	Others		962	16.1994	0.5822	gi|350397789|ref|XP_003484993.1|	406.8	8e-112	PREDICTED: calsyntenin-1-like [Bombus impatiens]
Unigene6908_All		13	0.543		Down			Arrestin_N	Arrestin (or S-antigen), N-terminal domain	Others		1617	925.354	1.9049	gi|340720116|ref|XP_003398489.1|	723	0	PREDICTED: arrestin homolog isoform 1 [Bombus terrestris]
CL877.Contig9_All		30	0.499		Up			Ank	Ankyrin repeat	Others		1168	0.2165	1.0389	gi|307166570|gb|EFN60633.1|	198	2e-154	Protein fem-1-like protein CG6966 [Camponotus floridanus]
CL2629.Contig1_All		13	0.523		Down			A2M_comp	A-macroglobulin complement component	Others		4563	1.1638	0.0409	gi|340712509|ref|XP_003394801.1|	2164	0	PREDICTED: c3 and PZP-like alpha-2-macroglobulin domain-containing protein 8-like isoform 1 [Bombus terrestris]
Unigene2989_All		22	0.658		Down			Alpha-2-MRAP_C	Alpha-2-macroglobulin RAP, C-terminal domain	Others		1264	79.6255	11.8889	gi|350417079|ref|XP_003491246.1|	463	1e-128	PREDICTED: alpha-2-macroglobulin receptor-associated protein-like [Bombus impatiens]
CL2629.Contig3_All		13	0.523		Down			A2M_N_2	Alpha-2-macroglobulin family N-terminal region	Others		4716	0.4625	0.0198	gi|350399951|ref|XP_003485690.1|	911.4	0	PREDICTED: CD109 antigen-like [Bombus impatiens]
Unigene18720_All		22	0.816		Down			Activin_recp	Activin types I and II receptor domain	Others		721	19.6851	1.8124	gi|383850898|ref|XP_003701011.1|	111.3	4e-23	PREDICTED: activin receptor type-1-like [Megachile rotundata]
Unigene13444_All		22	0.938		Down			TIL	Trypsin Inhibitor like cysteine rich domain	Protease inhibitors	VHP	471	55.4352	0.7927	gi|380024590|ref|XP_003696077.1|	57	3e-07	PREDICTED: uncharacterized protein LOC100864677 [Apis florea]
Unigene16048_All		22	0.839		Down			TIL	Trypsin Inhibitor like cysteine rich domain	Protease inhibitors	VHP	376	85.4987	2.7307	gi|328783471|ref|XP_001120999.2|	75.1	1e-12	PREDICTED: hypothetical protein LOC725114 isoform 1 [Apis mellifera] >gi|328783473|ref|XP_003250297.1| PREDICTED: hypothetical protein LOC725114 isoform 2 [Apis mellifera]
Unigene12205_All		15	0.7		Down			TIL	Trypsin Inhibitor like cysteine rich domain	Protease inhibitors		393	120.247	0.2375	gi|322788418|gb|EFZ14089.1|	65.1	1e-09	hypothetical protein SINV_11469 [Solenopsis invicta]
Unigene6590_All		12	0.521		Down			TIL	Trypsin Inhibitor like cysteine rich domain	Protease inhibitors		467	5022.76	3.9974	gi|108884385|gb|EAT48610.1|	67.4	2e-10	AAEL000369-PA [Aedes aegypti]
Unigene9514_All		16	0.595		Down			TIL	Trypsin Inhibitor like cysteine rich domain	Protease inhibitors		505	31.3598	0.1848	gi|328783471|ref|XP_001120999.2|	53.1	6e-06	PREDICTED: hypothetical protein LOC725114 isoform 1 [Apis mellifera] >gi|328783473|ref|XP_003250297.1| PREDICTED: hypothetical protein LOC725114 isoform 2 [Apis mellifera]
Unigene22897_All	PISP	17	0.488		Down			Serpin	Serpin (serine protease inhibitor)	Protease inhibitors	VHP	1656	240.321	0.3382	gi|383861561|ref|XP_003706254.1|	326.6	2e-87	PREDICTED: neuroserpin-like [Megachile rotundata]
Unigene10087_All	PISP	26	0.702		Down			Serpin	Serpin (serine protease inhibitor)	Protease inhibitors	VHP	2813	23.8003	0.6304	gi|307176232|gb|EFN65867.1|	780	0	Plasminogen activator inhibitor 1 [Camponotus floridanus]
CL1761.Contig2_All	PISP	17	0.763		Down			Serpin	Serpin (serine protease inhibitor)	Protease inhibitors	VHP	1600	17.8202	1.0501	gi|307211895|gb|EFN87822.1|	410.6	1e-112	Antithrombin-III [Harpegnathos saltator]
CL1761.Contig1_All	PISP	19	0.83		Down			Serpin	Serpin (serine protease inhibitor)	Protease inhibitors	VHP	1233	7.0757	0.3028	gi|307211895|gb|EFN87822.1|	411.4	5e-113	Antithrombin-III [Harpegnathos saltator]
Unigene21806_All		17	0.64		Down			Kazal_2	Kazal-type serine protease inhibitor domain	Protease inhibitors		2134	7.2878	0.1312	gi|380011677|ref|XP_003689924.1|	972.2	0	PREDICTED: agrin-like [Apis florea]
CL199.Contig5_ALL		21	0.84		Down					Protease inhibitors	VHP	1153	256.637	6.4763	gi|156551015|ref|XP_001600083.1|	75.5	5e-12	PREDICTED: hypothetical protein LOC100117759 [Nasonia vitripennis]
Unigene12573_All		17	0.721		Down			UL45	UL45 protein, carbohydrate-binding C-type lectin-like	Recognition/binding proteins		361	47.6341	1.5513	gi|328787872|ref|XP_003251020.1|	82.8	5e-15	PREDICTED: contactin-like [Apis mellifera]
Unigene20297_All		21	0.795		Down			Transferrin	Transferrin	Recognition/binding proteins		2186	17.1933	0.2989	gi|340726245|ref|XP_003401471.1|	558.5	5e-157	PREDICTED: transferrin-like [Bombus terrestris]
Unigene20930_All		23	0.636		Down			ANF_receptor	Receptor family ligand binding region	Recognition/binding proteins		586	9.7096	0.9557	gi|350422738|ref|XP_003493267.1|	238.8	1e-61	PREDICTED: glutamate receptor, ionotropic kainate 2-like [Bombus impatiens]
Unigene2427_All		18	0.781		Down			PBP_GOBP	PBP/GOBP family	Recognition/binding proteins	VHP	1449	963.924	2.7699	gi|119888036|gb|ABM05969.1|	228.8	5e-58	odorant-binding protein 2 [Microplitis mediator]
Unigene21918_All		20	0.778		Down			PBP_GOBP	PBP/GOBP family	Recognition/binding proteins		542	26.0113	0.1722	--	--	--	--
Unigene14149_All		14	0.537		Down			PBP_GOBP	PBP/GOBP family	Recognition/binding proteins		586	27.8342	0.4778	gi|350423413|ref|XP_003493474.1|	244.2	2e-63	PREDICTED: pheromone-binding protein-related protein 3-like [Bombus impatiens]
CL3165.Contig2_All		18	0.632		Down			PBP_GOBP	PBP/GOBP family	Recognition/binding proteins		886	46.9157	0.6321	gi|383866183|ref|XP_003708550.1|	98.2	5e-19	PREDICTED: general odorant-binding protein 56d-like [Megachile rotundata]
Unigene11574_All		19	0.887		Down			PBP_GOBP	PBP/GOBP family	Recognition/binding proteins		606	12.2059	0.154	gi|383866183|ref|XP_003708550.1|	155.6	1e-36	PREDICTED: general odorant-binding protein 56d-like [Megachile rotundata]
Unigene4651_All		19	0.824		Down			PBP_GOBP	PBP/GOBP family	Recognition/binding proteins		1322	1067.91	152.506	gi|156545932|ref|XP_001601068.1|	69.3	5e-10	PREDICTED: B1 protein-like [Nasonia vitripennis] >gi|355389909|emb|CCD17787.1| putative odorant binding protein 18 [Nasonia vitripennis]
Unigene6791_All		18	0.837		Down			PBP_GOBP	PBP/GOBP family	Recognition/binding proteins		653	3763.35	10.5775	gi|156545932|ref|XP_001601068.1|	142.9	1e-32	PREDICTED: B1 protein-like [Nasonia vitripennis] >gi|355389909|emb|CCD17787.1| putative odorant binding protein 18 [Nasonia vitripennis]
Unigene15964_All		23	0.882		Down			PBP_GOBP	PBP/GOBP family	Recognition/binding proteins		1094	421.42	0.4266	gi|148641513|gb|ABM05973.2|	240.3	1e-61	pheromone-binding protein 1 [Microplitis mediator]
Unigene6129_All		20	0.663		Down			PBP_GOBP	PBP/GOBP family	Recognition/binding proteins		613	73.9976	11.42	gi|119888042|gb|ABM05972.1|	114	4e-24	odorant-binding protein 5 [Microplitis mediator]
Unigene15943_All		22	0.845		Down			PBP_GOBP	PBP/GOBP family	Recognition/binding proteins		671	516.456	0.4173	gi|148641512|gb|ABM05971.2|	113.2	1e-23	odorant-binding protein 4 [Microplitis mediator]
Unigene15981_All		22	0.844		Down			PBP_GOBP	PBP/GOBP family	Recognition/binding proteins		745	172.35	0.1253	gi|148641512|gb|ABM05971.2|	151.8	3e-35	odorant-binding protein 4 [Microplitis mediator]
Unigene12173_All		25	0.674		Down			PBP_GOBP	PBP/GOBP family	Recognition/binding proteins		671	2940.69	2.2257	gi|119888038|gb|ABM05970.1|	115.2	2e-24	odorant-binding protein 3 [Microplitis mediator]
Unigene12192_All		20	0.893		Down			PBP_GOBP	PBP/GOBP family	Recognition/binding proteins		663	335.077	0.5631	gi|119888038|gb|ABM05970.1|	151.8	2e-35	odorant-binding protein 3 [Microplitis mediator]
Unigene15960_All		20	0.84		Down			PBP_GOBP	PBP/GOBP family	Recognition/binding proteins		645	835.145	0.2894	gi|119888038|gb|ABM05970.1|	208.4	2e-52	odorant-binding protein 3 [Microplitis mediator]
Unigene5042_All		21	0.91		Down			PBP_GOBP	PBP/GOBP family	Recognition/binding proteins		738	1548.51	9.9916	gi|346426891|gb|AEO27860.1|	255	2e-66	odorant-binding protein 10 [Microplitis mediator]
CL3656.Contig1_All		20	0.776		Down			Ldl_recept_b	Low-density lipoprotein receptor repeat class B	Recognition/binding proteins	VHP	6510	1.447	0.043	gi|345481629|ref|XP_001605666.2|	2252.2	0	PREDICTED: low-density lipoprotein receptor-related protein 4-like [Nasonia vitripennis]
CL3656.Contig2_All		20	0.776		Down			Ldl_recept_b	Low-density lipoprotein receptor repeat class B	Recognition/binding proteins	VHP	6777	1.1614	0.0275	gi|345481629|ref|XP_001605666.2|	2252.2	0	PREDICTED: low-density lipoprotein receptor-related protein 4-like [Nasonia vitripennis]
CL2531.Contig2_All		21	0.827					Lectin_leg-like	Legume-like lectin family	Recognition/binding proteins		1001	13.0104	11.4693	gi|345483434|ref|XP_001602865.2|	511.5	2e-143	PREDICTED: vesicular integral-membrane protein VIP36-like [Nasonia vitripennis]
Unigene15173_All		21	0.756		Down			Lectin_C	Lectin C-type domain	Recognition/binding proteins		756	4.8084	0.2469	gi|383854973|ref|XP_003702994.1|	407.9	2e-112	PREDICTED: uncharacterized protein LOC100875969 [Megachile rotundata]
CL529.Contig1_All		17	0.863		Down			Lectin_C	Lectin C-type domain	Recognition/binding proteins		1754	0.865	0.0532	gi|380023526|ref|XP_003695570.1|	509.2	2e-142	PREDICTED: uncharacterized protein LOC100867331 [Apis florea]
Unigene3609_All		16	0.771					Lectin_C	Lectin C-type domain	Recognition/binding proteins		843	2.3623	3.4324	gi|117935372|gb|ABK56997.1|	202.2	2e-50	Lectin C-type domain [Glyptapanteles indiensis]
Unigene1557_All		17	0.867		Down			OS-D	Insect pheromone-binding family, A10/OS-D	Recognition/binding proteins	VHP	837	5090.37	518.997	gi|126508768|gb|ABO15560.1|	174.1	7e-42	chemosensory protein 1 [Microplitis mediator]
Unigene15965_All		20	0.834		Down			OS-D	Insect pheromone-binding family, A10/OS-D	Recognition/binding proteins		600	601.067	1.7112	gi|164608814|gb|ABY62738.1|	53.9	5e-06	chemosensory protein [Artemia franciscana] >gi|214012063|gb|ACJ61706.1| chemosensory protein 2 [Artemia franciscana]
Unigene6966_All		19	0.784		Down			Chitin_bind_4	Insect cuticle protein	Recognition/binding proteins		707	197.351	4.6208	gi|350413772|ref|XP_003490106.1|	202.2	1e-50	PREDICTED: endocuticle structural glycoprotein SgAbd-8-like [Bombus impatiens]
CL2346.Contig2_All		14	0.521		Down			Chitin_bind_4	Insect cuticle protein	Recognition/binding proteins		1045	8.7722	2.4116	gi|383852668|ref|XP_003701848.1|	177.6	9e-43	PREDICTED: endocuticle structural glycoprotein SgAbd-1-like [Megachile rotundata]
Unigene18476_All		15	0.71		Down			Chitin_bind_4	Insect cuticle protein	Recognition/binding proteins		559	310.107	0.6679	gi|307194275|gb|EFN76660.1|	144.8	2e-33	Flexible cuticle protein 12 [Harpegnathos saltator]
Unigene5679_All		14	0.691		Down			Chitin_bind_4	Insect cuticle protein	Recognition/binding proteins		901	8.1393	0.8288	gi|307207252|gb|EFN85029.1|	146.4	1e-33	Endocuticle structural glycoprotein SgAbd-2 [Harpegnathos saltator]
Unigene23987_All		17	0.835		Down			Chitin_bind_4	Insect cuticle protein	Recognition/binding proteins		820	334.451	0.4553	gi|307197197|gb|EFN78519.1|	215.7	2e-54	Endocuticle structural glycoprotein SgAbd-1 [Harpegnathos saltator]
Unigene21042_All		21	0.814		Down			Chitin_bind_4	Insect cuticle protein	Recognition/binding proteins		796	4.8448	1.0553	gi|383849665|ref|XP_003700465.1|	142.5	2e-32	PREDICTED: uncharacterized protein LOC100880517 [Megachile rotundata]
Unigene14216_All		15	0.551		Down			Chitin_bind_4	Insect cuticle protein	Recognition/binding proteins		659	28.2525	0.5666	gi|322802012|gb|EFZ22549.1|	231.5	2e-59	hypothetical protein SINV_09972 [Solenopsis invicta]
Unigene23288_All		14	0.554		Down			JHBP	Haemolymph juvenile hormone binding protein (JHBP)	Recognition/binding proteins		930	133.34	0.5018	gi|345498311|ref|XP_001607037.2|	225.3	3e-57	PREDICTED: putative beta-carotene-binding protein-like [Nasonia vitripennis]
Unigene14636_All		19	0.857		Down			JHBP	Haemolymph juvenile hormone binding protein (JHBP)	Recognition/binding proteins		1644	64.4893	0.3407	gi|383865090|ref|XP_003708008.1|	642.5	0	PREDICTED: uncharacterized protein LOC100880845 [Megachile rotundata]
Unigene15990_All		19	0.653		Down			JHBP	Haemolymph juvenile hormone binding protein (JHBP)	Recognition/binding proteins		1598	39.3248	0.2336	gi|383865090|ref|XP_003708008.1|	730.3	0	PREDICTED: uncharacterized protein LOC100880845 [Megachile rotundata]
CL585.Contig3_All		25	0.871		Up			CBM_14	Chitin binding Peritrophin-A domain	Recognition/binding proteins	VHP	463	17.0681	87.8961	--	--	--	--
Unigene4901_All		14	0.513		Down			CBM_14	Chitin binding Peritrophin-A domain	Recognition/binding proteins	VHP	815	7.5632	1.6034	gi|380013761|ref|XP_003690917.1|	483.8	4e-135	PREDICTED: chondroitin proteoglycan-2-like [Apis florea]
Unigene20410_All		15	0.617		Down			CBM_14	Chitin binding Peritrophin-A domain	Recognition/binding proteins	VHP	881	9.1135	0.5297	gi|340711142|ref|XP_003394139.1|	510.4	4e-143	PREDICTED: hypothetical protein LOC100644244 [Bombus terrestris]
Unigene21794_All		17	0.718		Down			CBM_14	Chitin binding Peritrophin-A domain	Recognition/binding proteins		863	9.6698	0.1082	gi|345495180|ref|XP_001604218.2|	313.5	8e-84	PREDICTED: hypothetical protein LOC100120592 [Nasonia vitripennis]
CL2365.Contig1_All		18	0.74		Down			EGF_CA	Calcium-binding EGF domain	Recognition/binding proteins		3463	2.4463	0.027	gi|345490060|ref|XP_001602373.2|	1081.2	0	PREDICTED: fibulin-2-like [Nasonia vitripennis]
Unigene19246_All		29	0.796		Down					Recognition/binding proteins		539	5.2781	1.7317	--	--	--	--
Unigene23755_All		25	0.554		Down			DUF4803	Domain of unknown function (DUF4803)	Unknown	VHP	2143	82.1893	0.0871	gi|162568926|gb|ABY19389.1|	284.3	1e-74	venom protein 2 [Microctonus hyperodae]
Unigene4628_All		21	0.715		Up					Unknown		1074	3.8556	10.9504	gi|156543804|ref|XP_001606487.1|	369.8	1e-100	PREDICTED: nucleotide exchange factor SIL1-like [Nasonia vitripennis]
CL2095.Contig2_All		22	0.792		Up					Unknown		1342	0.3533	1.3215	gi|383851335|ref|XP_003701189.1|	405.6	3e-111	PREDICTED: glycoprotein-N-acetylgalactosamine 3-beta-galactosyltransferase 1-like [Megachile rotundata]
Unigene30687_All		23	0.46	VGS	Up					Unknown		317	0	16.1945	gi|391339881|ref|XP_003744275.1|	69.7	4e-11	PREDICTED: 26S proteasome non-ATPase regulatory subunit 2-like [Metaseiulus occidentalis]
Unigene8458_All		22	0.773		Up					Unknown		1765	2.2566	7.9325	gi|3941395|gb|AAC82354.1|	119	8e-25	early-expressed protein 1 [Cotesia congregata bracovirus]
Unigene30674_All		24	0.74		Up					Unknown		595	0.0531	11244.5	gi|190702232|gb|ACE75130.1|	71.6	2e-11	conserved hypothetical protein [Glyptapanteles flavicoxis]
Unigene32611_All		32	0.801		Up					Unknown		203	0.1557	4.1382	--	--	--	--
Unigene2586_All		18	0.642		Up					Unknown		741	2.5169	6.1722	--	--	--	--
Unigene31015_All		19	0.667	VGS	Up					Unknown		255	0	8.4188	--	--	--	--
Unigene31870_All		21	0.752	VGS	Up					Unknown		206	0	48.0289	--	--	--	--
Unigene32174_All		16	0.567	VGS	Up					Unknown		710	0	62339.6	--	--	--	--
Unigene32211_All		19	0.729		Up					Unknown		1015	0.0623	13218.1	--	--	--	--
Unigene32345_All		18	0.663		Up					Unknown		657	0.0481	904.41	--	--	--	--
Unigene32357_All		19	0.484	VGS	Up					Unknown		321	0	27.333	--	--	--	--
CL1268.Contig1_All		21	0.885		Up					Unknown		1492	42.0127	94.0274	--	--	--	--
CL2071.Contig3_All		17	0.591	VGS	Up					Unknown		215	0	54.267	--	--	--	--
CL2672.Contig1_All		28	0.551	VGS	Up					Unknown		240	0	3.8891	--	--	--	--
Unigene31656_All		12	0.486		Up					Unknown		700	0.0903	517.499	gi|383860714|ref|XP_003705834.1|	92	2e-17	PREDICTED: uncharacterized protein LOC100882893 [Megachile rotundata]
Unigene3632_All		24	0.734		Up					Unknown		759	2.4988	5.411	gi|383860714|ref|XP_003705834.1|	112.8	1e-23	PREDICTED: uncharacterized protein LOC100882893 [Megachile rotundata]
Unigene4758_All		21	0.765		Up					Unknown		780	0.9726	19.1465	gi|190702472|gb|ACE75359.1|	288.5	2e-76	hypothetical protein GIP_L2_0100 [Glyptapanteles indiensis]
Unigene31185_All		18	0.683		Up					Unknown		289	0.5469	5.1676	gi|223587759|emb|CAR82250.1|	103.6	3e-21	hypothetical protein [Cotesia congregata]
CL473.Contig4_All		19	0.896		Up					Unknown		1614	0.8617	290.022	gi|350412291|ref|XP_003489599.1|	144.1	2e-32	PREDICTED: hypothetical protein LOC100743860 [Bombus impatiens]
CL1741.Contig3_All		25	0.668		Up					Unknown		1019	2.1404	10.4423	gi|328778985|ref|XP_003249578.1|	142.5	3e-32	PREDICTED: hypothetical protein LOC100578472 [Apis mellifera]
Unigene21464_All		19	0.782		Down					Unknown		625	31.155	1.4934	gi|170595123|ref|XP_001902255.1|	57	7e-07	U88 [Brugia malayi]
Unigene23465_All		24	0.49		Down					Unknown		536	14.6256	0.1741	gi|332023797|gb|EGI64021.1|	225.7	7e-58	Vitellogenin-6 [Acromyrmex echinatior]
Unigene21305_All		26	0.48		Down					Unknown		256	70.6289	1.0938	gi|170595123|ref|XP_001902255.1|	54.7	1e-06	U88 [Brugia malayi]
Unigene23416_All		21	0.553		Down					Unknown		344	106.592	1.0853	gi|170595123|ref|XP_001902255.1|	57.8	1e-07	U88 [Brugia malayi]
Unigene18435_All		22	0.755		Down					Unknown		326	87.2673	0.5726	gi|170595123|ref|XP_001902255.1|	117.5	1e-25	U88 [Brugia malayi]
Unigene16536_All		24	0.769		Down					Unknown		831	12.3245	0.1123	gi|223587689|emb|CAR31581.1|	71.6	5e-11	putative envelope protein ODV-E66-2 [Cotesia congregata]
CL2178.Contig3_All		21	0.487		Down					Unknown		1334	2.9857	1.2594	gi|307201532|gb|EFN81295.1|	654.4	0	Protein CLEC16A [Harpegnathos saltator]
CL2178.Contig2_All		21	0.487		Down					Unknown		1349	2.9525	0.4843	gi|307201532|gb|EFN81295.1|	666.4	0	Protein CLEC16A [Harpegnathos saltator]
Unigene7589_All		28	0.479		Down					Unknown		1761	46.9575	1.7491	gi|350404923|ref|XP_003487261.1|	309.3	4e-82	PREDICTED: zinc finger MIZ domain-containing protein 1-like isoform 2 [Bombus impatiens]
Unigene22745_All		22	0.83		Down					Unknown		312	5.2684	0.2992	gi|340724468|ref|XP_003400604.1|	58.5	1e-07	PREDICTED: tyrosine kinase receptor Cad96Ca-like [Bombus terrestris]
Unigene15043_All		18	0.713		Down					Unknown		703	3.867	0.2655	gi|328784369|ref|XP_396233.3|	285.4	1e-75	PREDICTED: transmembrane protein 8A-like [Apis mellifera]
CL3624.Contig1_All		30	0.622		Down					Unknown		1384	22.223	0.2023	gi|156555690|ref|XP_001602735.1|	527.7	5e-148	PREDICTED: torso-like protein-like [Nasonia vitripennis]
CL2740.Contig1_All		25	0.45		Down					Unknown		1330	7.2489	0.2807	gi|383863761|ref|XP_003707348.1|	418.3	4e-115	PREDICTED: serine/threonine-protein phosphatase 4 regulatory subunit 3-like isoform 2 [Megachile rotundata]
CL2740.Contig2_All		25	0.45		Down					Unknown		1384	23.4335	1.1465	gi|383863761|ref|XP_003707348.1|	462.2	2e-128	PREDICTED: serine/threonine-protein phosphatase 4 regulatory subunit 3-like isoform 2 [Megachile rotundata]
Unigene20088_All		29	0.839		Down					Unknown		840	12.7193	0.3334	gi|380029964|ref|XP_003698633.1|	173.3	1e-41	PREDICTED: receptor-type tyrosine-protein phosphatase N2-like [Apis florea]
Unigene16407_All		23	0.859		Down					Unknown		692	22.0175	0.5395	gi|383847241|ref|XP_003699263.1|	135.2	2e-30	PREDICTED: prohormone-1-like [Megachile rotundata]
Unigene24138_All		22	0.563		Down					Unknown		1015	30.8316	0.1839	gi|380023700|ref|XP_003695651.1|	468.8	1e-130	PREDICTED: nuclear pore membrane glycoprotein 210-like [Apis florea]
Unigene21402_All		23	0.819		Down					Unknown		790	5.4818	0.4726	gi|380021727|ref|XP_003694709.1|	340.9	4e-92	PREDICTED: LOW QUALITY PROTEIN: protein KIAA0317-like [Apis florea]
CL2346.Contig1_All		14	0.495		Down					Unknown		884	77.1659	1.0559	gi|383852668|ref|XP_003701848.1|	62.8	2e-08	PREDICTED: endocuticle structural glycoprotein SgAbd-1-like [Megachile rotundata]
CL4092.Contig2_All		27	0.743		Down					Unknown		1481	2.0277	0.126	gi|345484070|ref|XP_001599948.2|	75.1	1e-11	PREDICTED: diuretic hormone class 2 [Nasonia vitripennis]
Unigene7009_All		20	0.708		Down					Unknown		618	37.0831	5.5883	gi|350422618|ref|XP_003493230.1|	89.7	1e-16	PREDICTED: coiled-coil domain-containing protein 47-like [Bombus impatiens]
Unigene1129_All		14	0.647		Down					Unknown		743	25.654	10.1756	gi|307197497|gb|EFN78731.1|	180.3	8e-44	Low affinity cationic amino acid transporter 2 [Harpegnathos saltator]
Unigene20991_All		14	0.724		Down					Unknown		375	3.5403	0.2489	gi|307174207|gb|EFN64852.1|	95.1	1e-18	Leucine-rich repeat-containing protein 24 [Camponotus floridanus]
Unigene12407_All		19	0.737		Down					Unknown		1478	284.32	0.1895	gi|195024110|ref|XP_001985813.1|	347.4	1e-93	GH21012 [Drosophila grimshawi] >gi|193901813|gb|EDW00680.1| GH21012 [Drosophila grimshawi]
CL3452.Contig1_All		26	0.525		Down					Unknown		760	3.7849	0.8597	gi|307168567|gb|EFN61625.1|	156.8	1e-36	Cytoplasmic dynein 2 light intermediate chain 1 [Camponotus floridanus]
Unigene15735_All		24	0.702		Down					Unknown		748	15.8896	2.7453	--	--	--	--
Unigene17414_All		30	0.604		Down					Unknown		339	22.5654	0.5507	--	--	--	--
Unigene23991_All		31	0.762		Down					Unknown		1525	334.425	0.1836	--	--	--	--
Unigene24063_All		33	0.622		Down					Unknown		492	56.9882	0.3794	--	--	--	--
Unigene3050_All		26	0.668		Down					Unknown		333	41.2925	10.9316	--	--	--	--
Unigene7373_All		21	0.718		Down					Unknown		1086	87.2917	17.1895	--	--	--	--
Unigene12362_All		25	0.776		Down					Unknown		821	206.448	0.1137	--	--	--	--
Unigene21154_All		19	0.712		Down					Unknown		859	131.629	0.2173	--	--	--	--
Unigene21554_All		17	0.731		Down					Unknown		966	63.4821	0.0966	--	--	--	--
Unigene22102_All		21	0.619		Down					Unknown		950	24.3564	0.9825	--	--	--	--
Unigene22112_All		20	0.785		Down					Unknown		1088	103.692	0.2574	--	--	--	--
Unigene25062_All		23	0.529		Down					Unknown		497	3.1165	0.3756	--	--	--	--
CL3505.Contig1_All		19	0.642		Down					Unknown		987	47.0149	0.662	--	--	--	--
Unigene9751_All		20	0.859		Down					Unknown		1377	81.1488	0.0678	--	--	--	--
Unigene21244_All		19	0.755		Down					Unknown		924	6.842	0.303	gi|383848869|ref|XP_003700070.1|	196.1	2e-48	PREDICTED: uncharacterized protein LOC100882428 [Megachile rotundata]
Unigene24045_All		14	0.538		Down					Unknown		701	54.4272	0.5326	gi|383850806|ref|XP_003700965.1|	100.5	7e-20	PREDICTED: uncharacterized protein LOC100880895 [Megachile rotundata]
Unigene12188_All		26	0.854		Down					Unknown		579	69.444	0.3224	gi|383864743|ref|XP_003707837.1|	199.5	7e-50	PREDICTED: uncharacterized protein LOC100880055 [Megachile rotundata]
Unigene7141_All		27	0.864		Down					Unknown		1293	20.6578	3.0319	gi|383856851|ref|XP_003703920.1|	167.9	1e-39	PREDICTED: uncharacterized protein LOC100877210 [Megachile rotundata]
Unigene1102_All		12	0.472		Down					Unknown		1238	527.772	1.9603	gi|383853632|ref|XP_003702326.1|	55.5	7e-06	PREDICTED: uncharacterized protein LOC100876308 [Megachile rotundata]
Unigene7847_All		17	0.856		Down					Unknown		1599	17.5941	1.1091	gi|383865011|ref|XP_003707970.1|	515.8	2e-144	PREDICTED: uncharacterized protein LOC100876146 [Megachile rotundata]
Unigene19917_All		26	0.814		Down					Unknown		498	257.705	0.5623	gi|383851633|ref|XP_003701336.1|	61.2	2e-08	PREDICTED: uncharacterized protein LOC100876008 [Megachile rotundata]
Unigene15875_All		26	0.819		Down					Unknown		1077	14.5283	0.0867	gi|380017642|ref|XP_003692759.1|	102.4	4e-20	PREDICTED: uncharacterized protein LOC100872724 [Apis florea]
Unigene6999_All		18	0.844		Down					Unknown		668	805.301	188.914	gi|380017640|ref|XP_003692758.1|	97.8	4e-19	PREDICTED: uncharacterized protein LOC100872601 [Apis florea]
CL2515.Contig1_All		17	0.77		Down					Unknown		806	5.5298	0.1158	gi|380025317|ref|XP_003696422.1|	184.9	3e-45	PREDICTED: uncharacterized protein LOC100871471 [Apis florea]
CL643.Contig2_All		29	0.792		Down					Unknown		1100	72.7608	4.3275	gi|380022918|ref|XP_003695281.1|	278.5	4e-73	PREDICTED: uncharacterized protein LOC100869913 [Apis florea]
Unigene15570_All		36	0.562		Down					Unknown		501	3.8487	0.1863	gi|380021649|ref|XP_003694672.1|	121.3	1e-26	PREDICTED: uncharacterized protein LOC100869351 [Apis florea]
CL1944.Contig1_All		15	0.697		Down					Unknown		843	44.2842	6.8648	gi|380016170|ref|XP_003692061.1|	92.4	2e-17	PREDICTED: uncharacterized protein LOC100868947 [Apis florea]
CL3377.Contig2_All		19	0.633		Down					Unknown		812	2.9975	0.8046	gi|380022743|ref|XP_003695197.1|	92.4	2e-17	PREDICTED: uncharacterized protein LOC100868495 isoform 1 [Apis florea] >gi|380022745|ref|XP_003695198.1| PREDICTED: uncharacterized protein LOC100868495 isoform 2 [Apis florea]
Unigene19986_All		28	0.525		Down					Unknown		2997	404.783	0.0934	gi|380012833|ref|XP_003690479.1|	50.8	1e-173	PREDICTED: uncharacterized protein LOC100865528 [Apis florea]
Unigene20029_All		17	0.572		Down					Unknown		1061	16.2371	0.5278	gi|350403304|ref|XP_003486762.1|	410.2	9e-113	PREDICTED: uncharacterized glycosyltransferase AER61-like [Bombus impatiens]
Unigene24276_All		21	0.821		Down					Unknown		660	17.5772	0.8485	gi|322785498|gb|EFZ12167.1|	191.8	2e-47	hypothetical protein SINV_08838 [Solenopsis invicta]
Unigene21906_All		15	0.768		Down					Unknown		956	34.057	0.3905	gi|322793844|gb|EFZ17184.1|	168.7	3e-40	hypothetical protein SINV_05947 [Solenopsis invicta]
Unigene9436_All		20	0.674		Down					Unknown		513	5.6073	0.1819	gi|332019928|gb|EGI60388.1|	65.9	9e-10	hypothetical protein G5I_11366 [Acromyrmex echinatior]
Unigene14164_All		19	0.599		Down					Unknown		731	62.6581	0.1277	gi|332022485|gb|EGI62792.1|	79.7	1e-13	hypothetical protein G5I_08882 [Acromyrmex echinatior]
Unigene22263_All		17	0.927		Down					Unknown		804	2.988	0.1161	gi|307212511|gb|EFN88242.1|	296.6	9e-79	hypothetical protein EAI_08768 [Harpegnathos saltator]
Unigene20685_All		24	0.456		Down					Unknown		708	6.5631	0.2637	gi|307211479|gb|EFN87585.1|	92.8	1e-17	hypothetical protein EAI_07201 [Harpegnathos saltator]
CL2619.Contig2_All		25	0.529		Down					Unknown		2734	20.3489	2.9702	gi|307212323|gb|EFN88127.1|	830.1	0	hypothetical protein EAI_03739 [Harpegnathos saltator]
Unigene18418_All		18	0.742		Down					Unknown		1007	25.8657	0.0927	gi|307182988|gb|EFN69975.1|	100.5	1e-19	hypothetical protein EAG_14318 [Camponotus floridanus]
CL1758.Contig1_All		18	0.865		Down					Unknown		1136	19.7563	5.5872	gi|307170159|gb|EFN62567.1|	123.6	1e-26	hypothetical protein EAG_12361 [Camponotus floridanus]
Unigene4112_All		16	0.5		Down					Unknown		1310	6.2255	1.4963	gi|307166870|gb|EFN60790.1|	312.4	3e-83	hypothetical protein EAG_06395 [Camponotus floridanus]
Unigene2424_All		20	0.688		Down					Unknown		862	3.8504	1.516	gi|58585068|ref|NP_001011562.1|	98.2	5e-19	uncharacterized protein LOC406065 precursor [Apis mellifera]
Unigene405_All		20	0.688		Down					Unknown		722	6.0418	2.0685	gi|58585068|ref|NP_001011562.1|	104.4	5e-21	uncharacterized protein LOC406065 precursor [Apis mellifera]
Unigene15859_All		16	0.84		Down					Unknown		948	14.8714	2.2646	gi|66518456|ref|XP_393726.2|	220.3	1e-55	PREDICTED: hypothetical protein LOC410244 isoform 2 [Apis mellifera]
CL643.Contig1_All		29	0.792		Down					Unknown		801	26.5588	0.4661	gi|350427155|ref|XP_003494670.1|	145.2	3e-33	PREDICTED: hypothetical protein LOC100748713 [Bombus impatiens]
Unigene24665_All		22	0.808		Down					Unknown		452	5.5947	0.2065	gi|350403158|ref|XP_003486715.1|	91.7	1e-17	PREDICTED: hypothetical protein LOC100748355 [Bombus impatiens]
CL2149.Contig1_All		24	0.782		Down					Unknown		408	4.2612	0.6863	gi|350423246|ref|XP_003493418.1|	104.8	1e-21	PREDICTED: hypothetical protein LOC100746355 [Bombus impatiens]
Unigene3651_All		23	0.831		Down					Unknown		806	78.8293	7.759	gi|350414058|ref|XP_003490194.1|	106.7	1e-21	PREDICTED: hypothetical protein LOC100745983 [Bombus impatiens]
Unigene310_All		16	0.735		Down					Unknown		1310	22.3201	9.7614	gi|350413039|ref|XP_003489856.1|	138.3	8e-31	PREDICTED: hypothetical protein LOC100744898 isoform 1 [Bombus impatiens] >gi|350413041|ref|XP_003489857.1| PREDICTED: hypothetical protein LOC100744898 isoform 2 [Bombus impatiens]
Unigene7538_All		29	0.652		Down					Unknown		337	6.7535	1.9388	gi|350418321|ref|XP_003491823.1|	112.8	4e-24	PREDICTED: hypothetical protein LOC100742440 [Bombus impatiens]
CL748.Contig3_All		16	0.822		Down					Unknown		1190	1.886	0.0784	gi|350412512|ref|XP_003489673.1|	401.4	4e-110	PREDICTED: hypothetical protein LOC100742426 [Bombus impatiens]
Unigene24103_All		19	0.819		Down					Unknown		679	29.5618	0.2749	gi|350426749|ref|XP_003494531.1|	81.6	3e-14	PREDICTED: hypothetical protein LOC100741482 [Bombus impatiens]
Unigene13910_All		23	0.801		Down					Unknown		707	3.9345	0.264	gi|345482106|ref|XP_003424532.1|	238.8	1e-61	PREDICTED: hypothetical protein LOC100679938 isoform 1 [Nasonia vitripennis] >gi|345482108|ref|XP_003424533.1| PREDICTED: hypothetical protein LOC100679938 isoform 2 [Nasonia vitripennis]
Unigene12111_All		20	0.938		Down					Unknown		466	157.304	0.2003	gi|345490746|ref|XP_003426446.1|	60.8	2e-08	PREDICTED: hypothetical protein LOC100678084 [Nasonia vitripennis]
Unigene4868_All		16	0.771		Down					Unknown		897	58.1105	0.9365	gi|340729173|ref|XP_003402882.1|	122.9	2e-26	PREDICTED: hypothetical protein LOC100652145 [Bombus terrestris] >gi|350401516|ref|XP_003486179.1| PREDICTED: hypothetical protein LOC100744166 [Bombus impatiens]
Unigene4512_All		19	0.661		Down					Unknown		1519	6.8672	1.8434	gi|340721503|ref|XP_003399159.1|	287.3	1e-75	PREDICTED: hypothetical protein LOC100645135 [Bombus terrestris]
Unigene22942_All		17	0.854		Down					Unknown		1267	150.441	0.221	gi|340719455|ref|XP_003398169.1|	169.9	2e-40	PREDICTED: hypothetical protein LOC100643086 [Bombus terrestris] >gi|350410799|ref|XP_003489144.1| PREDICTED: hypothetical protein LOC100748487 [Bombus impatiens]
CL3607.Contig1_All		16	0.74		Down					Unknown		1098	2.3607	0.085	gi|328792883|ref|XP_003251794.1|	269.6	1e-70	PREDICTED: hypothetical protein LOC100577920 [Apis mellifera]
CL3607.Contig2_All		16	0.74		Down					Unknown		1229	9.8251	0.3038	gi|328792883|ref|XP_003251794.1|	269.6	2e-70	PREDICTED: hypothetical protein LOC100577920 [Apis mellifera]
Unigene24044_All		19	0.812		Down					Unknown		524	66.3572	0.8906	gi|328781866|ref|XP_003250048.1|	97.4	3e-19	PREDICTED: hypothetical protein LOC100577381 [Apis mellifera]
Unigene1560_All		21	0.913		Down					Unknown		655	357.798	38.6182	gi|156554449|ref|XP_001600722.1|	59.7	1e-07	PREDICTED: hypothetical protein LOC100120458 [Nasonia vitripennis]
Unigene3248_All		14	0.46		Down					Unknown		775	55.3891	14.8138	gi|345486407|ref|XP_001603389.2|	171.4	4e-41	PREDICTED: hypothetical protein LOC100119655 [Nasonia vitripennis]
Unigene6132_All		22	0.92		Down					Unknown		522	980.035	12.8744	gi|156544488|ref|XP_001602530.1|	58.2	2e-07	PREDICTED: hypothetical protein LOC100117195 [Nasonia vitripennis]
Unigene14427_All		34	0.63		Down					Unknown		1185	153.062	0.1575	gi|345487586|ref|XP_001600184.2|	292	4e-77	PREDICTED: hypothetical protein LOC100115464 [Nasonia vitripennis]
Unigene12272_All		20	0.877		Down					Unknown		671	14.4625	1.2519	gi|345483805|ref|XP_001606122.2|	152.5	1e-35	PREDICTED: hypothetical protein LOC100114266 [Nasonia vitripennis]
Unigene11416_All		21	0.57							Unknown		319	2.2791	0.5852	gi|307177765|gb|EFN66762.1|	93.2	3e-18	Thyroid adenoma-associated protein [Camponotus floridanus]
Unigene9044_All		11	0.453							Unknown		399	3.2482	1.1697	gi|1480863|gb|AAB05810.1|	58.5	1e-07	super cysteine rich protein [Homo sapiens]
CL1943.Contig2_All		20	0.746							Unknown		202	0	0.9242	gi|307207034|gb|EFN84857.1|	72	9e-12	Solute carrier family 35 member F5 [Harpegnathos saltator]
Unigene18350_All		24	0.551							Unknown		324	2.6342	0.2881	gi|328776249|ref|XP_625076.3|	54.7	1e-06	PREDICTED: zinc transporter foi-like isoform 2 [Apis mellifera]
CL2835.Contig2_All		17	0.682							Unknown		427	0.2221	0.2186	gi|380030251|ref|XP_003698765.1|	228.8	6e-59	PREDICTED: ubiquitin-protein ligase E3B [Apis florea]
CL1023.Contig1_All		21	0.503							Unknown		661	1.4347	1.8357	gi|48098261|ref|XP_392032.1|	76.6	2e-46	PREDICTED: type-1 angiotensin II receptor-associated protein-like [Apis mellifera]
Unigene19752_All		21	0.554							Unknown		211	3.5955	0.4424	gi|350425940|ref|XP_003494280.1|	127.5	1e-28	PREDICTED: synaptic vesicular amine transporter-like [Bombus impatiens]
CL1326.Contig1_All		22	0.497							Unknown		658	2.3059	4.823	gi|345482526|ref|XP_001608182.2|	279.6	7e-74	PREDICTED: sterol regulatory element-binding protein 1-like [Nasonia vitripennis]
CL1326.Contig2_All		22	0.497							Unknown		737	7.5916	13.8046	gi|345482526|ref|XP_001608182.2|	279.6	9e-74	PREDICTED: sterol regulatory element-binding protein 1-like [Nasonia vitripennis]
Unigene19283_All		28	0.812							Unknown		536	1.2974	3.3087	gi|328783969|ref|XP_396307.4|	131.7	1e-29	PREDICTED: LOW QUALITY PROTEIN: immunoglobulin-like and fibronectin type III domain containing 6 [Apis mellifera]
CL3151.Contig1_All		26	0.546							Unknown		472	2.4109	2.7685	gi|345485516|ref|XP_001606483.2|	128.3	1e-28	PREDICTED: lachesin-like [Nasonia vitripennis]
Unigene3915_All		27	0.768							Unknown		696	5.1775	3.4868	gi|148277576|ref|NP_001035352.2|	179.1	1e-43	partner of bursicon precursor [Apis mellifera] >gi|162416043|sp|A2VB90.1|PBURS_APIME RecName: Full=Partner of bursicon; AltName: Full=Bursicon subunit beta; AltName: Full=Single-chain bursicon; Flags: Precursor >gi|60287200|gb|AAX18443.1| pburs [Apis mellifera] >gi|125629136|emb|CAM06632.1| bursicon subunit beta protein precursor [Apis mellifera]
Unigene2939_All		21	0.618							Unknown		900	17.21	10.0599	--	--	--	--
Unigene28395_All		24	0.785							Unknown		236	1.4734	0.3955	--	--	--	--
Unigene1948_All		20	0.9							Unknown		244	1.425	3.4428	--	--	--	--
Unigene8738_All		28	0.531							Unknown		348	3.815	3.755	--	--	--	--
Unigene11946_All		21	0.768							Unknown		259	2.1968	1.4415	--	--	--	--
Unigene13884_All		16	0.48							Unknown		231	5.4736	0.8081	--	--	--	--
Unigene27542_All		21	0.702							Unknown		306	1.6528	2.7453	--	--	--	--
CL3377.Contig1_All		20	0.615							Unknown		542	1.6913	1.2055	gi|380022743|ref|XP_003695197.1|	93.2	6e-18	PREDICTED: uncharacterized protein LOC100868495 isoform 1 [Apis florea] >gi|380022745|ref|XP_003695198.1| PREDICTED: uncharacterized protein LOC100868495 isoform 2 [Apis florea]
Unigene19494_All		27	0.649							Unknown		337	2.1574	0.5539	gi|380029443|ref|XP_003698382.1|	93.2	4e-18	PREDICTED: uncharacterized protein LOC100863036 [Apis florea]
Unigene26161_All		26	0.707							Unknown		348	2.0892	1.3411	gi|322788003|gb|EFZ13844.1|	99.4	5e-20	hypothetical protein SINV_10457 [Solenopsis invicta]
Unigene21077_All		23	0.762							Unknown		290	3.815	1.2874	gi|322779473|gb|EFZ09665.1|	92.4	7e-18	hypothetical protein SINV_08232 [Solenopsis invicta]
Unigene3766_All		17	0.66							Unknown		1347	61.1082	88.6272	gi|307180791|gb|EFN68655.1|	145.6	5e-33	hypothetical protein EAG_14954 [Camponotus floridanus]
CL2149.Contig2_All		24	0.782							Unknown		370	0	1.0091	gi|350423246|ref|XP_003493418.1|	104.8	1e-21	PREDICTED: hypothetical protein LOC100746355 [Bombus impatiens]
CL3528.Contig3_All		24	0.787							Unknown		647	2.1008	0.7213	gi|345488746|ref|XP_003425976.1|	133.7	6e-30	PREDICTED: hypothetical protein LOC100679943 [Nasonia vitripennis]
Unigene19943_All		19	0.504							Unknown		267	1.7759	2.4471	gi|345494460|ref|XP_003427295.1|	68.6	1e-10	PREDICTED: hypothetical protein LOC100679195 isoform 1 [Nasonia vitripennis] >gi|345494462|ref|XP_003427296.1| PREDICTED: hypothetical protein LOC100679195 isoform 2 [Nasonia vitripennis] >gi|345494464|ref|XP_003427297.1| PREDICTED: hypothetical protein LOC100679195 isoform 3 [Nasonia vitripennis]
CL2047.Contig2_All		17	0.521							Unknown		373	4.2373	1.2512	gi|328784173|ref|XP_003250406.1|	89	7e-17	PREDICTED: hypothetical protein LOC100577936 [Apis mellifera]
CL2047.Contig3_All		21	0.706							Unknown		337	4.3147	1.3849	gi|328784173|ref|XP_003250406.1|	91.3	1e-17	PREDICTED: hypothetical protein LOC100577936 [Apis mellifera]
Unigene26546_All		22	0.778							Unknown		287	2.2028	0.3252	gi|345496220|ref|XP_001604104.2|	66.6	3e-10	PREDICTED: hypothetical protein LOC100120465 [Nasonia vitripennis]
